# Supplementary material for: Precision treatment exploration of breast cancer based on heterogeneity analysis of lncRNAs at the single-cell level
Source: BMC Cancer. 2021 Aug 13;21:918. doi: 10.1186/s12885-021-08617-7 (PMC8361656; doi:10.1186/s12885-021-08617-7)
Supplement: Supplementary file 1 — Additional file 1. Density matrix.zip. [file 12885_2021_8617_MOESM1_ESM.zip]

Archive with 4 entries (4 files):
- Supplementary table 1.1. Expression density matrix of expressed lncRNA in each cell (figure 4a left).txt
- Supplementary table 1.2. Expression density matrix of expressed PAM50 in each cell (Figure 4a right).txt
- Supplementary table 1.3. Expression proportation of cells in each lncRNA (Figure 4b left).txt
- Supplementary table 1.4. Expression proportation of cells in each PAM50 gene (Figure 4b right).txt
