# Supplementary material for: Precision treatment exploration of breast cancer based on heterogeneity analysis of lncRNAs at the single-cell level
Source: BMC Cancer. 2021 Aug 13;21:918. doi: 10.1186/s12885-021-08617-7 (PMC8361656; doi:10.1186/s12885-021-08617-7)
Supplement: Supplementary file 1 — Additional file 1. Density matrix.zip. [file 12885_2021_8617_MOESM1_ESM.zip › Supplementary table 1.1. Expression density matrix of expressed lncRNA in each cell (figure 4a left).txt]

# Supplementary table 1.1. Expression density matrix of expressed lncRNA in each cell (figure 4a left)
BC01_02.expression_value	BC01_02.expression_density	BC01_03.expression_value	BC01_03.expression_density	BC01_04.expression_value	BC01_04.expression_density	BC01_05.expression_value	BC01_05.expression_density	BC01_06.expression_value	BC01_06.expression_density	BC01_08.expression_value	BC01_08.expression_density	BC01_10.expression_value	BC01_10.expression_density	BC01_12.expression_value	BC01_12.expression_density	BC01_33.expression_value	BC01_33.expression_density	BC01_34.expression_value	BC01_34.expression_density	BC01_53.expression_value	BC01_53.expression_density	BC01_55.expression_value	BC01_55.expression_density	BC01_57.expression_value	BC01_57.expression_density	BC01_66.expression_value	BC01_66.expression_density	BC01_69.expression_value	BC01_69.expression_density	BC01_70.expression_value	BC01_70.expression_density	BC01_72.expression_value	BC01_72.expression_density	BC01_77.expression_value	BC01_77.expression_density	BC01_87.expression_value	BC01_87.expression_density	BC01_95.expression_value	BC01_95.expression_density	BC04_01.expression_value	BC04_01.expression_density	BC04_02.expression_value	BC04_02.expression_density	BC04_07.expression_value	BC04_07.expression_density	BC04_09.expression_value	BC04_09.expression_density	BC04_11.expression_value	BC04_11.expression_density	BC04_13.expression_value	BC04_13.expression_density	BC04_14.expression_value	BC04_14.expression_density	BC04_16.expression_value	BC04_16.expression_density	BC04_20.expression_value	BC04_20.expression_density	BC04_22.expression_value	BC04_22.expression_density	BC04_23.expression_value	BC04_23.expression_density	BC04_24.expression_value	BC04_24.expression_density	BC04_27.expression_value	BC04_27.expression_density	BC04_28.expression_value	BC04_28.expression_density	BC04_29.expression_value	BC04_29.expression_density	BC04_30.expression_value	BC04_30.expression_density	BC04_31.expression_value	BC04_31.expression_density	BC04_32.expression_value	BC04_32.expression_density	BC04_33.expression_value	BC04_33.expression_density	BC04_36.expression_value	BC04_36.expression_density	BC04_37.expression_value	BC04_37.expression_density	BC04_39.expression_value	BC04_39.expression_density	BC04_40.expression_value	BC04_40.expression_density	BC04_41.expression_value	BC04_41.expression_density	BC04_45.expression_value	BC04_45.expression_density	BC04_49.expression_value	BC04_49.expression_density	BC04_53.expression_value	BC04_53.expression_density	BC04_54.expression_value	BC04_54.expression_density	BC04_56.expression_value	BC04_56.expression_density	BC04_58.expression_value	BC04_58.expression_density	BC04_59.expression_value	BC04_59.expression_density	BC04_60.expression_value	BC04_60.expression_density	BC04_61.expression_value	BC04_61.expression_density	BC04_63.expression_value	BC04_63.expression_density	BC04_64.expression_value	BC04_64.expression_density	BC04_69.expression_value	BC04_69.expression_density	BC04_71.expression_value	BC04_71.expression_density	BC04_77.expression_value	BC04_77.expression_density	BC04_78.expression_value	BC04_78.expression_density	BC04_82.expression_value	BC04_82.expression_density	BC04_85.expression_value	BC04_85.expression_density	BC04_86.expression_value	BC04_86.expression_density	BC04_88.expression_value	BC04_88.expression_density	BC04_90.expression_value	BC04_90.expression_density	BC04_91.expression_value	BC04_91.expression_density	BC04_92.expression_value	BC04_92.expression_density	BC04_93.expression_value	BC04_93.expression_density	BC07_01.expression_value	BC07_01.expression_density	BC07_06.expression_value	BC07_06.expression_density	BC07_08.expression_value	BC07_08.expression_density	BC07_12.expression_value	BC07_12.expression_density	BC07_15.expression_value	BC07_15.expression_density	BC07_18.expression_value	BC07_18.expression_density	BC07_20.expression_value	BC07_20.expression_density	BC07_24.expression_value	BC07_24.expression_density	BC07_27.expression_value	BC07_27.expression_density	BC07_31.expression_value	BC07_31.expression_density	BC07_35.expression_value	BC07_35.expression_density	BC07_36.expression_value	BC07_36.expression_density	BC07_38.expression_value	BC07_38.expression_density	BC07_39.expression_value	BC07_39.expression_density	BC07_43.expression_value	BC07_43.expression_density	BC07_57.expression_value	BC07_57.expression_density	BC07_59.expression_value	BC07_59.expression_density	BC07_65.expression_value	BC07_65.expression_density	BC07_66.expression_value	BC07_66.expression_density	BC07_67.expression_value	BC07_67.expression_density	BC07_72.expression_value	BC07_72.expression_density	BC07_73.expression_value	BC07_73.expression_density	BC07_75.expression_value	BC07_75.expression_density	BC07_78.expression_value	BC07_78.expression_density	BC07_87.expression_value	BC07_87.expression_density	BC07_89.expression_value	BC07_89.expression_density	BC07LN_02.expression_value	BC07LN_02.expression_density	BC07LN_06.expression_value	BC07LN_06.expression_density	BC07LN_13.expression_value	BC07LN_13.expression_density	BC07LN_15.expression_value	BC07LN_15.expression_density	BC07LN_23.expression_value	BC07LN_23.expression_density	BC07LN_26.expression_value	BC07LN_26.expression_density	BC07LN_29.expression_value	BC07LN_29.expression_density	BC07LN_30.expression_value	BC07LN_30.expression_density	BC07LN_31.expression_value	BC07LN_31.expression_density	BC07LN_34.expression_value	BC07LN_34.expression_density	BC07LN_35.expression_value	BC07LN_35.expression_density	BC07LN_36.expression_value	BC07LN_36.expression_density	BC07LN_40.expression_value	BC07LN_40.expression_density	BC07LN_41.expression_value	BC07LN_41.expression_density	BC07LN_42.expression_value	BC07LN_42.expression_density	BC07LN_51.expression_value	BC07LN_51.expression_density	BC07LN_52.expression_value	BC07LN_52.expression_density	BC07LN_57.expression_value	BC07LN_57.expression_density	BC07LN_60.expression_value	BC07LN_60.expression_density	BC07LN_73.expression_value	BC07LN_73.expression_density	BC07LN_75.expression_value	BC07LN_75.expression_density	BC07LN_79.expression_value	BC07LN_79.expression_density	BC07LN_82.expression_value	BC07LN_82.expression_density	BC07LN_86.expression_value	BC07LN_86.expression_density	BC07LN_91.expression_value	BC07LN_91.expression_density	BC07LN_95.expression_value	BC07LN_95.expression_density	BC03_09.expression_value	BC03_09.expression_density	BC03_11.expression_value	BC03_11.expression_density	BC03_13.expression_value	BC03_13.expression_density	BC03_16.expression_value	BC03_16.expression_density	BC03_17.expression_value	BC03_17.expression_density	BC03_19.expression_value	BC03_19.expression_density	BC03_20.expression_value	BC03_20.expression_density	BC03_21.expression_value	BC03_21.expression_density	BC03_23.expression_value	BC03_23.expression_density	BC03_26.expression_value	BC03_26.expression_density	BC03_29.expression_value	BC03_29.expression_density	BC03_35.expression_value	BC03_35.expression_density	BC03_37.expression_value	BC03_37.expression_density	BC03_41.expression_value	BC03_41.expression_density	BC03_43.expression_value	BC03_43.expression_density	BC03LN_05.expression_value	BC03LN_05.expression_density	BC03LN_19.expression_value	BC03LN_19.expression_density	BC03LN_23.expression_value	BC03LN_23.expression_density	BC03LN_25.expression_value	BC03LN_25.expression_density	BC03LN_28.expression_value	BC03LN_28.expression_density	BC03LN_35.expression_value	BC03LN_35.expression_density	BC03LN_47.expression_value	BC03LN_47.expression_density	BC03LN_57.expression_value	BC03LN_57.expression_density	BC03LN_61.expression_value	BC03LN_61.expression_density	BC03LN_89.expression_value	BC03LN_89.expression_density	BC08_06.expression_value	BC08_06.expression_density	BC08_08.expression_value	BC08_08.expression_density	BC08_22.expression_value	BC08_22.expression_density	BC08_24.expression_value	BC08_24.expression_density	BC08_27.expression_value	BC08_27.expression_density	BC08_33.expression_value	BC08_33.expression_density	BC08_36.expression_value	BC08_36.expression_density	BC08_48.expression_value	BC08_48.expression_density	BC08_51.expression_value	BC08_51.expression_density	BC08_56.expression_value	BC08_56.expression_density	BC08_59.expression_value	BC08_59.expression_density	BC08_70.expression_value	BC08_70.expression_density	BC08_73.expression_value	BC08_73.expression_density	BC08_94.expression_value	BC08_94.expression_density	BC08_95.expression_value	BC08_95.expression_density	BC10_09.expression_value	BC10_09.expression_density	BC10_16.expression_value	BC10_16.expression_density	BC10_47.expression_value	BC10_47.expression_density	BC10_54.expression_value	BC10_54.expression_density	BC10_58.expression_value	BC10_58.expression_density	BC10_69.expression_value	BC10_69.expression_density	BC10_73.expression_value	BC10_73.expression_density	BC10_80.expression_value	BC10_80.expression_density	BC10_81.expression_value	BC10_81.expression_density	BC10_85.expression_value	BC10_85.expression_density	BC10_95.expression_value	BC10_95.expression_density	BC02_02.expression_value	BC02_02.expression_density	BC02_08.expression_value	BC02_08.expression_density	BC02_09.expression_value	BC02_09.expression_density	BC02_10.expression_value	BC02_10.expression_density	BC02_11.expression_value	BC02_11.expression_density	BC02_12.expression_value	BC02_12.expression_density	BC02_13.expression_value	BC02_13.expression_density	BC02_14.expression_value	BC02_14.expression_density	BC02_15.expression_value	BC02_15.expression_density	BC02_18.expression_value	BC02_18.expression_density	BC02_19.expression_value	BC02_19.expression_density	BC02_22.expression_value	BC02_22.expression_density	BC02_24.expression_value	BC02_24.expression_density	BC02_25.expression_value	BC02_25.expression_density	BC02_26.expression_value	BC02_26.expression_density	BC02_28.expression_value	BC02_28.expression_density	BC02_31.expression_value	BC02_31.expression_density	BC02_34.expression_value	BC02_34.expression_density	BC02_44.expression_value	BC02_44.expression_density	BC02_47.expression_value	BC02_47.expression_density	BC02_50.expression_value	BC02_50.expression_density	BC02_51.expression_value	BC02_51.expression_density	BC02_53.expression_value	BC02_53.expression_density	BC02_54.expression_value	BC02_54.expression_density	BC02_55.expression_value	BC02_55.expression_density	BC02_58.expression_value	BC02_58.expression_density	BC02_59.expression_value	BC02_59.expression_density	BC02_60.expression_value	BC02_60.expression_density	BC02_61.expression_value	BC02_61.expression_density	BC02_62.expression_value	BC02_62.expression_density	BC02_63.expression_value	BC02_63.expression_density	BC02_64.expression_value	BC02_64.expression_density	BC02_66.expression_value	BC02_66.expression_density	BC02_67.expression_value	BC02_67.expression_density	BC02_68.expression_value	BC02_68.expression_density	BC02_70.expression_value	BC02_70.expression_density	BC02_71.expression_value	BC02_71.expression_density	BC02_73.expression_value	BC02_73.expression_density	BC02_74.expression_value	BC02_74.expression_density	BC02_75.expression_value	BC02_75.expression_density	BC02_76.expression_value	BC02_76.expression_density	BC02_79.expression_value	BC02_79.expression_density	BC02_81.expression_value	BC02_81.expression_density	BC02_82.expression_value	BC02_82.expression_density	BC02_83.expression_value	BC02_83.expression_density	BC02_86.expression_value	BC02_86.expression_density	BC02_88.expression_value	BC02_88.expression_density	BC02_89.expression_value	BC02_89.expression_density	BC02_90.expression_value	BC02_90.expression_density	BC02_93.expression_value	BC02_93.expression_density	BC02_94.expression_value	BC02_94.expression_density	BC02_95.expression_value	BC02_95.expression_density	BC02_96.expression_value	BC02_96.expression_density	BC05_01.expression_value	BC05_01.expression_density	BC05_02.expression_value	BC05_02.expression_density	BC05_04.expression_value	BC05_04.expression_density	BC05_07.expression_value	BC05_07.expression_density	BC05_08.expression_value	BC05_08.expression_density	BC05_09.expression_value	BC05_09.expression_density	BC05_12.expression_value	BC05_12.expression_density	BC05_13.expression_value	BC05_13.expression_density	BC05_16.expression_value	BC05_16.expression_density	BC05_17.expression_value	BC05_17.expression_density	BC05_18.expression_value	BC05_18.expression_density	BC05_20.expression_value	BC05_20.expression_density	BC05_21.expression_value	BC05_21.expression_density	BC05_22.expression_value	BC05_22.expression_density	BC05_23.expression_value	BC05_23.expression_density	BC05_25.expression_value	BC05_25.expression_density	BC05_26.expression_value	BC05_26.expression_density	BC05_27.expression_value	BC05_27.expression_density	BC05_28.expression_value	BC05_28.expression_density	BC05_29.expression_value	BC05_29.expression_density	BC05_30.expression_value	BC05_30.expression_density	BC05_31.expression_value	BC05_31.expression_density	BC05_32.expression_value	BC05_32.expression_density	BC05_33.expression_value	BC05_33.expression_density	BC05_34.expression_value	BC05_34.expression_density	BC05_35.expression_value	BC05_35.expression_density	BC05_36.expression_value	BC05_36.expression_density	BC05_37.expression_value	BC05_37.expression_density	BC05_38.expression_value	BC05_38.expression_density	BC05_39.expression_value	BC05_39.expression_density	BC05_41.expression_value	BC05_41.expression_density	BC05_42.expression_value	BC05_42.expression_density	BC05_43.expression_value	BC05_43.expression_density	BC05_44.expression_value	BC05_44.expression_density	BC05_45.expression_value	BC05_45.expression_density	BC05_46.expression_value	BC05_46.expression_density	BC05_47.expression_value	BC05_47.expression_density	BC05_48.expression_value	BC05_48.expression_density	BC05_49.expression_value	BC05_49.expression_density	BC05_50.expression_value	BC05_50.expression_density	BC05_52.expression_value	BC05_52.expression_density	BC05_53.expression_value	BC05_53.expression_density	BC05_55.expression_value	BC05_55.expression_density	BC05_57.expression_value	BC05_57.expression_density	BC05_59.expression_value	BC05_59.expression_density	BC05_60.expression_value	BC05_60.expression_density	BC05_61.expression_value	BC05_61.expression_density	BC05_62.expression_value	BC05_62.expression_density	BC05_63.expression_value	BC05_63.expression_density	BC05_64.expression_value	BC05_64.expression_density	BC05_68.expression_value	BC05_68.expression_density	BC05_69.expression_value	BC05_69.expression_density	BC05_70.expression_value	BC05_70.expression_density	BC05_71.expression_value	BC05_71.expression_density	BC05_72.expression_value	BC05_72.expression_density	BC05_73.expression_value	BC05_73.expression_density	BC05_75.expression_value	BC05_75.expression_density	BC05_77.expression_value	BC05_77.expression_density	BC05_78.expression_value	BC05_78.expression_density	BC05_79.expression_value	BC05_79.expression_density	BC05_80.expression_value	BC05_80.expression_density	BC05_81.expression_value	BC05_81.expression_density	BC05_83.expression_value	BC05_83.expression_density	BC05_84.expression_value	BC05_84.expression_density	BC05_85.expression_value	BC05_85.expression_density	BC05_86.expression_value	BC05_86.expression_density	BC05_87.expression_value	BC05_87.expression_density	BC05_88.expression_value	BC05_88.expression_density	BC05_90.expression_value	BC05_90.expression_density	BC05_91.expression_value	BC05_91.expression_density	BC05_92.expression_value	BC05_92.expression_density	BC05_93.expression_value	BC05_93.expression_density	BC05_94.expression_value	BC05_94.expression_density	BC05_95.expression_value	BC05_95.expression_density	BC05_96.expression_value	BC05_96.expression_density	BC11_01.expression_value	BC11_01.expression_density	BC11_04.expression_value	BC11_04.expression_density	BC11_07.expression_value	BC11_07.expression_density	BC11_28.expression_value	BC11_28.expression_density	BC11_43.expression_value	BC11_43.expression_density	BC11_56.expression_value	BC11_56.expression_density	BC11_69.expression_value	BC11_69.expression_density	BC11_70.expression_value	BC11_70.expression_density	BC11_78.expression_value	BC11_78.expression_density	BC11_81.expression_value	BC11_81.expression_density	BC11_88.expression_value	BC11_88.expression_density	BC06_10.expression_value	BC06_10.expression_density	BC06_23.expression_value	BC06_23.expression_density	BC06_27.expression_value	BC06_27.expression_density	BC06_28.expression_value	BC06_28.expression_density	BC06_32.expression_value	BC06_32.expression_density	BC06_39.expression_value	BC06_39.expression_density	BC06_60.expression_value	BC06_60.expression_density	BC06_74.expression_value	BC06_74.expression_density
-0.729848513290739	0.0158027205714425	-0.687739627221369	0.0169681170167701	-0.797061602801088	0.0148585525908162	-0.677053070531298	0.0174213055065222	-0.742623648819142	0.0163711071226285	-0.679640544017626	0.0174584708206762	-0.739182420902115	0.016419377402678	-0.58946735720987	0.0215949068362279	-0.697669761596329	0.0172954326958818	-0.673481700258409	0.0184356282488422	-0.729511284146566	0.0162997341830531	-0.696873182679739	0.017147741450795	-0.73157214333568	0.0166242665081111	-0.714609708258641	0.0170383902298511	-0.675070865132884	0.018536536981779	-0.641935011381214	0.0189769710303776	-0.663092500288374	0.0187115361709219	-0.65753437906857	0.0186843154149633	-0.65533693586925	0.0187364116448889	-0.763326889096199	0.0153816308657891	-0.709098744990489	0.0171619176661576	-0.532124250045437	0.0239187582381999	-0.716786827180978	0.0169451041248028	-0.874539822338735	0.0129448177352516	-0.467415953076481	0.0270275081291824	-0.736125738013676	0.0160392252821553	-0.453512310030391	0.027891202111119	-0.513309451274305	0.0255826363709821	-0.746609225515053	0.0160805810730231	-0.446320248281673	0.0290792338786066	-0.636823681350914	0.0193090928936651	-0.685909560727254	0.0176682925532117	-0.64237698913497	0.0185504806979187	-0.501151604290176	0.0259540673613043	-0.653480537193583	0.0189338051662176	-0.401070313420694	0.032859512694847	-0.725280772751298	0.0166684440516583	-0.63433934904152	0.0197842496749957	-0.674695485999414	0.018070539523742	-0.606865528050597	0.0205045765744775	-0.742194602765125	0.015848164064014	-0.666553335631388	0.0179788767559543	-0.608350922132555	0.0208773577871946	-0.717413012311221	0.0173321819905885	-0.649371456796493	0.0183940312188785	-0.700060543671351	0.0168370099406869	-0.631740469028045	0.0190039326475648	-0.651729743704459	0.0190715051013686	-0.603136065161247	0.0205818311305496	-0.795754755331027	0.0142165732759484	-0.690645243180077	0.0179452424812097	-0.691896303085366	0.0173909632764205	-0.421174121491319	0.0314549698293336	-0.643176146729221	0.0190482889520159	-0.628792867663651	0.0195953596486219	-0.707641319652957	0.0173888120279136	-0.607398741495807	0.0201695093625918	-0.666412049020283	0.0188243205780426	-0.61201358425148	0.0202653357978238	-0.720696124550739	0.0160908289581001	-0.669642994397187	0.017980145134898	-0.739933498760284	0.0164857333628224	-0.630306924632957	0.0197818374163365	-0.69757546223728	0.0174433046078004	-0.570608756547918	0.0217727608380146	-0.571286499487664	0.0218718644964862	-0.733197441202082	0.0162392717788294	-0.513993495791307	0.0251099930966852	-0.750862400180165	0.0159954817348066	-0.640126540840763	0.0195424864870998	-0.791021588380655	0.015440484792961	-0.810316159620541	0.0142499196919343	-0.787837179514229	0.0151825055738696	-0.733071887050196	0.0164771093991789	-0.712614818860372	0.0172027612384013	-0.774754221479119	0.0153809199860786	-0.683670383659448	0.0175838763059742	-0.685478563513212	0.0181164804574003	-0.716299032474133	0.0171082780259898	-0.747891458091687	0.0157254107415252	-0.661024884640175	0.0186136110774898	-0.748412186901251	0.0158622680541334	-0.695476370697986	0.0178269521730719	-0.704267774815413	0.0174339235913454	-0.669214264254757	0.0186043103048718	-0.755684496237129	0.0157621228121703	-0.686718703203827	0.0181682066053009	-0.571018901854142	0.0228973788432675	-0.73872228899409	0.0168215399230288	-0.626916785266254	0.020010087823122	-0.592003232835567	0.0216138505366891	-0.73061719039945	0.0168563459416316	-0.59823964828497	0.0212541135969052	-0.739163011360102	0.0164565145079042	-0.735174490932157	0.0168736943872647	-0.656017836104754	0.0188863002978511	-0.652783932774483	0.0194112730415183	-0.648932062382413	0.0191455614970533	-0.54515557397119	0.0237673882273485	-0.634924544270925	0.019910407858965	-0.594568054099392	0.02131532329334	-0.714330631844476	0.0171233285911612	-0.757644614227069	0.0160233763561692	-0.665371449699499	0.0186575375169738	-0.698781444912813	0.0177216590482184	-0.685742493274191	0.0182878276614316	-0.73035543116876	0.0168490948650348	-0.592996020151372	0.0213123324024879	-0.632440783369495	0.0199040910078309	-0.6278045913253	0.0200948083991115	-0.719052836546281	0.0168345692888101	-0.706229885860364	0.0176582470093262	-0.679072355885265	0.018772013774856	-0.720175695745878	0.0175162779928548	-0.757619896250588	0.0163858880231996	-0.658654688390217	0.0189677165745685	-0.61372434129046	0.0209231270206098	-0.663046757484626	0.0186715887812879	-0.638585710620043	0.0196327786979952	-0.730964076853557	0.0166099423945713	-0.782100177728539	0.0152743184966248	-0.732872454500091	0.0162632052231961	-0.617051951703236	0.0204530911603558	-0.72892489696299	0.0167621563952208	-0.690758318483467	0.0182374444461899	-0.730900708245246	0.0165037519569461	-0.764758436660603	0.0152522587683109	-0.749826045125251	0.0162350524677784	-0.687930487649216	0.0179584328459463	-0.676633556022752	0.0180987206141672	-0.637003525850302	0.0193605776015357	-0.657392538231774	0.0189753850264018	-0.651734303918343	0.0194051686135003	-0.713543771092516	0.0166629465888283	-0.726257093134457	0.0166627475474294	-0.771149108006896	0.0151547800398912	-0.693891604794371	0.0171511054829303	-0.682009949493776	0.0179470924595128	-0.682637196149163	0.0171562783466641	-0.76001982299465	0.0161930317854394	-0.655990312166323	0.0188575297192309	-0.726618364520654	0.0170149464983579	-0.464360504480058	0.028280241590437	-0.651368265122433	0.0185473123123732	-0.554225339937803	0.0231115693406131	-0.580325794065918	0.0223899369083843	-0.695441964584926	0.0183512775238762	-0.702267534908494	0.0171863357820693	-0.737324263691608	0.0174159868319754	-0.602296721221724	0.0212934711675162	-0.533095216795738	0.0238072939467031	-0.693779914157367	0.017948904983691	-0.66606136705906	0.018954778431366	-0.648796037140157	0.0189384954166962	-0.700848981482456	0.0177501917409933	-0.640608377472274	0.0202841822004245	-0.606563538441002	0.0209864791541921	-0.695004295395408	0.0181253337333687	-0.66305684828901	0.0184285112376736	-0.554289280702136	0.0235841728222806	-0.656270187830343	0.019197405320636	-0.543686818015264	0.0239685046707473	-0.612935944322703	0.0207937321433236	-0.617039342653966	0.0205212900969878	-0.583443095391804	0.0219088563990652	-0.619497632507276	0.0208807577706456	-0.47350873138477	0.0279793786860861	-0.533403384032059	0.0249030908395831	-0.568381049072565	0.023106631080716	-0.618879432351247	0.0200359018159581	-0.731837644058554	0.0172616291101132	-0.535558255948088	0.0245314659060902	-0.622631990215312	0.0207504314790478	-0.689669436672895	0.0184522751286358	-0.610269253226403	0.0210276678433556	-0.599004475747661	0.0214882280382158	-0.696565079429201	0.0183448165640564	-0.638850976839705	0.0201808995880882	-0.492600178578494	0.0264835366839964	-0.692885398240282	0.0183667538402587	-0.525189167440065	0.024648701227883	-0.549622986979411	0.0242198602826565	-0.564347129687501	0.0231376533437561	-0.569593857778678	0.0232339444701776	-0.643456175936315	0.0195535364647606	-0.694067479151009	0.0181996011909732	-0.564775142136339	0.0231506756045226	-0.624490500332937	0.0207465842888332	-0.510156754252879	0.0253600449026405	-0.436765486238086	0.0306729101787542	-0.595603956011049	0.0214302417520046	-0.632729960227173	0.020396031860781	-0.605385355473286	0.0213128535505519	-0.69213625846221	0.0180073549526513	-0.642135131280005	0.0198585426806394	-0.458913569701392	0.0290730961778049	-0.517727676643691	0.0259346293668898	-0.569811861721968	0.0224788199117862	-0.528070185875423	0.0248248008057025	-0.503088530859616	0.0262890420556827	-0.599595728257856	0.0214928748360793	-0.547882734832008	0.0240040179018364	-0.588387300397564	0.0220949357616666	-0.696261623871113	0.0178821448838192	-0.683611912155858	0.0180699616679792	-0.525218365434517	0.02525610027618	-0.596398879341211	0.0218607911712111	-0.670898183871899	0.0191428693454287	-0.695950418270658	0.0182688883838279	-0.579938906073997	0.0224289238155752	-0.52414492996498	0.0253380924023529	-0.489154859593506	0.0267727867646955	-0.662830204889291	0.0192671637589581	-0.7286559387894	0.0173390612147118	-0.607708375767298	0.0212994900657108	-0.570334343237663	0.022233748378742	-0.527576933351995	0.0245423190818986	-0.522522947963431	0.0247955790481899	-0.672017156211204	0.0188096713707485	-0.628392753425642	0.0201882926328817	-0.529100172531659	0.0248343355719318	-0.527932771785695	0.0254717773618073	-0.51532174156062	0.0254103790931255	-0.675701833369467	0.0175315339251123	-0.655206614815633	0.019025800948687	-0.638069076002125	0.0197225469869856	-0.572562189028358	0.0227101873890919	-0.611175715315804	0.0206967356458424	-0.670347221637402	0.0186028598527394	-0.589969904817727	0.0212282836130066	-0.684642501822226	0.0177109069311393	-0.66764754862985	0.0187508670058593	-0.559955540977179	0.022824346535246	-0.645119675792466	0.0200354906497266	-0.689914567513452	0.0176181093999321	-0.648770045809322	0.0197496371286656	-0.648072843997231	0.0192829571717462	-0.582922465671725	0.0218109937871429	-0.598079613742525	0.0211616553067851	-0.537247369151706	0.0244802471516057	-0.701492185707937	0.0173301808907521	-0.608247380239921	0.0210049240071377	-0.650180275379275	0.0194049334832883	-0.601520136343402	0.0216292911772964	-0.680901488934097	0.0186075150601295	-0.61785130575272	0.0206022003796575	-0.669872588265294	0.0181653690338139	-0.729821793249152	0.0165116733985028	-0.697203353933537	0.0176474934205127	-0.63249169820499	0.0195351758641091	-0.665649858772005	0.0187366747753287	-0.708125227254091	0.0169654762292829	-0.623479303220064	0.0200985107094145	-0.612779610592946	0.0208838355229592	-0.643633497263931	0.0197171902116269	-0.695722479818231	0.0175449816819302	-0.68363076821895	0.0180523113614711	-0.669039636309435	0.0185086011964528	-0.679444772051342	0.0175818000610021	-0.674923593354708	0.0181179232705352	-0.659042821180614	0.0190316645932869	-0.611420645794877	0.0205794326645932	-0.648931391689457	0.0194586797376848	-0.578765023444298	0.0226340527136542	-0.711022192073951	0.0168950089255847	-0.696342416403361	0.0178585464823262	-0.644480860679101	0.019825564189487	-0.686233813765639	0.0179557007058389	-0.65397413386143	0.0192984001320112	-0.682154272055693	0.0180587436211515	-0.630566525262797	0.0200170295182288	-0.666060325638171	0.018293003043454	-0.738246125732036	0.0163957069471333	-0.676227596154674	0.0185946171452319	-0.708265529537414	0.0173830209731878	-0.639847186910257	0.0197922967486044	-0.597643702754282	0.0217138002584577	-0.747480802675738	0.016036350763868	-0.718984246832121	0.0174314400793601	-0.578263018183013	0.0221923145367137	-0.630106113644754	0.0205129534339172	-0.648641764104565	0.0194710167529946	-0.589790402358389	0.0215132314619897	-0.674084691996809	0.0185619090288314	-0.57102832858576	0.0223120891563434	-0.659368969991973	0.0187375918259194	-0.545145243069622	0.0240624251943236	-0.66611372857172	0.0190458956314363	-0.624211630746296	0.0203138623260303	-0.703138708287204	0.0175486940522599	-0.722457640509595	0.0163045471156405	-0.588303380284621	0.0221231586747718	-0.592889534795161	0.0217753836259045	-0.640259817023278	0.0198059101010986	-0.646791280656504	0.0201019075783717	-0.722680732652972	0.017188513589388	-0.699605448494696	0.0176653634779486	-0.64419796538858	0.0199394101266549	-0.734788285040603	0.016546850306975	-0.486672209278164	0.0272784645436453	-0.662563206722208	0.0191652462568878	-0.609161388586588	0.0210616115015331	-0.616431930530628	0.0206498617795138	-0.667212031678226	0.0188837805306515	-0.578621741868368	0.0227091281530738	-0.680625040863545	0.0186371466245793	-0.640818561723323	0.0192823411625455	-0.539866081726258	0.0237523410869502	-0.686111651460608	0.0180237268820293	-0.55826637835062	0.0231090263621111	-0.567823805049798	0.0219788354194795	-0.592067142833255	0.0218359992367879	-0.616764890470703	0.0200027233329671	-0.544703547997955	0.0235862872085594	-0.571723876997525	0.0223471056086131	-0.681261843888386	0.0177417782576082	-0.54452732828606	0.023466597012143
-0.701548205942581	0.0221224991716063	-0.661629292202336	0.0238027715524226	-0.767070055055392	0.0205265627428974	-0.648336140884549	0.025456941196486	-0.713095958129028	0.0232214111672555	-0.651940246505189	0.0251133875414694	-0.710749055539746	0.0229744471150068	-0.562418191841201	0.0319990691247294	-0.669973474987244	0.0245464435300719	-0.644326833487244	0.0268811590848669	-0.700658247747841	0.02313590719487	-0.66886093727397	0.024286568918662	-0.701188228785935	0.023893825005277	-0.685047851708552	0.024501128030802	-0.646779483457871	0.0265985140875842	-0.615483669517274	0.0272768745456849	-0.635159903192938	0.0268567303788539	-0.628167329019146	0.0276576242230913	-0.626953424379767	0.0273232720527775	-0.734540182795665	0.0214090139358548	-0.686255782677591	0.0227991607908048	-0.511095556062483	0.0339473294297355	-0.691515986905531	0.023215132422716	-0.850380326496475	0.0165298823223241	-0.446720308217314	0.0400657120854736	-0.714471883639044	0.0207665730417316	-0.433516444480972	0.0410455081786848	-0.490700245856693	0.0374916470691636	-0.720930019940995	0.0217894941332717	-0.424481839206803	0.0445819029450581	-0.614330646053644	0.0264469523187364	-0.66320913747083	0.0237202379237232	-0.620463177862342	0.0251511505036656	-0.478469951776518	0.0384020783260871	-0.632451625814075	0.0251549962897495	-0.380284807218603	0.0513379819159321	-0.701683825940365	0.0221172147442378	-0.610837233644545	0.0273736369876893	-0.652895190001668	0.0240034278913794	-0.584255410068248	0.0283652550408022	-0.719401951339941	0.0207177327687736	-0.644358084382071	0.0241043096699383	-0.585946297959855	0.0288892464175729	-0.691013941078741	0.0239854740779221	-0.627315117635163	0.0248739407114293	-0.676002104356889	0.0228209298109992	-0.611366261404622	0.0252448696361933	-0.62830415969881	0.0260706676096032	-0.579411814494808	0.0292061798933328	-0.77127717046202	0.0186615934717701	-0.66631914657407	0.0245897325424022	-0.668198401965784	0.0235783340418264	-0.400382322353845	0.0481404516963211	-0.617754860056289	0.0270354366795706	-0.605608286180256	0.027113078888425	-0.683874701372098	0.0233006454418198	-0.585657514916673	0.0275997870910255	-0.641732350728945	0.0260446177459729	-0.589211707470056	0.0280343455248285	-0.699255449030652	0.0208312593944687	-0.647519766840888	0.0241536041162066	-0.7151957072135	0.0220929550057562	-0.605032708241064	0.0280161236469099	-0.674749636430337	0.023122078811064	-0.548180489466584	0.0308965673841054	-0.550908792052181	0.0299490153384942	-0.709480992206851	0.0215709292554206	-0.494267924529845	0.0351410075042439	-0.720162412851996	0.0229977195717633	-0.61154382193764	0.0289296965648863	-0.760496894756204	0.0216047114041085	-0.780816336411598	0.0196856277466442	-0.757760001070783	0.021264131655535	-0.705193132333974	0.0231059630191017	-0.683100111711465	0.0247410171439412	-0.744605310551406	0.0215137534461599	-0.657563371964701	0.0246265126153555	-0.656907458961709	0.0260120101930047	-0.688340664147351	0.0239143064149643	-0.717629079796589	0.0222853675551213	-0.632365290822668	0.0271502110025308	-0.718810288065501	0.0225149996115643	-0.66675926883045	0.0256281512566331	-0.676571300254315	0.0247398532087171	-0.639851319110401	0.0270791382209209	-0.72730287637092	0.0217694484330047	-0.65699333902483	0.0264907999326533	-0.54086300015419	0.0365296929471262	-0.709557717864571	0.0238725491022766	-0.596897630432566	0.0301370814463467	-0.563080437620775	0.0331251906333251	-0.701539833633904	0.0239019593813171	-0.567319543705441	0.0332437666637349	-0.708545194960386	0.0236688184699809	-0.705625570419811	0.0238965959965802	-0.631367805333457	0.0260842506274606	-0.624233327201439	0.0282574985063801	-0.621529726833892	0.0275197330213033	-0.51940516046738	0.0357216008741258	-0.607094593864153	0.0289802220005359	-0.568563045221779	0.0310300872787136	-0.684145572559664	0.0246792763075585	-0.727696815005327	0.0227424241423152	-0.640189966362303	0.0261649464416875	-0.670916513766667	0.0251163812886186	-0.656240236094178	0.0266467211465351	-0.701178957105699	0.0238714559692973	-0.564767241769023	0.032070725112259	-0.607756247576697	0.0278228984704386	-0.59961202678299	0.0297192145971128	-0.692313729541219	0.0232989462754374	-0.676155607558581	0.025762105939837	-0.648701404556085	0.027777937172179	-0.688783678811528	0.0255131995904138	-0.727104885730858	0.0232079080710365	-0.62957052828412	0.028089217044787	-0.584831247472405	0.0314495905213153	-0.635663180915587	0.0268427216317965	-0.609933234038782	0.0290376717155526	-0.70481657795365	0.0227339708268495	-0.754342909409696	0.0209128127217106	-0.705337869287781	0.0224616884431676	-0.594137787111728	0.0283033393587713	-0.702582186110871	0.022900924059467	-0.663020239214222	0.0258284004993009	-0.702196764424058	0.0234205818959913	-0.736774005152416	0.0211299339906614	-0.721861029909823	0.0224519632043232	-0.660856804575035	0.0254838671785742	-0.649896950923405	0.0256877535034367	-0.610670545280177	0.0278380136930884	-0.62894622302058	0.0276666907200874	-0.623753519366853	0.0282746471936976	-0.687645210062175	0.0227873570316565	-0.701164076885215	0.0225534493228458	-0.744592996226694	0.0205277435331253	-0.670177587792781	0.0232532214943439	-0.656637654303895	0.0248397458333439	-0.658643005503202	0.0234411587425284	-0.73198177038334	0.0224048261718144	-0.629354882027853	0.0267743767510437	-0.700011271653386	0.0235671361513479	-0.442857149893823	0.0425756189693226	-0.626089658146073	0.0259671701539486	-0.528672637251783	0.0347861756604466	-0.553289901083556	0.0337423473475942	-0.664904674011314	0.026711198233039	-0.676467103358607	0.0237891202809826	-0.707625134576021	0.0246672439005443	-0.574484836576427	0.0320495760331378	-0.510434875467568	0.0347549493014344	-0.668925985162211	0.0245550425220421	-0.638430828944902	0.0272545099028603	-0.622588853115015	0.0268318292415293	-0.675451891425023	0.0242493805279536	-0.61204284124854	0.0300398950394536	-0.580155468066465	0.030577354116751	-0.668341371354934	0.0253648071334471	-0.636630019863468	0.0261209433029585	-0.530404629936873	0.034367196245469	-0.632489589187863	0.0262266956509491	-0.521945423844359	0.0339545167201787	-0.588600646007346	0.0295105151339805	-0.592532443468924	0.0291186628737499	-0.559749198093728	0.0311249900689959	-0.596551490889234	0.0288900177239403	-0.453626718893867	0.0401482027199949	-0.508339761892704	0.0374407295264876	-0.543877457257721	0.0336730822996583	-0.596324152086841	0.0277869256617796	-0.707353177096688	0.023131569934302	-0.513329515051624	0.0352652794980703	-0.597905273372141	0.0294441326911122	-0.663679919544561	0.0256170807935037	-0.58533844310893	0.0302352720372799	-0.575750581340417	0.0300796349453351	-0.671826953711506	0.0251158607670557	-0.614747208846986	0.0281339682954811	-0.470190854465822	0.0392322094887486	-0.667869331449477	0.0250938115917568	-0.503744460151006	0.0354451962108374	-0.525682964720388	0.0352839420464917	-0.539474730551137	0.0339914671874775	-0.545075684018541	0.0338538846857574	-0.619189629491384	0.0272170209806696	-0.668110262592747	0.02515077900835	-0.54202652015515	0.03278946915356	-0.599618212818192	0.029411411284015	-0.488952024817791	0.0364382040568485	-0.415302093991523	0.0470104725615964	-0.573099972519081	0.0300265194686144	-0.609434771325576	0.0282241589586082	-0.580915978844756	0.0301978137762417	-0.667401317378569	0.0246545419516666	-0.61845877040991	0.0274773777770451	-0.435956906831689	0.0445402975309337	-0.493143772312158	0.0390024461312556	-0.547211631578031	0.0319132653581285	-0.504753009463292	0.0367569951232629	-0.480105963482128	0.0388942937443747	-0.576172469107146	0.0300733227987833	-0.525316772898852	0.0345005661570424	-0.565512928755146	0.0309135138546513	-0.670349147796999	0.0247472080534618	-0.65876767525847	0.0248160402393683	-0.501201469332324	0.0373582557509103	-0.570852517284586	0.0318561033336142	-0.646751183860795	0.0261625786553574	-0.671958385916692	0.0247387131424717	-0.555774323059898	0.0322052047377857	-0.498558136735219	0.038824327960093	-0.465773286146769	0.0403405397430679	-0.637272537933846	0.0269586423864649	-0.70282393093431	0.0237401938495993	-0.582872267172782	0.0306239642369924	-0.546128639455659	0.032479086706729	-0.506802201601437	0.0348267181170854	-0.501813635918407	0.0352032073741912	-0.649277984912345	0.0251718436447776	-0.604987501946857	0.0279305651715115	-0.506562179309754	0.0362275906785392	-0.502914804086767	0.0382930820029384	-0.492935319895828	0.0370510593972373	-0.649164757571916	0.0248800025004315	-0.628740307660576	0.0269552420103485	-0.612465394988659	0.0279315515500564	-0.546610221627217	0.0336116196453504	-0.585063635270643	0.0301709086528558	-0.645233829808434	0.0257002923090559	-0.563785426670318	0.0314817447293835	-0.658120201284036	0.0247904710196773	-0.642500750034949	0.0259875439307192	-0.53703631740103	0.0328106552936524	-0.617441806943687	0.0291929705979048	-0.663962390269026	0.0243309152981524	-0.622835909885818	0.0279781562296397	-0.622599477770082	0.0273635240581058	-0.560276575384519	0.0305237488607708	-0.573889525149237	0.0299867787129406	-0.510734713336148	0.0374677326991783	-0.675333177820575	0.0239671188142306	-0.583354521246994	0.0301950645498932	-0.622059023555224	0.0282903215310953	-0.577480819505967	0.0306420853328205	-0.655393327966774	0.02570670852931	-0.591033589226906	0.0300511362296257	-0.644566003449946	0.0254396801721199	-0.704975692616118	0.0223895462558934	-0.672045454482068	0.02411264363938	-0.607598863203656	0.0277207909281135	-0.640640792479187	0.0258771528514482	-0.684196992286634	0.0227112525288901	-0.595348803457382	0.0297256177945457	-0.587622381923353	0.0300147075502494	-0.618955234986622	0.0275940904303119	-0.668483100838447	0.0247353155681142	-0.658975768717046	0.024666727060451	-0.640662741322089	0.0270450865079116	-0.653712902215684	0.0246580004173025	-0.650461963765302	0.0247519767489166	-0.631205911955747	0.0273844842394483	-0.588090810259925	0.0288269982099469	-0.625698121904471	0.0266251429462843	-0.55276568932484	0.0334732875845184	-0.682908466033961	0.0239802592049172	-0.670681960666715	0.0247110368015263	-0.620379768593762	0.0273981586554896	-0.659250117589377	0.0254799185961863	-0.628882897875322	0.0270064216101996	-0.655154064263508	0.0256346527176664	-0.60461949983938	0.028769466534118	-0.63894364141634	0.0262089843569389	-0.712023902666793	0.0224476313855593	-0.649750236482486	0.026219078871131	-0.679351673675482	0.0249979434576827	-0.615126690347949	0.0276958853964166	-0.570372681417958	0.0321357486998789	-0.721655055596883	0.0217065538024002	-0.691602114650086	0.0244307574997268	-0.551616661893375	0.0334032630160119	-0.601935248191025	0.0303557224801957	-0.621392011439957	0.0279396054283259	-0.564669181381701	0.0313840699346278	-0.646728134483404	0.0263125935737852	-0.545083318532173	0.0330409811164239	-0.632606753742877	0.0265705306909342	-0.521805113116289	0.0350665937463319	-0.638737612642006	0.0273726103928121	-0.596915206529143	0.0295721279570965	-0.676192582259142	0.024561178742617	-0.699455228643634	0.0217087362423893	-0.56186192451086	0.0327172652878467	-0.567901648083201	0.0312553475244762	-0.61582960754147	0.0277430527069875	-0.620249535073487	0.0288908482324422	-0.695720818081412	0.0237680081620148	-0.674333560407995	0.0241350164616662	-0.620475144962384	0.0275915586698709	-0.708525331276728	0.0226544589033028	-0.459450759487116	0.0445069499916027	-0.638166401649402	0.0265207532770239	-0.581222041726048	0.0311485370915581	-0.589727057114366	0.030113694106503	-0.641217403812143	0.026405480118314	-0.552469431600871	0.0335933043434157	-0.65320226730566	0.0263970868011214	-0.614860157142751	0.0273314029554003	-0.513907563716121	0.0362991723042274	-0.658888608712586	0.0255841155191024	-0.536780510281161	0.0323340004384888	-0.544699815317564	0.0315224996949052	-0.566164114260113	0.0317865197460701	-0.593403524096176	0.0280542164752694	-0.52278988991524	0.0334046815504362	-0.54866768973171	0.0316553024311633	-0.657494773031261	0.0239972260242863	-0.519420225954421	0.0353215293584039
-0.673247898594423	0.0305180664123731	-0.635518957183303	0.0328889061976018	-0.737078507309697	0.0283556647919008	-0.619619211237801	0.0365113645066835	-0.683568267438914	0.0324152017772433	-0.624239948992752	0.0355092373991827	-0.682315690177377	0.0316723720597779	-0.535369026472533	0.0471602820771426	-0.642277188378161	0.0342824602564726	-0.61517196671608	0.0384846724528188	-0.671805211349117	0.0323143073390878	-0.6408486918682	0.0338614940967996	-0.67080431423619	0.0337616019254346	-0.655485995158464	0.0346329946670533	-0.618488101782857	0.0375341135346456	-0.589032327653334	0.0385383902155294	-0.607227306097503	0.0382063508886214	-0.598800278969721	0.0401341638645495	-0.598569912890283	0.0391231490374607	-0.705753476495131	0.0295714435219234	-0.663412820364694	0.0299539442709048	-0.490066862079528	0.0474103272555828	-0.666245146630083	0.0313844939334172	-0.826220830654214	0.020926079693984	-0.426024663358146	0.0582144784090134	-0.692818029264412	0.0266344924574377	-0.413520578931554	0.0596136779361665	-0.46809104043908	0.0544507096992853	-0.695250814366938	0.0291595955396979	-0.402643430131934	0.0667742340581637	-0.591837610756373	0.0357449878639515	-0.640508714214405	0.0314708349845734	-0.598549366589713	0.0336754500854658	-0.45578829926286	0.0557176606692876	-0.611422714434567	0.0330512001514535	-0.359499301016512	0.0782312006182366	-0.678086879129432	0.0290289028466402	-0.587335118247569	0.0373485290579691	-0.631094894003921	0.0315335672596293	-0.561645292085899	0.0386993729687979	-0.696609299914757	0.0270656898198005	-0.622162833132755	0.0319403309227749	-0.563541673787155	0.0394175445641801	-0.664614869846261	0.0327288743788603	-0.605258778473832	0.0333155821352116	-0.651943665042428	0.0305479261535947	-0.590992053781199	0.0331658355946498	-0.60487857569316	0.0351782765510503	-0.555687563828369	0.0407810381384606	-0.746799585593013	0.0243677771698904	-0.641993049968062	0.0332483873320712	-0.644500500846201	0.0315692389858273	-0.379590523216372	0.0720055856493881	-0.592333573383357	0.0377582598601515	-0.582423704696861	0.0369916892567279	-0.660108083091239	0.0308631460683097	-0.563916288337538	0.0372749361473331	-0.617052652437607	0.0355338025444175	-0.566409830688633	0.0382479761580403	-0.677814773510566	0.0269922860889548	-0.625396539284589	0.0320641411649573	-0.690457915666716	0.0292644109488619	-0.579758491849171	0.039057071720583	-0.651923810623394	0.0306885593618391	-0.52575222238525	0.0431418329241432	-0.530531084616697	0.0404709478417543	-0.685764543211621	0.0283383792312871	-0.474542353268382	0.0484518495948526	-0.689462425523826	0.0324994266127084	-0.582961103034517	0.0419823281005424	-0.729972201131753	0.0297858051672984	-0.751316513202655	0.0269195841607999	-0.727682822627338	0.0293381896066274	-0.677314377617752	0.031915976834729	-0.653585404562557	0.0349773674770573	-0.714456399623692	0.0297430891872006	-0.631456360269953	0.0339762764020308	-0.628336354410207	0.0367221844733122	-0.66038229582057	0.0333632780645981	-0.687366701501491	0.0312567482277739	-0.603705697005161	0.038884674832846	-0.689208389229752	0.0314471343262899	-0.638042166962914	0.0362156047450507	-0.648874825693217	0.0345455766777973	-0.610488373966046	0.0390222467627668	-0.698921256504711	0.0299066599229475	-0.627267974845834	0.0379251518072854	-0.510707098454238	0.0566765124207497	-0.680393146735051	0.0333373175336775	-0.566878475598877	0.0451152569919983	-0.534157642405983	0.0495972010206794	-0.672462476868358	0.0333552874408653	-0.536399439125911	0.0507051242267814	-0.677927378560671	0.0334631577064624	-0.676076649907464	0.0333149634503456	-0.606717774562159	0.0358876101697248	-0.595682721628395	0.0404070814732292	-0.59412739128537	0.0394534626178981	-0.49365474696357	0.0525654894932491	-0.579264643457382	0.04161311508723	-0.542558036344165	0.0443730942126477	-0.653960513274851	0.0353826688390397	-0.697749015783585	0.031762940308877	-0.615008483025108	0.0361419382900877	-0.64305158262052	0.0350344623356674	-0.626737978914165	0.0381184620909981	-0.672002483042637	0.033288051200346	-0.536538463386675	0.0472626286264515	-0.583071711783899	0.038813450186657	-0.57141946224068	0.0430930945546774	-0.665574622536156	0.0317997116471326	-0.646081329256798	0.0368940328738157	-0.618330453226904	0.0402963647873575	-0.657391661877178	0.0364972836182093	-0.696589875211128	0.0323597213572374	-0.600486368178023	0.0408002437352131	-0.555938153654349	0.0462785715842829	-0.608279604346548	0.0379324086244693	-0.581280757457521	0.0421066285917827	-0.678669079053742	0.0307096365435025	-0.726585641090853	0.0282557699725152	-0.677803284075471	0.0308923324748193	-0.571223622520219	0.0386241962072953	-0.676239475258751	0.0309311188640034	-0.635282159944977	0.0360079412606979	-0.67349282060287	0.0327041677414562	-0.708789573644229	0.0288611631802939	-0.693896014694395	0.0306234890071091	-0.633783121500854	0.0355841587256039	-0.623160345824058	0.0358761505838987	-0.584337564710052	0.0393461290129119	-0.600499907809387	0.0396069201033421	-0.595772734815364	0.0404459586137759	-0.661746649031834	0.0311575167667629	-0.676071060635972	0.0301519436065412	-0.718036884446493	0.0274622222982957	-0.646463570791192	0.031133738016288	-0.631265359114014	0.033904376773412	-0.634648814857241	0.0317124386351561	-0.703943717772031	0.0305673359996249	-0.602719451889384	0.0379013008935734	-0.673404178786117	0.0321839362195292	-0.421353795307589	0.0627274922582066	-0.600811051169714	0.0358260086971691	-0.503119934565764	0.0512393719942258	-0.526254008101194	0.04976383980262	-0.634367383437702	0.0385977780176305	-0.650666671808721	0.0324677488785865	-0.677926005460434	0.0343951183826891	-0.546672951931131	0.0472081776248473	-0.487774534139398	0.0498019036716633	-0.644072056167054	0.0331554951904636	-0.610800290830743	0.0385237626500645	-0.596381669089873	0.0374279558262547	-0.65005480136759	0.0330187995138494	-0.583477305024805	0.0436094544894499	-0.553747397691928	0.0437528695026299	-0.641678447314461	0.0349704433476491	-0.610203191437927	0.0364390093575573	-0.50651997917161	0.0491685093219375	-0.608708990545383	0.0357066133710474	-0.500204029673454	0.0473449371333011	-0.564265347691989	0.0412144005758304	-0.568025544283882	0.0406603023568255	-0.536055300795653	0.044057935471815	-0.573605349271192	0.039416260604962	-0.433744706402965	0.05665834366363	-0.483276139753349	0.055104198988674	-0.519373865442877	0.0481783031047973	-0.573768871822435	0.0380018309889941	-0.682868710134822	0.0306389336239803	-0.49110077415516	0.0498370007569834	-0.573178556528969	0.0411150437840513	-0.637690402416226	0.0353837045866035	-0.560407632991456	0.0427301481023576	-0.552496686933173	0.0414936019444745	-0.647088827993811	0.0339334921625697	-0.590643440854266	0.0388591050912566	-0.447781530353151	0.0569976378916008	-0.642853264658672	0.0338463669839338	-0.482299752861947	0.0500975373262416	-0.501742942461366	0.0504823003549876	-0.514602331414773	0.0493663784816781	-0.520557510258405	0.0484291086449834	-0.594923083046453	0.0375933068221819	-0.642153046034485	0.0342836299078991	-0.519277898173962	0.0457202383819945	-0.574745925303447	0.0410350550728232	-0.467747295382704	0.0514719778687731	-0.39383870174496	0.0703992251054767	-0.550595989027114	0.0414735538447965	-0.586139582423979	0.0385112220930959	-0.556446602216226	0.042196106880044	-0.642666376294929	0.0333136533953514	-0.594782409539815	0.0374889169474117	-0.413000243961987	0.067345075806297	-0.468559867980624	0.057437448447262	-0.524611401434094	0.0445841060682714	-0.481435833051162	0.0533890563261355	-0.457123396104639	0.0565398028005472	-0.552749209956437	0.0420212672868716	-0.502750810965696	0.0487412970238814	-0.542638557112728	0.0426258138967593	-0.644436671722885	0.0337749318765675	-0.633923438361082	0.0339315912999576	-0.477184573230132	0.0544851602398764	-0.54530615522796	0.0455725220488641	-0.622604183849691	0.0352960446460034	-0.647966353562725	0.0330868442484733	-0.531609740045798	0.0454665643023692	-0.472971343505457	0.0581169661422532	-0.442391712700032	0.0600101323524297	-0.6117148709784	0.0371659242265769	-0.676991923079219	0.0320761452432503	-0.558036158578265	0.0432765882707071	-0.521922935673655	0.0465692240204513	-0.486027469850879	0.0486300173436331	-0.481104323873384	0.0491808490287486	-0.626538813613486	0.0337173726195185	-0.581582250468073	0.0381097221788527	-0.48402418608785	0.05187630852509	-0.47789683638784	0.0563694681561684	-0.470548898231037	0.0530500277397397	-0.622627681774366	0.0347434127424619	-0.60227400050552	0.0375996907249375	-0.586861713975194	0.0389390741569944	-0.520658254226076	0.0487823209436038	-0.558951555225483	0.043175981094027	-0.620120437979467	0.0350457902112559	-0.537600948522909	0.0457603081274308	-0.631597900745845	0.034193183437208	-0.617353951440047	0.0358969522327897	-0.514117093824882	0.0463594528789363	-0.589763938094908	0.0417589708423753	-0.638010213024599	0.0335900133946947	-0.596901773962314	0.0390115768885079	-0.597126111542932	0.0382086807948627	-0.537630685097313	0.042097224411502	-0.54969943655595	0.0419957697080099	-0.484222057520589	0.0560435953609887	-0.649174169933212	0.0326908087433273	-0.558461662254068	0.0426635217224456	-0.593937771731172	0.0404955326957624	-0.553441502668531	0.0427273586400944	-0.629885166999451	0.03505191163289	-0.564215872701092	0.0430410764133102	-0.619259418634598	0.0351386338591259	-0.680129591983083	0.0299810959951758	-0.646887555030599	0.0325245498785065	-0.582706028202323	0.0387068445346947	-0.615631726186368	0.0355889546898857	-0.660268757319177	0.0303102749026793	-0.567218303694701	0.0431078165895835	-0.56246515325376	0.0424009504020174	-0.594276972709312	0.0380457834585311	-0.641243721858662	0.0345499560452985	-0.634320769215141	0.0332727029403191	-0.612285846334743	0.0387880819961474	-0.627981032380026	0.0340627238230452	-0.626000334175897	0.0337205146016268	-0.603369002730881	0.0392598554761604	-0.564760974724974	0.0397779031143944	-0.602464852119486	0.0359562568897711	-0.526766355205381	0.0485348139955514	-0.654794739993972	0.0334927811863928	-0.645021504930069	0.0337157098081746	-0.596278676508423	0.037347525689005	-0.632266421413115	0.0355783942853044	-0.603791661889214	0.0372338463611637	-0.628153856471323	0.0358072461366892	-0.578672474415963	0.0406433755706771	-0.611826957194508	0.0370680885250883	-0.68580167960155	0.0303289831962328	-0.623272876810297	0.036621642203343	-0.650437817813549	0.0353327790190114	-0.590406193785641	0.0381872524392829	-0.543101660081634	0.0466525558563966	-0.695829308518028	0.0290210097238561	-0.66421998246805	0.0337284887432835	-0.524970305603737	0.0492034053048145	-0.573764382737295	0.0440377144717651	-0.594142258775348	0.0394302851312278	-0.539547960405012	0.0449423115059024	-0.619371576969998	0.0372551886945827	-0.519138308478586	0.0479840976588843	-0.605844537493781	0.0376183156011958	-0.498464983162955	0.0501682423682405	-0.611361496712291	0.0386680281663178	-0.56961878231199	0.0422876254190648	-0.64924645623108	0.0338664146695659	-0.676452816777672	0.0285808777550963	-0.535420468737099	0.0474384786915738	-0.54291376137124	0.0445420874927589	-0.591399398059661	0.0382815649244629	-0.59370778949047	0.0408130394716979	-0.668760903509852	0.032415363863314	-0.649061672321294	0.0325557584995628	-0.596752324536189	0.0376471606060641	-0.682262377512853	0.0306106907579395	-0.432229309696068	0.0704323751918777	-0.613769596576597	0.0361867226325104	-0.553282694865509	0.0459078296036916	-0.563022183698104	0.0431187075749753	-0.61522277594606	0.0366323251264482	-0.526317121333374	0.0487281119980963	-0.625779493747776	0.0368077638795798	-0.588901752562179	0.0384823687084633	-0.487949045705984	0.0543519410251623	-0.631665565964565	0.0357365772601309	-0.515294642211702	0.0445746903696915	-0.52157582558533	0.0445801468428484	-0.540261085686972	0.0454531142201329	-0.570042157721649	0.038755611995752	-0.500876231832524	0.0465740614237404	-0.525611502465896	0.0441459492124346	-0.633727702174135	0.0321123539957304	-0.494313123622782	0.0520295276846328
-0.644947591246265	0.0417198704441989	-0.60940862216427	0.0447756349908097	-0.707086959564001	0.0385932857314328	-0.590902281591052	0.0514160239275848	-0.654040576748801	0.0445480340062995	-0.596539651480315	0.0493637403741721	-0.653882324815008	0.043036537503388	-0.508319861103864	0.0680440268590574	-0.614580901769076	0.0471354910518024	-0.586017099944915	0.0541231384734014	-0.642952174950393	0.0444286104745357	-0.612836446462431	0.0464972299860444	-0.640420399686444	0.0469187376437927	-0.625924138608375	0.0481417426754455	-0.590196720107844	0.0523588578472842	-0.562580985789394	0.0535419738641056	-0.579294709002067	0.0537716432987658	-0.569433228920297	0.0571164503941267	-0.5701864014008	0.055029678379539	-0.676966770194596	0.0402440944243218	-0.640569858051797	0.0389316861797401	-0.469038168096574	0.0651772120084002	-0.640974306354635	0.041879457661901	-0.802061334811954	0.0262699008272826	-0.405329018498979	0.0829364325048734	-0.671164174889781	0.0338490233013927	-0.393524713382135	0.0848948052923797	-0.445481835021467	0.0775401921155778	-0.66957160879288	0.0385518856181572	-0.380805021057065	0.0977586779261941	-0.569344575459103	0.0476880128492619	-0.617808290957981	0.0412749759963341	-0.576635555317085	0.0445394454631853	-0.433106646749202	0.0793129745229442	-0.590393803055059	0.0429592143675088	-0.338713794814421	0.116345760112085	-0.654489932318499	0.0380058465783579	-0.563833002850593	0.0502697942212012	-0.609294598006175	0.040983566549275	-0.53903517410355	0.0520933614068104	-0.673816648489572	0.0349909012976752	-0.599967581883438	0.0418441255498568	-0.541137049614455	0.053049911978626	-0.638215798613782	0.0440502693021381	-0.583202439312501	0.0440764592361816	-0.627885225727966	0.0403970125137267	-0.570617846157776	0.0431053845162779	-0.58145299168751	0.0468730507481101	-0.53196331316193	0.0560503768097887	-0.722322000724006	0.0314886310316215	-0.617666953362055	0.0443733938364486	-0.620802599726618	0.0417549758083513	-0.358798724078899	0.105317843470459	-0.566912286710425	0.0519095542807215	-0.559239123213466	0.0497830145183682	-0.636341464810379	0.040573194808496	-0.542175061758404	0.0497037456772757	-0.59237295414627	0.0478248629214771	-0.543607953907209	0.0514858386505494	-0.65637409799048	0.034630704523097	-0.60327331172829	0.042075322012703	-0.665720124119933	0.0383277925792374	-0.554484275457278	0.0536209291217571	-0.629097984816451	0.0402804345425095	-0.503323955303915	0.05929538104923	-0.510153377181214	0.0539908428051169	-0.66204809421639	0.0368321318902859	-0.454816782006919	0.0658419689535619	-0.658762438195656	0.0451565907742848	-0.554378384131393	0.0597493347800538	-0.699447507507302	0.0404787141321508	-0.721816689993712	0.0363018403558207	-0.697605644183892	0.0398891682396769	-0.649435622901529	0.0434389453451777	-0.624070697413649	0.0486285733405714	-0.684307488695979	0.0409445658525723	-0.605349348575206	0.0461943026106723	-0.599765249858704	0.0509963110272836	-0.632423927493789	0.0458924655378721	-0.657104323206394	0.0435194831994439	-0.575046103187654	0.0547087585991533	-0.659606490394002	0.0432364544702753	-0.609325065095378	0.0503255651993434	-0.621178351132119	0.047481527202505	-0.581125428821691	0.055574475730515	-0.670539636638502	0.040710041072462	-0.597542610666838	0.0533352328683078	-0.480551196754287	0.0855569161250436	-0.651228575605532	0.045826224055624	-0.536859320765189	0.066118143376951	-0.505234847191191	0.0725847731984725	-0.643385120102813	0.0458278346575105	-0.505479334546381	0.0754619892113386	-0.647309562160955	0.0465258103439339	-0.646527729395118	0.0457425063375857	-0.582067743790862	0.0488509866150371	-0.56713211605535	0.0573931459540126	-0.566725055736849	0.0555357030605312	-0.467904333459761	0.0757748107555749	-0.551434693050611	0.0592702812096511	-0.516553027466551	0.0630330283502045	-0.623775453990038	0.0498073145671683	-0.667801216561843	0.043667829717961	-0.589826999687912	0.0491885810569552	-0.615186651474374	0.0481168151656773	-0.597235721734153	0.0535579946222995	-0.642826008979576	0.0457074638181654	-0.508309685004327	0.068781260026312	-0.5583871759911	0.0533907329204163	-0.54322689769837	0.0612908858575406	-0.638835515531094	0.04281911101836	-0.616007050955015	0.0518839036861489	-0.587959501897724	0.0573321300404277	-0.625999644942828	0.051321838421776	-0.666074864691398	0.0446261096945565	-0.571402208071927	0.0581087435284924	-0.527045059836294	0.0667030303514243	-0.580896027777509	0.0527120104160907	-0.552628280876259	0.0598888959571823	-0.652521580153834	0.040956703995193	-0.69882837277201	0.0376864673680211	-0.65026869886316	0.0420520113076786	-0.54830945792871	0.0519990255441068	-0.649896764406631	0.0417088358733378	-0.607544080675732	0.0494382886160242	-0.644788876781682	0.0449509940675504	-0.680805142136043	0.0388790598814466	-0.665930999478966	0.0412374332481047	-0.606709438426673	0.0489088873496001	-0.596423740724712	0.04932214718811	-0.558004584139927	0.0546876176374927	-0.572053592598193	0.0556976064998377	-0.567791950263874	0.0568241391855943	-0.635848088001493	0.0420117537567199	-0.650978044386729	0.0398295260803363	-0.691480772666291	0.0362974964886551	-0.622749553789603	0.0411778182834537	-0.605893063924133	0.0456558162781834	-0.610654624211279	0.0423450292114936	-0.675905665160721	0.0411367047140771	-0.576084021750914	0.0527451124199464	-0.646797085918848	0.043347450637411	-0.399850440721354	0.090480239234904	-0.575532444193354	0.0491023809881153	-0.477567231879745	0.0738905556073741	-0.499218115118832	0.0718563194981229	-0.60383009286409	0.054966137665888	-0.624866240258835	0.0437066977751433	-0.648226876344846	0.0474412464974407	-0.518861067285834	0.0680774724057484	-0.465114192811228	0.0700736182199708	-0.619218127171897	0.0442022875554993	-0.583169752716585	0.0535523382374746	-0.570174485064731	0.0520829151832264	-0.624657711310158	0.0445184510249838	-0.554911768801071	0.0620849167027499	-0.527339327317392	0.0615149598549084	-0.615015523273987	0.0475183678941586	-0.583776363012385	0.0500494547020478	-0.482635328406347	0.0690941691412664	-0.584928391902904	0.0481429219537251	-0.478462635502549	0.0650060639495402	-0.539930049376633	0.0566650986164048	-0.54351864509884	0.0558945658986707	-0.512361403497577	0.0613105138560604	-0.55065920765315	0.0530509146694392	-0.413862693912063	0.0795005654243836	-0.458212517613994	0.0794315154783502	-0.494870273628032	0.067707348549568	-0.551213591558029	0.0512520710193219	-0.658384243172956	0.0401270110868464	-0.468872033258696	0.0692671372636499	-0.548451839685798	0.0565197526681382	-0.611700885287892	0.0481535210920825	-0.535476822873983	0.0593747214106535	-0.52924279252593	0.0569146821398508	-0.622350702276115	0.0452580513695387	-0.566539672861547	0.0528820921652159	-0.425372206240479	0.0814252856764654	-0.617837197867867	0.0455772711061284	-0.460855045572888	0.069617567645841	-0.477802920202343	0.0709708865373956	-0.489729932278409	0.0702985086436925	-0.496039336498268	0.0680464810246557	-0.570656536601522	0.05116039178214	-0.616195829476224	0.0464945302308303	-0.496529276192774	0.0630592758401796	-0.549873637788702	0.0563687268490549	-0.446542565947616	0.071513055400533	-0.372375309498396	0.103064124507965	-0.528092005535146	0.0564410359941006	-0.562844393522382	0.0518313910242584	-0.531977225587696	0.0587424823534971	-0.617931435211289	0.0444408561106696	-0.57110604866972	0.0504524358764813	-0.390043581092284	0.100092256529164	-0.44397596364909	0.0828781111569282	-0.502011171290157	0.0613146573067062	-0.458118656639032	0.0760359099390253	-0.434140828727151	0.0816643564064807	-0.529325950805728	0.0577913718727595	-0.480184849032541	0.0677120320237546	-0.519764185470311	0.058689909370977	-0.61852419564877	0.0454780221022188	-0.609079201463694	0.0457525346605817	-0.453167677127939	0.078671852744493	-0.519759793171334	0.064028372796145	-0.598457183838588	0.0471375093197245	-0.623974321208759	0.0437212835547272	-0.507445157031699	0.0631403312562459	-0.447384550275696	0.085032561696407	-0.419010139253296	0.0880059135550969	-0.586157204022955	0.0505055832499729	-0.651159915224129	0.0427815194143973	-0.533200049983749	0.0601303682913156	-0.497717231891651	0.0655619217812914	-0.465252738100321	0.0668401989904264	-0.46039501182836	0.0676360310700568	-0.603799642314627	0.044635120818206	-0.558176998989288	0.0513034853407259	-0.461486192865946	0.0729462083085258	-0.452878868688912	0.0812968666657478	-0.448162476566245	0.0746245452149777	-0.596090605976816	0.0477558486647278	-0.575807693350463	0.0523222560226407	-0.561258032961728	0.0534600789898459	-0.494706286824935	0.0694654396048729	-0.532839475180322	0.0606781126194442	-0.595007046150499	0.0477233303375377	-0.511416470375501	0.0652193192797939	-0.605075600207654	0.0466106055418076	-0.592207152845145	0.0488540660669547	-0.491197870248733	0.0644053660488952	-0.56208606924613	0.0586670350206544	-0.612058035780172	0.0457180341299593	-0.57096763803881	0.0535631717342295	-0.571652745315782	0.0525153147197054	-0.514984794810107	0.0578528725266308	-0.525509347962662	0.0584677124211647	-0.457709401705031	0.0819719054012796	-0.62301516204585	0.0440066496145165	-0.533568803261142	0.0592702185948489	-0.56581651990712	0.0569406973820041	-0.529402185831095	0.058666302980326	-0.604377006032128	0.0477316160924473	-0.537398156175279	0.0605611158043153	-0.593952833819251	0.0478206711879551	-0.655283491350048	0.0396566966265129	-0.62172965557913	0.0437313880919814	-0.557813193200989	0.0531996854049904	-0.590622659893549	0.0484434717177892	-0.63634052235172	0.0401381823314349	-0.53908780393202	0.0613273291726146	-0.537307924584167	0.0588973333295465	-0.569598710432002	0.0516989456269596	-0.614004342878877	0.0475002121349313	-0.609665769713237	0.0446724130633667	-0.583908951347397	0.0546204825018927	-0.602249162544368	0.0463622678400717	-0.601538704586492	0.0454648896646567	-0.575532093506014	0.0552634839144258	-0.541431139190023	0.0540896414199468	-0.5792315823345	0.0479426210322634	-0.500767021085922	0.0690286163220517	-0.626681013953982	0.0460475991207287	-0.619361049193422	0.0453754218085352	-0.572177584423084	0.050640482707397	-0.605282725236853	0.0489001850209236	-0.578700425903106	0.0505942232777926	-0.601153648679138	0.0492353597922821	-0.552725448992546	0.0564599369354778	-0.584710272972677	0.051543063928426	-0.659579456536307	0.0404513973326774	-0.596795517138109	0.0503472393083177	-0.621523961951617	0.0491013166147662	-0.565685697223333	0.0519029887087559	-0.51583063874531	0.0672544680691769	-0.670003561439172	0.0383373351948361	-0.636837850286014	0.0458840881948347	-0.498323949314099	0.0709558406718447	-0.545593517283566	0.0626569592119411	-0.56689250611074	0.0554172748027636	-0.514426739428324	0.0631982836356018	-0.592015019456592	0.0518558783665948	-0.493193298424999	0.0683770101285394	-0.579082321244685	0.0523585264985611	-0.475124853209622	0.0704886919123964	-0.583985380782577	0.0537121436437722	-0.542322358094837	0.0600337897211755	-0.622300330203018	0.0460223577775271	-0.65345040491171	0.0372168969656676	-0.508979012963337	0.0674701637689605	-0.51792587465928	0.062687610076357	-0.566969188577853	0.0520540341446784	-0.567166043907452	0.0566908546596761	-0.641800988938291	0.0436783921880922	-0.623789784234592	0.0438999195741783	-0.573029504109994	0.0506674597800164	-0.655999423748979	0.0408348075468725	-0.40500785990502	0.108165538811007	-0.589372791503791	0.0487027234008501	-0.52534334800497	0.066237807411853	-0.536317310281842	0.0606499000058878	-0.589228148079977	0.0504110337184435	-0.500164811065877	0.069342761879861	-0.598356720189892	0.0508102622138292	-0.562943347981608	0.0535867328172175	-0.461990527695847	0.0795306276485635	-0.604442523216543	0.0491402526922267	-0.493808774142242	0.0605680904049665	-0.498451835853096	0.0619848120280358	-0.514358057113831	0.0646230594939532	-0.546680791347122	0.052751595074384	-0.478962573749808	0.0640076172755784	-0.502555315200081	0.0611139648364083	-0.609960631317009	0.0429201251206024	-0.469206021291143	0.0750325492078035
-0.616647283898107	0.0565930985778682	-0.583298287145237	0.0600837077641876	-0.677095411818306	0.0517684278720578	-0.562185351944304	0.0711181199176381	-0.624512886058687	0.0602985290933773	-0.568839353967878	0.0674931165071564	-0.625448959452639	0.0576629928734094	-0.481270695735195	0.0961492534592349	-0.586884615159992	0.0638251771829412	-0.556862233173751	0.0748073414930617	-0.614099138551669	0.0601529390792613	-0.584824201056661	0.0635528172530554	-0.610036485136699	0.0641584509108585	-0.596362282058286	0.0658370906768403	-0.56190533843283	0.0723847692073516	-0.536129643925453	0.0731773037896483	-0.551362111906631	0.0743305879922357	-0.540066178870873	0.079753569065034	-0.541802889911316	0.0760736652508355	-0.648180063894062	0.0539787918219399	-0.6177268957389	0.050073498667006	-0.44800947411362	0.0882345616592889	-0.615703466079188	0.0551776838897331	-0.777901838969694	0.0327885483675127	-0.384633373639811	0.115902044658285	-0.649510320515149	0.0429347236133745	-0.373528847832716	0.118586870463699	-0.422872629603854	0.108309722588158	-0.643892403218822	0.0503720775579702	-0.358966611982195	0.139966570759685	-0.546851540161832	0.0628197566133596	-0.595107867701556	0.0535289711191229	-0.554721744044456	0.0582082553418651	-0.410424994235544	0.110824294101071	-0.569364891675551	0.0552548739996299	-0.31792828861233	0.168969759659189	-0.630892985507566	0.0493644832071948	-0.540330887453617	0.0667738454653092	-0.587494302008428	0.0528272991379404	-0.516425056121202	0.0698558765053989	-0.651023997064388	0.0447771227903262	-0.577772330634121	0.0542159665328758	-0.518732425441755	0.0704498139418744	-0.611816727381302	0.0585001772829866	-0.561146100151171	0.057616416137356	-0.603826786413504	0.0527939938135907	-0.550243638534353	0.0554420185964298	-0.558027407681861	0.0623158786624894	-0.50823906249549	0.0758559003297163	-0.697844415854998	0.0402782770200901	-0.593340856756048	0.058471279984702	-0.597104698607036	0.0545741147796955	-0.338006924941426	0.150716307564249	-0.541491000037493	0.0702755819748142	-0.536054541730071	0.066110591099934	-0.61257484652952	0.0531298744561797	-0.52043383517927	0.065462321136642	-0.567693255854932	0.0635222789029838	-0.520806077125786	0.0690410410670644	-0.634933422470393	0.0440028997153535	-0.581150084171991	0.0545929178479811	-0.640982332573149	0.049818104092031	-0.529210059065385	0.07280129904275	-0.606272159009509	0.0522714667156511	-0.480895688222581	0.0802470807925659	-0.48977566974573	0.0711334343090479	-0.638331645221159	0.0475963388336968	-0.435091210745456	0.0882201251170123	-0.628062450867487	0.0617137720434478	-0.52579566522827	0.0834328863317592	-0.668922813882851	0.0544542867616257	-0.692316866784769	0.0482907971199526	-0.667528465740446	0.053465846672202	-0.621556868185307	0.0582764677123679	-0.594555990264741	0.0665155260271711	-0.654158577768266	0.0554904735445711	-0.579242336880459	0.0619163311495065	-0.571194145307201	0.0698060043272952	-0.604465559167008	0.0621516995467392	-0.626841944911296	0.0595854382906455	-0.546386509370148	0.0756524793584753	-0.630004591558253	0.0585390608977014	-0.580607963227842	0.0687987519546414	-0.593481876571021	0.0642609676620568	-0.551762483677336	0.0776324867531009	-0.642158016772293	0.0546144085904031	-0.567817246487841	0.073716747048684	-0.450395295054335	0.12572211600784	-0.622064004476013	0.0620313760622462	-0.5068401659315	0.0947205695013845	-0.4763120519764	0.103883460423921	-0.614307763337267	0.0620166227151249	-0.474559229966852	0.109646735407054	-0.616691745761239	0.0636429488184444	-0.616978808882771	0.0624979558002088	-0.557417713019565	0.0655356490854433	-0.538581510482306	0.080205389990158	-0.539322720188327	0.076781852856591	-0.442153919955951	0.107062488258192	-0.52360474264384	0.0828027185719601	-0.490548018588938	0.0880903443576979	-0.593590394705225	0.0688643428476305	-0.637853417340101	0.0591186777622666	-0.564645516350717	0.06598170210676	-0.587321720328227	0.0650948190497486	-0.56773346455414	0.0739444295277396	-0.613649534916515	0.0618250624091481	-0.480080906621979	0.0985269920834554	-0.533702640198302	0.0723084152537294	-0.51503433315606	0.0855478537033387	-0.612096408526031	0.0571606529507744	-0.585932772653233	0.0716772895374601	-0.557588550568544	0.0800375921577614	-0.594607628008478	0.071777365659151	-0.635559854171668	0.0610801838013633	-0.54231804796583	0.08117918595051	-0.498151966018239	0.0942190061114247	-0.553512451208469	0.072062449217135	-0.523975804294998	0.0835900044645432	-0.626374081253926	0.0539503038205243	-0.671071104453167	0.0496359433141918	-0.62273411365085	0.0564154492908325	-0.525395293337202	0.0691635823543816	-0.623554053554512	0.0554772013930207	-0.579806001406487	0.0673799876863475	-0.616084932960493	0.0608354314857512	-0.652820710627856	0.0516711539008963	-0.637965984263538	0.055400304071609	-0.579635755352492	0.0661932422768547	-0.569687135625365	0.0667727119914921	-0.531671603569802	0.0747802147950654	-0.543607277386999	0.0769773999748293	-0.539811165712384	0.078444070282216	-0.609949526971153	0.0558786693303955	-0.625885028137487	0.0520047534827586	-0.664924660886089	0.0474151606402048	-0.599035536788013	0.0538165326123767	-0.580520768734252	0.0610157923255217	-0.586660433565318	0.0558246695032848	-0.647867612549411	0.0546285524638005	-0.549448591612445	0.0721855147044456	-0.62018999305158	0.0576004174821462	-0.378347086135119	0.127831520576056	-0.550253837216995	0.066611719204378	-0.452014529193725	0.104361628545976	-0.47218222213647	0.101632596624894	-0.573292802290478	0.0767776801807728	-0.599065808708949	0.0580521915915946	-0.618527747229259	0.0649342873101689	-0.491049182640537	0.0961531019412595	-0.442453851483058	0.0968521613222683	-0.59436419817674	0.0583157966853213	-0.555539214602426	0.0732459199916593	-0.543967301039588	0.071298640696672	-0.599260621252725	0.0592079346728391	-0.526346232577337	0.0867172374583368	-0.500931256942855	0.0857913628883006	-0.588352599233514	0.0636631152982751	-0.557349534586844	0.0677128549401109	-0.458750677641085	0.0954126688385183	-0.561147793260424	0.0640291321884045	-0.456721241331644	0.0879286486415325	-0.515594751061276	0.076727713450262	-0.519011745913798	0.0756736301927873	-0.488667506199502	0.0839051065880059	-0.527713066035107	0.0704648505759481	-0.39398068142116	0.109892481535021	-0.433148895474638	0.112199522044167	-0.470366681813188	0.0935052192014243	-0.528658311293623	0.0681863917092443	-0.633899776211089	0.0522417654627578	-0.446643292362231	0.0947262321795707	-0.523725122842627	0.076519690421662	-0.585711368159557	0.0645862178333183	-0.510546012756509	0.0811473543732427	-0.505988898118686	0.0771959507525991	-0.59761257655842	0.0596074330669697	-0.542435904868827	0.0709278835478128	-0.402962882127808	0.115350421208028	-0.592821131077061	0.0606243505697142	-0.439410338283828	0.0951530397545288	-0.45386289794332	0.0990979390436309	-0.464857533142045	0.0981925904891171	-0.471521162738132	0.093951173977451	-0.546389990156591	0.0686195990217555	-0.590238612917962	0.0624163113110605	-0.473780654211586	0.0863107514000102	-0.525001350273958	0.0762689446201752	-0.425337836512529	0.0977688107256076	-0.350911917251833	0.147587132606168	-0.505588022043178	0.0757038041148312	-0.539549204620785	0.0688327789211187	-0.507507848959166	0.0804168816037309	-0.593196494127649	0.0585521641066262	-0.547429687799625	0.0669998926310403	-0.367086918222582	0.145132001679916	-0.419392059317556	0.118653687041795	-0.479410941146221	0.0830419189226118	-0.434801480226902	0.106220450041629	-0.411158261349663	0.11550805338859	-0.505902691655018	0.0782531960165761	-0.457618887099385	0.0925359941399073	-0.496889813827893	0.0795631156804106	-0.592611719574656	0.0608329836256092	-0.584234964566306	0.0608549568718243	-0.429150781025747	0.111242704032648	-0.494213431114708	0.0883862898130979	-0.574310183827484	0.0627220025146516	-0.599982288854792	0.057101186195214	-0.483280574017599	0.0863590234148459	-0.421797757045934	0.121666663244766	-0.395628565806559	0.12615287168079	-0.56059953706751	0.0678038129114773	-0.625327907369038	0.0563446619930997	-0.508363941389233	0.0821757635859055	-0.473511528109646	0.0906620770713912	-0.444478006349763	0.0904625435482613	-0.439685699783336	0.091600994486753	-0.581060471015768	0.0583785771895894	-0.534771747510504	0.0687496701549213	-0.438948199644041	0.100765444321341	-0.427860900989985	0.11566066300193	-0.425776054901453	0.103501027997811	-0.569553530179265	0.0646343139943934	-0.549341386195406	0.0716251712375092	-0.535654351948262	0.0727188395944532	-0.468754319423794	0.0974820984380155	-0.506727395135162	0.0837791529452346	-0.569893654321532	0.0640448843362057	-0.485231992228092	0.091180434315284	-0.578553299669464	0.0632211860895877	-0.567060354250243	0.0655284141170124	-0.468278646672585	0.0880094806436815	-0.534408200397351	0.0809840127921197	-0.586105858535746	0.0613260209755571	-0.545033502115306	0.0724483292848392	-0.546179379088633	0.0710715878019912	-0.492338904522901	0.0784485520071396	-0.501319259369374	0.0800464454079301	-0.431196745889473	0.117305000980059	-0.596856154158487	0.0591219983023487	-0.508675944268216	0.0809913138342403	-0.537695268083068	0.0786852410722094	-0.50536286899366	0.0793517838821631	-0.578868845064805	0.0640558864597968	-0.510580439649465	0.0838247778452035	-0.568646249003903	0.0641424129788556	-0.630437390717014	0.0518299399763067	-0.596571756127661	0.0581736497776433	-0.532920358199655	0.0719986957431549	-0.56561359360073	0.064987404125504	-0.612412287384263	0.0525133355072308	-0.510957304169338	0.0856334545138527	-0.512150695914574	0.0804756646706472	-0.544920448154693	0.0692652455575937	-0.586764963899092	0.0642991723266341	-0.585010770211333	0.0594280701058685	-0.555532056360051	0.0755479531888234	-0.57651729270871	0.0621957089169031	-0.577077074997086	0.0604672217817064	-0.547695184281147	0.0764058753749549	-0.518101303655072	0.0725067912459704	-0.555998312549514	0.0631669878635411	-0.474767686966464	0.0963459826965122	-0.598567287913992	0.0623429308732803	-0.593700593456776	0.0602581546625797	-0.548076492337745	0.0679830533363329	-0.578299029060591	0.0661795224849044	-0.553609189916998	0.0677846839210203	-0.574153440886953	0.0666675501437895	-0.526778423569129	0.0771541986045875	-0.557593588750846	0.0704874712313003	-0.633357233471064	0.0532780603568858	-0.570318157465921	0.0681513980957114	-0.592610106089684	0.0671131638698364	-0.540965200661025	0.0700456851784675	-0.488559617408986	0.0951661670804889	-0.644177814360317	0.05005870808235	-0.609455718103979	0.0615305977654832	-0.471677593024462	0.10021789979502	-0.517422651829836	0.0874723247784549	-0.539642753446132	0.076600140079343	-0.489305518451635	0.0873031632808066	-0.564658461943186	0.0709811192990015	-0.467248288371412	0.0966765251527774	-0.552320104995588	0.0716654948267955	-0.451784723256288	0.0973079294441365	-0.556609264852862	0.0733922958907077	-0.515025933877684	0.0838987792467455	-0.595354204174955	0.061662448016325	-0.630447993045748	0.0479452988747206	-0.482537557189576	0.094173595390914	-0.49293798794732	0.0866539805313492	-0.542538979096045	0.0697767854321172	-0.540624298324435	0.0774589729791355	-0.614841074366731	0.0586727506165635	-0.598517896147891	0.0583917230811082	-0.549306683683798	0.0672860554577337	-0.629736469985104	0.0538011707316295	-0.377786410113972	0.161295119147832	-0.564975986430985	0.0646778802462502	-0.49740400114443	0.0935969510223983	-0.50961243686558	0.0838435502475368	-0.563233520213894	0.0682982962516947	-0.47401250079838	0.0968590351111551	-0.570933946632007	0.0695449938338308	-0.536984943401036	0.073378513488869	-0.43603200968571	0.113772726899201	-0.577219480468522	0.0665453694433329	-0.472322906072783	0.0811538887267459	-0.475327846120861	0.0847625990552579	-0.488455028540689	0.0903050869424938	-0.523319424972596	0.0707698254652896	-0.457048915667093	0.0876101883120493	-0.479499127934266	0.083653894245826	-0.586193560459883	0.0566306486956131	-0.444098918959504	0.105978555669688
-0.588346976549949	0.0755966886125626	-0.557187952126204	0.0794976578488255	-0.64710386407261	0.0684606740342067	-0.533468422297555	0.0966594471498064	-0.594985195368573	0.0804205182927327	-0.541139056455441	0.0907941422297197	-0.59701559409027	0.076699366322174	-0.454221530366526	0.133113075994654	-0.559188328550908	0.0851500274773175	-0.527707366402587	0.102168372057259	-0.585246102152944	0.0802325340508311	-0.556811955650892	0.0855757526870929	-0.579652570586954	0.0866686227213328	-0.566800425508198	0.0886195319019747	-0.533613956757817	0.0983193672758456	-0.509678302061513	0.0984292665265643	-0.523429514811196	0.100956710634924	-0.510699128821449	0.109314838754475	-0.513419378421833	0.104040471352633	-0.619393357593528	0.0713808363544605	-0.594883933426003	0.0640902911845761	-0.426980780130666	0.117672033216536	-0.59043262580374	0.0718034287379296	-0.753742343127433	0.0408730667239545	-0.363937728780644	0.158946428370756	-0.627856466140517	0.0541091380608858	-0.353532982283298	0.162549674078519	-0.400263424186241	0.148455653679445	-0.618213197644765	0.0650686729323419	-0.337128202907326	0.196083292915892	-0.524358504864562	0.0817377548173402	-0.572407444445132	0.0686683868479442	-0.532807932771828	0.0751923270123726	-0.387743341721886	0.153673999740107	-0.548335980296042	0.0705673000175618	-0.29714278241024	0.242102891915127	-0.607296038696633	0.0634031770260411	-0.516828772056642	0.0880826489107037	-0.565694006010682	0.0679109426759159	-0.493814938138853	0.0925339176726536	-0.628231345639204	0.0567331099506099	-0.555577079384805	0.0697949245283572	-0.496327801269055	0.0923507110551019	-0.585417656148822	0.0766867374842517	-0.53908976098984	0.0744386113307757	-0.579768347099043	0.0682093204038774	-0.52986943091093	0.0711338231933809	-0.534601823676211	0.0818282276505116	-0.484514811829051	0.101123560220598	-0.673366830985991	0.0510133987237563	-0.569014760150041	0.0760976767253835	-0.573406797487453	0.0705096676916349	-0.317215125803953	0.212325932591367	-0.516069713364562	0.093724962524646	-0.512869960246676	0.086664525108867	-0.58880822824866	0.0687482743266831	-0.498692608600136	0.0860321553479716	-0.543013557563594	0.0837064711382969	-0.498004200344362	0.0914548395052809	-0.613492746950307	0.0553871084358196	-0.559026856615692	0.0700624638042093	-0.616244541026365	0.0644683445935339	-0.503935842673492	0.098032370346918	-0.583446333202566	0.0670824289411803	-0.458467421141247	0.106975370367854	-0.469397962310247	0.0927973946412624	-0.614615196225929	0.0611872097279989	-0.415365639483993	0.116735430892707	-0.597362463539317	0.0829902382481532	-0.497212946325146	0.114360699660106	-0.6383981202584	0.0727152970334461	-0.662817043575826	0.0633896428265342	-0.637451287297001	0.0706753545217766	-0.593678113469085	0.0770926875798223	-0.565041283115833	0.0895523480946056	-0.624009666840553	0.074061641636377	-0.553135325185711	0.0818459144494374	-0.542623040755698	0.0948984663484633	-0.576507190840227	0.0828990996002726	-0.596579566616198	0.0802531497828506	-0.517726915552641	0.103755048829963	-0.600402692722503	0.0780803103725327	-0.551890861360306	0.0925678970174415	-0.565785402009923	0.0856685527539097	-0.52239953853298	0.106409446418783	-0.613776396906085	0.0722309100165019	-0.538091882308845	0.100656404848698	-0.420239393354384	0.179924215301024	-0.592899433346494	0.0827164825770639	-0.476821011097812	0.132702315383888	-0.447389256761608	0.145472929221742	-0.585230406571721	0.0826963265016027	-0.443639125387322	0.156117267488605	-0.586073929361523	0.0856902990620777	-0.587429888370425	0.0841463777044097	-0.532767682248267	0.0866755054229487	-0.510030904909262	0.109975216394985	-0.511920384639805	0.104305172955244	-0.416403506452141	0.149562702555308	-0.495774792237069	0.113504861526832	-0.464543009711324	0.120792050340737	-0.563405335420412	0.093552963465597	-0.607905618118359	0.0788464231231512	-0.539464033013522	0.0872654552322362	-0.559456789182081	0.0868682009603791	-0.538231207374128	0.100363671118776	-0.584473060853453	0.082831071188556	-0.451852128239631	0.13801539368608	-0.509018104405504	0.0964489175600202	-0.486841768613751	0.117234401053129	-0.585357301520968	0.0757500434648615	-0.55585849435145	0.0973151840872327	-0.527217599239364	0.109686753516327	-0.563215611074128	0.0984901129912986	-0.605044843651938	0.0822368761325553	-0.513233887859734	0.111288236842536	-0.469258872200184	0.130537250398462	-0.52612887463943	0.0969612210379471	-0.495323327713737	0.114546225397647	-0.600226582354019	0.0708120519435616	-0.643313836134323	0.0645797206049355	-0.59519952843854	0.0746145255883198	-0.502481128745693	0.0916482589965387	-0.597211342702392	0.0728087792623117	-0.552067922137241	0.0907257295366443	-0.587380989139305	0.081098591500648	-0.624836279119669	0.0677740221146887	-0.61000096904811	0.0733648222659494	-0.552562072278311	0.0882464126010284	-0.542950530526018	0.0890529440261666	-0.505338622999677	0.10064369663918	-0.515160962175806	0.105018429533503	-0.511830381160895	0.106451182911163	-0.584050965940812	0.0733373875122368	-0.600792011888244	0.0677939315581131	-0.638368549105887	0.0613949605214052	-0.575321519786424	0.069523707282926	-0.55514847354437	0.080861385319517	-0.562666242919357	0.0726838646391125	-0.619829559938101	0.0716138398378574	-0.522813161473975	0.097188038428156	-0.593582900184311	0.0755403241118284	-0.356843731548884	0.176972619000911	-0.524975230240635	0.0889854525844093	-0.426461826507706	0.14442614434977	-0.445146329154108	0.140872316326065	-0.542755511716866	0.10523170475422	-0.573265377159063	0.0761069179584181	-0.588828618113672	0.0874273887170265	-0.463237297995241	0.133071885802527	-0.419793510154888	0.131548130402297	-0.569510269181584	0.0766315885084616	-0.527908676488268	0.0986945503681167	-0.517760117014446	0.0960127929294437	-0.573863531195293	0.0776988480504078	-0.497780696353603	0.11888689255721	-0.474523186568318	0.117761283089687	-0.561689675193041	0.0841677248259665	-0.530922706161302	0.0902754580996905	-0.434866026875822	0.129533413943759	-0.537367194617944	0.0840267984636558	-0.434979847160739	0.118080985773555	-0.49125945274592	0.102362242703895	-0.494504846728755	0.100943206190852	-0.464973608901426	0.112963980230774	-0.504766924417065	0.0928916223392663	-0.374098668930258	0.149247399801066	-0.408085273335283	0.155381113672879	-0.445863089998344	0.126956045870192	-0.506103031029217	0.0895175915930064	-0.609415309249223	0.0676012749446075	-0.424414551465767	0.127779194719506	-0.498998405999456	0.102070666612529	-0.559721851031223	0.0854049907848849	-0.485615202639035	0.109123762892491	-0.482735003711442	0.10310687992037	-0.572874450840724	0.077553268998068	-0.518332136876108	0.0937918023972732	-0.380553558015136	0.160063666153252	-0.567805064286256	0.0795650805866371	-0.417965630994769	0.127965677250446	-0.429922875684297	0.136007806516478	-0.439985134005681	0.134586585386718	-0.447002988977995	0.127524828266502	-0.52212344371166	0.0907401663740659	-0.564281396359701	0.082598674026446	-0.451032032230398	0.116208005125549	-0.500129062759213	0.101688075272927	-0.404133107077441	0.132287156276849	-0.32944852500527	0.206833006496955	-0.483084038551211	0.100112728346556	-0.516254015719188	0.0902316874064205	-0.483038472330636	0.10829388557318	-0.568461553044008	0.0767037127073189	-0.52375332692953	0.0878307136192571	-0.344130255352879	0.205392711355832	-0.394808154986023	0.166163750558584	-0.456810711002284	0.11080478884848	-0.411484303814771	0.14561195525102	-0.388175693972175	0.160051983584942	-0.482479432504309	0.104360031978688	-0.435052925166229	0.124455807743905	-0.474015442185475	0.106218681247383	-0.566699243500542	0.0806110518037265	-0.559390727668917	0.0798704142703658	-0.405133884923554	0.154100514262815	-0.468667069058082	0.119930406350257	-0.550163183816381	0.0823442509616645	-0.575990256500826	0.0740914851101134	-0.4591159910035	0.117405635204049	-0.396210963816173	0.170326641241629	-0.372246992359822	0.176832300256409	-0.535041870112064	0.0905429013730262	-0.599495899513948	0.0733037075002251	-0.483527832794716	0.110501975238042	-0.449305824327642	0.123194911876661	-0.423703274599205	0.120603933759015	-0.418976387738313	0.122219354647404	-0.558321299716909	0.0754587088465955	-0.511366496031719	0.09107698167419	-0.416410206422137	0.136796151840628	-0.402842933291058	0.161959809219192	-0.403389633236661	0.142182485412	-0.543016454381715	0.0861669403880477	-0.52287507904035	0.0964508703276875	-0.510050670934797	0.097916528670436	-0.442802352022653	0.135201258749228	-0.480615315090001	0.113694079119373	-0.544780262492565	0.0847286654304877	-0.459047514080683	0.125098648121015	-0.552030999131273	0.0844419932051716	-0.541913555655341	0.0866538827344656	-0.445359423096437	0.118339857859032	-0.506730331548572	0.109889792803539	-0.560153681291319	0.0811003996293196	-0.519099366191802	0.0972063320753053	-0.520706012861483	0.0947441172390427	-0.469693014235695	0.104755663937123	-0.477129170776087	0.107803159212525	-0.404684090073914	0.165112437584849	-0.570697146271125	0.0782948534295581	-0.48378308527529	0.108901208596814	-0.509574016259016	0.107217539507954	-0.481323552156224	0.106408511112143	-0.553360684097483	0.0847429869634403	-0.483762723123651	0.115194589152652	-0.543339664188555	0.0848249015398473	-0.605591290083979	0.0669540270052131	-0.571413856676192	0.0763544152091556	-0.508027523198322	0.0959836451317747	-0.540604527307912	0.0859480021486194	-0.588484052416807	0.0678966805670309	-0.482826804406657	0.117772927214577	-0.486993467244981	0.108207946036929	-0.520242185877383	0.0915348747800023	-0.559525584919307	0.0857292918144948	-0.560355770709428	0.0780038129922416	-0.527155161372704	0.10267638871398	-0.550785422873052	0.0822661891069409	-0.552615445407681	0.0793523644285059	-0.51985827505628	0.103795015877946	-0.49477146812012	0.0958528184598609	-0.532765042764528	0.0830198993479379	-0.448768352847005	0.132030684198656	-0.570453561874002	0.0831504445065097	-0.56804013772013	0.0789921950642831	-0.523975400252407	0.0899666745590449	-0.551315332884329	0.0882239814613294	-0.52851795393089	0.089636565693847	-0.547153233094768	0.0889319803702636	-0.500831398145712	0.103759744101585	-0.530476904529014	0.0948386325760775	-0.607135010405822	0.0693203411846517	-0.543840797793733	0.090863065250827	-0.563696250227752	0.0902582196041224	-0.516244704098717	0.0935381039014113	-0.461288596072662	0.131916442667475	-0.618352067281462	0.0652572228746972	-0.582073585921943	0.0813672446886945	-0.445031236734824	0.138692099750521	-0.489251786376107	0.119874990529041	-0.512393000781523	0.104029536253649	-0.464184297474947	0.118524333591788	-0.537301904429781	0.0955819129582422	-0.441303278317825	0.134122447741179	-0.525557888746492	0.0964988099875558	-0.428444593302954	0.132039311380438	-0.529233148923148	0.098688137554899	-0.487729509660531	0.115043515733596	-0.568408078146893	0.081489729055291	-0.607445581179786	0.0611250750061744	-0.456096101415815	0.129060103296868	-0.467950101235359	0.117692482915905	-0.518108769614236	0.0922419753208134	-0.514082552741418	0.104147992993924	-0.58788115979517	0.0776895801634374	-0.57324600806119	0.0766334398686302	-0.525583863257603	0.0882033275206111	-0.603473516221229	0.0705028457028906	-0.350564960322925	0.233675855079178	-0.540579181358179	0.0847855051477535	-0.469464654283891	0.129577464530461	-0.482907563449318	0.114732127689597	-0.537238892347811	0.091129740749172	-0.447860190530883	0.133816730175376	-0.543511173074123	0.0936345139358872	-0.511026538820464	0.0988434465404938	-0.410073491675573	0.159190727142464	-0.5499964377205	0.0887838921644984	-0.450837038003324	0.108080439783983	-0.452203856388627	0.114040465098207	-0.462551999967548	0.123819004827707	-0.499958058598069	0.0936110769621858	-0.435135257584377	0.117959012251206	-0.456442940668451	0.112639417512799	-0.562426489602757	0.0737849230192935	-0.418991816627865	0.146670010339759
-0.560046669201791	0.0994726316791497	-0.53107761710717	0.103752708332218	-0.617112316326915	0.0892871209149133	-0.504751492650807	0.129141653450574	-0.565457504678459	0.106161750556381	-0.513438758943004	0.120218301892596	-0.568582228727901	0.100897142015285	-0.427172364997858	0.180632739378078	-0.531492041941824	0.112079366526904	-0.498552499631422	0.137763472780018	-0.55639306575422	0.105467791307668	-0.528799710245122	0.113387636244671	-0.549268656037209	0.115908775681023	-0.537238568958109	0.117943565772825	-0.505322575082803	0.131256293654203	-0.483226960197573	0.130353630980415	-0.49549691771576	0.134778241899216	-0.481332078772025	0.147144675501727	-0.485035866932349	0.140303275764904	-0.590606651292993	0.0930958003850733	-0.572040971113105	0.0814908623383851	-0.405952086147711	0.154658564404018	-0.565161785528292	0.0923198760381925	-0.729582847285173	0.0505205169168771	-0.343242083921476	0.213998219954889	-0.606202611765885	0.0675582580095593	-0.333537116733879	0.218729962041518	-0.377654218768628	0.199752200408739	-0.592533992070707	0.0838635479346847	-0.315289793832456	0.268917261891536	-0.501865469567291	0.105085046385711	-0.549707021188707	0.0872574954701458	-0.510894121499199	0.0960414527294617	-0.365061689208228	0.20882995629861	-0.527307068916534	0.0897316061317938	-0.276357276208148	0.338289458229781	-0.5836990918857	0.0805486630395877	-0.493326656659666	0.115066485578479	-0.543893710012935	0.0863425783156387	-0.471204820156504	0.120857972664065	-0.60543869421402	0.0711898778878343	-0.533381828135488	0.0893032696330534	-0.473923177096355	0.119833535353903	-0.559018584916342	0.0993461599468755	-0.51703342182851	0.0950827876715213	-0.555709907784581	0.0877840203544048	-0.509495223287508	0.0904437885966336	-0.511176239670562	0.106044213220626	-0.460790561162612	0.132841526735537	-0.648889246116984	0.0639909298869643	-0.544688663544034	0.0978489966214236	-0.549708896367871	0.090152966338866	-0.296423326666479	0.293682580214905	-0.49064842669163	0.123189799190799	-0.489685378763281	0.112717506991632	-0.565041609967801	0.0879283467625346	-0.476951382021001	0.111590323115391	-0.518333859272257	0.109346317123287	-0.475202323562939	0.119449018626962	-0.592052071430221	0.0690812554086531	-0.536903629059392	0.0889652626830415	-0.591506749479581	0.0824577457281759	-0.478661626281599	0.129892870951919	-0.560620507395623	0.0851636917589199	-0.436039154059913	0.140523712558049	-0.449020254874763	0.120434284118334	-0.590898747230698	0.0777956617747594	-0.39564006822253	0.153601472057229	-0.566662476211147	0.109857204639252	-0.468630227422023	0.153938686823395	-0.607873426633949	0.0956459300543999	-0.633317220366883	0.0821371775892413	-0.607374108853555	0.0921727903713833	-0.565799358752863	0.100602022014604	-0.535526575966925	0.119504255714776	-0.593860755912839	0.0973798509426988	-0.527028313490964	0.106765822618423	-0.514051936204196	0.126787800637517	-0.548548822513446	0.108939359115416	-0.5663171883211	0.106366724734376	-0.489067321735134	0.139935939904799	-0.570800793886754	0.102639298318774	-0.52317375949277	0.12268808018578	-0.538088927448824	0.112541652249463	-0.493036593388625	0.1431711552238	-0.585394777039876	0.0942094116112402	-0.508366518129848	0.135723812240052	-0.390083491654432	0.250903693124893	-0.563734862216974	0.108699847625207	-0.446801856264123	0.181891792796394	-0.418466461546816	0.199419107699287	-0.556153049806175	0.109351809271454	-0.412719020807792	0.218386822833957	-0.555456112961808	0.114385880607036	-0.557880967858078	0.111480763738032	-0.50811765147697	0.113051351228899	-0.481480299336217	0.148012432099083	-0.484518049091284	0.139277827287305	-0.390653092948331	0.204917831589637	-0.467944841830298	0.152726655733935	-0.438538000833711	0.16257842586197	-0.533220276135599	0.124925650304491	-0.577957818896617	0.103635498002844	-0.514282549676326	0.11383603050649	-0.531591858035934	0.115194452097469	-0.508728950194115	0.134086860651964	-0.555296586790392	0.10980097682056	-0.423623349857283	0.189133050035975	-0.484333568612706	0.126748967349804	-0.458649204071441	0.158139286985829	-0.558618194515906	0.0989754046015097	-0.525784216049667	0.129900418334149	-0.496846647910184	0.147630557424004	-0.531823594139778	0.132640507863167	-0.574529833132208	0.108952097998677	-0.484149727753637	0.149774018389044	-0.440365778382129	0.178926766865305	-0.498745298070391	0.128565307305931	-0.466670851132475	0.154242948183081	-0.574079083454111	0.0918669294204039	-0.61555656781548	0.0831250499828634	-0.567664943226229	0.0973214719666918	-0.479566964154184	0.119736701165276	-0.570868631850272	0.0943130643318392	-0.524329842867996	0.120204936107428	-0.558677045318117	0.106530276559938	-0.596851847611483	0.0877644688904121	-0.582035953832682	0.0957971325848391	-0.525488389204129	0.115932546652033	-0.516213925426671	0.117048088275529	-0.479005642429552	0.133737818619993	-0.486714646964612	0.141605717513875	-0.483849596609405	0.142067937605438	-0.558152404910471	0.0950063909452277	-0.575698995639001	0.0872961442141	-0.611812437325686	0.0791074403179482	-0.551607502784835	0.0888107375714811	-0.529776178354489	0.105657261564023	-0.538672052273395	0.0934936134567816	-0.591791507326791	0.0932424514680798	-0.496177731335506	0.128775152016352	-0.566975807317043	0.0978097033244687	-0.335340376962649	0.240189817843908	-0.499696623264275	0.117098657657391	-0.400909123821687	0.195926617721792	-0.418110436171745	0.191446456982077	-0.512218221143254	0.141579833737062	-0.547464945609177	0.0985210233239227	-0.559129488998085	0.115830854540372	-0.435425413349944	0.180536259713723	-0.397133168826718	0.175654375318694	-0.544656340186427	0.0993759035385589	-0.500278138374109	0.132037200952637	-0.491552932989304	0.127230689568141	-0.54846644113786	0.100643316295115	-0.469215160129869	0.160053942219355	-0.448115116193781	0.158644978080517	-0.535026751152567	0.110740185196612	-0.50449587773576	0.119707036504812	-0.410981376110559	0.173654407813738	-0.513586595975464	0.108841342528724	-0.413238452989834	0.156510827184235	-0.466924154430563	0.134764551470865	-0.469997947543713	0.132974011931692	-0.441279711603351	0.149675803762435	-0.481820782799023	0.121345293215137	-0.354216656439356	0.199225173790221	-0.383021651195928	0.212195732159539	-0.421359498183499	0.170381819951817	-0.483547750764811	0.116009849153285	-0.584930842287357	0.0864609527412507	-0.402185810569303	0.17091272147806	-0.474271689156284	0.134432142428466	-0.533732333902889	0.111380539276593	-0.460684392521562	0.144446668869991	-0.459481109304198	0.135658885252999	-0.548136325123029	0.0999529440765737	-0.494228368883389	0.122322275000681	-0.358144233902464	0.217645060010743	-0.542788997495451	0.103064463988159	-0.39652092370571	0.169395405614274	-0.405982853425275	0.183203375025912	-0.415112734869317	0.181089414794162	-0.422484815217859	0.17056257171	-0.497856897266729	0.11834244715027	-0.538324179801439	0.10778660524338	-0.428283410249209	0.153960835710706	-0.475256775244468	0.134653025457047	-0.382928377642354	0.176860817969395	-0.307985132758707	0.285077878384238	-0.460580055059243	0.130576687378037	-0.492958826817591	0.117013383854954	-0.458569095702106	0.143508123077169	-0.543726611960368	0.0995369922207668	-0.500076966059435	0.114233165969023	-0.321173592483177	0.283833097916217	-0.370224250654489	0.227643998471314	-0.434210480858347	0.145723179898435	-0.388167127402641	0.195959556435994	-0.365193126594687	0.217346964778579	-0.4590561733536	0.137124090527752	-0.412486963233073	0.164802441207117	-0.451141070543057	0.139693883489281	-0.540786767426428	0.105320566370476	-0.534546490771529	0.103473997797038	-0.381116988821362	0.209215144768551	-0.443120707001456	0.160027472888349	-0.526016183805277	0.106692988770364	-0.551998224146859	0.0954416346100235	-0.4349514079894	0.15686190709296	-0.370624170586411	0.233416297660553	-0.348865418913085	0.242489425397799	-0.509484203156618	0.119096773323167	-0.573663891658857	0.0942398791109868	-0.4586917242002	0.146266346266926	-0.425100120545638	0.164561926596449	-0.402928542848648	0.158447023036472	-0.398267075693289	0.160722697160108	-0.53558212841805	0.0964221682490732	-0.487961244552935	0.118964977789969	-0.393872213200233	0.182587297034345	-0.37782496559213	0.221866872910832	-0.381003211571869	0.1916829206767	-0.516479378584164	0.113193863747075	-0.496408771885293	0.127808839655121	-0.484446989921331	0.129733983149436	-0.416850384621512	0.183747554001285	-0.454503235044841	0.151713103332169	-0.519666870663597	0.110537429586129	-0.432863035933275	0.168507312927342	-0.525508698593083	0.11109982477224	-0.51676675706044	0.113012396880931	-0.422440199520288	0.156639418378022	-0.479052462699794	0.146642335707842	-0.534201504046893	0.105771855683745	-0.493165230268298	0.128842363880195	-0.495232646634334	0.124457123389491	-0.447047123948488	0.137799700474325	-0.452939082182799	0.142869562272003	-0.378171434258356	0.228390244947253	-0.544538138383762	0.102236063385407	-0.458890226282364	0.14414292092403	-0.481452764434964	0.144561989162655	-0.457284235318788	0.14104565837115	-0.52785252313016	0.110555690732721	-0.456945006597837	0.155351503475954	-0.518033079373208	0.110638313620501	-0.580745189450945	0.0855160863935651	-0.546255957224723	0.0989122990743072	-0.483134688196988	0.12609396026027	-0.515595461015093	0.112098773489727	-0.56455581744935	0.0867810538047998	-0.454696304643976	0.160026060206362	-0.461836238575388	0.1432381001859	-0.495563923600073	0.120345775300731	-0.532286205939522	0.112622566016758	-0.535700771207524	0.101051940143567	-0.498778266385358	0.137174933913218	-0.525053553037394	0.107326705937271	-0.528153815818276	0.10278670512258	-0.492021365831414	0.138597654700206	-0.471441632585169	0.125015830986475	-0.509531772979542	0.107676361470638	-0.422769018727546	0.178219858482951	-0.542339835834013	0.109298633778744	-0.542379681983483	0.102621389206331	-0.499874308167068	0.117402876151841	-0.524331636708067	0.115895186942276	-0.503426717944782	0.117936101119959	-0.520153025302583	0.116918965098719	-0.474884372722295	0.1373824626508	-0.503360220307183	0.125590240859812	-0.580912787340578	0.0893701686591734	-0.517363438121545	0.11936357001454	-0.53478239436582	0.119481379876802	-0.491524207536409	0.123039900521031	-0.434017574736337	0.179202146745235	-0.592526320202606	0.0840343649623825	-0.554691453739907	0.106146817167531	-0.418384880445186	0.188146498740223	-0.461080920922377	0.161339329548815	-0.485143248116915	0.138862515583626	-0.439063076498258	0.158204540023956	-0.509945346916375	0.126665264887223	-0.415358268264238	0.182332847262793	-0.498795672497396	0.127874516563915	-0.405104463349621	0.17618655746248	-0.501857032993434	0.13064621007494	-0.460433085443378	0.154838635705378	-0.541461952118831	0.107031345850769	-0.584443169313824	0.0771425064609246	-0.429654645642053	0.174401579534589	-0.442962214523399	0.157118274221782	-0.493678560132428	0.120303861825651	-0.487540807158401	0.137857031506617	-0.56092124522361	0.101433089017568	-0.547974119974489	0.0992659109548834	-0.501861042831407	0.114432896301189	-0.577210562457354	0.0914903987851037	-0.323343510531877	0.329081447879375	-0.516182376285374	0.109979925130728	-0.441525307423352	0.175828941167142	-0.456202690033056	0.154713066406918	-0.511244264481728	0.119791602238556	-0.421707880263386	0.181828775781404	-0.516088399516239	0.124053792904223	-0.485068134239892	0.131024443211075	-0.384114973665436	0.217955745163949	-0.522773394972478	0.116752903848574	-0.429351169933865	0.142171822346811	-0.429079866656393	0.151013408007314	-0.436648971394407	0.166639421987987	-0.476596692223542	0.122133127150451	-0.413221599501662	0.156281277559968	-0.433386753402636	0.149246170263065	-0.538659418745631	0.0949599854547421	-0.393884714296226	0.198980059670418
-0.531746361853633	0.128977664541489	-0.504967282088137	0.133615872489423	-0.587120768581219	0.114884283905673	-0.476034563004058	0.169676878843814	-0.535929813988345	0.13866496643241	-0.485738461430567	0.156735268234642	-0.540148863365532	0.130780094291409	-0.400123199629189	0.240356699494645	-0.50379575533274	0.146464051611549	-0.469397632860258	0.182360095428493	-0.527540029355496	0.13699959486462	-0.500787464839353	0.147887080444681	-0.518884741487464	0.152382683147802	-0.507676712408021	0.15513545968356	-0.477031193407789	0.172285957435743	-0.456775618333633	0.170815543993958	-0.467564320620325	0.176924693788758	-0.4519650287226	0.194624148637123	-0.456652355442866	0.185743847456145	-0.561819944992459	0.119791114448329	-0.549198008800208	0.102501650568338	-0.384923392164757	0.200575856906079	-0.539890945252845	0.117318373954159	-0.705423351442913	0.061931284794916	-0.322546439062309	0.282978358383069	-0.584548757391253	0.0835869160601074	-0.31354125118446	0.289056282980909	-0.355045013351015	0.263954982969083	-0.566854786496649	0.106775409252481	-0.293451384757587	0.362600751330913	-0.479372434270021	0.133627414437053	-0.527006597932283	0.110493268141234	-0.488980310226571	0.121544708994258	-0.34238003669457	0.278187156573194	-0.506278157537026	0.112872318615392	-0.255571770006058	0.460680307717434	-0.560102145074768	0.101246880725744	-0.46982454126269	0.148248298568542	-0.522093414015188	0.10859986849805	-0.448594702174155	0.155691385489094	-0.582646042788836	0.0884971450132136	-0.511186576886172	0.1129623279927	-0.451518552923655	0.154416592458618	-0.532619513683863	0.12802703723604	-0.494977082667179	0.120116048731527	-0.53165146847012	0.111793059574334	-0.489121015664085	0.113760702565894	-0.487750655664912	0.13566993772459	-0.437066310496173	0.172028825435498	-0.624411661247977	0.0795250393306566	-0.520362566938027	0.124350811269015	-0.526010995248288	0.114835273315682	-0.275631527529006	0.396776996066407	-0.465227140018698	0.159814940986227	-0.466500797279886	0.145234928956977	-0.541274991686942	0.111190397046649	-0.455210155441867	0.142877480728169	-0.493654160980919	0.140873569264062	-0.452400446781515	0.153876962006199	-0.570611395910135	0.085400224606666	-0.514780401503093	0.11246914181456	-0.566768957932797	0.104270655449259	-0.453387409889706	0.169407641856042	-0.53779468158868	0.106988131112632	-0.413610886978578	0.18196718246257	-0.42864254743928	0.154279528826351	-0.567182298235468	0.0978530878570382	-0.375914496961068	0.199137596360332	-0.535962488882978	0.143205350894227	-0.440047508518899	0.203581378506921	-0.577348733009498	0.123963841636357	-0.60381739715794	0.105094992726585	-0.577296930410109	0.119551087355162	-0.537920604036641	0.12967750465397	-0.506011868818017	0.157191083091825	-0.563711844985126	0.126182387664332	-0.500921301796216	0.138513605644716	-0.485480831652693	0.166532547286155	-0.520590454186665	0.141096093549254	-0.536054810026003	0.138781553852638	-0.460407727917627	0.185280767336235	-0.541198895051004	0.133336686352133	-0.494456657625234	0.161352205311449	-0.510392452887726	0.145743771871529	-0.46367364824427	0.189165778229208	-0.557013157173667	0.12121901856106	-0.478641153950852	0.179659005735573	-0.359927589954481	0.341095666930656	-0.534570291087455	0.140829662706199	-0.416782701430435	0.244027578784414	-0.389543666332024	0.268095480369502	-0.52707569304063	0.14278743646804	-0.381798916228263	0.297695321925345	-0.524838296562092	0.150467035343712	-0.528332047345732	0.145381585683373	-0.483467620705673	0.145467647765197	-0.452929693763173	0.195606028129911	-0.457115713542762	0.182876321893749	-0.364902679444522	0.274771485417069	-0.440114891423527	0.201798230833329	-0.412532991956097	0.214867550319113	-0.503035216850786	0.164039308388394	-0.548010019674875	0.134466185378487	-0.489101066339131	0.146520012348964	-0.503726926889787	0.150347423745141	-0.479226693014102	0.177459169711335	-0.52612011272733	0.143260523511455	-0.395394571474934	0.25366421886456	-0.459649032819907	0.164167444123691	-0.430456639529131	0.21071890321427	-0.531879087510843	0.127545882873196	-0.495709937747884	0.170549488913646	-0.466475696581004	0.195711220579067	-0.500431577205428	0.175388920182135	-0.544014822612478	0.142089037632113	-0.455065567647541	0.197964555381345	-0.411472684564074	0.240014736034948	-0.471361721501351	0.169079372470905	-0.438018374551214	0.205549260405515	-0.547931584554203	0.117645735060294	-0.587799299496637	0.106481052309103	-0.540130358013919	0.125228866583801	-0.456652799562676	0.154283882978409	-0.544525920998153	0.120620350416096	-0.496591763598751	0.156767173774385	-0.529973101496928	0.13794345240895	-0.568867416103296	0.112246913420077	-0.554070938617254	0.123380360938275	-0.498414706129948	0.150143563740101	-0.489477320327325	0.151777038176516	-0.452672661859427	0.175905322464053	-0.458268331753418	0.187445513651134	-0.455868812057915	0.187440865882557	-0.53225384388013	0.121528108793332	-0.550605979389759	0.111051809168386	-0.585256325545484	0.100693403259813	-0.527893485783245	0.112756905185342	-0.504403883164608	0.136161235369695	-0.514677861627434	0.118851936894522	-0.563753454715482	0.120137234854777	-0.469542301197036	0.167985766838799	-0.540368714449774	0.12510432310494	-0.313837022376414	0.319723726970445	-0.474418016287916	0.151844548113245	-0.375356421135667	0.260658195292776	-0.391074543189383	0.255206654422675	-0.481680930569642	0.187056695032324	-0.521664514059291	0.126711359561074	-0.529430359882498	0.151062862570355	-0.407613528704648	0.240207550453486	-0.374472827498548	0.230679953036856	-0.51980241119127	0.127213926249223	-0.47264760025995	0.173638576311336	-0.465345748964162	0.165969162207387	-0.523069351080427	0.128717287106037	-0.440649623906134	0.211685067446469	-0.421707045819244	0.209834788363889	-0.508363827112094	0.143557396648267	-0.478069049310219	0.156251219790868	-0.387096725345296	0.229819561163945	-0.489805997332985	0.13920399211229	-0.391497058818929	0.204185037298569	-0.442588856115206	0.176104397595129	-0.445491048358671	0.173734337866573	-0.417585814305275	0.195248689401987	-0.458874641180981	0.156332788395331	-0.334334643948454	0.261482420703202	-0.357958029056573	0.284738824150043	-0.396855906368655	0.22549153974601	-0.460992470500405	0.148460911856192	-0.560446375325491	0.109328749817649	-0.379957069672839	0.224720258276841	-0.449544972313113	0.175637871342526	-0.507742816774554	0.143308813596782	-0.435753582404088	0.188282656680477	-0.436227214896954	0.175884016662973	-0.523398199405333	0.128029161896418	-0.470124600890669	0.157396721613361	-0.335734909789792	0.290108997273717	-0.517772930704646	0.131809450904488	-0.375076216416651	0.220809575312854	-0.382042831166252	0.242290637432254	-0.390240335732953	0.23929364684434	-0.397966641457722	0.225723051353766	-0.473590350821797	0.152274486483595	-0.512366963243177	0.138744875546249	-0.405534788268021	0.200789437930482	-0.450384487729723	0.175784137979874	-0.361723648207266	0.232443488873875	-0.286521740512143	0.385721658221201	-0.438076071567275	0.168037254842994	-0.469663637915994	0.150788175892641	-0.434099719073576	0.187207620211797	-0.518991670876728	0.127498855207293	-0.47640060518934	0.147188598292662	-0.298216929613474	0.383173212007502	-0.345640346322955	0.305225862079589	-0.41161025071441	0.190322853444868	-0.36484995099051	0.258998456084417	-0.342210559217198	0.289379489093267	-0.43563291420289	0.17758195060137	-0.389921001299917	0.215764982160473	-0.428266698900639	0.18104767370127	-0.514874291352313	0.135716332988106	-0.509702253874141	0.132367786844462	-0.357100092719169	0.278495075329108	-0.41757434494483	0.210260145542267	-0.501869183794173	0.136478135855959	-0.528006191792893	0.121454749951642	-0.410786824975301	0.206036525922201	-0.34503737735665	0.313280044837635	-0.325483845466349	0.325446992226086	-0.483926536201173	0.154358473428359	-0.547831883803767	0.120605139287977	-0.433855615605684	0.190650803796844	-0.400894416763634	0.216178256182739	-0.38215381109809	0.205213252014517	-0.377557763648266	0.209619052176015	-0.512842957119191	0.121841193919426	-0.46455599307415	0.153264035164786	-0.371334219978328	0.23970701365989	-0.352806997893203	0.297453139347788	-0.358616789907077	0.253697691376456	-0.489942302786614	0.146580156780884	-0.469942464730237	0.166719987120998	-0.458843308907866	0.169195071459364	-0.390898417220371	0.244802454896606	-0.428391154999681	0.199146681277415	-0.49455347883463	0.142255022982229	-0.406678557785866	0.222939113041114	-0.498986398054892	0.144037111104031	-0.491619958465538	0.145411258149263	-0.39952097594414	0.204179940470802	-0.451374593851015	0.1932259046957	-0.508249326802466	0.13609382803971	-0.467231094344794	0.168087022560573	-0.469759280407184	0.161162836095491	-0.424401233661282	0.178627423651729	-0.428748993589512	0.186391641409424	-0.351658778442797	0.308576153511166	-0.518379130496399	0.131674464881428	-0.433997367289438	0.18788568321619	-0.453331512610912	0.191346361514053	-0.433244918481353	0.184014948348717	-0.502344362162837	0.142277809690114	-0.430127290072023	0.20567503165801	-0.49272649455786	0.142380496535982	-0.55589908881791	0.108029291180763	-0.521098057773254	0.126506855474914	-0.458241853195655	0.163299130167072	-0.490586394722274	0.144236391572659	-0.540627582481893	0.109681875222147	-0.426565804881294	0.213148574176486	-0.436679009905795	0.186740904576124	-0.470885661322764	0.156019318973107	-0.505046826959737	0.145832769856819	-0.51104577170562	0.129245860193036	-0.470401371398012	0.180223467519889	-0.499321683201736	0.13815991463023	-0.503692186228871	0.131461153273621	-0.464184456606547	0.18198505551184	-0.448111797050218	0.162006969732887	-0.486298503194557	0.137858177525504	-0.396769684608087	0.237454883749179	-0.514226109794023	0.141898876718088	-0.516719226246837	0.132232906925161	-0.475773216081729	0.151124709414097	-0.497347940531805	0.150081382985202	-0.478335481958674	0.152886819528702	-0.493152817510398	0.152093441235243	-0.448937347298879	0.179552340601324	-0.476243536085351	0.16375378093371	-0.554690564275336	0.114476539799799	-0.490886078449357	0.154557175020911	-0.505868538503887	0.155746658301129	-0.466803710974101	0.159476354467022	-0.406746553400013	0.238666914355711	-0.566700573123751	0.106908533208183	-0.527309321557871	0.137124565164423	-0.391738524155548	0.250302791040614	-0.432910055468648	0.213746534927106	-0.457893495452306	0.182254239937232	-0.41394185552157	0.207703276557996	-0.482588789402969	0.165254199476002	-0.389413258210651	0.242987186682536	-0.4720334562483	0.166824763809449	-0.381764333396287	0.23131040970695	-0.474480917063719	0.170359346200403	-0.433136661226225	0.204632948467666	-0.514515826090769	0.138770390519773	-0.561440757447862	0.0964372063633339	-0.403213189868292	0.232356670505952	-0.417974327811438	0.206248164101683	-0.469248350650619	0.155896543227066	-0.460999061575383	0.179714025731702	-0.533961330652049	0.130625299179737	-0.522702231887788	0.126951452243822	-0.478138222405212	0.147458123240807	-0.55094760869348	0.117192802748158	-0.296122060740829	0.450721663371573	-0.491785571212568	0.141723885029938	-0.413585960562812	0.233951963373093	-0.429497816616794	0.204807747536174	-0.485249636615645	0.155189770071887	-0.395555569995889	0.242194074191876	-0.488665625958355	0.161786360159375	-0.45910972965932	0.170979609246396	-0.358156455655299	0.292134672595734	-0.495550352224457	0.152574204519817	-0.407865301864406	0.18427102761433	-0.405955876924159	0.196898212113311	-0.410745942821265	0.220217892095978	-0.453235325849015	0.157227832360191	-0.391307941418946	0.203813815073587	-0.410330566136822	0.194661381389845	-0.514892347888505	0.120755744767443	-0.368777611964587	0.264734553734946
-0.503446054505475	0.164849244524188	-0.478856947069104	0.170739708464341	-0.557129220835524	0.145884845177367	-0.447317633357309	0.219323405974145	-0.506402123298231	0.178309949302152	-0.458038163918131	0.201285317351483	-0.511715498003163	0.167078708030253	-0.37307403426052	0.313746358991226	-0.476099468723656	0.188419957522416	-0.440242766089094	0.237062686347577	-0.498686992956772	0.17626900658545	-0.472775219433583	0.18993193165334	-0.488500826937719	0.197002354467298	-0.478114855857932	0.200647176398189	-0.448739811732776	0.22242805370727	-0.430324276469693	0.220890538928197	-0.439631723524889	0.228458685904423	-0.422597978673176	0.25457394089305	-0.428268843953382	0.241491963953648	-0.533033238691925	0.152132222929849	-0.526355046487311	0.127577676662726	-0.363894698181803	0.258055434778347	-0.514620104977397	0.148105792794084	-0.681263855600653	0.0753124208791097	-0.301850794203141	0.367668247979027	-0.562894903016621	0.102509063379232	-0.293545385635042	0.375303947226687	-0.332435807933403	0.34267748553135	-0.541175580922592	0.134331484054911	-0.271612975682718	0.479642585967381	-0.45687939897275	0.169062383269671	-0.504306174675858	0.138343908016553	-0.467066498953942	0.152980396287916	-0.319698384180912	0.363414699356434	-0.485249246157518	0.140489751300523	-0.234786263803967	0.611686738531115	-0.536505198263835	0.125953664525949	-0.446322425865714	0.1884293536519	-0.500293118017442	0.135167854422348	-0.425984584191807	0.197884378461183	-0.559853391363652	0.109286048229499	-0.488991325636855	0.141300187015112	-0.429113928750955	0.196289774008825	-0.506220442451383	0.162755497578308	-0.472920743505849	0.150417214505736	-0.507593029155658	0.1406741925629	-0.468746808040662	0.141590760707089	-0.464325071659262	0.171407917996777	-0.413342059829734	0.219823435135093	-0.599934076378969	0.0984233076647459	-0.496036470332019	0.156762827795278	-0.502313094128706	0.144527829810411	-0.254839728391533	0.523830597095522	-0.439805853345766	0.205619470298748	-0.443316215796491	0.184605911653962	-0.517508373406082	0.139062107791542	-0.433468928862733	0.180636426663033	-0.468974462689581	0.179048231311078	-0.429598570000092	0.195579121525583	-0.549170720390048	0.104985849053011	-0.492657173946794	0.140883027939971	-0.542031166386013	0.13039589939895	-0.428113193497813	0.217551892047328	-0.514968855781737	0.133042228531051	-0.391182619897244	0.232368535406708	-0.408264840003796	0.19513665985498	-0.543465849240237	0.12179808914276	-0.356188925699605	0.254456890304989	-0.505262501554808	0.183902024462379	-0.411464789615776	0.266235931716012	-0.546824039385047	0.158364000048238	-0.574317573948997	0.132830796301867	-0.547219751966664	0.15285624765372	-0.510041849320418	0.165974004851072	-0.476497161669109	0.20330862631835	-0.533562934057413	0.161189554752763	-0.474814290101469	0.177100061621334	-0.45690972710119	0.215119367649883	-0.492632085859884	0.180176314127056	-0.505792431730905	0.178320437343325	-0.431748134100121	0.240920727380493	-0.511596996215254	0.171556484935839	-0.465739555757698	0.208655244147373	-0.482695978326628	0.186182746377756	-0.434310703099914	0.245534643693628	-0.528631537307458	0.153923182916353	-0.448915789771855	0.233549904019826	-0.329771688254529	0.452267183903022	-0.505405719957936	0.181037083805029	-0.386763546596746	0.320583994687534	-0.360620871117232	0.354628029470263	-0.497998336275084	0.183557608238752	-0.350878811648733	0.395623289230916	-0.494220480162376	0.194623724439149	-0.498783126833385	0.186688269770324	-0.458817589934375	0.184722798149239	-0.424379088190129	0.253930971865066	-0.42971337799424	0.2362114295387	-0.339152265940712	0.360723791605363	-0.412284941016755	0.261934455460892	-0.386527983078483	0.278953060981158	-0.472850157565973	0.211892442832098	-0.518062220453133	0.173006472175866	-0.463919583001935	0.186228650798914	-0.475861995743641	0.193195723008398	-0.44972443583409	0.230640838014402	-0.496943638664268	0.184034780881834	-0.367165793092586	0.333108900134618	-0.434964497027109	0.209644061837044	-0.402264074986821	0.275337184086915	-0.505139980505781	0.162158994990858	-0.465635659446101	0.220329032555302	-0.436104745251824	0.255903664308735	-0.469039560271078	0.227790909273027	-0.513499812092748	0.182472412896813	-0.425981407541444	0.257085455337727	-0.382579590746018	0.315205734838025	-0.443978144932312	0.218644514713686	-0.409365897969952	0.268608023743295	-0.521784085654295	0.148761388004106	-0.560042031177794	0.134668557493565	-0.512595772801609	0.15902403280808	-0.433738634971167	0.196129444599814	-0.518183210146033	0.152361290584424	-0.468853684329506	0.201317303092871	-0.50126915767574	0.176140802278766	-0.540882984595109	0.142692293342276	-0.526105923401825	0.156787812680048	-0.471341023055767	0.192021799286769	-0.462740715227978	0.195284899281336	-0.426339681289303	0.227503767751441	-0.429822016542224	0.243672987917962	-0.427888027506425	0.243648587294542	-0.506355282849789	0.153549121229717	-0.525512963140516	0.139608007902312	-0.558700213765282	0.126650655110505	-0.504179468781656	0.14191617783582	-0.479031587974727	0.173119030651812	-0.490683670981472	0.149405127778011	-0.535715402104172	0.152699906277468	-0.442906871058567	0.215822994401761	-0.513761621582505	0.159162278744246	-0.292333667790179	0.417586256378365	-0.449139409311556	0.194094584210871	-0.349803718449648	0.340219483011631	-0.364038650207021	0.335240616476692	-0.45114363999603	0.242791805784093	-0.495864082509404	0.161119287791449	-0.499731230766911	0.194000852497811	-0.379801644059351	0.313568510577307	-0.351812486170378	0.298063529256432	-0.494948482196113	0.160806002939924	-0.445017062145792	0.224539685005974	-0.439138564939019	0.213203750869574	-0.497672261022995	0.162599207135402	-0.4120840876824	0.276312789501463	-0.395298975444707	0.272596877554516	-0.48170090307162	0.183418790953083	-0.451642220884677	0.200797784943022	-0.363212074580034	0.298687787282647	-0.466025398690505	0.175848726078842	-0.369755664648024	0.262280148725427	-0.41825355779985	0.226545829834439	-0.420984149173629	0.223459606656538	-0.3938919170072	0.250849574734545	-0.435928499562939	0.198697821816405	-0.314452631457551	0.337570683379474	-0.332894406917217	0.374053508222655	-0.372352314553811	0.293067244878478	-0.438437190236	0.18767879857991	-0.535961908363624	0.136717598052452	-0.357728328776375	0.290545620801174	-0.424818255469942	0.225904689217699	-0.48175329964622	0.181982287797957	-0.410822772286615	0.241765544131362	-0.412973320489711	0.224788790372907	-0.498660073687638	0.161911073802175	-0.44602083289795	0.199890288863437	-0.313325585677121	0.379231749621274	-0.492756863913841	0.166486368758302	-0.353631509127592	0.283536423380291	-0.358102808907229	0.314730308683369	-0.365367936596589	0.310663515727444	-0.373448467697586	0.293354836910401	-0.449323804376866	0.193381691742691	-0.486409746684916	0.176228565372035	-0.382786166286833	0.257859772367213	-0.425512200214978	0.225926520581438	-0.340518918772179	0.300418821379058	-0.26505834826558	0.509916906955836	-0.415572088075307	0.213435672610504	-0.446368449014397	0.19168386865547	-0.409630342445046	0.240494294657322	-0.494256729793088	0.161254821446137	-0.452724244319244	0.187090069312749	-0.275260266743771	0.505561491111719	-0.321056441991421	0.400693621445722	-0.389010020570473	0.244892322106984	-0.34153277457838	0.336328972767465	-0.31922799183971	0.377902733331519	-0.412209655052181	0.226750079122597	-0.367355039366762	0.279000054926399	-0.405392327258221	0.231313676746901	-0.488961815278199	0.17254128091634	-0.484858016976753	0.167259497411036	-0.333083196616977	0.363625313603636	-0.392027982888204	0.273368008608891	-0.47772218378307	0.172406766311881	-0.504014159438926	0.152729541217797	-0.386622241961201	0.266148409443061	-0.319450584126888	0.414345042680907	-0.302102272019612	0.427671013293809	-0.458368869245728	0.197192276067333	-0.521999875948676	0.152531578328237	-0.409019507011168	0.244804605306806	-0.37668871298163	0.279390885450183	-0.361379079347532	0.262685833747224	-0.356848451603242	0.269727130215014	-0.490103785820332	0.152300816644566	-0.441150741595365	0.19481140564415	-0.348796226756424	0.309653305950246	-0.327789030194275	0.390448989145713	-0.336230368242286	0.329768026147524	-0.463405226989064	0.187180345476164	-0.44347615757518	0.214163570454383	-0.4332396278944	0.217274662709039	-0.36494644981923	0.319841153366025	-0.40227907495452	0.258166332596187	-0.469440087005662	0.180656583218801	-0.380494079638457	0.289822134375734	-0.472464097516701	0.184073754925714	-0.466473159870636	0.184653932740494	-0.376601752367991	0.262394049456456	-0.423696725002236	0.251170973996622	-0.482297149558039	0.172814900315427	-0.44129695842129	0.215907341391672	-0.444285914180035	0.205802580349712	-0.401755343374076	0.228260264877277	-0.404558904996224	0.239470574873673	-0.325146122627239	0.407395631193949	-0.492220122609037	0.167328227172124	-0.409104508296512	0.241404822482609	-0.42521026078686	0.248726735788183	-0.409205601643917	0.236375580547598	-0.476836201195514	0.180684376569117	-0.403309573546209	0.267419466980561	-0.467419909742512	0.180848975995455	-0.531052988184875	0.135757690346173	-0.495940158321785	0.159796836052165	-0.433349018194321	0.208852462494094	-0.465577328429456	0.183151157685633	-0.516699347514436	0.137125405911966	-0.398435305118613	0.278410700511628	-0.411521781236202	0.241097608483841	-0.446207399045454	0.199351885803766	-0.477807447979952	0.186199482373165	-0.486390772203715	0.163257777708503	-0.442024476410666	0.232944161096378	-0.473589813366078	0.17580880902052	-0.479230556639466	0.166069410896823	-0.43634754738168	0.235063277646575	-0.424781961515266	0.207164818693505	-0.463065233409571	0.174281678672854	-0.370770350488629	0.31024350995373	-0.486112383754033	0.182571996415821	-0.491058770510191	0.168086630948103	-0.45167212399639	0.191954626597918	-0.470364244355543	0.191679284930333	-0.453244245972566	0.195340579954033	-0.466152609718213	0.195694635081537	-0.422990321875462	0.232185843724595	-0.44912685186352	0.210308436680292	-0.528468341210093	0.144775998867851	-0.464408718777169	0.197332914740217	-0.476954682641955	0.199990206958455	-0.442083214411792	0.203744640762366	-0.379475532063689	0.311761168506931	-0.540874826044895	0.134407260485164	-0.499927189375836	0.175421847438471	-0.36509216786591	0.326693014983045	-0.404739190014918	0.279494422068538	-0.430643742787698	0.235287118208847	-0.388820634544881	0.268319439678438	-0.455232231889564	0.212336221529684	-0.363468248157064	0.317563349791684	-0.445271239999203	0.214345791853863	-0.358424203442954	0.300764227737203	-0.447104801134005	0.220302243271629	-0.405840237009072	0.265655870849147	-0.487569700062707	0.177326856490366	-0.5384383455819	0.120224051718108	-0.376771734094531	0.303570263018093	-0.392986441099478	0.266321144471861	-0.444818141168811	0.199345867530402	-0.434457315992366	0.231855825257566	-0.507001416080489	0.165977694965039	-0.497430343801087	0.160352223788597	-0.454415401979017	0.187444985711169	-0.524684654929605	0.148222505063377	-0.268900610949781	0.600646063513642	-0.467388766139762	0.180160851656703	-0.385646613702273	0.305363236512961	-0.402792943200532	0.266258561368794	-0.459255008749562	0.198210182162145	-0.369403259728393	0.316359254033158	-0.46124285240047	0.207772283369624	-0.433151325078748	0.219728357385727	-0.332197937645162	0.383483810660729	-0.468327309476435	0.196294462012715	-0.386379433794946	0.235406959095879	-0.382831887191925	0.252873332854982	-0.384842914248124	0.285878130770023	-0.429873959474488	0.200125788290126	-0.369394283336231	0.261737224084278	-0.387274378871007	0.2500215436513	-0.49112527703138	0.151778363473788	-0.343670509632948	0.345560689852622
-0.475145747157317	0.207764766327634	-0.452746612050071	0.215468534362064	-0.527137673089828	0.18288917320268	-0.418600703710561	0.279006650593502	-0.476874432608117	0.225807478037695	-0.430337866405694	0.254979824854785	-0.483282132640793	0.210455661740212	-0.346024868891852	0.401912944291518	-0.448403182114572	0.23870175636834	-0.411087899317929	0.302757348291368	-0.469833956558048	0.223328239969412	-0.444762974027814	0.240282539005463	-0.458116912387973	0.250540053351237	-0.448552999307843	0.255264513035923	-0.420448430057762	0.282551752131441	-0.403872934605753	0.28096548023228	-0.411699126429453	0.290294267976138	-0.393230928623752	0.326625802592359	-0.399885332463899	0.308456387233084	-0.50424653239139	0.191084720271988	-0.503512084174414	0.15716702612804	-0.342866004198849	0.326930606820315	-0.489349264701949	0.18507902896953	-0.657104359758392	0.0908751423571132	-0.281155149343973	0.469785857611859	-0.541241048641989	0.124642733738043	-0.273549520085623	0.47893261147864	-0.30982660251579	0.437242959422837	-0.515496375348534	0.167039551461772	-0.249774566607848	0.620122244121912	-0.43438636367548	0.211228308263959	-0.481605751419434	0.171313974206411	-0.445152687681314	0.19029241714144	-0.297016731667254	0.465754689304463	-0.46422033477801	0.173075954412874	-0.214000757601876	0.792261521981711	-0.512908251452902	0.155123682226172	-0.422820310468738	0.236354510609441	-0.478492822019695	0.166526029000216	-0.403374466209458	0.248233310869658	-0.537060739938467	0.134278248099235	-0.466796074387539	0.174831203602797	-0.406709304578255	0.246218777682014	-0.479821371218903	0.204166119826752	-0.450864404344518	0.187159225005477	-0.483534589841197	0.174960432738089	-0.448372600417239	0.174433202047152	-0.440899487653613	0.213928292167829	-0.389617809163295	0.278511917026723	-0.575456491509962	0.120886722612039	-0.471710373726012	0.19592372844375	-0.478615193009123	0.179775410764303	-0.234047929254059	0.676071507388976	-0.414384566672834	0.260507975949984	-0.420131634313096	0.231551726418203	-0.493741755125223	0.172063099129905	-0.411727702283598	0.225572898591016	-0.444294764398243	0.224576175788506	-0.406796693218668	0.245342758955718	-0.527730044869962	0.128402843025377	-0.470533946390495	0.174531718242964	-0.51729337483923	0.161311695370374	-0.40283897710592	0.275185690008151	-0.492143029974795	0.164515600183125	-0.36875435281591	0.294278809795688	-0.387887132568313	0.243766599127414	-0.519749400245006	0.150064967694563	-0.336463354438142	0.320567276824659	-0.474562514226638	0.233872507369365	-0.382882070712652	0.341604193746752	-0.516299345760596	0.199479000460342	-0.544817750740054	0.166657372999449	-0.517142573523218	0.192668545464646	-0.482163094604196	0.209398892563667	-0.446982454520201	0.25865348504225	-0.5034140231297	0.203065413876546	-0.448707278406722	0.223227053354985	-0.428338622549688	0.273384750556481	-0.464673717533103	0.226927128477594	-0.475530053435807	0.225720669737089	-0.403088540282614	0.30776746540101	-0.481995097379505	0.217358281047064	-0.437022453890162	0.265407841144601	-0.45499950376553	0.235904559790938	-0.404947757955559	0.313206490235818	-0.500249917441249	0.192949423041663	-0.419190425592859	0.298269288696931	-0.299615786554577	0.585111536703673	-0.476241148828417	0.229351851325253	-0.356744391763058	0.412568675672452	-0.33169807590244	0.458496455997318	-0.468920979509538	0.232390080561896	-0.319958707069203	0.512800363574572	-0.46360266376266	0.247620876947267	-0.469234206321039	0.236143301811209	-0.434167559163078	0.23157291914365	-0.395828482617085	0.323938482346298	-0.402311042445719	0.300243582662217	-0.313401852436902	0.463834923784896	-0.384454990609984	0.334122064059367	-0.36052297420087	0.355883751458931	-0.44266509828116	0.269349132618129	-0.488114421231391	0.219190305293747	-0.43873809966474	0.234976424412251	-0.447997064597494	0.244501864781922	-0.420222178654077	0.294478733952505	-0.467767164601207	0.232848804292542	-0.338937014710238	0.428474677396645	-0.410279961234311	0.264049007482176	-0.374071510444511	0.352927820534532	-0.478400873500718	0.203466850187838	-0.435561381144318	0.28142363529063	-0.405733793922644	0.328222106626977	-0.437647543336727	0.290698018240928	-0.482984801573018	0.230834029307537	-0.396897247435347	0.328148295161115	-0.353686496927963	0.405430352985778	-0.416594568363273	0.278109602533104	-0.380713421388691	0.344330559041754	-0.495636586754388	0.185796065401029	-0.532284762858951	0.16820539185933	-0.485061187589299	0.199357846821574	-0.410824470379658	0.246056631405194	-0.491840499293913	0.190142193587499	-0.441115605060261	0.254655109797079	-0.472565213854552	0.222811543528336	-0.512898553086923	0.179153296162013	-0.498140908186397	0.196650942898083	-0.444267339981586	0.243291665728407	-0.436004110128631	0.247424107468374	-0.400006700719178	0.289422707340557	-0.401375701331031	0.311198846736825	-0.399907242954936	0.311126068411994	-0.480456721819448	0.191821306648391	-0.500419946891273	0.173492328242789	-0.532144101985081	0.157457856721167	-0.480465451780067	0.176528570685872	-0.453659292784846	0.21722826561983	-0.466689480335511	0.186823837894827	-0.507677349492862	0.191527330435999	-0.416271440920097	0.273190476381556	-0.487154528715237	0.199795445421631	-0.270830313203945	0.536233108410124	-0.423860802335197	0.244650542644378	-0.324251015763628	0.435834295055914	-0.337002757224659	0.432213654439419	-0.420606349422418	0.309704907631796	-0.470063650959518	0.202154741176194	-0.470032101651323	0.245423661455267	-0.351989759414054	0.401758218358983	-0.329152144842208	0.379938955172487	-0.470094553200957	0.200779948598436	-0.417386524031633	0.28562054046406	-0.412931380913877	0.269805359411212	-0.472275170965562	0.202944001128911	-0.383518551458666	0.354652413885443	-0.36889090507017	0.347952060200966	-0.455037979031147	0.231047035898928	-0.425215392459135	0.254139267823191	-0.339327423814771	0.38135836453907	-0.442244800048025	0.219484143115775	-0.348014270477119	0.331831377690489	-0.393918259484493	0.286995861408931	-0.396477249988587	0.283041060526763	-0.370198019709124	0.317530296014932	-0.412982357944896	0.249224177011283	-0.294570618966649	0.42881549341065	-0.307830784777862	0.481247127111103	-0.347848722738966	0.37418880820959	-0.415881909971594	0.23586852425049	-0.511477441401758	0.169129686035877	-0.335499587879911	0.369524652052383	-0.40009153862677	0.286132208016216	-0.455763782517885	0.22833522405214	-0.385891962169141	0.30710245660954	-0.389719426082467	0.283298701635027	-0.473921947969943	0.202220672133295	-0.421917064905231	0.25122221910102	-0.290916261564449	0.486351204716544	-0.467740797123035	0.207753735069966	-0.332186801838533	0.359950354092413	-0.334162786648206	0.401700454995836	-0.340495537460225	0.396400455459532	-0.34893029393745	0.374533348236597	-0.425057257931935	0.242896079951715	-0.460452530126654	0.22094764328913	-0.360037544305645	0.326206638650734	-0.400639912700234	0.285972026826431	-0.319314189337092	0.381957062802815	-0.243594956019017	0.658899428810244	-0.39306810458334	0.268783140498331	-0.4230732601128	0.24044827415071	-0.385160965816516	0.304352451682179	-0.469521788709448	0.201436497377782	-0.429047883449149	0.234668561784085	-0.252303603874069	0.652198675835045	-0.296472537659888	0.515234975068282	-0.366409790426537	0.310296853683207	-0.31821559816625	0.429270352603812	-0.296245424462222	0.484239152252006	-0.388786395901472	0.285570472176365	-0.344789077433606	0.35485401040687	-0.382517955615803	0.291443532085796	-0.463049339204085	0.216490656298692	-0.460013780079365	0.209321016062083	-0.309066300514784	0.465877711259928	-0.366481620831578	0.349139309399903	-0.453575183771966	0.215154399485177	-0.48002212708496	0.189841951430479	-0.362457658947102	0.338229603761867	-0.293863790897127	0.535633225524881	-0.278720698572875	0.550499883960626	-0.432811202290282	0.24838416051133	-0.496167868093586	0.190513659377365	-0.384183398416651	0.311115174142857	-0.352483009199626	0.355542756833395	-0.340604347596974	0.332809262794807	-0.336139139558219	0.34176814501064	-0.467364614521473	0.188929724912465	-0.417745490116581	0.244391002607003	-0.32625823353452	0.395631252708485	-0.302771062495348	0.502001358661714	-0.313843946577494	0.421135549877869	-0.436868151191513	0.236802628694085	-0.417009850420124	0.271013539989324	-0.407635946880934	0.274833332972755	-0.338994482418089	0.409964662319501	-0.37616699490936	0.329870807857362	-0.444326695176695	0.226472566413522	-0.354309601491049	0.371554885092477	-0.445941796978511	0.231961514334205	-0.441326361275734	0.231538355205675	-0.353682528791843	0.333890196579608	-0.396018856153458	0.32073106209691	-0.456344972313613	0.2166450234395	-0.415362822497786	0.273153335930642	-0.418812547952885	0.260639760653464	-0.37910945308687	0.287638230159715	-0.380368816402937	0.30309158004519	-0.29863346681168	0.525799596897486	-0.466061114721674	0.20987061922761	-0.384211649303586	0.307177559579989	-0.397089008962808	0.317629269911056	-0.385166284806481	0.299058551040685	-0.451328040228191	0.226505652843039	-0.376491857020395	0.341595452809457	-0.442113324927165	0.22770759279422	-0.506206887551841	0.168884290633639	-0.470782258870316	0.19941403708105	-0.408456183192988	0.264605318703896	-0.440568262136637	0.229591022829153	-0.492771112546979	0.169822442511409	-0.370304805355931	0.356752462726773	-0.386364552566609	0.306688036348739	-0.421529136768144	0.251128853607404	-0.450568069000167	0.234605426453471	-0.461735772701811	0.203731894369656	-0.41364758142332	0.296317467374964	-0.44785794353042	0.221841343754763	-0.45476892705006	0.207281437720989	-0.408510638156813	0.298788932760892	-0.401452125980315	0.261150704638402	-0.439831963624585	0.217627569741549	-0.34477101636917	0.39763342349455	-0.457998657714043	0.23131306700765	-0.465398314773544	0.210839112625132	-0.427571031911051	0.240665884965186	-0.443380548179281	0.242863366355195	-0.428153009986459	0.246067691242125	-0.439152401926028	0.247947282821025	-0.397043296452045	0.29532549879826	-0.422010167641689	0.266139531526389	-0.50224611814485	0.180825681246886	-0.437931359104981	0.248639866071959	-0.448040826780022	0.253818657412665	-0.417362717849484	0.256662940314211	-0.352204510727365	0.399578865771924	-0.51504907896604	0.167039493159293	-0.4725450571938	0.221219996387266	-0.338445811576272	0.418488620054172	-0.376568324561189	0.358485995489596	-0.403393990123089	0.298886556812337	-0.363699413568193	0.342800320662274	-0.427875674376158	0.268800586983928	-0.337523238103477	0.407170349310031	-0.418509023750107	0.271334611467822	-0.33508407348962	0.38416316999017	-0.41972868520429	0.280212480144857	-0.378543812791919	0.338902605254288	-0.460623574034644	0.223400156259143	-0.515435933715938	0.148315538464155	-0.35033027832077	0.38906769323599	-0.367998554387517	0.3384030596369	-0.420387931687003	0.251286962658822	-0.407915570409349	0.294933357372487	-0.480041501508929	0.20815733335691	-0.472158455714385	0.200104129654117	-0.430692581552821	0.235124443382216	-0.49842170116573	0.185161091242342	-0.241679161158733	0.779084437951237	-0.442991961066956	0.225994074917654	-0.357707266841734	0.391136748612926	-0.37608806978427	0.340063112594488	-0.433260380883479	0.249670816221134	-0.343250949460896	0.405397211648619	-0.433820078842586	0.262846211204065	-0.407192920498177	0.278186173773823	-0.306239419635025	0.493207261644619	-0.441104266728414	0.248689769626192	-0.364893565725487	0.296513214109473	-0.35970789745969	0.320012027500942	-0.358939885674982	0.364692581993573	-0.406512593099962	0.252534735134391	-0.347480625253515	0.331097671587201	-0.364218191605192	0.316337982366725	-0.467358206174254	0.188620185770591	-0.318563407301308	0.442706073808009
-0.44684543980916	0.258294746793394	-0.426636277031038	0.268109381655175	-0.497146125344132	0.227347768282598	-0.389883774063812	0.350886239830186	-0.447346741918004	0.281708077932733	-0.402637568893257	0.319467847015312	-0.454848767278424	0.261458424400267	-0.318975703523183	0.505437106024034	-0.420706895505488	0.29789327451104	-0.381933032546765	0.379998008946253	-0.440980920159323	0.27871672518315	-0.416750728622045	0.299537771053385	-0.427732997838228	0.313548195995272	-0.418991142757755	0.319545950505931	-0.392157048382749	0.353286286380037	-0.377421592741813	0.351643183640503	-0.383766529334018	0.363103900205009	-0.363863878574328	0.4112105323013	-0.371501820974415	0.387208854961815	-0.475459826090856	0.237753123877906	-0.480669121861517	0.191696670582814	-0.321837310215894	0.407986832108687	-0.464078424426502	0.228457519255691	-0.632944863916132	0.108832171674447	-0.260459504484806	0.592265184385313	-0.519587194267357	0.15035753557269	-0.253553654536204	0.601328671112321	-0.287217397098177	0.548516471536063	-0.489817169774476	0.205363963108369	-0.227936157532979	0.783941291805516	-0.411893328378209	0.260696527731725	-0.458905328163009	0.209872186127406	-0.423238876408685	0.233998928761012	-0.274335079153596	0.585818966730561	-0.443191423398502	0.211098958160747	-0.193215251399785	1.00138150681379	-0.489311304641969	0.189687082170905	-0.399318195071763	0.292667321389862	-0.456692526021949	0.203133661634848	-0.380764348227109	0.307434024247837	-0.514268088513283	0.163393909782901	-0.444600823138222	0.214036875708762	-0.384304680405556	0.30485831230768	-0.453422299986423	0.252800862265755	-0.428808065183188	0.230200187774835	-0.459476150526735	0.215138937359625	-0.427998392793816	0.212764722148504	-0.417473903647963	0.263835731251256	-0.365893558496855	0.347573359541975	-0.550978906640955	0.147049458241438	-0.447384277120005	0.241872303929741	-0.45491729188954	0.221073441259844	-0.213256130116586	0.853347047646302	-0.388963279999902	0.325108143916805	-0.396947052829701	0.286690285617156	-0.469975136844363	0.210687032379403	-0.389986475704464	0.278319978076832	-0.419615066106906	0.278066426863766	-0.383994816437245	0.303855843673525	-0.506289369349876	0.155612898248568	-0.448410718834196	0.213894620062512	-0.492555583292446	0.197468452432032	-0.377564760714027	0.342980599177296	-0.469317204167852	0.201654965096684	-0.346326085734576	0.367265368869521	-0.367509425132829	0.300848549865607	-0.496032951249776	0.183070614821511	-0.316737783176679	0.398298955663713	-0.443862526898469	0.292863557984154	-0.354299351809529	0.430084553703915	-0.485774652136145	0.247834215748946	-0.515317927531111	0.206686341859605	-0.487065395079772	0.239482416986628	-0.454284339887974	0.26049675860566	-0.417467747371293	0.323791928971655	-0.473265112201987	0.252372217251312	-0.422600266711974	0.277468899084407	-0.399767517998185	0.341928422462367	-0.436715349206322	0.28253288258737	-0.445267675140709	0.281573045116918	-0.374428946465107	0.386396958217131	-0.452393198543755	0.271267424185434	-0.408305352022626	0.332182666492783	-0.427303029204432	0.294420212602937	-0.375584812811204	0.392779127657426	-0.47186829757504	0.239339087559948	-0.389465061413862	0.374362687846488	-0.269459884854626	0.738839709447659	-0.447076577698897	0.286208673338733	-0.326725236929369	0.520304864899268	-0.302775280687648	0.579634610381171	-0.439843622743992	0.289847912364731	-0.289038602489673	0.648568146001823	-0.432984847362944	0.310003523496874	-0.439685285808692	0.294329248546235	-0.409517528391781	0.287418213688944	-0.36727787704404	0.406234380502878	-0.374908706897197	0.375685632283403	-0.287651438933092	0.584393181903133	-0.356625040203213	0.418993750525544	-0.334517965323256	0.446330036387834	-0.412480038996347	0.337243105312346	-0.458166622009649	0.273545871829346	-0.413556616327544	0.292328019696221	-0.420132133451348	0.304856443339114	-0.390719921474065	0.369492608381101	-0.438590690538145	0.29026525250322	-0.31070823632789	0.54005692415418	-0.385595425441512	0.328752064904562	-0.345878945902201	0.443942976963024	-0.451661766495655	0.252037661595811	-0.405487102842536	0.353594768809805	-0.375362842593464	0.413093298080016	-0.406255526402377	0.364648694466555	-0.452469791053288	0.287751053694979	-0.367813087329251	0.412669599184866	-0.324793403109908	0.510942713964993	-0.389210991794234	0.348074007866309	-0.35206094480743	0.433157419414684	-0.46948908785448	0.229271779690962	-0.504527494540108	0.207549850495921	-0.457526602376988	0.247404121461005	-0.38791030578815	0.304745696542554	-0.465497788441793	0.234732170842269	-0.413377525791016	0.317407439241912	-0.443861270033364	0.278094827909049	-0.484914121578736	0.221998692253122	-0.470175892970969	0.243522571527649	-0.417193656907405	0.30362726267008	-0.409267505029285	0.30879200872183	-0.373673720149053	0.362293571540095	-0.372929386119837	0.390592449036144	-0.371926458403446	0.390422342536972	-0.454558160789107	0.237902593333277	-0.475326930642031	0.213190272214272	-0.505587990204879	0.193553585198065	-0.456751434778477	0.217077624966415	-0.428286997594964	0.269097361423247	-0.44269528968955	0.230749679029731	-0.479639296881552	0.237131176898475	-0.389636010781627	0.341382427198783	-0.460547435847968	0.247535328377081	-0.24932695861771	0.67722269662824	-0.398582195358837	0.304189328753801	-0.298698313077609	0.548924823130481	-0.309966864242297	0.545835968259641	-0.390069058848806	0.388388563368848	-0.444263219409632	0.250355029215761	-0.440332972535736	0.305945900076568	-0.324177874768758	0.506743587902115	-0.306491803514038	0.477607413394745	-0.4452406242058	0.24769950441899	-0.389755985917475	0.357508337636604	-0.386724196888735	0.336467713583005	-0.44687808090813	0.251337039845543	-0.354953015234932	0.446645262412589	-0.342482834695633	0.436545096838413	-0.428375054990673	0.287035651171447	-0.398788564033594	0.316888968232013	-0.315442773049508	0.478508227256503	-0.418464201405545	0.271812108087117	-0.326272876306214	0.413643860016406	-0.369582961169137	0.358156075496043	-0.371970350803545	0.353167242599442	-0.346504122411049	0.396867092594131	-0.390036216326854	0.30858830884152	-0.274688606475747	0.536180145175335	-0.282767162638507	0.606620317572764	-0.323345130924122	0.469522001922294	-0.393326629707188	0.292540290681656	-0.486992974439892	0.207038491891976	-0.313270846983447	0.462466661013618	-0.375364821783599	0.357014627085834	-0.429774265389551	0.284098813350281	-0.360961152051667	0.384568794053482	-0.366465531675223	0.352194296994958	-0.449183822252247	0.249508483792719	-0.397813296912511	0.312554572092874	-0.268506937451778	0.612150275471037	-0.44272473033223	0.256210527369394	-0.310742094549473	0.450791997451075	-0.310222764389184	0.503945680409512	-0.315623138323861	0.497457927248021	-0.324412120177313	0.469917667837508	-0.400790711487004	0.302209951098422	-0.434495313568393	0.273525949155348	-0.337288922324456	0.40664643888441	-0.375767625185489	0.356609874780922	-0.298109459902004	0.477893167252096	-0.222131563772453	0.832546439913957	-0.370564121091372	0.334389962941514	-0.399778071211203	0.297720596885251	-0.360691589187986	0.379566720592876	-0.444786847625807	0.248609476440077	-0.405371522579054	0.290550259948183	-0.229346941004366	0.8229499760039	-0.271888633328354	0.649179567788806	-0.3438095602826	0.387293700011434	-0.294898421754119	0.539783465785616	-0.273262857084734	0.609064975309916	-0.365363136750762	0.355852106800223	-0.32222311550045	0.444082648126187	-0.359643583973385	0.362241335734972	-0.43713686312997	0.268171128648634	-0.435169543181976	0.259585891345301	-0.285049404412591	0.585903376331939	-0.340935258774953	0.438188646495589	-0.429428183760863	0.265331868397335	-0.456030094730994	0.233320057275791	-0.338293075933002	0.423017979371714	-0.268276997667366	0.677054354226073	-0.255339125126139	0.694354481317422	-0.407253535334837	0.30858595384831	-0.470335860238495	0.235067514266673	-0.359347289822135	0.389564022577694	-0.328277305417622	0.447154745037047	-0.319829615846416	0.415328349094858	-0.315429827513195	0.426573541865004	-0.444625443222614	0.232492800469333	-0.394340238637796	0.302687385152908	-0.303720240312616	0.497026974110143	-0.27775309479642	0.632420762195929	-0.291457524912702	0.528583381242074	-0.410331075393963	0.29557780308517	-0.390543543265067	0.337965645380733	-0.382032265867469	0.342544110185987	-0.313042515016949	0.515720110529529	-0.350054914864199	0.414175583768082	-0.419213303347727	0.280346841582426	-0.32812512334364	0.468435334205042	-0.41941949644032	0.288331815234656	-0.416179562680832	0.288109423232893	-0.330763305215695	0.418018930143176	-0.368340987304679	0.402468728408735	-0.430392795069186	0.269214792284827	-0.389428686574282	0.340484879059266	-0.393339181725735	0.325283454955508	-0.356463562799664	0.357555130671632	-0.356178727809649	0.378042044510068	-0.272120810996122	0.663662735213823	-0.439902106834312	0.259890713329105	-0.35931879031066	0.384568790772418	-0.368967757138756	0.398630963392693	-0.361126967969046	0.372786577821326	-0.425819879260868	0.280385206003484	-0.349674140494581	0.428840790104492	-0.416806740111817	0.283298160457592	-0.481360786918806	0.207686709303619	-0.445624359418847	0.245932836346637	-0.383563348191654	0.330212178710361	-0.415559195843818	0.284905957616955	-0.468842877579522	0.209041274820018	-0.34217430559325	0.448628923931439	-0.361207323897016	0.383846250419697	-0.396850874490835	0.311994825897632	-0.423328690020382	0.292922823384472	-0.437080773199907	0.251253258401474	-0.385270686435974	0.372630030045793	-0.422126073694762	0.276004581919548	-0.430307297460655	0.256765055062974	-0.380673728931947	0.373931681139828	-0.378122290445364	0.324635569986775	-0.416598693839599	0.268506631771557	-0.318771682249711	0.500128948382212	-0.429884931674054	0.288680499234899	-0.439737859036898	0.26105242275456	-0.403469939825712	0.29793786476269	-0.41639685200302	0.303097018809799	-0.403061774000351	0.305701151805334	-0.412152194133843	0.309451861279397	-0.371096271028628	0.369600552662472	-0.394893483419857	0.333405345409476	-0.476023895079607	0.223119132757659	-0.411453999432793	0.310431301510314	-0.41912697091809	0.317885938418178	-0.392642221287176	0.318912730698121	-0.324933489391041	0.502679735486348	-0.489223331887185	0.205273851566093	-0.445162925011764	0.275088705648833	-0.311799455286635	0.526811321036278	-0.348397459107459	0.451184520405668	-0.376144237458481	0.373725914663961	-0.338578192591504	0.430679549742677	-0.400519116862752	0.335753325264126	-0.31157822804989	0.512368087063757	-0.391746807501011	0.338943374092877	-0.311743943536286	0.482185855534817	-0.392352569274576	0.350684351617832	-0.351247388574766	0.425006890379286	-0.433677448006582	0.277564301410166	-0.492433521849976	0.181110013452352	-0.323888822547008	0.489343215382986	-0.343010667675557	0.42327786760016	-0.395957722205194	0.312364292136266	-0.381373824826332	0.369133362597822	-0.453081586937368	0.257747902481321	-0.446886567627684	0.246892904290534	-0.406969761126626	0.291121322265044	-0.472158747401856	0.228529831803175	-0.214457711367685	0.984969660521347	-0.41859515599415	0.279824932062568	-0.329767919981194	0.49182846620826	-0.349383196368008	0.426846094082601	-0.407265753017396	0.310274670401932	-0.317098639193399	0.509830696170165	-0.406397305284702	0.327667053225714	-0.381234515917605	0.347089092335763	-0.280280901624888	0.621694120052084	-0.413881223980392	0.310365758759323	-0.343407697656028	0.368361303491983	-0.336583907727456	0.401006966392879	-0.333036857101841	0.457345447289045	-0.383151226725435	0.314204305187992	-0.3255669671708	0.412718525309287	-0.341162004339377	0.394412099267922	-0.443591135317128	0.2323569675119	-0.293456304969669	0.557650370842667
-0.418545132461002	0.31685089603674	-0.400525942012005	0.329043405102512	-0.467154577598437	0.279027014653441	-0.361166844417064	0.433822884279673	-0.41781905122789	0.346337676508416	-0.37493727138082	0.393917208367394	-0.426415401916055	0.320468223487399	-0.291926538154514	0.624761508795642	-0.393010608896404	0.366339129492224	-0.3527781657756	0.468890920831119	-0.412127883760599	0.342747258645524	-0.388738483216275	0.368065868798436	-0.397349083288483	0.386276126473807	-0.389429286207666	0.393738187766885	-0.363865666707735	0.434925577547624	-0.350970250877872	0.433181424890933	-0.355833932238582	0.44791116316882	-0.334496828524904	0.508171324135317	-0.343118309484932	0.477866127314971	-0.446673119790321	0.291752667604982	-0.45782615954862	0.231556805602735	-0.30080861623294	0.501676741189784	-0.438807584151054	0.278638434057883	-0.608785368073872	0.130041632948196	-0.239763859625638	0.732826760485222	-0.497933339892726	0.180776103594211	-0.233557788986786	0.744167251085045	-0.264608191680564	0.67872206941985	-0.464137964200419	0.249701096978509	-0.20609774845811	0.969406071770644	-0.389400293080939	0.317923082984506	-0.436204904906584	0.254430048094197	-0.401325065136057	0.284534815759673	-0.251653426639938	0.723388382211057	-0.422162512018994	0.254985435241426	-0.172429745197694	1.23562244627366	-0.465714357831036	0.230212117198284	-0.375816079674787	0.357861160453657	-0.434892230024202	0.245432476598188	-0.35815423024476	0.376030024243437	-0.491475437088099	0.196953484335491	-0.422405571888906	0.259344751696196	-0.361900056232856	0.372701247698079	-0.427023228753943	0.309066836547135	-0.406751726021857	0.279962395069745	-0.435417711212274	0.261625197404859	-0.407624185170393	0.257022177213385	-0.394048319642313	0.32165913507134	-0.342169307830416	0.42738424912248	-0.526501321771948	0.177199350664055	-0.423058180513998	0.295028441955651	-0.431219390769958	0.268841228036661	-0.192464330979113	1.05378032880419	-0.36354199332697	0.399782942038217	-0.373762471346306	0.350488391791954	-0.446208518563504	0.256438777680527	-0.36824524912533	0.339398783716286	-0.394935367815568	0.339984741115636	-0.361192939655821	0.371655847698356	-0.484848693829789	0.186916945927767	-0.426287491277897	0.259391837357988	-0.467817791745662	0.239269514363848	-0.352290544322134	0.421341111548379	-0.446491378360909	0.244560232306343	-0.323897818653241	0.451613940562574	-0.347131717697346	0.366937286524631	-0.472316502254545	0.22146100646302	-0.297012211915216	0.488226787387355	-0.413162539570299	0.360937964057443	-0.325716632906405	0.531512587543684	-0.455249958511693	0.303799009290037	-0.485818104322168	0.253034931811051	-0.456988216636326	0.293634857662319	-0.426405585171752	0.319638366952212	-0.387953040222385	0.398973910848046	-0.443116201274273	0.310443409450506	-0.396493255017227	0.34021805468119	-0.371196413446682	0.421022570438267	-0.408756980879541	0.347734405306138	-0.415005296845612	0.347043300121267	-0.3457693526476	0.47693103217646	-0.422791299708006	0.333588838532493	-0.37958825015509	0.40922711657102	-0.399606554643334	0.362051051467342	-0.346221867666849	0.484554981518244	-0.443486677708831	0.293791212748887	-0.359739697234866	0.461934642570167	-0.239303983154674	0.911009758103935	-0.417912006569378	0.351923299950641	-0.296706082095681	0.643215952319618	-0.273852485472856	0.716800711780591	-0.410766265978447	0.356263374908862	-0.258118497910144	0.800705168312595	-0.402367030963229	0.3820144662949	-0.410136365296346	0.361600769871381	-0.384867497620483	0.352813997982131	-0.338727271470996	0.500951745043615	-0.347506371348676	0.464452664370903	-0.261901025429283	0.72169655249928	-0.328795089796442	0.51669536923865	-0.308512956445643	0.550444106941251	-0.382294979711534	0.416933968097177	-0.428218822787907	0.336378585138383	-0.388375132990349	0.358687804919666	-0.392267202305201	0.374608738090917	-0.361217664294052	0.455765295762229	-0.409414216475084	0.356618326653774	-0.282479457945542	0.667226286564916	-0.360910889648714	0.404636719097895	-0.317686381359891	0.548205335225584	-0.424922659490593	0.308313285455911	-0.375412824540753	0.436684170034453	-0.344991891264284	0.510354837721218	-0.374863509468027	0.449755344774558	-0.421954780533558	0.353578850778117	-0.338728927223154	0.510651503440719	-0.295900309291853	0.631131359093526	-0.361827415225194	0.428796073055184	-0.323408468226168	0.534914084357376	-0.443341588954572	0.279617949677214	-0.476770226221265	0.253071181576877	-0.429992017164678	0.303703825594164	-0.364996141196641	0.372722767117689	-0.439155077589674	0.287421051387822	-0.385639446521771	0.389955153407836	-0.415157326212175	0.341988341673061	-0.456929690070549	0.271585551980288	-0.442210877755541	0.297835870888554	-0.390119973833224	0.373360273244337	-0.382530899929938	0.379734682186026	-0.347340739578928	0.446394106262454	-0.344483070908643	0.481963340487174	-0.343945673851956	0.481624056358733	-0.428659599758766	0.291256525579399	-0.450233914392788	0.259120189247474	-0.479031878424677	0.235313352858002	-0.433037417776888	0.263970870367175	-0.402914702405083	0.329200134505575	-0.418701099043588	0.281588069204827	-0.451601244270242	0.289898428871534	-0.363000580643158	0.421293521082247	-0.433940342980699	0.302778120844726	-0.227823604031475	0.838117921029536	-0.373303588382477	0.373446680021951	-0.27314561039159	0.679558498206268	-0.282930971259935	0.675476119739564	-0.359531768275194	0.479396515950252	-0.418462787859746	0.306123133527009	-0.410633843420149	0.375946526366409	-0.296365990123461	0.627205984597467	-0.283831462185869	0.590098902023848	-0.420386695210643	0.302029408681812	-0.362125447803316	0.440482349551091	-0.360517012863593	0.413987226007472	-0.421480990850697	0.307685003748647	-0.326387479011198	0.552121993422843	-0.316074764321096	0.538509832247262	-0.4017121309502	0.351793064717671	-0.372361735608052	0.389408799989865	-0.291558122284245	0.590249190941689	-0.394683602763065	0.332758786898948	-0.304531482135309	0.508198353896844	-0.34524766285378	0.440440397043158	-0.347463451618503	0.434243022870715	-0.322810225112973	0.489761787664679	-0.367090074708812	0.377307807263861	-0.254806593984845	0.660119383363728	-0.257703540499152	0.749442614452093	-0.298841539109278	0.579178141899096	-0.370771349442782	0.358167857548048	-0.462508507478026	0.250943431575101	-0.291042106086983	0.569731482851552	-0.350638104940428	0.438958834874879	-0.403784748261217	0.348617209575373	-0.336030341934194	0.473952349516528	-0.343211637267979	0.432442437910079	-0.424445696534552	0.304218070772579	-0.373709528919792	0.383514455550079	-0.246097613339106	0.756438979268521	-0.417708663541425	0.313682656266114	-0.289297387260414	0.555618808044183	-0.286282742130161	0.621621300573216	-0.290750739187497	0.615597732153722	-0.299893946417177	0.579610652614131	-0.376524165042073	0.370838039985772	-0.408538097010131	0.33514810169805	-0.314540300343268	0.49968223530096	-0.350895337670744	0.438245349992851	-0.276904730466917	0.588599977489416	-0.20066817152589	1.02904069424923	-0.348060137599404	0.41029716540989	-0.376482882309606	0.363981744501407	-0.336222212559456	0.467279995208552	-0.420051906542167	0.30323806569217	-0.381695161708959	0.355208132245292	-0.206390278134664	1.01598630255213	-0.24730472899682	0.801748614929625	-0.321209330138663	0.476327040860066	-0.271581245341989	0.667896233303414	-0.250280289707246	0.752190627792003	-0.341939877600053	0.437894617947053	-0.299657153567294	0.54700459969965	-0.336769212330967	0.445248160599039	-0.411224387055856	0.32805554073415	-0.410325306284588	0.317778852540124	-0.261032508310399	0.723520488851058	-0.315388896718327	0.540609327613406	-0.405281183749759	0.323879456845925	-0.432038062377027	0.283616434603996	-0.314128492918903	0.52084486269305	-0.242690204437604	0.837143021492655	-0.231957551679402	0.858453036875092	-0.381695868379391	0.378254732252547	-0.444503852383405	0.28660732822801	-0.334511181227619	0.480074433540409	-0.304071601635618	0.5527150576624	-0.299054884095858	0.51069583604765	-0.294720515468172	0.524628960606064	-0.421886271923755	0.282871089209011	-0.370934987159012	0.370234702004287	-0.281182247090711	0.613741454178113	-0.252735127097493	0.780940746233777	-0.26907110324791	0.652273161301361	-0.383793999596413	0.363515318404946	-0.36407723611001	0.415820541704855	-0.356428584854003	0.42081383628083	-0.287090547615808	0.63692240954517	-0.323942834819039	0.511175074465819	-0.39409991151876	0.344028567167568	-0.301940645196231	0.579616464581828	-0.392897195902129	0.353638099261915	-0.39103276408593	0.353569777700346	-0.307844081639546	0.515077404213605	-0.3406631184559	0.496468617626693	-0.404440617824759	0.330416313929704	-0.363494550650779	0.418294125020659	-0.367865815498586	0.399990147530936	-0.333817672512458	0.4392666655334	-0.331988639216362	0.465717109240228	-0.245608155180563	0.819516469445654	-0.413743098946949	0.317849598097377	-0.334425931317734	0.473850274068375	-0.340846505314704	0.491838994924791	-0.33708765113161	0.457989209192186	-0.400311718293545	0.344064096508254	-0.322856423968768	0.529288213178432	-0.391500155296469	0.34761982163384	-0.456514686285771	0.252547778215444	-0.420466459967378	0.300949811000936	-0.358670513190321	0.406031789372241	-0.390550129550999	0.349713312148678	-0.444914642612065	0.254406834998427	-0.314043805830569	0.553858852339796	-0.336050095227423	0.472843566017961	-0.372172612213525	0.382392842310494	-0.396089311040597	0.360343019836615	-0.412425773698002	0.307298146397536	-0.356893791448628	0.460672157252791	-0.396394203859104	0.338683764961371	-0.40584566787125	0.314334599796139	-0.35283681970708	0.462312733093142	-0.354792454910413	0.398076434114206	-0.393365424054613	0.327421819448279	-0.292772348130253	0.617524227252371	-0.401771205634064	0.354997908767001	-0.414077403300252	0.319150649932112	-0.379368847740373	0.365038400064626	-0.389413155826758	0.372709518419032	-0.377970538014243	0.374677079914694	-0.385151986341658	0.380557556500649	-0.345149245605211	0.455276231542721	-0.367776799198026	0.411171237137069	-0.449801672014364	0.272054601144815	-0.384976639760605	0.381861726815877	-0.390213115056158	0.391818350876411	-0.367921724724868	0.390975729125289	-0.297662468054717	0.620908771394412	-0.463397584808329	0.249514505002821	-0.417780792829729	0.337414612069667	-0.285153098996997	0.652238041360087	-0.32022659365373	0.557408474106136	-0.348894484793872	0.46012423049393	-0.313456971614816	0.531844024268808	-0.373162559349346	0.414415537821405	-0.285633217996303	0.632986904736947	-0.364984591251914	0.418328808629903	-0.288403813582953	0.594937065054439	-0.364976453344861	0.43196570106625	-0.323950964357613	0.524107865268003	-0.40673132197852	0.340213819416834	-0.469431109984014	0.218964447121254	-0.297447366773247	0.604196635209576	-0.318022780963596	0.522333175151246	-0.371527512723386	0.383016240329847	-0.354832079243314	0.454714779636579	-0.426121672365808	0.315206270421485	-0.421614679540983	0.302307653225294	-0.383246940700431	0.35590573036017	-0.445895793637981	0.278757295718438	-0.187236261576637	1.21105284667434	-0.394198350921345	0.342106250983843	-0.301828573120655	0.607677150348922	-0.322678322951746	0.5267289855959	-0.381271125151314	0.38201934990544	-0.290946328925902	0.629458898021641	-0.378974531726818	0.402641367823182	-0.355276111337033	0.428264568338354	-0.254322383614751	0.769424896129006	-0.386658181232371	0.381677540228867	-0.321921829586569	0.451488646273662	-0.313459917995222	0.494520620977655	-0.3071338285287	0.563989142776381	-0.359789860350908	0.385574708385693	-0.303653309088084	0.507104609820698	-0.318105817073563	0.484742667100992	-0.419824064460002	0.28374484130354	-0.26834920263803	0.690410653505568
-0.390244825112844	0.384835540421275	-0.374415606992972	0.398418265089008	-0.437163029852741	0.337837643277751	-0.332449914770315	0.527320832540389	-0.388291360537776	0.419733508817072	-0.347236973868383	0.478164834780681	-0.397982036553686	0.387647063459011	-0.264877372785845	0.758959662765915	-0.36531432228732	0.44407696334691	-0.323623299004436	0.568985739816248	-0.383274847361875	0.415443429614508	-0.360726237810506	0.446166198481529	-0.366965168738738	0.468588525024247	-0.359867429657578	0.47769452192928	-0.335574285032722	0.527790495496491	-0.324518909013932	0.525405277245598	-0.327901335143146	0.544524308482015	-0.305129778475479	0.616645625272584	-0.314734797995448	0.579978437258409	-0.417886413489787	0.35320006689501	-0.434983197235722	0.277524017759622	-0.279779922249986	0.608028829845576	-0.413536743875606	0.335882563357546	-0.584625872231612	0.154189998170138	-0.219068214766471	0.890237126484408	-0.476279485518094	0.215435607982581	-0.213561923437367	0.904168713689226	-0.241998986262951	0.824716933471758	-0.438458758626361	0.300353052572773	-0.18425933938324	1.17300636962971	-0.366907257783668	0.383210110862253	-0.41350448165016	0.305319147483782	-0.379411253863428	0.342221922508622	-0.22897177412628	0.877232175482906	-0.401133600639486	0.305303998510232	-0.151644238995603	1.48890141925298	-0.442117411020103	0.276479793184875	-0.352313964277811	0.432227562793414	-0.413091934026456	0.294976817343739	-0.335544112262411	0.455426048494737	-0.468682785662915	0.235233642825808	-0.400210320639589	0.311189522875993	-0.339495432060156	0.450026100291074	-0.400624157521464	0.373192823352687	-0.384695386860527	0.336753950085233	-0.411359271897812	0.314735461990375	-0.38724997754697	0.308380124620251	-0.370622735636664	0.389112176828877	-0.318445057163977	0.517957634935229	-0.50202373690294	0.211585573411032	-0.398732083907991	0.355666832250858	-0.407521489650375	0.323393730058581	-0.17167253184164	1.27351899487521	-0.338120706654039	0.484557854975607	-0.350577889862911	0.423212216103307	-0.422441900282645	0.308839232763772	-0.346504022546196	0.409370967646563	-0.37025566952423	0.410604632966193	-0.338391062874398	0.450131126808819	-0.463408018309703	0.22258263288589	-0.404164263721598	0.311360889683855	-0.443080000198878	0.288100132867545	-0.327016327930241	0.510324012386208	-0.423665552553966	0.293529764368369	-0.301469551571907	0.54733760065585	-0.326754010261862	0.442417643758713	-0.448600053259314	0.266166396453105	-0.277286640653754	0.590590402783245	-0.382462552242129	0.437945298894541	-0.297133914003282	0.644985273658271	-0.424725264887242	0.367535413358882	-0.456318281113225	0.305884029768675	-0.426911038192881	0.355257997276755	-0.39852683045553	0.386968902288219	-0.358438333073478	0.484049641728159	-0.41296729034656	0.376769201942305	-0.370386243322479	0.411630163014554	-0.34262530889518	0.510521734962331	-0.38079861255276	0.421778400758049	-0.384742918550514	0.421797574174195	-0.317109758830094	0.578924778963536	-0.393189400872256	0.404346147855177	-0.350871148287554	0.496379572024186	-0.371910080082236	0.438810982109644	-0.316858922522493	0.589058427662379	-0.415105057842622	0.355761977360906	-0.330014333055869	0.560541485146612	-0.209148081454723	1.09687606258295	-0.388747435439859	0.426513858518457	-0.266686927261992	0.78046833195649	-0.244929690258064	0.867415603083971	-0.381688909212901	0.431671954738776	-0.227198393330614	0.965263192284285	-0.371749214563513	0.46351433415519	-0.380587444784	0.438215018441113	-0.360217466849186	0.42724573830192	-0.310176665897952	0.608192216889264	-0.320104035800154	0.564565635937785	-0.236150611925473	0.87387192313686	-0.300965139389671	0.62799564109451	-0.282507947568029	0.668354097443965	-0.352109920426722	0.506756402447741	-0.398271023566165	0.407709816995873	-0.363193649653153	0.434203445314178	-0.364402271159055	0.453796966011704	-0.331715407114039	0.552841681318166	-0.380237742412023	0.431946952074509	-0.254250679563194	0.808245968515371	-0.336226353855916	0.490818673531126	-0.289493816817581	0.664779030406161	-0.39818355248553	0.372920962461723	-0.34533854623897	0.530260433816629	-0.314620939935104	0.619136391964395	-0.343471492533677	0.545594886852776	-0.391439770013828	0.429141490909559	-0.309644767117058	0.620395427365134	-0.267007215473798	0.764364861059923	-0.334443838656155	0.520105265063423	-0.294755991644907	0.648685447470047	-0.417194090054665	0.337136425351905	-0.449012957902422	0.305018756022253	-0.402457431952368	0.367785025321013	-0.342081976605132	0.450305229401203	-0.412812366737554	0.347491389451311	-0.357901367252525	0.472357698978714	-0.386453382390987	0.414502247112004	-0.428945258562363	0.328111254317149	-0.414245862540113	0.360975559958087	-0.363046290759042	0.452505620703206	-0.355794294830591	0.460277864077576	-0.321007759008803	0.54155626132138	-0.316036755697449	0.584849707677706	-0.315964889300467	0.584249706225002	-0.402761038728426	0.352087712298939	-0.425140898143545	0.312045872121981	-0.452475766644475	0.283024855175105	-0.409323400775299	0.317512194391856	-0.377542407215202	0.398332748155815	-0.394706908397627	0.339605195592855	-0.423563191658932	0.350050349319408	-0.336365150504688	0.511778480073158	-0.407333250113431	0.365742130307892	-0.20632024944524	1.01678936904421	-0.348024981406118	0.453607122033964	-0.24759290770557	0.824683441740726	-0.255895078277572	0.819400276122716	-0.328994477701582	0.582688524411696	-0.39266235630986	0.36968474395702	-0.380934714304562	0.456318582472603	-0.268554105478164	0.760990635556375	-0.261171120857699	0.716834746541237	-0.395532766215486	0.364507894143462	-0.334494909689157	0.534381108129111	-0.334309828838451	0.503166913240875	-0.396083900793264	0.371916321186701	-0.297821942787464	0.670143505311351	-0.28966669394656	0.653339099578547	-0.375049206909726	0.425485146592893	-0.345934907182511	0.471736912416934	-0.267673471518983	0.715995798980659	-0.370903004120586	0.402235221696291	-0.282790087964404	0.615555460996883	-0.320912364538423	0.533893544607911	-0.322956552433461	0.526309244378297	-0.299116327814898	0.594951502021019	-0.34414393309077	0.455686983239604	-0.234924581493942	0.801977774730597	-0.232639918359796	0.907770550270295	-0.274337947294433	0.702583924182766	-0.348216069178376	0.433011582292499	-0.438024040516159	0.30225465833424	-0.268813365190519	0.691109283720716	-0.325911388097256	0.532003182038321	-0.377795231132882	0.422026261072222	-0.31109953181672	0.575047147851088	-0.319957742860736	0.525160355534652	-0.399707570816856	0.366648865981053	-0.349605760927072	0.46425295722984	-0.223688289226434	0.917953348003366	-0.39269259675062	0.379242795741461	-0.267852679971355	0.674191210237055	-0.262342719871138	0.75414275008719	-0.265878340051133	0.747917084590411	-0.27537577265704	0.703029992499786	-0.352257618597142	0.448927207692639	-0.382580880451869	0.406097176484137	-0.29179167836208	0.606494995263009	-0.326023050156	0.530918446873861	-0.255700001031829	0.713863633448107	-0.179204779279327	1.24462901928156	-0.325556154107437	0.496669641088108	-0.353187693408009	0.439503062954031	-0.311752835930926	0.567889625759284	-0.395316965458527	0.365647392795751	-0.358018800838864	0.428911715830833	-0.183433615264961	1.22750305166557	-0.222720824665286	0.970842533051279	-0.298609099994726	0.577439824227939	-0.248264068929859	0.811363031513687	-0.227297722329757	0.912971427415695	-0.318516618449344	0.531047151486801	-0.277091191634138	0.663390795868255	-0.31389484068855	0.540489954795125	-0.385311910981742	0.397050780780903	-0.3854810693872	0.384122426704691	-0.237015612208206	0.878456378356704	-0.289842534661701	0.655855457629328	-0.381134183738655	0.391712402736465	-0.408046030023061	0.341078264448191	-0.289963909904803	0.631523657029346	-0.217103411207842	1.01287122442782	-0.208575978232665	1.04108943402881	-0.356138201423946	0.457589285871148	-0.418671844528314	0.345410453647025	-0.309675072633102	0.582436568155085	-0.279865897853614	0.671686200188724	-0.278280152345301	0.618931031864699	-0.274011203423148	0.63597740278356	-0.399147100624896	0.340372535502425	-0.347529735680227	0.448317933005838	-0.258644253868807	0.745161528842277	-0.227717159398566	0.945515927717053	-0.246684681583118	0.791589105567684	-0.357256923798862	0.440629374107193	-0.337610928954954	0.505377540856848	-0.330824903840537	0.509702216909425	-0.261138580214667	0.772492680605976	-0.297830754773878	0.62035825686722	-0.368986519689793	0.416734658777778	-0.275756167048822	0.704119581812514	-0.366374895363939	0.42916088565567	-0.365885965491029	0.428059681172356	-0.284924858063398	0.624844517093659	-0.312985249607122	0.602228685350433	-0.378488440580333	0.400063209094789	-0.337560414727275	0.506626854363108	-0.342392449271436	0.484771132390435	-0.311171782225252	0.5333488453722	-0.307798550623074	0.565998219975636	-0.219095499365005	0.990354046464567	-0.387584091059587	0.38518665763381	-0.309533072324808	0.574816665470954	-0.312725253490652	0.596777352778023	-0.313048334294175	0.554716829091141	-0.374803557326222	0.416773986969919	-0.296038707442954	0.642439231122821	-0.366193570481122	0.420813460909911	-0.431668585652737	0.303748689098972	-0.395308560515909	0.363889769430311	-0.333777678188987	0.492078084302301	-0.365541063258181	0.423467722207588	-0.420986407644608	0.306197519703157	-0.285913306067887	0.671490452569552	-0.31089286655783	0.573477072586466	-0.347494349936215	0.462502064669067	-0.368849932060812	0.436877620612996	-0.387770774196098	0.371584087392437	-0.328516896461282	0.559910471312417	-0.370662334023446	0.410022481205169	-0.381384038281845	0.37996132144862	-0.324999910482213	0.561939068935089	-0.331462619375461	0.481652080509299	-0.370132154269628	0.394987144422604	-0.266773014010794	0.748757606765515	-0.373657479594074	0.4302894020879	-0.388416947563605	0.385374876530461	-0.355267755655034	0.442321183163256	-0.362429459650496	0.451713332269731	-0.352879302028135	0.453173495318123	-0.358151778549473	0.461292537058458	-0.319202220181794	0.552162112081527	-0.340660114976195	0.499176770418822	-0.423579448949121	0.327901818965188	-0.358499280088417	0.462940769900397	-0.361299259194225	0.475447089462609	-0.34320122816256	0.473370722577386	-0.270391446718392	0.753376352005761	-0.437571837729474	0.300493690871908	-0.390398660647693	0.408346731280957	-0.258506742707359	0.7915940376389	-0.2920557282	0.676201918613736	-0.321644732129264	0.559179667989803	-0.288335750638128	0.645765566170932	-0.345806001835941	0.503501585526283	-0.259688207942716	0.767962145126114	-0.338222375002818	0.508226959256485	-0.265063683629619	0.721818014428435	-0.337600337415147	0.523871358157632	-0.29665454014046	0.63626033212229	-0.379785195950458	0.411508403567058	-0.446428698118053	0.262177662730411	-0.271005910999486	0.732590420711496	-0.293034894251636	0.634921362390904	-0.347097303241578	0.463413230449623	-0.328290333660297	0.551479989297925	-0.399161757794247	0.382068486632827	-0.396342791454282	0.365480989350401	-0.359524120274235	0.429742896837435	-0.419632839874106	0.336144530685846	-0.160014811785589	1.44671927856669	-0.369801545848539	0.413094129653684	-0.273889226260116	0.738175332137124	-0.295973449535484	0.639206790379644	-0.355276497285231	0.463517234480153	-0.264794018658405	0.763202422096411	-0.351551758168933	0.488808495351929	-0.329317706756461	0.520507713068062	-0.228363865604614	0.932967003622251	-0.359435138484349	0.462659110942894	-0.30043596151711	0.546123659819841	-0.290335928262988	0.600346079729454	-0.281230799955558	0.684844449686399	-0.336428493976381	0.466811274780937	-0.281739651005368	0.614984865959571	-0.295049629807748	0.588927403054018	-0.396056993602876	0.342396867531344	-0.243242100306391	0.837922360535869
-0.361944517764686	0.460746053720469	-0.348305271973939	0.476097676034665	-0.407171482107046	0.403646964569514	-0.303732985123567	0.630366508810534	-0.358763669847662	0.501583670208293	-0.319536676355946	0.571582413716214	-0.369548671191317	0.463186426571492	-0.237828207417177	0.904087390006598	-0.337618035678236	0.530773971389243	-0.294468432233272	0.679182258286181	-0.354421810963151	0.496482045614009	-0.332713992404736	0.534179861772806	-0.336581254188993	0.559890731000574	-0.330305573107489	0.570801617491145	-0.307282903357708	0.631343903250172	-0.298067567149992	0.62763006923724	-0.299968738047711	0.651017154937371	-0.275762728426055	0.734979855268085	-0.286351286505965	0.692433583818102	-0.389099707189253	0.421958801982357	-0.412140234922825	0.330152368358766	-0.258751228267032	0.72656378528784	-0.388265903600159	0.400280687483526	-0.560466376389351	0.181410202690813	-0.198372569907303	1.0621175509896	-0.454625631143462	0.254539546651913	-0.193566057887948	1.07893063116703	-0.219389780845338	0.984192884984595	-0.412779553052303	0.35796761510417	-0.162420930308371	1.38932819293489	-0.344414222486398	0.456667296554961	-0.390804058393735	0.362767320837092	-0.3574974425908	0.407238774462158	-0.206290121612622	1.04496667249494	-0.380104689259978	0.36322218992645	-0.130858732793512	1.75245574547297	-0.41852046420917	0.328665873530315	-0.328811848880835	0.51650004546077	-0.391291638028709	0.350874921288004	-0.312933994280063	0.544944088533653	-0.445890134237731	0.278454011209147	-0.378015069390272	0.370899962179844	-0.317090807887456	0.536844498819422	-0.374225086288984	0.445185935522965	-0.362639047699196	0.400739311331879	-0.387300832583351	0.37494048147718	-0.366875769923547	0.366846779932266	-0.347197151631014	0.464857563313753	-0.294720806497538	0.61887410175215	-0.477546152033933	0.250406781151605	-0.374405987301984	0.423881398311945	-0.383823588530793	0.384912310446191	-0.150880732704167	1.5066228941954	-0.312699419981107	0.579054142781307	-0.327393308379516	0.504877485892356	-0.398675282001785	0.367896822643408	-0.324762795967061	0.48945681177935	-0.345575971232893	0.490494467510022	-0.315589186092974	0.538613415259185	-0.441967342789617	0.262833795790353	-0.382041036165299	0.370032462941887	-0.418342208652094	0.343240276261861	-0.301742111538348	0.610419124463392	-0.400839726747024	0.348755966827629	-0.279041284490573	0.653992358893999	-0.306376302826379	0.528080438060733	-0.424883604264084	0.316608461141358	-0.257561069392291	0.705215039138208	-0.35176256491396	0.523311037509363	-0.268551195100159	0.768771955127621	-0.394200571262791	0.439964082542283	-0.426818457904282	0.365227937976989	-0.396833859749435	0.424233229238392	-0.370648075739307	0.462358660481015	-0.32892362592457	0.578394323972724	-0.382818379418847	0.450741919651293	-0.344279231627732	0.491570828248255	-0.314054204343677	0.60995347157014	-0.352840244225979	0.504322614499692	-0.354480540255416	0.504772102155439	-0.288450165012587	0.691269123587779	-0.363587502036507	0.483225658404579	-0.322154046420018	0.59299504412585	-0.344213605521138	0.524348045956348	-0.287495977378138	0.703281360971424	-0.386723437976413	0.425109793555248	-0.300288968876873	0.669099566103996	-0.178992179754771	1.28712293273462	-0.359582864310339	0.509642675717996	-0.236667772428304	0.927548971174694	-0.216006895043273	1.02750039243743	-0.352611552447355	0.515749898688055	-0.196278288751084	1.13655878616515	-0.341131398163797	0.553909368154122	-0.351038524271653	0.524550563718045	-0.335567436077888	0.510546877499997	-0.281626060324908	0.726526405843821	-0.292701700251632	0.674897736831379	-0.210400198421663	1.03775707412405	-0.2731351889829	0.749882199848729	-0.256502938690415	0.798483881319798	-0.321924861141909	0.605728982513409	-0.368323224344423	0.487220679912972	-0.338012166315958	0.518712065031683	-0.336537340012908	0.542081703489491	-0.302213149934027	0.659645284959982	-0.351061268348961	0.515930477663367	-0.226021901180845	0.960433155895762	-0.311541818063117	0.586901673998913	-0.261301252275271	0.791873680012563	-0.371444445480468	0.446389011911727	-0.315264267937187	0.633296840778136	-0.284249988605923	0.737773379269702	-0.312079475599327	0.65176820863811	-0.360924759494098	0.513588968990309	-0.280560607010961	0.740250976991227	-0.238114121655743	0.907893745767004	-0.307060262087116	0.621324123946562	-0.266103515063646	0.772722977812107	-0.391046591154757	0.403157768906837	-0.421255689583578	0.363490637127897	-0.374922846740057	0.439505025928918	-0.319167812013624	0.538988115004648	-0.386469655885434	0.414925669933798	-0.33016328798328	0.565443681947653	-0.357749438569799	0.495300516584228	-0.400960827054176	0.391576258407812	-0.386280847324684	0.431844699257405	-0.335972607684861	0.540700987708126	-0.329057689731244	0.550063632522545	-0.294674778438678	0.647083837170313	-0.287590440486256	0.698123067489134	-0.287984104748977	0.697163239583436	-0.376862477698085	0.420385331436846	-0.400047881894303	0.372455345835717	-0.425919654864274	0.337583407075794	-0.385609383773709	0.377873505653391	-0.352170112025321	0.476803042673223	-0.370712717751665	0.404894106731869	-0.395525139047623	0.417601104730374	-0.309729720366219	0.612163050932414	-0.380726157246162	0.436426199572691	-0.184816894859005	1.20964009870637	-0.322746374429758	0.54308159894171	-0.222040205019551	0.981394725663502	-0.22885918529521	0.974676991032676	-0.29845718712797	0.695556078565776	-0.366861924759974	0.441045728654027	-0.351235585188974	0.54612691902697	-0.240742220832868	0.905407614034522	-0.238510779529529	0.856428556950963	-0.37067883722033	0.435734075777259	-0.306864371574999	0.638517971860347	-0.308102644813308	0.602151726277262	-0.370686810735832	0.444012522158651	-0.26925640656373	0.798908947267083	-0.263258623572023	0.780262348569587	-0.348386282869253	0.50797840796121	-0.319508078756969	0.563518774204249	-0.24378882075372	0.854355206156167	-0.347122405478106	0.480222563377168	-0.261048693793499	0.735361371652286	-0.296577066223067	0.638114603056646	-0.298449653248418	0.628967343890321	-0.275422430516822	0.711654771790615	-0.321197791472727	0.544410666277478	-0.21504256900304	0.959023462643941	-0.207576296220441	1.07833380674946	-0.249834355479589	0.83837265048137	-0.32566078891397	0.517068178792688	-0.413539573554293	0.360079368250379	-0.246584624294055	0.825710965031104	-0.301184671254085	0.635741339380924	-0.351805714004548	0.504158372174508	-0.286168721699247	0.687088332988613	-0.296703848453492	0.628621087947315	-0.374969445099161	0.436918172771146	-0.325501992934353	0.554587938995718	-0.201278965113763	1.09473769792868	-0.367676529959815	0.452831855371685	-0.246407972682296	0.805614244155592	-0.238402697612115	0.900752599272654	-0.241005940914769	0.892421541440247	-0.250857598896904	0.838801465390041	-0.327991072152211	0.536302154228108	-0.356623663893608	0.485527637059306	-0.269043056380892	0.725851505373228	-0.301150762641255	0.634226648947753	-0.234495271596742	0.852769223569778	-0.157741387032764	1.47352035084231	-0.303052170615469	0.593316526819597	-0.329892504506412	0.524295119956935	-0.287283459302396	0.67954177721137	-0.370582024374887	0.437018259113234	-0.334342439968769	0.511676603074639	-0.160476952395259	1.45178347137456	-0.198136920333753	1.15289603681583	-0.276008869850789	0.690191550145763	-0.224946892517728	0.968014944935163	-0.204315154952269	1.08856294952058	-0.295093359298634	0.634876444774562	-0.254525229700983	0.792367585254672	-0.291020469046132	0.646727094573082	-0.359399434907628	0.475228617783145	-0.360636832489812	0.458604080479408	-0.212998716106014	1.04710701468101	-0.264296172605075	0.782646744496391	-0.356987183727552	0.467870390977616	-0.384053997669094	0.407071871392459	-0.265799326890704	0.754364897659661	-0.191516617978081	1.19957772047836	-0.185194404785928	1.23779472821317	-0.3305805344685	0.547510082138526	-0.392839836673224	0.411582030718204	-0.284838964038586	0.695874613486655	-0.25566019407161	0.802771004906603	-0.257505420594743	0.739536759321427	-0.253301891378125	0.760129259353401	-0.376407929326037	0.405157164119453	-0.324124484201443	0.536470429226433	-0.236106260646903	0.889836712906739	-0.202699191699638	1.12268665475647	-0.224298259918326	0.945001786767619	-0.330719848001312	0.526566609852351	-0.311144621799897	0.604774127130398	-0.305221222827072	0.609898501819083	-0.235186612813526	0.920330551699268	-0.271718674728718	0.740519909801104	-0.343873127860825	0.498113669573113	-0.249571688901414	0.840056208830396	-0.339852594825748	0.51380996654597	-0.340739166896127	0.511411955516427	-0.262005634487249	0.746493402051461	-0.285307380758343	0.718571703977625	-0.352536263335906	0.477997794345144	-0.311626278803771	0.605106552955524	-0.316919083044287	0.579232728558731	-0.288525891938046	0.638317218444251	-0.283608462029787	0.677290449090762	-0.192582843549446	1.1715440912706	-0.361425083172224	0.460805597665277	-0.284640213331882	0.68670511706883	-0.2846040016666	0.712290263475666	-0.289009017456739	0.662557744744106	-0.3492953963589	0.498155394749413	-0.26922099091714	0.767054356154363	-0.340886985665774	0.502718723244067	-0.406822485019702	0.361442298088441	-0.37015066106444	0.434547644874878	-0.308884843187654	0.587954433776049	-0.340531996965362	0.506000876774418	-0.397058172677151	0.364558031121477	-0.257782806305206	0.799698638575368	-0.285735637888237	0.684988040012282	-0.322816087658906	0.552176347382685	-0.341610553081027	0.52217223904152	-0.363115774694194	0.443755311943241	-0.300140001473936	0.66926265833199	-0.344930464187787	0.489871611553838	-0.356922408692439	0.453627890060383	-0.297163001257346	0.671725808981697	-0.30813278384051	0.575200977333151	-0.346898884484642	0.472232218055499	-0.240773679891335	0.891803244338326	-0.345543753554084	0.514220112788729	-0.362756491826959	0.45973800863922	-0.331166663569696	0.528843618297879	-0.335445763474234	0.539744039866812	-0.327788066042027	0.541049775552875	-0.331151570757288	0.55129957347908	-0.293255194758377	0.659532155801316	-0.313543430754363	0.596761830515528	-0.397357225883878	0.390768011230498	-0.332021920416229	0.553289717722998	-0.332385403332293	0.568141123537196	-0.318480731600252	0.566724251341186	-0.243120425382068	0.898625436727335	-0.411746090650619	0.358695218502021	-0.363016528465657	0.487744203440202	-0.231860386417721	0.942093648005008	-0.263884862746271	0.805740583460072	-0.294394979464656	0.668628623115412	-0.263214529661439	0.771190765194193	-0.318449444322535	0.602350466713679	-0.233743197889129	0.91537774726458	-0.311460158753722	0.607968783406044	-0.241723553676286	0.861421791178344	-0.310224221485433	0.625708052564757	-0.269358115923307	0.760090109605379	-0.352839069922396	0.491318462178252	-0.423426286252091	0.310972987163509	-0.244564455225724	0.87254295463044	-0.268047007539675	0.758993901164485	-0.322667093759769	0.553398005675461	-0.30174858807728	0.658696597066642	-0.372201843222687	0.457014534064862	-0.371070903367581	0.436391650440124	-0.33580129984804	0.512643010168552	-0.393369886110231	0.401817254474757	-0.132793361994542	1.67983751913165	-0.345404740775733	0.492799769486759	-0.245949879399576	0.879276882609219	-0.269268576119222	0.763042030770949	-0.329281869419148	0.554392154791869	-0.238641708390908	0.908983239166159	-0.324128984611049	0.584986261407325	-0.303359302175889	0.622890100753139	-0.202405347594477	1.10733774410166	-0.332212095736327	0.552957433597629	-0.278950093447651	0.6527219332706	-0.267211938530753	0.717690552426152	-0.255327771382417	0.818064550509422	-0.313067127601854	0.557746234936234	-0.259825992922653	0.736117791368774	-0.271993442541933	0.704820805660424	-0.37228992274575	0.408393938836999	-0.218134997974752	0.997243138467703
-0.333644210416528	0.543884928970677	-0.322194936954906	0.561616359707857	-0.37717993436135	0.47604434265731	-0.275016055476818	0.741304613992223	-0.329235979157548	0.591173952480952	-0.291836378843509	0.673028567604765	-0.341115305828948	0.546973122982969	-0.210779042048508	1.0564107078348	-0.309921749069152	0.625671597974856	-0.265313565462107	0.797787695297722	-0.325568774564426	0.585144212693782	-0.304701746998967	0.629906473151094	-0.306197339639248	0.659376253366648	-0.300743716557401	0.671920501873156	-0.278991521682694	0.742921200018346	-0.271616225286052	0.738601243505391	-0.272036140952275	0.765686663285411	-0.246395678376631	0.860689229478558	-0.257967775016481	0.813589916942819	-0.360313000888718	0.497602087168951	-0.389297272609928	0.388804249582658	-0.237722534284077	0.856223812476461	-0.362995063324711	0.471721221826909	-0.536306880547091	0.211833941895025	-0.177676925048136	1.24489641319399	-0.43297177676883	0.298233172035225	-0.173570192338529	1.26484773398094	-0.196780575427726	1.15386205031403	-0.387100347478245	0.422695094635803	-0.140582521233502	1.61113349147174	-0.321921187189127	0.538174416126292	-0.368103635137311	0.427816027894764	-0.335583631318171	0.479590301038124	-0.183608469098964	1.22314757497072	-0.35907577788047	0.427768834674086	-0.110073226591421	2.01511149135574	-0.394923517398237	0.386822531925501	-0.305309733483859	0.610179730706675	-0.369491342030963	0.413174193783268	-0.290323876297714	0.643524618452099	-0.423097482812547	0.326763611228118	-0.355819818140956	0.437324898081711	-0.294686183714756	0.633144955055601	-0.347826015056504	0.524835198340027	-0.340582708537865	0.471910514416708	-0.363242393268889	0.442831479290403	-0.346501562300124	0.432008087674454	-0.323771567625365	0.548590801363045	-0.270996555831099	0.729225234439381	-0.453068567164926	0.293798882601973	-0.350079890695977	0.499551243055625	-0.36012568741121	0.454039024607796	-0.130088933566693	1.74513160823883	-0.287278133308175	0.682432394076573	-0.304208726896121	0.595789453872249	-0.374908663720926	0.433587413510405	-0.303021569387927	0.578045821100414	-0.320896272941555	0.579442917843223	-0.292787309311551	0.636055434449589	-0.420526667269531	0.307839616332065	-0.359917808609	0.436020932101262	-0.39360441710531	0.404565879772739	-0.276467895146455	0.719860612470899	-0.378013900940081	0.410303347147686	-0.256613017409238	0.770617918769347	-0.285998595390895	0.62398247606341	-0.401167155268853	0.372832293235903	-0.237835498130828	0.832600494025751	-0.32106257758579	0.615991509600379	-0.239968476197035	0.900272601770262	-0.36367587763834	0.519353168277948	-0.397318634695339	0.430842994923544	-0.366756681305989	0.500149013250864	-0.342769321023085	0.545358604779457	-0.299408918775662	0.680847029503354	-0.352669468491134	0.53169790405502	-0.318172219932985	0.579566560501405	-0.285483099792174	0.718512143760557	-0.324881875899198	0.594625735477903	-0.324218161960319	0.594959235794375	-0.25979057119508	0.812470380339901	-0.333985603200757	0.569528756339685	-0.293436944552482	0.697886202242863	-0.31651713096004	0.617896596971988	-0.258133032233783	0.824886426119304	-0.358341818110205	0.501399874990504	-0.270563604697876	0.785929553655394	-0.14883627805482	1.47256627285743	-0.33041829318082	0.600567471392134	-0.206648617594615	1.07931218581958	-0.187084099828481	1.19173709403024	-0.323534195681809	0.60779571381115	-0.165358184171555	1.30735275458041	-0.310513581764081	0.652092668262502	-0.321489603759307	0.61840976019081	-0.310917405306591	0.602199242041263	-0.253075454751863	0.85258937719115	-0.265299364703111	0.793678293738828	-0.184649784917853	1.20886995128769	-0.245305238576129	0.879669413226953	-0.230497929812802	0.937152032668927	-0.291739801857096	0.712256223925542	-0.338375425122681	0.574204454202661	-0.312830682978762	0.611693120857723	-0.308672408866762	0.639136426594457	-0.272710892754014	0.774421317771193	-0.3218847942859	0.608599934546786	-0.197793122798497	1.11847339986353	-0.286857282270319	0.692025213551091	-0.233108687732961	0.926795195983643	-0.344705338475405	0.527321077875372	-0.285189989635404	0.744124670711159	-0.253879037276743	0.863765487902991	-0.280687458664977	0.765431662746288	-0.330409748974368	0.605372425543189	-0.251476446904865	0.867741194065956	-0.209221027837687	1.05782898433877	-0.279676685518076	0.731206297753439	-0.237451038482384	0.904397810497606	-0.364899092254849	0.476209927280179	-0.393498421264735	0.428738534105502	-0.347388261527747	0.518418515123671	-0.296253647422115	0.636715574105066	-0.360126945033315	0.489457958046463	-0.302425208714035	0.6667326861817	-0.32904549474861	0.583656448826505	-0.372976395545989	0.461749273520733	-0.358315832109256	0.509880259578647	-0.30889892461068	0.637157082898936	-0.302321084631898	0.648296910484874	-0.268341797868553	0.76168647221743	-0.259144125275062	0.819983571163416	-0.260003320197487	0.818516238181893	-0.350963916667744	0.495887964281909	-0.37495486564506	0.439482672169679	-0.399363543084072	0.398549545339752	-0.36189536677212	0.445140806007416	-0.32679781683544	0.563244493503352	-0.346718527105704	0.477342549416769	-0.367487086436313	0.492919758926391	-0.283094290227749	0.721219430059415	-0.354119064378893	0.514570677915271	-0.16331354027277	1.41160431886637	-0.297467767453398	0.641077420528767	-0.196487502333532	1.14560279458141	-0.201823292312848	1.13716802549433	-0.267919896554358	0.815679885389295	-0.341061493210087	0.519951496034436	-0.321536456073387	0.643741831126601	-0.212930336187571	1.05667252014101	-0.215850438201359	1.00662407976386	-0.345824908225173	0.514509651006483	-0.27923383346084	0.751733639177342	-0.281895460788166	0.709738551559364	-0.345289720678399	0.523689620155872	-0.240690870339995	0.935713482769148	-0.236850553197486	0.91663741111494	-0.32172335882878	0.599540850414065	-0.293081250331427	0.664303812048932	-0.219904169988457	1.00305073840851	-0.323341806835626	0.566414963871268	-0.239307299622594	0.867633285438852	-0.27224176790771	0.752190372657441	-0.273942754063376	0.741313532862851	-0.251728533218747	0.838447010812784	-0.298251649854685	0.643129809250716	-0.195160556512138	1.12815844810105	-0.182512674081086	1.25651291142471	-0.225330763664744	0.984308327658409	-0.303105508649564	0.610025739126821	-0.389055106592427	0.424387270712711	-0.224355883397591	0.972171253681152	-0.276457954410914	0.749255882131277	-0.325816196876213	0.594498531011309	-0.261237911581773	0.808693667624655	-0.273449954046248	0.741899206954597	-0.350231319381465	0.515497985870733	-0.301398224941634	0.653955166902922	-0.178869641001091	1.2819149752387	-0.342660463169009	0.53415481846439	-0.224963265393237	0.948269250685422	-0.214462675353092	1.05806176527535	-0.216133541778405	1.04612118863728	-0.226339425136767	0.984685713211272	-0.30372452570728	0.632418341467107	-0.330666447335346	0.572940902454347	-0.246294434399703	0.855579529602257	-0.27627847512651	0.747487522667713	-0.213290542161654	1.00426948955117	-0.1362779947862	1.70796067357989	-0.280548187123501	0.699638228277022	-0.306597315604815	0.61825897007354	-0.262814082673866	0.800872073315497	-0.345847083291247	0.516304866136285	-0.310666079098674	0.603809565627808	-0.137520289525556	1.67795219833651	-0.173553016002219	1.34275327881385	-0.253408639706853	0.813587064219778	-0.201629716105598	1.1346006553604	-0.181332587574781	1.27304726652008	-0.271670100147925	0.748447071214049	-0.231959267767827	0.932341437742569	-0.268146097403714	0.763004850084009	-0.333486958833513	0.561341424141692	-0.335792595592424	0.540937454143342	-0.188981820003821	1.22422887319966	-0.238749810548449	0.918906277078725	-0.332840183716448	0.55204638091353	-0.360061965315128	0.480463057597442	-0.241634743876604	0.88858728853179	-0.16592982474832	1.39104141169473	-0.161812831339192	1.44083468643633	-0.305022867513055	0.646358441493784	-0.367007828818133	0.485131350122254	-0.26000285544407	0.818987325763512	-0.231454490289606	0.943855031125573	-0.236730688844185	0.87143082169164	-0.232592579333101	0.895984789576485	-0.353668758027177	0.477208468817171	-0.300719232722658	0.633549213230467	-0.213568267424998	1.04541352790873	-0.177681224000711	1.30753042523509	-0.201911838253535	1.11078386614461	-0.304182772203761	0.620558701534714	-0.284678314644841	0.712799637812235	-0.279617541813606	0.719185282956549	-0.209234645412385	1.07752235453393	-0.245606594683557	0.869703901548809	-0.318759736031858	0.587654341052605	-0.223387210754005	0.984587714971188	-0.313330294287557	0.606517835279024	-0.315592368301225	0.603107549109358	-0.239086410911101	0.878526483553702	-0.257629511909564	0.843586526872744	-0.326584086091479	0.563733165346333	-0.285692142880267	0.713905695166308	-0.291445716817137	0.682523764817454	-0.26588000165084	0.753232800099349	-0.259418373436499	0.798235738990904	-0.166070187733888	1.35688430627056	-0.335266075284862	0.544066998831377	-0.259747354338956	0.80813570439267	-0.256482749842548	0.836472580677881	-0.264969700619303	0.781644500160672	-0.323787235391577	0.587696245469249	-0.242403274391326	0.901621720676646	-0.315580400850426	0.592829174083646	-0.381976384386667	0.425626727005605	-0.344992761612971	0.512642518872041	-0.28399200818632	0.692799601029069	-0.315522930672543	0.596795498251698	-0.373129937709694	0.429473735300991	-0.229652306542525	0.935728578688793	-0.260578409218644	0.806000062922389	-0.298137825381596	0.651568492694695	-0.314371174101242	0.615460768841729	-0.33846077519229	0.523524851839074	-0.27176310648659	0.78696426878497	-0.319198594352129	0.577744431684823	-0.332460779103034	0.535046028976616	-0.26932609203248	0.789907927033326	-0.284802948305559	0.678164320219849	-0.323665614699656	0.557674474513424	-0.214774345771877	1.04361543165286	-0.317430027514095	0.606045776937399	-0.337096036090313	0.542377962607411	-0.307065571484357	0.624062785682669	-0.308462067297972	0.636011220256347	-0.302696830055919	0.638616752814943	-0.304151362965103	0.649781059066946	-0.26730816933496	0.776062993432379	-0.286426746532532	0.702729263256826	-0.371135002818635	0.461112363755623	-0.305544560744041	0.652093051813205	-0.30347154747036	0.668759150842317	-0.293760235037944	0.668948783048811	-0.215849404045744	1.05131204526437	-0.385920343571763	0.423281363518871	-0.335634396283622	0.575128858949283	-0.205214030128083	1.0998141550885	-0.235713997292541	0.943287152894409	-0.267145226800047	0.786491133213789	-0.238093308684751	0.906084031200408	-0.291092886809129	0.70975611263164	-0.207798187835542	1.07194307086488	-0.284697942504626	0.716335050326115	-0.218383423722952	1.01146522612032	-0.282848105555718	0.736217048579	-0.242061691706154	0.892015860249195	-0.325892943894334	0.579669358048569	-0.400423874386129	0.365480374853186	-0.218122999451963	1.02107317263505	-0.243059120827715	0.892556256281714	-0.298236884277961	0.652430855358917	-0.275206842494263	0.775038361214966	-0.345241928651126	0.539521563745269	-0.34579901528088	0.514756524556218	-0.312078479421845	0.60457101446156	-0.367106932346357	0.474740319538731	-0.105571912203494	1.89657515014569	-0.321007935702927	0.581166656799682	-0.218010532539037	1.02734100430259	-0.24256370270296	0.896446088102985	-0.303287241553065	0.653827540924925	-0.212489398123411	1.06366929967812	-0.296706211053165	0.689517093587174	-0.277400897595317	0.734165638206528	-0.17644682958434	1.28692944974967	-0.304989052988306	0.651775240597992	-0.257464225378191	0.770707810068687	-0.244087948798519	0.845115628286041	-0.229424742809275	0.95998524218515	-0.289705761227328	0.65782745403452	-0.237912334839937	0.86780505129471	-0.248937255276118	0.8307901939174	-0.348522851888625	0.481606007246684	-0.193027895643113	1.16422758605548
-0.30534390306837	0.633186048024882	-0.296084601935873	0.65414292780672	-0.347188386615655	0.554314693853358	-0.24629912583007	0.857829610006619	-0.299708288467434	0.687877934409499	-0.264136081331072	0.780824531287434	-0.312681940466579	0.637004546065929	-0.183729876679839	1.21119978546381	-0.282225462460068	0.727891668230098	-0.236158698690943	0.922018362982577	-0.296715738165702	0.680278783822146	-0.276689501593197	0.731791579270379	-0.275813425089502	0.764977877906067	-0.271181860007312	0.779597678310401	-0.250700140007681	0.860239452125979	-0.245164883422112	0.856457413253668	-0.24410354385684	0.886169408562172	-0.217028628327207	0.990473033185361	-0.229584263526998	0.940401427027853	-0.331526294588184	0.579384159401297	-0.366454310297031	0.453373117516902	-0.216693840301123	0.995320337609689	-0.337724223049263	0.549860040162995	-0.512147384704831	0.245558289487806	-0.156981280188968	1.43384421904872	-0.411317922394198	0.346593258642002	-0.153574326789111	1.45715309155742	-0.174171370010113	1.32937800707533	-0.361421141904188	0.493510008193498	-0.118744112158632	1.82962679322953	-0.299428151891857	0.627712502092464	-0.345403211880886	0.499557861367485	-0.313669820045543	0.559866292728169	-0.160926816585306	1.40588118434068	-0.338046866500961	0.498824594326278	-0.0892877203893297	2.26386927025757	-0.371326570587304	0.45085921121978	-0.281807618086884	0.711575630916788	-0.347691046033216	0.481766517238726	-0.267713758315365	0.750195545242489	-0.400304831387363	0.380706490838377	-0.333624566891639	0.510240670460769	-0.272281559542056	0.738707311070987	-0.321426943824024	0.612401065909106	-0.318526369376535	0.550059609020044	-0.339183953954428	0.517122749091567	-0.326127354676702	0.503748371360182	-0.300345983619715	0.639696361454537	-0.24727230516466	0.847573946553713	-0.428590982295918	0.342560042556385	-0.325753794089969	0.582309083380924	-0.336427786291628	0.530344817762166	-0.10929713442922	1.97919118638658	-0.261856846635243	0.79335066344601	-0.281024145412726	0.69504651494479	-0.351142045440066	0.505699835279636	-0.281280342808793	0.674488968491149	-0.296216574650217	0.675709999392771	-0.269985432530127	0.741497128978759	-0.399085991749444	0.358448322957855	-0.337794581052701	0.509344426615494	-0.368866625558527	0.471872610977109	-0.251193678754562	0.83632819100433	-0.355188075133138	0.478087249608132	-0.234184750327904	0.895696460977863	-0.265620887955412	0.728429202912641	-0.377450706273622	0.434743027217433	-0.218109926869365	0.969993265025813	-0.29036259025762	0.714449621467081	-0.211385757293912	1.03603414816273	-0.333151184013889	0.604613698939307	-0.367818811486396	0.5022606190716	-0.336679502862544	0.58273945301772	-0.314890566306863	0.635163255534379	-0.269894211626754	0.790024090338837	-0.32252055756342	0.618590528941627	-0.292065208238237	0.675357669311884	-0.256911995240672	0.832817134001483	-0.296923507572416	0.691519403797923	-0.293955783665221	0.690876487808647	-0.231130977377573	0.939026367353122	-0.304383704365008	0.662136334390319	-0.264719842684946	0.809355964909361	-0.288820656398942	0.718243774028154	-0.228770087089428	0.950783234537686	-0.329960198243996	0.583877125416139	-0.24083824051888	0.908326909875377	-0.118680376354868	1.64310598804255	-0.301253722051301	0.698105646779234	-0.176629462760927	1.23005797976772	-0.158161304613689	1.35366605613679	-0.294456838916264	0.707158355925626	-0.134438079592025	1.46923285301187	-0.279895765364365	0.756757135007643	-0.29194068324696	0.718254602782797	-0.286267374535294	0.701300153847127	-0.224524849178819	0.983188839370361	-0.237897029154589	0.918448618420573	-0.158899371414044	1.38084294136489	-0.217475288169357	1.01406302654661	-0.204492920935188	1.08086056196237	-0.261554742572283	0.824123844826832	-0.308427625900939	0.667531274620452	-0.287649199641567	0.712230704999005	-0.280807477720615	0.743263037416709	-0.243208635574002	0.894714909058552	-0.292708320222838	0.70748793799256	-0.169564344416149	1.27575226539033	-0.262172746477521	0.804831874680953	-0.204916123190651	1.0659559288408	-0.317966231470343	0.614921206893515	-0.255115711333622	0.860422026462073	-0.223508085947563	0.993790699209378	-0.249295441730627	0.883300696392821	-0.299894738454638	0.702982231772785	-0.222392286798768	0.999589519838411	-0.180327934019632	1.20920579453687	-0.252293108949037	0.847992772645515	-0.208798561901123	1.0402117684364	-0.338751593354941	0.555752785456449	-0.365741152945892	0.500624109466507	-0.319853676315437	0.60374927985496	-0.273339482830606	0.742493039769615	-0.333784234181195	0.570546441000255	-0.27468712944479	0.774511051459673	-0.300341550927422	0.678422003589134	-0.344991964037803	0.538136229497752	-0.330350816893828	0.594314384234782	-0.281825241536499	0.740622484385386	-0.275584479532551	0.753705844768881	-0.242008817298428	0.88364545618731	-0.230697810063868	0.947770344480026	-0.232022535645998	0.945727462590274	-0.325065355637403	0.578054062200781	-0.349861849395817	0.512781007900824	-0.37280743130387	0.465245695259202	-0.338181349770531	0.520037467418654	-0.301425521645559	0.656806545326679	-0.322724336459743	0.556603519148765	-0.339449033825003	0.574999540690384	-0.25645886008928	0.837142407618694	-0.327511971511625	0.599628241763581	-0.141810185686535	1.61626934168168	-0.272189160477039	0.746338110838914	-0.170934799647512	1.31213746371813	-0.174787399330486	1.30161944472121	-0.237382605980746	0.939995093613561	-0.315261061660201	0.606503111238551	-0.2918373269578	0.747559275130088	-0.185118451542275	1.21000132416816	-0.193190096873189	1.16428178855734	-0.320970979230016	0.600256436449429	-0.251603295346682	0.872263141606382	-0.255688276763024	0.824159318497347	-0.319892630620967	0.610367719648836	-0.212125334116261	1.07696675508291	-0.210442482822949	1.05812119369586	-0.295060434788306	0.698367021856268	-0.266654421905886	0.772595609630916	-0.196019519223194	1.15894539641209	-0.299561208193146	0.660186707773985	-0.217565905451689	1.00848462651738	-0.247906469592354	0.875081832463869	-0.249435854878334	0.862374524982549	-0.228034635920671	0.973232524705412	-0.275305508236643	0.749969764764151	-0.175278544021236	1.30590193894562	-0.157449051941731	1.43642809979341	-0.2008271718499	1.13733326737645	-0.280550228385158	0.711224742676	-0.364570639630561	0.494964013268054	-0.202127142501127	1.12784425003086	-0.251731237567743	0.871541372179669	-0.299826679747879	0.692150470380626	-0.236307101464299	0.937832673686642	-0.250196059639004	0.863532139451684	-0.32549319366377	0.601841785453837	-0.277294456948914	0.761370286175273	-0.156460316888419	1.47267870041237	-0.317644396378204	0.622615074835357	-0.203518558104178	1.09977811400557	-0.19052265309407	1.22123980973272	-0.191261142642041	1.20506551150328	-0.201821251376631	1.13754974806863	-0.279457979262348	0.736325498144022	-0.304709230777085	0.667471175993289	-0.223545812418515	0.99354601935005	-0.251406187611765	0.869432040298932	-0.192085812726567	1.1646707006668	-0.114814602539637	1.93851018257649	-0.258044203631534	0.814584667721318	-0.283302126703218	0.721374200370515	-0.238344706045336	0.929877221959409	-0.321112142207606	0.602646800484869	-0.286989718228579	0.704400139420146	-0.114563626655853	1.89580357853448	-0.148969111670685	1.53188285451881	-0.230808409562916	0.946306113387681	-0.178312539693468	1.30682213689274	-0.158350020197293	1.4607150285462	-0.248246840997216	0.870285733669113	-0.209393305834671	1.08095313009419	-0.245271725761296	0.887817429371888	-0.307574482759399	0.654541238544607	-0.310948358695035	0.630529508107148	-0.164964923901629	1.40432815282294	-0.213203448491823	1.06174071657579	-0.308693183705345	0.643620772304066	-0.336069932961161	0.560728572569833	-0.217470160862505	1.02988345813405	-0.140343031518558	1.57971427290768	-0.138431257892455	1.64257906969895	-0.279465200557609	0.752529457866091	-0.341175820963043	0.566478505541053	-0.235166746849554	0.949716464501584	-0.207248786507601	1.09199528649896	-0.215955957093627	1.01289725119947	-0.211883267288078	1.04193113195213	-0.330929586728318	0.556306655113924	-0.277313981243874	0.738595578075795	-0.191030274203094	1.20861971886811	-0.152663256301783	1.49221242328953	-0.179525416588743	1.28301291766386	-0.277645696406211	0.721389597161421	-0.258212007489784	0.827675869859583	-0.25401386080014	0.835476605733897	-0.183282678011244	1.23827966829703	-0.219494514638397	1.00518709879855	-0.29364634420289	0.684469450774019	-0.197202732606596	1.13395012200266	-0.286807993749367	0.706095920097975	-0.290445569706323	0.702241467261646	-0.216167187334952	1.01873991862423	-0.229951643060786	0.974608047393174	-0.300631908847053	0.656421968196285	-0.259758006956763	0.829776081723961	-0.265972350589987	0.793299024194731	-0.243234111363634	0.876612252629122	-0.235228284843212	0.926838684839869	-0.13955753191833	1.5388185329555	-0.309107067397499	0.634149585841598	-0.23485449534603	0.937078949823655	-0.228361498018496	0.966796367526532	-0.240930383781868	0.908569935126437	-0.298279074424254	0.684508361023309	-0.215585557865512	1.04171374337133	-0.290273816035079	0.690256986515946	-0.357130283753633	0.496386541418936	-0.319834862161502	0.59760423037124	-0.259099173184986	0.805249572748713	-0.290513864379724	0.694952859489828	-0.349201702742237	0.500746877744076	-0.201521806779843	1.07575650722994	-0.235421180549051	0.934483423068964	-0.273459563104286	0.759042448545365	-0.287131795121457	0.715534905365871	-0.313805775690385	0.610310463903575	-0.243386211499244	0.910559895081278	-0.293466724516471	0.672780438877142	-0.307999149513629	0.623625412644467	-0.241489182807613	0.914035221179965	-0.261473112770608	0.790075865040617	-0.30043234491467	0.65068753925099	-0.188775011652418	1.20013990723936	-0.289316301474105	0.704575177171333	-0.311435580353666	0.632785894354543	-0.282964479399018	0.727035797888099	-0.28147837112171	0.739264106894048	-0.277605594069811	0.743899590117366	-0.277151155172918	0.755457603408204	-0.241361143911544	0.899796921995058	-0.2593100623107	0.815320269034092	-0.344912779753392	0.53837713693674	-0.279067201071853	0.758066162684416	-0.274557691608428	0.775624568069007	-0.269039738475636	0.778727102596307	-0.18857838270942	1.20672393869971	-0.360094596492908	0.493920457295973	-0.308252264101586	0.669766908586408	-0.178567673838445	1.25979602545197	-0.207543131838812	1.08520733489669	-0.239895474135439	0.910339329497512	-0.212972087708062	1.04761386084608	-0.263736329295723	0.823944070169638	-0.181853177781955	1.23154166522284	-0.257935726255529	0.831532833245789	-0.195043293769618	1.16876751238809	-0.255471989626004	0.853540513869226	-0.214765267489001	1.02869840837047	-0.298946817866271	0.675371283539487	-0.377421462520167	0.426715498101039	-0.191681543678202	1.17421073382201	-0.218071234115754	1.03284285031293	-0.273806674796152	0.760059364582999	-0.248665096911245	0.898551462352052	-0.318282014079566	0.628772796152112	-0.320527127194178	0.600001940958412	-0.288355658995649	0.705365992575564	-0.340843978582482	0.554163247718739	-0.0783504624124458	2.08266821318097	-0.296611130630122	0.678099895282223	-0.190071185678498	1.17775941388661	-0.215858829286698	1.03592251356493	-0.277292613686982	0.760536391023798	-0.186337087855914	1.2227000937149	-0.269283437495281	0.800681336091873	-0.251442493014745	0.852500262884208	-0.150488311574203	1.46494222317526	-0.277766010240284	0.758109796243727	-0.235978357308732	0.897463012744716	-0.220963959066285	0.980507373841134	-0.203521714236134	1.10701476210524	-0.266344394852801	0.766077044610795	-0.215998676757222	1.0078891972344	-0.225881068010303	0.964766404292701	-0.324755781031499	0.561664873355007	-0.167920793311474	1.33363227088218
-0.277043595720212	0.727184544110725	-0.26997426691684	0.752723297860645	-0.317196838869959	0.637422218397318	-0.217582196183321	0.977018727596504	-0.27018059777732	0.78887875271014	-0.236435783818635	0.89275754277282	-0.28424857510421	0.731814684736314	-0.156680711311171	1.36292179381496	-0.254529175850984	0.835062004645502	-0.207003831919778	1.04733183883107	-0.267862701766978	0.780499212836604	-0.248677256187428	0.837793863918965	-0.245429510539757	0.87345839201203	-0.241620003457223	0.890745322668275	-0.222408758332667	0.980419175601936	-0.218713541558172	0.978751955961154	-0.216170946761404	1.00948185588698	-0.187661578277783	1.12029326196855	-0.201200752037514	1.06836701848808	-0.30273958828765	0.666221919478052	-0.343611347984134	0.523589511004845	-0.195665146318169	1.14175269036265	-0.312453382773816	0.634846062394412	-0.487987888862571	0.282640329872953	-0.136285635329801	1.62319893708828	-0.389664068019566	0.399618091913456	-0.133578461239692	1.65005045359607	-0.1515621645925	1.50545761688912	-0.33574193633013	0.569845588541523	-0.0969057030837628	2.03491264259204	-0.276935116594586	0.72468557730281	-0.322702788624462	0.577292603200486	-0.291756008772915	0.646879003369847	-0.138245164071648	1.58590386479377	-0.317017955121453	0.576090486999808	-0.0685022141872388	2.47993956933111	-0.347729623776371	0.520525039935062	-0.258305502689908	0.819355763611554	-0.325890750035469	0.556371125929517	-0.245103640333016	0.863552946936509	-0.377512179962178	0.440215395586711	-0.311429315642323	0.589214890249634	-0.249876935369356	0.850966340652848	-0.295027872591544	0.705530198998589	-0.296470030215204	0.63551612633625	-0.315125514639966	0.597221330155827	-0.305753147053279	0.581771270789201	-0.276920399614065	0.737228076493343	-0.22354805449822	0.971935853003837	-0.404113397426911	0.395985948321784	-0.301427697483962	0.672148192995058	-0.312729885172045	0.612624986541999	-0.0885053352917468	2.19455208707325	-0.236435559962311	0.910151512827992	-0.257839563929331	0.800592060899556	-0.327375427159207	0.583816363118222	-0.259539116229658	0.777787009888424	-0.271536876358879	0.778028303739802	-0.247183555748704	0.85355172825485	-0.377645316229358	0.414129836155192	-0.315671353496402	0.588821227701765	-0.344128834011743	0.544763662678628	-0.225919462362669	0.957480518629102	-0.332362249326195	0.552273117760641	-0.21175648324657	1.02713378241102	-0.245243180519928	0.840340094609824	-0.353734257278392	0.502090126131908	-0.198384355607902	1.11474710636956	-0.25966260292945	0.816655521406832	-0.182803038390788	1.17183310431233	-0.302626490389438	0.694346427992866	-0.338318988277453	0.578746102658375	-0.306602324419098	0.670167699719464	-0.287011811590641	0.731020391374168	-0.240379504477846	0.902407549251747	-0.292371646635707	0.709983161643842	-0.26595819654349	0.776709173515665	-0.228340890689169	0.950092235564713	-0.268965139245635	0.793398579966997	-0.263693405370123	0.790574238733147	-0.202471383560066	1.06669667299637	-0.274781805529258	0.759703648580065	-0.23600274081741	0.924831070379294	-0.261124181837843	0.823713787188068	-0.199407141945072	1.07721827468599	-0.301578578377787	0.671450120847446	-0.211112876339883	1.0317960316374	-0.0885244746549164	1.78858006988046	-0.272089150921781	0.800727489906792	-0.146610307927238	1.37338700228563	-0.129238509398897	1.50602196775541	-0.265379482150718	0.810716246873536	-0.103517975012495	1.61195913863922	-0.24927794896465	0.864503339307883	-0.262391762734614	0.822069125570009	-0.261617343763996	0.806542732310368	-0.195974243605775	1.11444681184547	-0.210494693606067	1.04610176058626	-0.133148957910234	1.54551146743243	-0.189645337762586	1.14906222265042	-0.178487912057575	1.22535758956088	-0.23136968328747	0.93853418830257	-0.278479826679197	0.765809162827215	-0.262467716304372	0.818987968925376	-0.252942546574469	0.851715752943831	-0.213706378393989	1.01708716328028	-0.263531846159777	0.810436250572854	-0.141335566033801	1.42568093152681	-0.237488210684723	0.923456019520291	-0.176723558648341	1.20441170814672	-0.29122712446528	0.708039118273827	-0.225041433031839	0.979243785133493	-0.193137134618383	1.12378323466948	-0.217903424796277	1.00189347745587	-0.269379727934908	0.80443912228151	-0.193308126692671	1.1318093378248	-0.151434840201577	1.35460846510303	-0.224909532379998	0.96890799182126	-0.180146085319862	1.17550838522369	-0.312604094455034	0.640963960807215	-0.337983884627049	0.577661039348172	-0.292319091103126	0.694373288938223	-0.250425318239098	0.854931461682682	-0.307441523329075	0.657353691355347	-0.246949050175545	0.886610160627931	-0.271637607106234	0.778014164132835	-0.317007532529616	0.620492466608701	-0.3023858016784	0.684037707087685	-0.254751558462318	0.849366760018583	-0.248847874433204	0.864704094526016	-0.215675836728303	1.00972114930207	-0.202251494852675	1.07670780027399	-0.204041751094508	1.07537709479278	-0.299166794607062	0.666039507301158	-0.324768833146575	0.591766835634246	-0.346251319523668	0.537141092744351	-0.314467332768941	0.600812939469	-0.276053226455677	0.756259761492241	-0.298730145813781	0.642328018231438	-0.311410981213693	0.662271740146826	-0.22982342995081	0.957556091985452	-0.300904878644356	0.691392017341668	-0.1203068311003	1.81612608899058	-0.246910553500679	0.857136059361925	-0.145382096961493	1.47495498820643	-0.147751506348124	1.46186044139044	-0.206845315407134	1.06477990833775	-0.289460630110315	0.698953988395886	-0.262138197842213	0.855475675204905	-0.157306566896978	1.35980063405787	-0.170529755545019	1.32542141218708	-0.296117050234859	0.692084890262293	-0.223972757232523	0.996071387599473	-0.229481092737882	0.943091570330291	-0.294495540563534	0.703148431591317	-0.183559797892527	1.21828011648352	-0.184034412448412	1.20054351318859	-0.268397510747833	0.802448109007259	-0.240227593480344	0.885395671149414	-0.172134868457932	1.31718115277889	-0.275780609550667	0.760567785780965	-0.195824511280783	1.15509770868515	-0.223571171276997	1.00387928798615	-0.224928955693292	0.989114310572287	-0.204340738622596	1.11325198603672	-0.252359366618601	0.863523237430433	-0.155396531530333	1.48786514406984	-0.132385429802375	1.61006561370933	-0.176323580035056	1.29252347931574	-0.257994948120752	0.819640598312303	-0.340086172668694	0.571393294887393	-0.179898401604663	1.28771027777545	-0.227004520724571	0.999567433139409	-0.273837162619545	0.795815363317078	-0.211376291346826	1.07182877996434	-0.22694216523176	0.9915117092746	-0.300755067946075	0.694347697021826	-0.253190688956195	0.875404339193148	-0.134050992775748	1.66029286653205	-0.292628329587399	0.717293449848454	-0.182073850815119	1.25700627387833	-0.166582630835047	1.38547374636978	-0.166388743505677	1.36445380215233	-0.177303077616494	1.29293080009704	-0.255191432817417	0.846644293486072	-0.278752014218823	0.76786931151738	-0.200797190437327	1.13695394574058	-0.226533900097021	0.996458735736776	-0.170881083291479	1.32932973465533	-0.0933512102930739	2.15425429147169	-0.235540220139566	0.936627722051162	-0.260006937801621	0.831036393030448	-0.213875329416806	1.06392659949734	-0.296377201123966	0.695150619503367	-0.263313357358484	0.811360710016198	-0.0916069637861508	2.09446584551606	-0.124385207339151	1.71227678505813	-0.208208179418979	1.08571737554417	-0.154995363281337	1.4794523649031	-0.135367452819805	1.64488736370136	-0.224823581846506	0.998368477757497	-0.186827343901515	1.23510146513783	-0.222397354118878	1.01909846978165	-0.281662006685285	0.753602591307077	-0.286104121797647	0.726455204681724	-0.140948027799436	1.58098025811565	-0.187657086435197	1.20747135639848	-0.284546183694241	0.74164114682351	-0.312077900607195	0.647225377225775	-0.193305577848405	1.17480857342369	-0.114756238288797	1.75711519157041	-0.115049684445718	1.83446132891323	-0.253907533602164	0.864283549161904	-0.315343813107952	0.6536450211717	-0.210330638255037	1.0853486118995	-0.183043082725597	1.24346173008744	-0.195181225343069	1.16156248587008	-0.191173955243054	1.19549989664141	-0.308190415429459	0.642004287554203	-0.253908729765089	0.850225135320841	-0.16849228098119	1.37530633068824	-0.127645288602856	1.66854554876686	-0.157138994923951	1.45653377461185	-0.251108620608661	0.82738080776733	-0.231745700334728	0.947067816652052	-0.228410179786675	0.956432453306165	-0.157330710610103	1.39657414726435	-0.193382434593237	1.14351120436409	-0.268532952373923	0.787278412612651	-0.171018254459188	1.28355099765243	-0.260285693211176	0.810912338023195	-0.265298771111421	0.807501478678207	-0.193247963758804	1.16422357062472	-0.202273774212007	1.10816086428961	-0.274679731602626	0.754837344507441	-0.233823871033259	0.950371844514773	-0.240498984362838	0.909702488094738	-0.220588221076428	1.00641886032221	-0.211038196249924	1.06047743521229	-0.113044876102771	1.70611003913605	-0.282948059510137	0.729867509925944	-0.209961636353104	1.0708560762428	-0.200240246194444	1.09828885713894	-0.216891066944432	1.04068783230444	-0.272770913456931	0.787310084264333	-0.188767841339698	1.18291709010022	-0.264967231219731	0.793709662035286	-0.332284183120598	0.573621330565287	-0.294676962710033	0.688553437668713	-0.234206338183653	0.923419292745783	-0.265504798086906	0.799173425576655	-0.32527346777478	0.577975160566204	-0.173391307017162	1.21400905581137	-0.210263951879458	1.06775185699755	-0.248781300826977	0.872246612610742	-0.259892416141672	0.820732083358493	-0.289150776188481	0.703214561123772	-0.215009316511898	1.03693852413605	-0.267734854680813	0.773720486559693	-0.283537519924224	0.71845050543604	-0.213652273582746	1.04101179242608	-0.238143277235656	0.908714837662951	-0.277199075129684	0.750307281732105	-0.162775677532959	1.35570569377778	-0.261202575434115	0.808358937232071	-0.28577512461702	0.72893047163726	-0.258863387313679	0.836402270476031	-0.254494674945448	0.847775620169995	-0.252514358083703	0.854788058935209	-0.250150947380733	0.866827218525474	-0.215414118488127	1.02816396841831	-0.232193378088869	0.93221900554451	-0.318690556688149	0.621168596422224	-0.252589841399665	0.869442606208237	-0.245643835746496	0.886527812327343	-0.244319241913328	0.894255342385511	-0.161307361373096	1.35934543786563	-0.334268849414052	0.570052979397292	-0.28087013191955	0.770619542337037	-0.151921317548808	1.41624204066808	-0.179372266385082	1.22705576757602	-0.21264572147083	1.03711222636563	-0.187850866731374	1.19218920911806	-0.236379771782318	0.942578374185776	-0.155908167728368	1.38855340076024	-0.231173510006433	0.951202468471895	-0.171703163816285	1.32928473069709	-0.228095873696289	0.975229794594277	-0.187468843271848	1.16608105011658	-0.272000691838209	0.776196340701886	-0.354419050654205	0.493429218582537	-0.165240087904441	1.32628020499516	-0.193083347403794	1.17636395470551	-0.249376465314344	0.874144775310839	-0.222123351328228	1.0266519809835	-0.291322099508006	0.723589860008321	-0.295255239107477	0.691243182118099	-0.264632838569454	0.812551304166504	-0.314581024818607	0.639268046182683	-0.0511290126213979	2.22488725990848	-0.272214325557316	0.781192104963761	-0.162131838817958	1.32514543477066	-0.189153955870436	1.17656734820896	-0.251297985820899	0.872751851394925	-0.160184777588418	1.37940409342659	-0.241860663937396	0.91622408735915	-0.225484088434174	0.975480490514328	-0.124529793564066	1.63374982878469	-0.250542967492263	0.869698670341978	-0.214492489239273	1.03091691986247	-0.197839969334051	1.12108146722636	-0.177618685662993	1.25478945511128	-0.242983028478274	0.88106280916775	-0.194085018674506	1.15354077143732	-0.202824880744489	1.10403371335122	-0.300988710174373	0.647941989954058	-0.142813690979835	1.49932534406603
-0.248743288372054	0.824030829670853	-0.243863931897807	0.855136187875504	-0.287205291124264	0.72400613159092	-0.188865266536573	1.09540957094678	-0.240652907087207	0.891691141906071	-0.208735486306198	1.00611537064553	-0.25581520974184	0.829560051504557	-0.129631545942502	1.50552111034454	-0.2268328892419	0.944195685461722	-0.177848965148614	1.169608964541	-0.239009665368254	0.882813781004356	-0.220665010781658	0.945426606476382	-0.215045595990012	0.981812367530035	-0.212058146907135	1.00189182737017	-0.194117376657654	1.10007029680864	-0.192262199694232	1.10134728064791	-0.188238349665968	1.1321054915372	-0.158294528228358	1.24487016676633	-0.172817240548031	1.19329202669595	-0.273952881987115	0.75670525130643	-0.320768385671236	0.599008519287984	-0.174636452335215	1.29142785851873	-0.287182542498368	0.724533487681492	-0.46382839302031	0.323590422264337	-0.115589990470633	1.80638378318846	-0.368010213644934	0.457605880269632	-0.113582595690273	1.83693779876372	-0.128952959174887	1.67608573338252	-0.310062730756072	0.650896455366323	-0.0750672940088934	2.21599341927266	-0.254442081297316	0.826931720290602	-0.300002365368037	0.660371224084968	-0.269842197500286	0.739310464130435	-0.11556351155799	1.75624179549042	-0.295989043741945	0.659074425797204	-0.0477167079851478	2.65170090313978	-0.324132676965438	0.595589378496013	-0.234803387292932	0.931784866811172	-0.304090454037723	0.636520261059376	-0.222493522350668	0.981762440541453	-0.354719528536994	0.504438936323262	-0.289234064393006	0.673594019737678	-0.227472311196656	0.968123037267546	-0.268628801359065	0.802730465072531	-0.274413691053874	0.726598900124066	-0.291067075325505	0.682283933925425	-0.285378939429856	0.665585420022863	-0.253494815608416	0.83990045927248	-0.199823803831781	1.09974060652007	-0.379635812557904	0.45363263460862	-0.277101600877955	0.767195069233032	-0.289031984052462	0.700011776150899	-0.0677135361542735	2.38047492261436	-0.211014273289379	1.02953394478553	-0.234654982445936	0.910734870230013	-0.303608808878348	0.667296964351318	-0.237797889650524	0.886583431159089	-0.246857178067542	0.884747708076983	-0.22438167896728	0.970407086310732	-0.356204640709272	0.474412000970928	-0.293548125940102	0.673789691493796	-0.319391042464959	0.622636949314763	-0.200645245970776	1.08047021893908	-0.309536423519253	0.632312067769074	-0.189328216165236	1.16224039152545	-0.224865473084445	0.958249224636394	-0.330017808283161	0.574454047102108	-0.178658784346439	1.26406020738355	-0.228962615601281	0.9201027341565	-0.154220319487665	1.30222611997068	-0.272101796764987	0.786791498101005	-0.30881916506851	0.659565866297167	-0.276525145975652	0.760414911442117	-0.259133056874419	0.830240362433472	-0.210864797328938	1.01469970572259	-0.262222735707994	0.80406102377253	-0.239851184848743	0.881344822928857	-0.199769786137666	1.06706876599439	-0.241006770918854	0.898232684956677	-0.233431027075025	0.89167119740237	-0.17381178974256	1.19128226538693	-0.245179906693509	0.859311023443017	-0.207285638949874	1.04033279053851	-0.233427707276745	0.932143436863251	-0.170044196800717	1.19992331438076	-0.273196958511578	0.76268791091311	-0.181387512160887	1.15227949900529	-0.0583685729549649	1.89970615444428	-0.242924579792262	0.905815871212982	-0.11659115309355	1.50260792757697	-0.100315714184105	1.64119637862364	-0.236302125385172	0.916068749125411	-0.0725978704329655	1.72472918101783	-0.218660132564934	0.972197640064007	-0.232842842222267	0.927400871965165	-0.236967312992699	0.916211497594067	-0.16742363803273	1.24195514099397	-0.183092358057546	1.17296908720424	-0.107398544406424	1.69544758472305	-0.161815387355815	1.28011861544059	-0.152482903179961	1.36580746810854	-0.201184624002657	1.0521838432971	-0.248532027457455	0.866241825020532	-0.237286232967176	0.930368189224958	-0.225077615428322	0.961969692177813	-0.184204121213976	1.13679342269162	-0.234355372096715	0.915041640543766	-0.113106787651453	1.56137341038819	-0.212803674891924	1.04553663062178	-0.148530994106032	1.33599948268986	-0.264488017460217	0.80517226516708	-0.194967154730056	1.09709676154587	-0.162766183289203	1.24797677490976	-0.186511407861927	1.11725214883482	-0.238864717415178	0.907333560526223	-0.164223966586575	1.25985661466429	-0.122541746383522	1.48737384842612	-0.197525955810958	1.08982633172129	-0.1514936087386	1.30412374896808	-0.286456595555126	0.73072651123758	-0.310226616308206	0.658843005903195	-0.264784505890816	0.78881495005313	-0.227511153647589	0.972218326160197	-0.281098812476956	0.748735908190695	-0.2192109709063	1.00039130830297	-0.242933663285046	0.880414400504265	-0.289023101021429	0.706690233137829	-0.274420786462971	0.777599859309391	-0.227677875388137	0.96113464932979	-0.222111269333857	0.978230232740632	-0.189342856158179	1.13582630964783	-0.173805179641481	1.20256749142813	-0.176060966543018	1.20247967305971	-0.273268233576721	0.758754818133772	-0.299675816897332	0.675609598119299	-0.319695207743467	0.613480739407767	-0.290753315767352	0.686617776944071	-0.250680931265796	0.859997758988071	-0.27473595516782	0.733602806158004	-0.283372928602383	0.753336427760598	-0.203187999812341	1.07955421700679	-0.274297785777087	0.787259574031626	-0.0988034765140656	2.00294320243918	-0.22163194652432	0.971288369091616	-0.119829394275474	1.62744191747187	-0.120715613365762	1.61110935121656	-0.176308024833522	1.185802210522	-0.263660198560429	0.795492377228605	-0.232439068726626	0.964929638740303	-0.129494682251681	1.49994826447645	-0.147869414216849	1.48532529727185	-0.271263121239703	0.788787473579929	-0.196342219118364	1.11971781034922	-0.20327390871274	1.06370215437436	-0.269098450506101	0.800801580415521	-0.154994261668793	1.35444725463278	-0.157626342073875	1.3391629629884	-0.241734586707359	0.909759022528367	-0.213800765054803	1.00007877586018	-0.148250217692669	1.4718198640875	-0.252000010908187	0.866229510805651	-0.174083117109878	1.30404468807786	-0.19923587296164	1.13502019841976	-0.20042205650825	1.11811519868867	-0.18064684132452	1.25512889920733	-0.229413225000559	0.981957819577012	-0.135514519039431	1.66888039203984	-0.10732180766302	1.76842759436698	-0.151819988220211	1.44415176009211	-0.235439667856346	0.934292063089655	-0.315601705706828	0.653043176758825	-0.157669660708199	1.44732000557857	-0.2022778038814	1.12985156612343	-0.24784764549121	0.90378540204632	-0.186445481229352	1.20739912599081	-0.203688270824517	1.12330251917182	-0.276016942228379	0.791800123757356	-0.229086920963475	0.99422388996262	-0.111641668663076	1.83738340920041	-0.267612262796594	0.816937194860468	-0.160629143526059	1.41610982357372	-0.142642608576024	1.54529127720545	-0.141516344369313	1.51882096744942	-0.152784903856358	1.44479878327651	-0.230924886372486	0.961580262214462	-0.252794797660561	0.872501891831635	-0.178048568456139	1.28239780828555	-0.201661612582276	1.1256078963303	-0.149676353856392	1.49366120191442	-0.0718878180465106	2.33986764012457	-0.213036236647598	1.06388002809835	-0.236711748900024	0.945488501881161	-0.189405952788276	1.19981127373742	-0.271642260040326	0.792603076153703	-0.239636996488389	0.922975746060277	-0.0686503009164482	2.26320792410702	-0.0998013030076175	1.87567583324467	-0.185607949275042	1.22766141484391	-0.131678186869207	1.64653569422339	-0.112384885442316	1.8182591478614	-0.201400322695797	1.13013397549114	-0.164261381968359	1.38964003640769	-0.19952298247646	1.15423885212483	-0.255749530611171	0.856924219603667	-0.261259884900259	0.827642767036859	-0.116931131697244	1.74715918784403	-0.162110724378571	1.3507148432179	-0.260399183683137	0.844812780520048	-0.288085868253229	0.739039893340463	-0.169140994834306	1.31930831274531	-0.0891694450590351	1.91436998401902	-0.0916681109989814	2.00752617059301	-0.228349866646718	0.979432990516049	-0.289511805252862	0.745487302787515	-0.185494529660521	1.22255518473941	-0.158837378943593	1.39383566476905	-0.174406493592511	1.31430252760453	-0.170464643198031	1.35186852482166	-0.2854512441306	0.734381439325142	-0.230503478286304	0.966629328688654	-0.145954287759286	1.54055349550439	-0.102627320903928	1.8284993653109	-0.134752573259159	1.62558925712087	-0.22457154481111	0.936391469479423	-0.205279393179671	1.06812769438283	-0.202806498773209	1.07920660474094	-0.131378743208962	1.54625278463955	-0.167270354548076	1.2802171379086	-0.243419560544956	0.894405223460502	-0.144833776311779	1.42814118641133	-0.233763392672985	0.918908245774287	-0.24015197251652	0.91716192632938	-0.170328740182656	1.31126604279283	-0.174595905363228	1.23912196606369	-0.2487275543582	0.857368116181111	-0.207889735109755	1.07286979755155	-0.215025618135688	1.0293498242112	-0.197942330789222	1.14008059273093	-0.186848107656637	1.1959518931622	-0.0865322202872127	1.85041684337327	-0.256789051622774	0.829671038030678	-0.185068777360178	1.2060637911845	-0.172118994370392	1.22662656327343	-0.192851750106996	1.17490930353356	-0.247262752489608	0.894424260950422	-0.161950124813884	1.32055533485986	-0.239660646404383	0.901586290413102	-0.307438082487563	0.655672872090942	-0.269519063258564	0.784291293966365	-0.209313503182319	1.04484892373432	-0.240495731794087	0.907752703932465	-0.301345232807323	0.661046739325955	-0.145260807254481	1.344992844765	-0.185106723209865	1.2019990571165	-0.224103038549667	0.988981888405713	-0.232653037161888	0.92894469048628	-0.264495776686577	0.801014036729928	-0.186632421524552	1.16241632339575	-0.242002984845155	0.879080320283237	-0.259075890334818	0.81826686517173	-0.185815364357879	1.16718218583561	-0.214813441700705	1.03119394582768	-0.253965805344699	0.855224902446058	-0.136776343413501	1.50343758050946	-0.233088849394125	0.914370134789439	-0.260114668880373	0.829272487354852	-0.23476229522834	0.950383373624748	-0.227510978769186	0.959318967563262	-0.227423122097595	0.969126943974086	-0.223150739588548	0.980375261556041	-0.18946709306471	1.15705564629818	-0.205076693867038	1.0505897719593	-0.292468333622906	0.708402977516689	-0.226112481727477	0.98398394172056	-0.216729979884563	0.998759777181716	-0.21959874535102	1.01326328107165	-0.134036340036771	1.50314170417854	-0.308443102335197	0.650881499724174	-0.253487999737515	0.874772610499744	-0.12527496125917	1.56280904455423	-0.151201400931353	1.36265553954674	-0.185395968806222	1.16320547498857	-0.162729645754685	1.3355510131175	-0.209023214268912	1.062801486888	-0.129963157674781	1.53682793159233	-0.204411293757337	1.07245790060095	-0.148363033862951	1.48723251557844	-0.200719757766575	1.09761353220952	-0.160172419054695	1.29955235428472	-0.245054565810147	0.880190025652108	-0.331416638788243	0.565122913779489	-0.138798632130679	1.47066958074506	-0.168095460691834	1.31900501020646	-0.224946255832536	0.991907420266733	-0.195581605745211	1.15573695102925	-0.264362184936445	0.822433327498718	-0.269983351020776	0.787273520149388	-0.240910018143259	0.924407409361421	-0.288318071054733	0.728942854976191	-0.0239075628303499	2.31250679671918	-0.24781752048451	0.888793364867621	-0.134192491957419	1.46360794899987	-0.162449082454174	1.31374275080623	-0.225303357954816	0.988240859779139	-0.134032467320921	1.52771940079427	-0.214437890379512	1.03339978946222	-0.199525683853602	1.10015628192461	-0.0985712755539293	1.78538225796616	-0.223319924744241	0.983299966501386	-0.193006621169814	1.16846648498392	-0.174715979601817	1.26342749124626	-0.151715657089851	1.39834843261556	-0.219621662103747	1.00110154520899	-0.172171360591791	1.30131542922379	-0.179768693478674	1.24528245140277	-0.277221639317247	0.739532183126033	-0.117706588648196	1.65459443395367
-0.220442981023896	0.921525405305541	-0.217753596878774	0.958673350410381	-0.257213743378568	0.812306838880988	-0.160148336889824	1.2091234383147	-0.211125216397093	0.993636693304226	-0.181035188793761	1.1174240154921	-0.227381844379471	0.928059251148419	-0.102582380573833	1.63277147287941	-0.199136602632816	1.05245229810284	-0.14869409837745	1.28443352079063	-0.210156628969529	0.984369569049227	-0.192652765375889	1.05182856212693	-0.184661681440267	1.08669650054643	-0.182496290357046	1.10963412282036	-0.16582599498264	1.21541950219634	-0.165810857830291	1.22034425694825	-0.160305752570533	1.2501159053018	-0.128927478178934	1.3579996658739	-0.144433729058547	1.31067598553116	-0.245166175686581	0.848826752796235	-0.297925423358339	0.679000350360236	-0.15360775835226	1.43998531935549	-0.26191170222292	0.81746415426236	-0.43966889717805	0.368035675418542	-0.0948943456114655	1.97631371250397	-0.346356359270302	0.520343331133121	-0.0935867301408548	2.01071606085574	-0.106343753757274	1.83479682072922	-0.284383525182015	0.735617524311036	-0.0532288849340241	2.35864448923722	-0.231949046000045	0.932870619040486	-0.277301942111613	0.747921425918319	-0.247928386227658	0.835975889274097	-0.0928818590443318	1.90973329261726	-0.274960132362437	0.747081299114037	-0.0269312017830569	2.76847576836064	-0.300535730154505	0.675588794760671	-0.211301271895956	1.04674764254979	-0.282290158039976	0.721547776106268	-0.199883404368319	1.10257958589214	-0.33192687711181	0.572946546548851	-0.26703881314369	0.762496211102838	-0.205067687023956	1.08799021168025	-0.242229730126585	0.902188105500364	-0.252357351892543	0.821882653961479	-0.267008636011043	0.771216082728086	-0.265004731806433	0.754493429228618	-0.230069231602766	0.946091972730992	-0.176099553165342	1.226971192556	-0.355158227688897	0.515114249020788	-0.252775504271948	0.865685755256467	-0.26533408293288	0.791381425046415	-0.0469217370168002	2.52674777007597	-0.185592986616447	1.14805405364176	-0.211470400962541	1.02341786554895	-0.279842190597488	0.755505946995104	-0.21605666307139	0.999170506211888	-0.222177479776204	0.993857813003247	-0.201579802185857	1.08984583012285	-0.334763965189185	0.538983876075614	-0.271424898383803	0.763360100161079	-0.294653250918175	0.704676744580561	-0.175371029578883	1.20202719621664	-0.28671059771231	0.716711302083046	-0.166899949083901	1.29686554584972	-0.204487765648961	1.08031408654507	-0.306301359287931	0.651266356869634	-0.158933213084977	1.41461810060195	-0.198262628273111	1.02102314845134	-0.125637600584541	1.42061442743656	-0.241577103140536	0.879864645038545	-0.279319341859567	0.742603348384734	-0.246447967532206	0.851487482462331	-0.231254302158196	0.930510788173817	-0.18135009018003	1.12343925588645	-0.232073824780281	0.898663408546206	-0.213744173153995	0.98695775710384	-0.171198681586164	1.18011164499879	-0.213048402592073	1.003599607802	-0.203168648779928	0.991418568874917	-0.145152195925053	1.30827682233591	-0.215578007857759	0.958190510740981	-0.178568537082338	1.15233560261301	-0.205731232715647	1.0401557448788	-0.140681251656362	1.31431679083579	-0.244815338645369	0.855807278261002	-0.15166214798189	1.26542701017726	-0.0282126712550133	1.9689998338943	-0.213760008662743	1.01015935601375	-0.0865719982598613	1.61121007041834	-0.0713929189693132	1.74862243865011	-0.207224768619626	1.02046038259557	-0.0416777658534359	1.80175665455751	-0.188042316165218	1.07652839373036	-0.203293921709921	1.03143133002651	-0.212317282221402	1.02815162413023	-0.138873032459686	1.36098483742608	-0.155690022509024	1.2949534581701	-0.0816481309026144	1.82344048724696	-0.133985436949044	1.40235135990376	-0.126477894302347	1.49701999130476	-0.170999564717844	1.16138343573888	-0.218584228235713	0.965941205387258	-0.212104749629981	1.04310652145066	-0.197212684282175	1.07112729153792	-0.154701864033964	1.24953787350601	-0.205178898033654	1.0185461364616	-0.0848780092691045	1.67613192808762	-0.188119139099126	1.16825674000385	-0.120338429563722	1.45534216348596	-0.237748910455155	0.904483649334938	-0.164892876428273	1.20911959004945	-0.132395231960023	1.36077085203615	-0.155119390927576	1.22513267233223	-0.208349706895448	1.00889364455318	-0.135139806480478	1.37884203311249	-0.0936486525654667	1.60117543342349	-0.170142379241919	1.20705163574093	-0.122841132157339	1.42080835846292	-0.260309096655218	0.823634168650167	-0.282469347989363	0.742908953714566	-0.237249920678506	0.885224714855866	-0.20459698905608	1.09214019258236	-0.254756101624836	0.84327872311417	-0.191472891637055	1.11282186669555	-0.214229719463857	0.982573894867869	-0.261038669513243	0.795017722268782	-0.246455771247543	0.873224951682647	-0.200604192313956	1.07237164267329	-0.195374664234511	1.09096784927319	-0.163009875588054	1.25810785977446	-0.145358864430287	1.3208152526112	-0.148080181991528	1.322348054225	-0.24736967254638	0.85459111365055	-0.274582800648089	0.763228527850775	-0.293139095963265	0.693283871826079	-0.267039298765763	0.776352678346913	-0.225308636075915	0.966055958693302	-0.250741764521858	0.82827816442674	-0.255334875991074	0.846490708335397	-0.176552569673871	1.1997760007032	-0.247690692909819	0.885453814669016	-0.0773001219278308	2.16824912473774	-0.19635333954796	1.08619725568706	-0.0942766915894542	1.76280102922665	-0.0936797203833994	1.73989646223078	-0.14577073425991	1.29851896644373	-0.237859767010543	0.894326391552673	-0.202739939611038	1.07297401241328	-0.101682797606385	1.62415115854004	-0.125209072888679	1.63818210781902	-0.246409192244546	0.888843578266421	-0.168711681004206	1.23937708984652	-0.177066724687597	1.18272478695993	-0.243701360448669	0.901842648228929	-0.126428725445059	1.47798331248689	-0.131218271699338	1.46889508055326	-0.215071662666886	1.01790671819564	-0.187373936629261	1.11363270981327	-0.124365566927406	1.61733853915908	-0.228219412265707	0.975570048778826	-0.152341722938973	1.45138977904886	-0.174900574646284	1.26508607531265	-0.175915157323208	1.2460069417203	-0.156952944026445	1.39495739814714	-0.206467083382516	1.10304074747494	-0.115632506548529	1.84319372206597	-0.0822581855236648	1.90424779708985	-0.127316396405367	1.58679312459547	-0.21288438759194	1.05188235118589	-0.291117238744962	0.73905698255479	-0.135440919811735	1.60172698910397	-0.177551087038229	1.25898311602458	-0.221858128362876	1.01376111652114	-0.161514671111879	1.33974665835868	-0.180434376417273	1.25588878815928	-0.251278816510684	0.892676375587051	-0.204983152970756	1.11505548674921	-0.0892323445504042	1.99637196972519	-0.242596196005789	0.919969269200468	-0.139184436237	1.57162298588881	-0.118702586317001	1.69482358240898	-0.116643945232949	1.66229354662313	-0.128266730096221	1.58771791184251	-0.206658339927555	1.07857084362451	-0.2268375811023	0.979366976127991	-0.155299946474951	1.42595948117098	-0.176789325067531	1.25348387130705	-0.128471624421305	1.65256767484967	-0.0504244257999473	2.48677634374306	-0.19053225315563	1.19300253793683	-0.213416559998427	1.06259430543061	-0.164936576159746	1.33383147087049	-0.246907318956686	0.893477320349548	-0.215960635618294	1.03715856332788	-0.0456936380467456	2.39233513105708	-0.0752173986760837	2.01404710073877	-0.163007719131106	1.36843187135917	-0.108361010457077	1.80166615355124	-0.0894023180648281	1.9733262593642	-0.177977063545088	1.26246786236895	-0.141695420035204	1.539567408952	-0.176648610834042	1.29013375249513	-0.229837054537056	0.962547503580164	-0.236415648002871	0.931931459989371	-0.0929142355950511	1.89564818392249	-0.136564362321945	1.48588594526774	-0.236252183672034	0.95150106829849	-0.264093835899262	0.834985704868769	-0.144976411820206	1.4588756173083	-0.0635826518292736	2.03994004334047	-0.0682865375522446	2.15306284907979	-0.202792199691273	1.09538736567151	-0.263679797397771	0.840573677794481	-0.160658421066005	1.35636243150461	-0.134631675161589	1.53816667958607	-0.153631761841954	1.46618270044102	-0.149755331153007	1.50695631876236	-0.262712072831741	0.831069468312783	-0.20709822680752	1.08559573793418	-0.123416294537381	1.69737829068277	-0.077609353205001	1.96426166981293	-0.112366151594367	1.78400494436223	-0.19803446901356	1.04518393685439	-0.178813086024614	1.18757301305915	-0.177202817759743	1.20052939296719	-0.105426775807821	1.68099665400118	-0.141158274502916	1.40936023766239	-0.218306168715988	1.00379344980298	-0.11864929816437	1.56178000913896	-0.207241092134795	1.02763729423075	-0.215005173921618	1.02893637087096	-0.147409516606507	1.45447712129847	-0.14691803651445	1.36259800749974	-0.222775377113773	0.96194467893092	-0.181955599186251	1.19403001779202	-0.189552251908539	1.14856067556707	-0.175296440502016	1.27453702135967	-0.162658019063349	1.3295703868298	-0.0600195644716542	1.96378397383169	-0.230630043735412	0.931663250991963	-0.160175918367252	1.33773874337194	-0.14399774254634	1.34718270893297	-0.168812433269561	1.30768930321277	-0.221754591522285	1.00379326971843	-0.13513240828807	1.44961226215626	-0.214354061589036	1.01109094378048	-0.282591981854529	0.741488785219636	-0.244361163807095	0.883299991581688	-0.184420668180986	1.16566740306468	-0.215486665501268	1.01855330120858	-0.277416997839866	0.748313279563839	-0.117130307491799	1.46324324719025	-0.159949494540272	1.33243301754776	-0.199424776272357	1.10664982853509	-0.205413658182103	1.03736470862936	-0.239840777184672	0.902161217044217	-0.158255526537206	1.28286803910529	-0.216271115009497	0.985650386891084	-0.234614260745413	0.921563832295455	-0.157978455133013	1.28846403662477	-0.191483606165754	1.15480784001155	-0.230732535559713	0.96379263562047	-0.110777009294042	1.63727234914193	-0.204975123354136	1.01961126001217	-0.234454213143727	0.931939906288423	-0.210661203143001	1.066799042955	-0.200527282592924	1.07042917090257	-0.202331886111487	1.08436896599226	-0.196150531796363	1.09305391847476	-0.163520067641293	1.28217970830994	-0.177960009645206	1.16702316204032	-0.266246110557663	0.798721988305722	-0.199635122055289	1.0986996095917	-0.187816124022631	1.10851536129491	-0.194878248788711	1.13306009420774	-0.106765318700447	1.63191207025725	-0.282617355256342	0.735367539400036	-0.226105867555479	0.979927024768579	-0.098628604969532	1.69297795887367	-0.123030535477623	1.48570348351689	-0.158146216141613	1.28460547649526	-0.137608424777997	1.47168677248032	-0.181666656755506	1.18130913044419	-0.104018147621194	1.67004689862879	-0.177649077508241	1.19196227857463	-0.125022903909618	1.63630743473371	-0.173343641836861	1.21644539793048	-0.132875994837542	1.42416523875932	-0.218108439782085	0.985042411957192	-0.308414226922281	0.641190891453453	-0.112357176356918	1.60143690658879	-0.143107573979873	1.45617746455009	-0.200516046350727	1.11074247659885	-0.169039860162194	1.28116305257112	-0.237402270364885	0.923419109376339	-0.244711462934075	0.886588832529599	-0.217187197717063	1.03884389140124	-0.262055117290858	0.821787467381262	0.0033138869606979	2.33857174133044	-0.223420715411704	0.998897360406093	-0.10625314509688	1.5870949140138	-0.135744209037912	1.44247640719865	-0.199308730088733	1.10434283978295	-0.107880157053424	1.66142298274863	-0.187015116821628	1.14904935741942	-0.17356727927303	1.22311967851508	-0.0726127575437924	1.91208948595849	-0.196096881996219	1.0959470589882	-0.171520753100355	1.30703178144978	-0.151591989869582	1.40337566050109	-0.12581262851671	1.53236888274054	-0.19626029572922	1.12250863970872	-0.150257702509075	1.44725178476435	-0.156712506212859	1.38470096424585	-0.253454568460121	0.835497648150948	-0.0925994863165566	1.7925379568933
-0.192142673675738	1.01717504311029	-0.191643261859741	1.060814973158	-0.227222195632873	0.899691247254962	-0.131431407243076	1.31241699481915	-0.181597525706979	1.09178833364195	-0.153334891281324	1.22214080146435	-0.198948479017102	1.02485280998199	-0.0755332152051644	1.73867788420532	-0.171440316023732	1.15672867892656	-0.119539231606285	1.38733036034566	-0.181303592570805	1.08227291103623	-0.164640519970119	1.1538628932258	-0.154277766890522	1.18457838704385	-0.152934433806958	1.21037956187256	-0.137534613307627	1.32247457627895	-0.139359515966351	1.3318197411257	-0.132373155475097	1.35935266457763	-0.0995604281295102	1.45514883379937	-0.116050217569064	1.41595463691956	-0.216379469386047	0.939830301438791	-0.275082461045442	0.762839845920456	-0.132579064369306	1.58319125027551	-0.236640861947473	0.911993757845382	-0.41550940133579	0.415523845564969	-0.0741987007522979	2.12342996061827	-0.32470250489567	0.586837039866524	-0.0735908645914361	2.16417085951594	-0.0837345483396613	1.97502200173892	-0.258704319607957	0.822730650585499	-0.0313904758591547	2.45733023339513	-0.209456010702775	1.04062964006973	-0.254601518855188	0.838848939133892	-0.226014574955029	0.935433912493857	-0.0702002065306738	2.03948614048607	-0.253931220982929	0.839206744020944	-0.00614569558096589	2.822857274995	-0.276938783343572	0.758780067751801	-0.18779915649898	1.16179062868116	-0.26048986204223	0.810946771100748	-0.17727328638597	1.22339032563573	-0.309134225686626	0.645164210553062	-0.244843561894373	0.854809711987082	-0.182663062851256	1.20803978523945	-0.215830658894105	1.00180738370529	-0.230301012731213	0.919950714191614	-0.242950196696581	0.86267941625319	-0.24463052418301	0.847802365882691	-0.206643647597116	1.05383380378791	-0.152375302498903	1.34982069745792	-0.330680642819889	0.57991619738565	-0.228449407665941	0.965876771978028	-0.241636181813297	0.88536339737667	-0.026129937879327	2.62504515549926	-0.160171699943516	1.2623416081867	-0.188285819479146	1.13626185404126	-0.256075572316629	0.846901903613834	-0.194315436492255	1.11350916442589	-0.197497781484866	1.10302806795628	-0.178777925404433	1.20928530450051	-0.313323289669099	0.607412834989478	-0.249301670827504	0.856416685855772	-0.269915459371391	0.789977673807744	-0.15009681318699	1.31857343443392	-0.263884771905367	0.804423828144146	-0.144471682002567	1.42689895964948	-0.184110058213478	1.20433946668561	-0.2825849102927	0.732054292230083	-0.139207641823514	1.56268619688733	-0.167562640944941	1.11597609661044	-0.0970548816814178	1.52228650616459	-0.211052409516085	0.971212989510014	-0.249819518650624	0.826000634839922	-0.216370789088761	0.941143822107543	-0.203375547441974	1.02938630128203	-0.151835383031122	1.22497341985961	-0.201924913852567	0.991098718853947	-0.187637161459248	1.0909530501101	-0.142627577034661	1.28537963968004	-0.185090034265292	1.10584674922225	-0.17290627048483	1.08679294341377	-0.116492602107546	1.4131088889785	-0.18597610902201	1.05352857649367	-0.149851435214802	1.25712049709007	-0.178034758154549	1.14450748890654	-0.111318306512006	1.41574890657195	-0.21643371877916	0.948132293478649	-0.121936783802894	1.3668298480354	0.00194323044493827	1.99155682967851	-0.184595437533224	1.11079577202092	-0.0565528434261727	1.69336157453425	-0.0424701237545213	1.82321422063207	-0.178147411854081	1.12088112822083	-0.0107576612739061	1.8381761516775	-0.157424499765502	1.17399901792174	-0.173745001197574	1.13107393337851	-0.187667251450104	1.13911980978802	-0.110322426886642	1.4667386993745	-0.128287686960503	1.40770642283902	-0.0558977173988046	1.92300787725106	-0.106155486542273	1.5108081639157	-0.100472885424734	1.61372717085027	-0.140814505433031	1.26215909917367	-0.188636429013971	1.06206975531644	-0.186923266292785	1.15434302914153	-0.169347753136029	1.17602274269462	-0.125199606853951	1.35101018085385	-0.176002423970592	1.11793561109369	-0.0566492308867563	1.76395251022693	-0.163434603306328	1.28737710966368	-0.0921458650214118	1.55722819903199	-0.211009803450092	1.00383597131611	-0.13481859812649	1.31052374637546	-0.102024280630843	1.45744474413737	-0.123727373993226	1.32123211480326	-0.177834696375718	1.10608059292346	-0.106055646374382	1.48369268562348	-0.0647555587474116	1.69031711795259	-0.14275880267288	1.31668586421011	-0.0941886555760775	1.52046930935145	-0.23416159775531	0.918007967559944	-0.25471207967052	0.828361846200825	-0.209715335466195	0.980819731219072	-0.181682824464572	1.21212481535045	-0.228413390772716	0.938770849371639	-0.163734812367809	1.2205809248262	-0.185525775642669	1.08129602741788	-0.233054238005056	0.883637470455554	-0.218490756032115	0.968842952521018	-0.173530509239774	1.17980254940242	-0.168638059135164	1.1997167443503	-0.136676895017929	1.37249822659291	-0.116912549219094	1.4268556061099	-0.120099397440039	1.43042789922282	-0.221471111516039	0.950924211239734	-0.249489784398847	0.8532972115679	-0.266582984183063	0.775349618933253	-0.243325281764173	0.868678500451979	-0.199936340886034	1.07214783073473	-0.226747573875897	0.924695280893782	-0.227296823379764	0.939764684870866	-0.149917139535402	1.31363469785752	-0.22108360004255	0.983923258917272	-0.0557967673415959	2.30164232520666	-0.1710747325716	1.19891587021375	-0.0687239889034349	1.87449649054551	-0.0666438274010372	1.84185992352415	-0.115233443686299	1.39831944965564	-0.212059335460657	0.993385842887536	-0.173040810495451	1.1763772731084	-0.0738709129610881	1.72635987788791	-0.102548731560509	1.77640951156923	-0.221555263249389	0.990436721088483	-0.141081142890047	1.35101044224783	-0.150859540662455	1.29657107235805	-0.218304270391236	1.00347865010101	-0.0978631892213244	1.58413967444624	-0.104810201324801	1.5845848642135	-0.188408738626412	1.12419751025269	-0.160947108203719	1.22276722669528	-0.100480916162143	1.74814344772869	-0.204438813623227	1.08557590060236	-0.130600328768068	1.59282891357194	-0.150565276330927	1.39034206039729	-0.151408258138166	1.36910872778476	-0.133259046728369	1.52733897532343	-0.183520941764474	1.22418329763722	-0.0957504940576265	2.00471498367964	-0.0571945633843095	2.01071513588146	-0.102812804590523	1.71495272660406	-0.190329107327534	1.16997214230781	-0.266632771783096	0.828512878426177	-0.113212178915271	1.7457087080054	-0.152824370195057	1.38323821873348	-0.195868611234541	1.12240173443109	-0.136583860994405	1.46411909750174	-0.157180482010029	1.3858507181442	-0.226540690792988	0.995168999626038	-0.180879384978037	1.23435580653064	-0.0668230204377326	2.12996202775135	-0.217580129214983	1.02414274382265	-0.117739728947941	1.7177851574184	-0.0947625640579786	1.82811950815362	-0.0917715460965851	1.78890569172631	-0.103748556336085	1.71619684402565	-0.182391793482624	1.19411526629825	-0.200880364544038	1.08594393260655	-0.132551324493762	1.56334305576057	-0.151917037552786	1.37637831979474	-0.107266894986217	1.80066644676014	-0.028961033553384	2.58665856421639	-0.168028269663663	1.32045427586873	-0.19012137109683	1.17988473598554	-0.140467199531216	1.46192218566017	-0.222172377873045	0.995951509563553	-0.192284274748199	1.15149564557181	-0.022736975177043	2.47404639971204	-0.05063349434455	2.12018752420318	-0.140407488987169	1.50398161553733	-0.0850438340449464	1.93822324792271	-0.06641975068734	2.10286803652667	-0.154553804394378	1.39068544259177	-0.119129458102048	1.67992263731383	-0.153774239191624	1.42315588558572	-0.203924578462942	1.06819235242733	-0.211571411105483	1.0366902989259	-0.0688973394928585	2.01950437165277	-0.111018000265319	1.60788892940968	-0.21210518366093	1.05964806940974	-0.240101803545296	0.9336098671238	-0.120811828806107	1.58874970501399	-0.0379958585995121	2.1264405285228	-0.0449049641055079	2.26327028240593	-0.177234532735827	1.20922326848746	-0.237847789542681	0.937206281840806	-0.135822312471488	1.48209646824076	-0.110425971379585	1.66876968087539	-0.132857030091396	1.61278837616566	-0.129046019107984	1.65630902854746	-0.239972901532882	0.930619919259599	-0.183692975328735	1.20454811528705	-0.100878301315477	1.83924386126463	-0.0525913855060736	2.06882368692934	-0.0899797299295754	1.92552099325271	-0.171497393216009	1.15036184912042	-0.152346778869558	1.3017982648205	-0.151599136746278	1.31682208129591	-0.0794748084066801	1.79472487241894	-0.115046194457755	1.52621873215925	-0.193192776887021	1.11261901621372	-0.0924648200169615	1.67606254956901	-0.180718791596604	1.13432866635309	-0.189858375326716	1.13945132612083	-0.124490293030359	1.58903015504765	-0.119240167665671	1.47388875246334	-0.196823199869346	1.0654625780358	-0.156021463262747	1.31031125706822	-0.164078885681389	1.2636940023416	-0.152650550214809	1.40631634516187	-0.138467930470062	1.45727470068001	-0.0335069086560957	2.03972908424267	-0.204471035848049	1.03363371426901	-0.135283059374326	1.46143526136269	-0.115876490722288	1.45526907371393	-0.144773116432125	1.43515300884301	-0.196246430554962	1.11259427782764	-0.108314691762256	1.56500173346666	-0.189047476773688	1.11920393006405	-0.257745881221494	0.829790175456522	-0.219203264355626	0.983502765993952	-0.159527833179652	1.28231664625223	-0.19047759920845	1.1283612902951	-0.253488762872409	0.838204979373135	-0.0889998077291178	1.56350310256546	-0.134792265870679	1.45476405457677	-0.174746513995048	1.22232609380154	-0.178174279202318	1.14229851150702	-0.215185777682768	1.0045797405455	-0.12987863154986	1.3921840144294	-0.190539245173839	1.09082088783185	-0.210152631156008	1.02546748796782	-0.130141545908146	1.40052472476775	-0.168153770630803	1.27651443162652	-0.207499265774727	1.07404276449298	-0.0847776751745832	1.75133827653108	-0.176861397314146	1.12108848404213	-0.208793757407081	1.03476796373853	-0.186560111057662	1.18291378142975	-0.173543586416662	1.17775463228076	-0.177240650125379	1.19764632838922	-0.169150324004178	1.20164483569028	-0.137573042217876	1.39941394372937	-0.150843325423375	1.27650634435638	-0.24002388749242	0.890512626870283	-0.173157762383101	1.20967479087049	-0.158902268160698	1.21167540256633	-0.170157752226403	1.25060555225178	-0.0794942973641232	1.7396882328931	-0.256791608177486	0.822235869552284	-0.198723735373443	1.0834985849104	-0.0719822486798941	1.80048000269792	-0.0948596700238939	1.59109511387191	-0.130896463477005	1.39706383125991	-0.112487203801308	1.59488692526434	-0.1543100992421	1.29375484439728	-0.0780731375676073	1.78212868763876	-0.150886861259144	1.30529059853531	-0.101682773956284	1.77092592004885	-0.145967525907146	1.32781544166842	-0.105579570620389	1.53490124883109	-0.191162313754023	1.08815361472448	-0.285411815056319	0.720851862599791	-0.0859157205831568	1.71283691805556	-0.118119687267913	1.58301758228045	-0.176085836868919	1.22772159147615	-0.142498114579176	1.39879033344733	-0.210442355793324	1.02435171838538	-0.219439574847374	0.986932161493993	-0.193464377290868	1.15344468653199	-0.235792163526983	0.916130235726281	0.0305353367517458	2.30077207721924	-0.199023910338899	1.10918478974384	-0.0783137982363403	1.68978459206417	-0.10903933562165	1.55772961125686	-0.17331410222265	1.21747989726993	-0.0817278467859269	1.77452833509877	-0.159592343263743	1.25970882847026	-0.147608874692458	1.34049325070316	-0.0466542395336554	2.00694052427386	-0.168873839248198	1.20440098961527	-0.150034885030896	1.44314018583304	-0.128468000137348	1.53497648019166	-0.0999095999435685	1.65145028527142	-0.172898929354694	1.24233277057648	-0.128344044426359	1.58700828925795	-0.133656318947044	1.51810596785207	-0.229687497602995	0.933495375238069	-0.0674923839849175	1.90651670423763
-0.16384236632758	1.10757346057447	-0.165532926840708	1.15884893618131	-0.197230647887177	0.98378028125061	-0.102714477596327	1.40130918045604	-0.152069835016865	1.18308909726308	-0.125634593768887	1.3168498915638	-0.170515113654733	1.11728213074345	-0.0484840498364957	1.81790009759756	-0.143744029414648	1.25378565297792	-0.0903843648351207	1.47402480726333	-0.152450556172081	1.17350806030616	-0.13662827456435	1.24824175250802	-0.123893852340777	1.27190869421931	-0.123372577256869	1.30052176537798	-0.109243231632613	1.41721928411366	-0.112908174102411	1.43183975583573	-0.104440558379661	1.45468489902878	-0.070193378080086	1.53193433794741	-0.0876667060795802	1.50476401647572	-0.187592763085512	1.0273333191753	-0.252239498732545	0.849399461839104	-0.111550370386352	1.7166351916089	-0.211370021672025	1.00625752408156	-0.39134990549353	0.465797230175986	-0.0535030558931304	2.24037448985084	-0.303048650521039	0.656537401491781	-0.0535949990420174	2.28706550273208	-0.0611253429220484	2.08835564508018	-0.233025114033899	0.91073935943214	-0.00955206678428538	2.50651128547829	-0.186962975405504	1.148082683097	-0.231901095598764	0.931844951091127	-0.204100763682401	1.03600749610014	-0.0475185540170158	2.13934471530879	-0.232902309603421	0.934507911701927	0.0146398106211251	2.81148884642772	-0.253341836532639	0.843987785744332	-0.164297041102005	1.27418265895298	-0.238689566044483	0.902726505282402	-0.154663168403621	1.34065089209764	-0.286341574261442	0.720374140503137	-0.222648310645057	0.949175076213421	-0.160258438678556	1.32546844769759	-0.189431587661625	1.09926540373587	-0.208244673569882	1.01915907680417	-0.21889175738212	0.955107468835421	-0.224256316559587	0.943936223232828	-0.183218063591467	1.16015885361459	-0.128651051832464	1.46455456128171	-0.306203057950882	0.647394410194526	-0.204123311059934	1.06579166630518	-0.217938280693715	0.980358284173222	-0.00533813874185374	2.66965802890796	-0.134750413270584	1.36888499924382	-0.165101237995751	1.24662665380585	-0.232308954035769	0.939524687394317	-0.172574209913121	1.22708394588418	-0.172818083193528	1.20966547697024	-0.15597604862301	1.3252252450969	-0.291882614149013	0.67914185717558	-0.227178443271205	0.951625996028267	-0.245177667824607	0.876758978388921	-0.124822596795097	1.42636595033353	-0.241058946098424	0.894207314361762	-0.122043414921233	1.54839691922877	-0.163732350777994	1.32781675136061	-0.258868461297469	0.814873825966755	-0.119482070562051	1.70423076505288	-0.136862653616772	1.20168504510293	-0.0684721627782944	1.60265623199468	-0.180527715891634	1.05828982110107	-0.220319695441681	0.907856843570612	-0.186293610645315	1.02696915957904	-0.175496792725752	1.12423394068698	-0.122320675882214	1.31563708254034	-0.171776002924854	1.07771719351787	-0.1615301497645	1.19053400308911	-0.114056472483158	1.37901235851544	-0.157131665938511	1.2017295831962	-0.142643892189732	1.17314797799123	-0.0878330082900395	1.50140683261064	-0.15637421018626	1.14239313290649	-0.121134333347266	1.35095744920259	-0.150338283593451	1.24203828941253	-0.0819553613676511	1.49977753598145	-0.188052098912951	1.03703216576494	-0.0922114196238972	1.45227625210181	0.0320991321448899	1.96559780862609	-0.155430866403704	1.20464034573297	-0.0265336885924843	1.74438860969905	-0.0135473285397294	1.86136175117874	-0.149070055088535	1.21418850181358	0.0201624433056236	1.83176514354771	-0.126806683365786	1.26109912685233	-0.144196080685228	1.22309721364864	-0.163017220678807	1.24599513462059	-0.0817718213135976	1.55463332277996	-0.100885351411981	1.5045015465522	-0.0301473038949949	1.98889943911728	-0.0783255361355015	1.60075826776378	-0.0744678765471202	1.71089237111964	-0.110629446148218	1.34826462511282	-0.158688629792229	1.15167086616747	-0.16174178295559	1.26113558575586	-0.141482821989882	1.27334974167484	-0.0956973496739387	1.43709548405526	-0.146825949907531	1.21006098132167	-0.0284204525044082	1.82000515388224	-0.138750067513529	1.39910919423082	-0.0639533004791019	1.63699211712657	-0.18427069644503	1.10070765481146	-0.104744319824707	1.39755807196173	-0.0716533293016627	1.53361440241906	-0.0923353570588762	1.40144020126437	-0.147319685855988	1.19570984591082	-0.0769714862682851	1.56664555975861	-0.0358624649293564	1.75017225187888	-0.115375226103841	1.4148205915431	-0.0655361789948161	1.59854657789363	-0.208014098855403	1.01185041935037	-0.226954811351677	0.913497716901968	-0.182180750253885	1.07290413400717	-0.158768659873063	1.32930321702401	-0.202070679920597	1.03268846869412	-0.135996733098564	1.32019162388669	-0.156821831821481	1.17359512668122	-0.205069806496869	0.970516184648072	-0.190525740816687	1.06144109591817	-0.146456826165593	1.28016609811744	-0.141901454035817	1.30114137954421	-0.110343914447804	1.47491444221085	-0.0884662340078999	1.51629781023327	-0.0921186128885491	1.52236942570318	-0.195572550485699	1.04557846157743	-0.224396768149604	0.944040850408658	-0.240026872402861	0.858256079086157	-0.219611264762584	0.962034772211323	-0.174564045696153	1.17548907056579	-0.202753383229936	1.02097287518265	-0.199258770768454	1.03097185976135	-0.123281709396932	1.41645690893939	-0.194476507175281	1.08039798476704	-0.034293412755361	2.39457278320487	-0.145796125595241	1.30514016857497	-0.0431712862174155	1.95435426760854	-0.0396079344186751	1.91240078410021	-0.0846961531126866	1.48079961766208	-0.18625890391077	1.09037707365428	-0.143341681379864	1.27175217957271	-0.0460590283157915	1.79767116278929	-0.0798883902323386	1.89524896753068	-0.196701334254232	1.09121490872795	-0.113450604775889	1.45056319577133	-0.124652356637313	1.40048367521377	-0.192907180333804	1.10332059572169	-0.0692976529975903	1.66812395738029	-0.0784021309502645	1.68130754159594	-0.161745814585939	1.22572478918285	-0.134520279778178	1.32404710138283	-0.0765962653968807	1.85889303420247	-0.180658214980748	1.19365911449662	-0.108858934597163	1.72386212741655	-0.12622997801557	1.50688937185643	-0.126901358953124	1.4835794194253	-0.109565149430294	1.64694278713836	-0.160574800146432	1.34250473426797	-0.0758684815667242	2.14731623818469	-0.0321309412449542	2.08229089984864	-0.0783092127756783	1.82338312677859	-0.167773827063128	1.2858640201873	-0.242148304821229	0.919410757525535	-0.0909834380188065	1.87402181996218	-0.128097653351886	1.49873197580242	-0.169879094106207	1.22683256699994	-0.111653050876931	1.57626016299412	-0.133926587602785	1.50806334997543	-0.201802565075293	1.09722054761942	-0.156775616985317	1.34898682218692	-0.0444136963250609	2.23164130317507	-0.192564062424178	1.12657822755693	-0.0962950216588819	1.84964990770537	-0.0708225417989559	1.93949273143423	-0.066899146960221	1.89052710649898	-0.0792303825759482	1.82499397832604	-0.158125247037693	1.30518214296724	-0.174923147985777	1.18869899479669	-0.109802702512574	1.6900459176763	-0.127044750038041	1.49042043181525	-0.0860621655511297	1.9325522288926	-0.00749764130682079	2.63375969585726	-0.145524286171695	1.44287601164511	-0.166826182195233	1.29462212052467	-0.115997822902685	1.57837542516513	-0.197437436789405	1.09794037706187	-0.168607913878104	1.26330860191004	0.000219687692659509	2.50316105263925	-0.0260495900130162	2.18829418615662	-0.117807258843232	1.63008875503551	-0.061726657632816	2.04599107621695	-0.0434371833098517	2.20045021648464	-0.131130545243669	1.51086489084042	-0.096563496168892	1.80573336344537	-0.130899867549206	1.54775230795214	-0.178012102388828	1.17100187155757	-0.186727174208094	1.13953724317835	-0.044880443390666	2.11254416457583	-0.0854716382086936	1.71183135330778	-0.187958183649827	1.16622484695234	-0.216109771191329	1.03312877962598	-0.0966472457920075	1.70414805627861	-0.0124090653697506	2.17026682298932	-0.0215233906587712	2.33189432218287	-0.151676865780382	1.31777736290442	-0.21201578168759	1.03345458674916	-0.110986203876972	1.59541291976647	-0.0862202675975809	1.78116021460597	-0.112082298340838	1.74965071186259	-0.10833670706296	1.79528214255678	-0.217233730234023	1.0313664875668	-0.160287723849951	1.32006563877635	-0.0783403080935727	1.96081935892992	-0.0275734178071461	2.1365310115009	-0.0675933082647836	2.04415654735748	-0.144960317418459	1.24875218646004	-0.125880471714501	1.40602016563041	-0.125995455732812	1.42433969383492	-0.0535228410055393	1.88200844375558	-0.0889341144125948	1.62614914346329	-0.168079385058053	1.21747289249409	-0.0662803418695528	1.76714395852917	-0.154196491058413	1.23548230464806	-0.164711576731814	1.24576276806754	-0.10157106945421	1.71024803109094	-0.0915622988168923	1.56850683299979	-0.17087102262492	1.16508391433385	-0.130087327339243	1.41801312681192	-0.13860551945424	1.37125416884331	-0.130004659927603	1.52992875805037	-0.114277841876774	1.57303832643695	-0.00699425284053734	2.0738115261925	-0.178312027960687	1.13239259657647	-0.1103902003814	1.57285159258803	-0.0877552388982366	1.5464073195426	-0.120733799594689	1.55325140481274	-0.170738269587639	1.2174137442746	-0.0814969752364426	1.66186355487738	-0.16374089195834	1.22308114300996	-0.232899780588459	0.919091099136842	-0.194045364904157	1.0820942630914	-0.134634998178319	1.39124951911697	-0.165468532915631	1.23407403162657	-0.229560527904952	0.929224269450818	-0.0608693079664364	1.64107730112806	-0.109635037201086	1.56470527242772	-0.150068251717738	1.33285595772918	-0.150934900222533	1.24058409131283	-0.190530778180864	1.10539815720319	-0.101501736562514	1.48613528024051	-0.164807375338181	1.19181290306465	-0.185691001566603	1.12755779470015	-0.102304636683279	1.49650510503409	-0.144823935095851	1.39303655046026	-0.184265995989741	1.1835149096037	-0.0587783410551246	1.84038284673174	-0.148747671274156	1.21568201590199	-0.183133301670434	1.13535503655564	-0.162459018972323	1.29487155504208	-0.1465598902404	1.27804162737886	-0.152149414139272	1.30586401016412	-0.142150116211993	1.30279325268681	-0.111626016794459	1.50462672675922	-0.123726641201543	1.37551382496633	-0.213801664427177	0.98193811091506	-0.146680402710913	1.31355777975443	-0.129988412298766	1.30476610559484	-0.145437255664095	1.36260614711748	-0.052223276027799	1.82114843512739	-0.230965861098631	0.909784157330416	-0.171341603191408	1.18270535627291	-0.0453358923902563	1.87796640234873	-0.0666888045701645	1.67403883345544	-0.103646710812397	1.49630580972919	-0.0873659828246198	1.70054545745005	-0.126953541728695	1.39529327744529	-0.0521281275140203	1.86764540362107	-0.124124645010048	1.40760541409485	-0.0783426440029503	1.88569616505631	-0.118591409977432	1.4278061533164	-0.0782831464032362	1.62696546069683	-0.16421618772596	1.18671878587245	-0.262409403190357	0.803151471662267	-0.0594742648093954	1.79972941571718	-0.0931318005559522	1.69321205737744	-0.151655627387111	1.3396908566392	-0.115956368996159	1.50449494108115	-0.183482441221764	1.12197248759434	-0.194167686760673	1.08559405929512	-0.169741556864673	1.26553085633633	-0.209529209763109	1.01005688433631	0.0577567865427937	2.20178387749553	-0.174627105266093	1.21708360494246	-0.050374451375801	1.76649695812962	-0.0823344622053878	1.65468976722153	-0.147319474356567	1.32349971603136	-0.0555755365184301	1.86169045415813	-0.132169569705859	1.36174736335984	-0.121650470111886	1.44637223844782	-0.0206957215235184	2.06440424447301	-0.141650796500176	1.30528326002796	-0.128549016961436	1.57303771510784	-0.105344010405114	1.65397566340501	-0.0740065713704271	1.75043196480178	-0.149537562980167	1.35740830783393	-0.106430386343644	1.71603602412832	-0.110600131681229	1.64076300515708	-0.20592042674587	1.03144768362736	-0.0423852816532784	1.98817002345484
-0.135542058979423	1.18925865505366	-0.139422591821675	1.24997201060543	-0.167239100141481	1.06222627682937	-0.0739975479495786	1.47242765134611	-0.122542144326751	1.2644869812642	-0.0979342962564503	1.39813405056026	-0.142081748292364	1.20258604105147	-0.0214348844678269	1.86383155209349	-0.116047742805564	1.34039128554626	-0.0612294980639564	1.54070651578768	-0.123597519773357	1.25507097454173	-0.10861602915858	1.33063075928396	-0.0935099377910314	1.34530794736562	-0.0938107207067804	1.37662934871408	-0.0809518499575996	1.49497530719582	-0.0864568322384711	1.51666438572004	-0.0765079612842259	1.53078520180558	-0.0408263280306618	1.58477571210911	-0.0592831945900966	1.57320959137995	-0.158806056784978	1.10887996009585	-0.229396536419648	0.936768063790092	-0.0905216764033975	1.83592593102679	-0.186099181396577	1.09821572627096	-0.367190409651269	0.518527151620995	-0.0328074110339628	2.32292849275521	-0.281394796146407	0.728778257515755	-0.0335991334925987	2.37429342971403	-0.0385161375044356	2.1684286354862	-0.207345908459842	0.99745331054285	0.012286342290584	2.50351724027588	-0.164469940108234	1.25290112169826	-0.209200672342339	1.02525581138412	-0.182186952409772	1.1358138609273	-0.0248369015033577	2.20433038739621	-0.211873398223913	1.03070965774334	0.0354253168232161	2.73537239697617	-0.229744889721706	0.929872598323032	-0.140794925705029	1.38039306446173	-0.216889270046737	0.995327168558424	-0.132053050421272	1.45036064314747	-0.263548922836258	0.797717035883622	-0.20045305939574	1.04335564618849	-0.137853814505856	1.43728053841279	-0.163032516429146	1.19208103849845	-0.186188334408551	1.11766780055711	-0.194833318067658	1.04632693232834	-0.203882108936164	1.04096365483427	-0.159792479585817	1.26228678484465	-0.104926801166025	1.5674593172319	-0.281725473081875	0.716776869588532	-0.179797214453927	1.16326966967092	-0.194240379574132	1.07456458900369	0.0154536603956195	2.65799988361874	-0.109329126597652	1.46418711302304	-0.141916656512356	1.351688718328	-0.20854233575491	1.03168526078336	-0.150832983333987	1.33628911221077	-0.148138384902191	1.31055132987339	-0.133174171841586	1.43371194453174	-0.270441938628927	0.75349788956014	-0.205055215714906	1.04742671534209	-0.220439876277824	0.963177881412024	-0.0995483804032045	1.52166342527042	-0.218233120291481	0.984642180056251	-0.0996151478398987	1.65743852925341	-0.143354643342511	1.44729014552716	-0.235152012302239	0.898431899411784	-0.0997564993005882	1.83506551195283	-0.106162666288602	1.27503493812392	-0.0398894438751709	1.65797835985171	-0.150003022267183	1.13756993462267	-0.190819872232738	0.986150115514405	-0.156216432201869	1.10646435540209	-0.14761803800953	1.21233093246981	-0.0928059687333064	1.39194554555331	-0.141627091997141	1.15601511778788	-0.135423138069753	1.28280472910173	-0.0854853679316557	1.45733501679697	-0.12917329761173	1.28824376805317	-0.112381513894635	1.24762895816144	-0.0591734144725327	1.56926965671899	-0.126772311350511	1.22186367590234	-0.0924172314797298	1.43030022001344	-0.122641809032353	1.32960450509281	-0.0525924162232958	1.56011430617643	-0.159670479046742	1.12003624506282	-0.0624860554449007	1.51801114271426	0.0622550338448414	1.89269905879629	-0.126266295274185	1.28862284911239	0.00348546624120427	1.76118909842381	0.0153754666750624	1.86103497208271	-0.119992698322989	1.29724643848888	0.0510825478851533	1.78314146596159	-0.0961888669660707	1.33448880302082	-0.114647160172881	1.30328477453977	-0.13836718990751	1.34580985617267	-0.0532212157405534	1.62050338486416	-0.0734830158634593	1.58220985178201	-0.00439689039118507	2.01751986944156	-0.0504955857287305	1.66627470934884	-0.0484628676695065	1.78391691790882	-0.0804443868634054	1.41737029174358	-0.128740830570487	1.23180012757181	-0.136560299618394	1.3604488383055	-0.113617890843736	1.35980767938123	-0.0661950924939261	1.50412399228368	-0.117649475844469	1.29177767536961	-0.000191674122060004	1.8410434415544	-0.114065531720731	1.49995779535033	-0.035760735936792	1.69083833610306	-0.157531589439967	1.19131940501531	-0.0746700415229247	1.46664342277319	-0.0412823779724826	1.58570336601537	-0.0609433401245261	1.46209964269326	-0.116804675336258	1.27266676252174	-0.0478873261621886	1.62579240166918	-0.00696937111130125	1.77755024196255	-0.0879916495348013	1.49774148680893	-0.0368837024135548	1.65132882883426	-0.181866599955495	1.10212084737815	-0.199197543032833	0.996444868656078	-0.154646165041575	1.15892338405321	-0.135854495281554	1.43915646210804	-0.175727969068477	1.12275785223414	-0.108258653829319	1.40756886967286	-0.128117888000292	1.25650260134967	-0.177085374988682	1.05348675887018	-0.162560725601259	1.14813899929381	-0.119383143091412	1.3702178675828	-0.11516484893647	1.3919187267068	-0.084010933877679	1.56147147478812	-0.0600199187967061	1.58522626080966	-0.0641378283370593	1.59428989302545	-0.169673989455358	1.13624188891942	-0.199303751900362	1.03308702050135	-0.21347076062266	0.939820897829602	-0.195897247760995	1.05466671178475	-0.149191750506272	1.27215048474415	-0.178759192583974	1.11505419866892	-0.171220718157144	1.11777330743292	-0.0966462792584625	1.50490923520322	-0.167869414308013	1.17245862944579	-0.0127900581691262	2.44445034896434	-0.120517518618881	1.40121171231385	-0.0176185835313961	1.99762059308913	-0.012572041436313	1.94788884110326	-0.0541588625390746	1.53917927988279	-0.160458472360884	1.1828514514515	-0.113642552264277	1.35363280613841	-0.0182471436704948	1.83631991183742	-0.0572280489041687	1.9898299755436	-0.171847405259075	1.1880787709572	-0.08582006666173	1.5341783530758	-0.0984451726121708	1.48979235114084	-0.167510090276371	1.1989278270558	-0.0407321167738561	1.7260192084998	-0.0519940605757275	1.75467892998142	-0.135082890545466	1.3194750159176	-0.108093451352636	1.41404411248674	-0.052711614631618	1.94482279241112	-0.156877616338268	1.29718111984687	-0.0871175404262582	1.83999272172366	-0.101894679700214	1.61083769672306	-0.102394459768082	1.58558752124702	-0.0858712521322181	1.7498565962962	-0.13762865852839	1.45437111816744	-0.0559864690758219	2.26210396178034	-0.00706731910559899	2.11514517491306	-0.053805620960834	1.90740386899253	-0.145218546798722	1.39668662586743	-0.217663837859363	1.00990414345273	-0.0687546971223424	1.9816784551401	-0.103370936508715	1.60159051371337	-0.143889576977873	1.32411663456082	-0.0867222407594577	1.67207272915873	-0.110672693195542	1.61848807642658	-0.177064439357598	1.19657068672339	-0.132671848992598	1.45571437069076	-0.0220043722123893	2.29616135566547	-0.167547995633373	1.22479132363594	-0.0748503143698228	1.96241080816269	-0.0468825195399332	2.02388043327177	-0.0420267478238571	1.96231291047785	-0.0547122088158116	1.90943581403548	-0.133858700592762	1.40864719256032	-0.148965931427515	1.28482315303492	-0.087054080531386	1.79881013669625	-0.102172462523297	1.5917481622983	-0.0648574361160422	2.04308255603731	0.0139657509397425	2.62539032769448	-0.123020302679727	1.55680399032341	-0.143530993293636	1.40388117070967	-0.0915284462741555	1.67843888517233	-0.172702495705765	1.19613515644124	-0.144931553008009	1.36973286254743	0.0231763505623621	2.47763303855356	-0.00146568568148242	2.21444833388442	-0.0952070286992951	1.74254372991583	-0.0384094812206857	2.12250452233104	-0.0204546159323635	2.26090917111475	-0.10770728609296	1.61918475682861	-0.0739975342357362	1.91227493992085	-0.108025495906789	1.66038711894576	-0.152099626314713	1.26716525311668	-0.161882937310706	1.23794081044311	-0.0208635472884734	2.16981154462639	-0.0599252761520677	1.79334582043005	-0.163811183638723	1.26852311396884	-0.192117738837363	1.13089449580028	-0.0724826627779079	1.80052017928072	0.0131777278600109	2.16905493568204	0.00185818278796557	2.35477591656633	-0.126119198824936	1.41700270891103	-0.1861837738325	1.12720027429624	-0.0861500952824558	1.69216426889234	-0.0620145638155769	1.87082752566871	-0.0913075665902802	1.8723237565721	-0.0876273950179367	1.91924698620468	-0.194494558935164	1.13144784830516	-0.136882472371166	1.42810514419072	-0.0558023148716685	2.05707872950932	-0.00255545010821867	2.1635492387192	-0.0452068865999917	2.13458376360831	-0.118423241620909	1.33719857262379	-0.0994141645594447	1.49555356195092	-0.100391774719346	1.51906151433832	-0.0275708736043982	1.9384617122291	-0.0628220343674344	1.70500162613942	-0.142965993229086	1.31547594907695	-0.0400958637221441	1.83084036235281	-0.127674190520223	1.32680987772051	-0.139564778136912	1.3448964787827	-0.078651845878062	1.81368646754023	-0.0638844299681135	1.6424486336781	-0.144918845380493	1.25802888322599	-0.104153191415739	1.51344007265595	-0.11313215322709	1.46776550303818	-0.107358769640397	1.64173080521909	-0.0900877532834867	1.67267286644025	0.0195184029750211	2.06402622934833	-0.152153020073324	1.22482706307765	-0.0854973413884738	1.66790136278812	-0.0596339870741845	1.61660440113668	-0.0966944827572538	1.65794056792361	-0.145230108620316	1.3153720332528	-0.0546792587106287	1.73586656979888	-0.138434307142993	1.31978967470099	-0.208053679955425	1.00772593476471	-0.168887465452688	1.17668090569849	-0.109742163176985	1.48893839835941	-0.140459466622812	1.33274765275369	-0.205632292937495	1.01969874033477	-0.0327388082037551	1.69216465088746	-0.0844778085314931	1.65818437436711	-0.125389989440428	1.43496944137211	-0.123695521242748	1.3290903976203	-0.165875778678959	1.20215327328427	-0.0731248415751676	1.5611440885629	-0.139075505502523	1.28575768023463	-0.161229371977197	1.22534439842202	-0.0744677274584123	1.57357303285977	-0.1214940995609	1.50098246911944	-0.161032726204755	1.28876208881973	-0.0327790069356658	1.90013816573588	-0.120633945234166	1.30028456970063	-0.157472845933788	1.23113339657646	-0.138357926886985	1.39961252181807	-0.119576194064138	1.36805452007249	-0.127058178153164	1.4058125587975	-0.115149908419808	1.39315682075794	-0.0856789913710423	1.59389220396124	-0.0966099569797121	1.46046698681691	-0.187579441361934	1.07097985322913	-0.120203043038725	1.40702761791381	-0.101074556436833	1.38439875735483	-0.120716759101787	1.46397282341311	-0.0249522546914748	1.8720154277437	-0.205140114019775	0.9957260757689	-0.143959471009372	1.27467064473393	-0.0186895361006184	1.91991527050415	-0.038517939116435	1.7306282113726	-0.076396958147788	1.57579192101492	-0.0622447618479314	1.78430568000067	-0.0995969842152891	1.48271905393949	-0.0261831174604333	1.92221962794498	-0.0973624287609517	1.49565704691992	-0.0550025140496167	1.97580252855444	-0.0912152940477173	1.51269650226917	-0.0509867221860831	1.69609412580587	-0.137270061697898	1.27783041901314	-0.239406991324395	0.886968851243696	-0.0330328090356342	1.85793710034729	-0.0681439138439918	1.78109686916309	-0.127225417905302	1.44338692850346	-0.089414623413142	1.59436017904722	-0.156522526650203	1.21331802684778	-0.168895798673971	1.18018025908873	-0.146018736438477	1.37223980030448	-0.183266255999234	1.10050249830153	0.0849782363338415	2.04900736111963	-0.150230300193287	1.31984501671537	-0.0224351045152617	1.81125585023232	-0.0556295887891257	1.72906847241816	-0.121324846490484	1.41924441405187	-0.0294232262509332	1.91858632845522	-0.104746796147975	1.44916183194674	-0.0956920655313144	1.5377200039707	0.00526279648661854	2.07870286406859	-0.114427753752155	1.39522559781501	-0.107063148891977	1.6928237452152	-0.0822200206728797	1.75606917746034	-0.0481035427972858	1.82437244072075	-0.12617619660564	1.46446621870775	-0.0845167282609283	1.82779680642977	-0.0875439444154145	1.745869468617	-0.182153355888744	1.12728325134349	-0.0172781793216392	2.03277043021789
-0.107241751631265	1.25990387245398	-0.113312256802642	1.33140193017348	-0.137247552395786	1.13270718667761	-0.04528061830283	1.52280410877663	-0.0930144536366373	1.33308034617871	-0.0702339987440134	1.46293742536949	-0.113648382929995	1.27616944687234	0.00561428090084171	1.87386021056311	-0.08835145619648	1.4134745690859	-0.032074631292792	1.58428017774103	-0.0947444833746325	1.32411113087672	-0.0806037837528111	1.39714318563257	-0.0631260232412864	1.40175810017168	-0.0642488641566918	1.43563728748457	-0.0526604682825861	1.55069452140929	-0.060005490374531	1.58295320434824	-0.0485753641887903	1.58572345513743	-0.0114592779812376	1.61114588059396	-0.0308996831006131	1.61812250570822	-0.130019350484444	1.18203976024153	-0.20655357410675	1.02346652634862	-0.0694929824204433	1.93689860838652	-0.16082834112113	1.18570890610825	-0.343030913809009	0.573313503162657	-0.0121117661747953	2.36730068755582	-0.259740941771775	0.802780945294267	-0.0136032679431801	2.42297249802407	-0.0159069320868228	2.21331673977818	-0.181666702885784	1.08063549466056	0.0341247513654533	2.44875421147201	-0.141976904810963	1.35261619393412	-0.186500249085915	1.11673583391954	-0.160273141137144	1.23265586061751	-0.00215524898969971	2.23101947959524	-0.190844486844405	1.12618037028333	0.0562108230253071	2.59973652398592	-0.206147942910774	1.01495585578794	-0.117292810308053	1.47627102448375	-0.19508897404899	1.08717286534122	-0.109442932438924	1.54958959640655	-0.240756271411073	0.876136265146394	-0.178257808146423	1.13541982988928	-0.115449190333156	1.54005877445864	-0.136633445196666	1.27769686190148	-0.164131995247221	1.21348072226693	-0.170774878753197	1.13385067140259	-0.183507901312741	1.13724096212087	-0.136366895580168	1.35760609486347	-0.0812025504995854	1.6550167272203	-0.257247888212868	0.787060870729878	-0.155471117847919	1.2560244728639	-0.17054247845455	1.16502469789775	0.0362454595330927	2.59083737446526	-0.0839078399247201	1.54493022232733	-0.118732075028961	1.44775522127969	-0.184775717474051	1.12156212640528	-0.129091756754853	1.43844600659615	-0.123458686610853	1.40153494343876	-0.110372295060163	1.53184980372265	-0.24900126310884	0.829703422211567	-0.182931988158607	1.14138279747141	-0.19570208473104	1.04754312282785	-0.0742741640113115	1.59803562225402	-0.195407294484539	1.07415550084333	-0.0771868807585644	1.75030950306741	-0.122976935907028	1.55899753795983	-0.211435563307008	0.981304838014894	-0.0800309280391253	1.94974312927376	-0.0754626789604324	1.33324011695483	-0.0113067249720474	1.68561053026296	-0.119478328642732	1.20590965181091	-0.161320049023795	1.05880581228823	-0.126139253758423	1.17714602829275	-0.119739283293308	1.29097355144424	-0.0632912615843985	1.45079050945831	-0.111478181069428	1.22340770993801	-0.109316126375006	1.36488595741908	-0.056914263380153	1.51656842620167	-0.101214929284949	1.3625140261351	-0.0821191355995369	1.30766835483969	-0.0305138206550259	1.61352560004409	-0.0971704125147612	1.2891692289013	-0.0637001296121937	1.49198273574906	-0.0949453344712549	1.40422645893518	-0.0232294710789406	1.5945211695241	-0.131288859180534	1.19470266657966	-0.0327606912659043	1.5609828679979	0.092410935544793	1.77760662943292	-0.0971017241446658	1.35983216163508	0.0335046210748928	1.74028832068593	0.0442982618898543	1.82246349174035	-0.0909153415574434	1.36707537830863	0.082002652464683	1.69567308918815	-0.0655710505663548	1.39118609806727	-0.085098239660535	1.36774731310437	-0.113717159136212	1.43562861627861	-0.0246706101675092	1.65751117759517	-0.0460806803149376	1.63786813536574	0.0213535231126247	2.00723183967791	-0.0226656353219593	1.70346935699461	-0.0224578587918929	1.82531799834897	-0.0502593275785925	1.46661735775686	-0.0987930313487445	1.29966421817352	-0.111378816281199	1.4492757850439	-0.0857529596975892	1.43226058228292	-0.0366928353139135	1.54910435292215	-0.0884730017814076	1.35963395475143	0.0280371042602882	1.82570211946981	-0.0893809959279327	1.58657415213037	-0.00756817139448207	1.71611420808715	-0.130792482434905	1.27339895067051	-0.0445957632211418	1.51484169990176	-0.0109114266433025	1.6111947108675	-0.0295513231901759	1.49918501254985	-0.0862896648165278	1.33484393692021	-0.018803166056092	1.65846481795246	0.0219237227067539	1.77095715250362	-0.060608072965762	1.5621345021594	-0.00823122583229341	1.67621916643482	-0.155719101055587	1.18660985233749	-0.17144027471399	1.07459180034308	-0.127111579829264	1.23635052864281	-0.112940330690045	1.53861230329089	-0.149385258216357	1.206652697757	-0.080520574560074	1.47771657553695	-0.0994139441791041	1.32720591886995	-0.149100943480496	1.13032033230517	-0.13459571038583	1.22653637779852	-0.0923094600172309	1.44688231300058	-0.0884282438371237	1.46889462766574	-0.0576779533075541	1.62869815006142	-0.0315736035855124	1.63045720960658	-0.0361570437855696	1.64301785696622	-0.143775428425017	1.22054473061184	-0.174210735651119	1.11842697337233	-0.186914648842458	1.01810269215768	-0.172183230759405	1.14416610498212	-0.12381945531639	1.35967379505762	-0.154765001938013	1.20476338574207	-0.143182665545834	1.19692917437677	-0.0700108491199929	1.57568374156809	-0.141262321440744	1.25761675043543	0.00871329641710866	2.44887141653695	-0.0952389116425215	1.48423515189479	0.00793411915462316	2.00402175528859	0.0144638515460492	1.94651483629279	-0.0236215719654627	1.57231047293951	-0.134658040810998	1.26828623222592	-0.0839434231486896	1.41982115887503	0.00956474097480176	1.84094969161418	-0.0345677075759987	2.05615056689846	-0.146993476263919	1.27863758477944	-0.0581895285475714	1.59841478825086	-0.0722379885870286	1.56192085046639	-0.142113000218938	1.28780185332281	-0.0121665805501219	1.75505657983748	-0.0255859902011907	1.80087250006832	-0.108419966504992	1.40168863154738	-0.0816666229270945	1.48950197554135	-0.0288269638663553	2.00205033286271	-0.133097017695788	1.39344036535726	-0.0653761462553532	1.93553575740472	-0.0775593813848572	1.69849023828685	-0.0778875605830395	1.67149373187754	-0.0621773548341427	1.83223216020314	-0.114682516910347	1.55526054551162	-0.0361044565849197	2.34466880210399	0.0179963030337563	2.1074659910237	-0.0293020291459896	1.96320197626719	-0.122663266534316	1.49949111494046	-0.193179370897497	1.09821745045186	-0.0465259562258784	2.06422892738579	-0.0786442196655435	1.68813567753916	-0.117900059849538	1.4113489276903	-0.0617914306419841	1.74789702611817	-0.0874187987882978	1.71370926812746	-0.152326313639902	1.28985764700195	-0.108568080999878	1.55133804677843	0.000404951900282391	2.31995407271278	-0.142531928842568	1.31624209147639	-0.0534056070807636	2.05177363851408	-0.0229424972809104	2.07642033962903	-0.017154348687493	2.00215141726008	-0.0301940350556752	1.96571501436803	-0.109592154147831	1.50141874979623	-0.123008714869253	1.37151173825945	-0.0643054585501978	1.88670062584767	-0.077300175008552	1.67669365852113	-0.0436527066809547	2.12767093015767	0.0354291431863057	2.56215043087221	-0.10051631918776	1.65880881649477	-0.120235804392039	1.50445333793273	-0.0670590696456254	1.7590085859557	-0.147967554622125	1.28803932961162	-0.121255192137914	1.46702406205731	0.0461330134320647	2.3987886455108	0.0231182186500513	2.19696545895187	-0.0726067985553583	1.83734940665676	-0.0150923048085554	2.16427880404099	0.00252795144512463	2.27757346529977	-0.0842840269422502	1.7120259195169	-0.0514315723025804	1.99532986353327	-0.0851511242643707	1.75733457698886	-0.126187150240599	1.35420552656361	-0.137038700413318	1.32930587195147	0.00315334881371909	2.18386103363177	-0.0343789140954418	1.84886267109538	-0.139664183627619	1.36391548858458	-0.168125706483396	1.22462300303697	-0.0483180797638084	1.87343613982547	0.0387645210897724	2.12308612141117	0.0252397562347023	2.32928812053273	-0.100561531869491	1.50242821576076	-0.160351765977409	1.21579357864485	-0.0613139866879395	1.76864651734016	-0.0378088600335728	1.93399683055736	-0.0705328348397223	1.97659290657232	-0.0669180829729132	2.02381058148122	-0.171755387636305	1.22884923664048	-0.113477220892382	1.52580614912538	-0.0332643216497642	2.12390012806865	0.0224625175907087	2.14819935612573	-0.0228204649351999	2.19248638017463	-0.0918861658233582	1.41270890430158	-0.0729478574043881	1.56781279985432	-0.0747880937058808	1.59493338168476	-0.00161890620325733	1.96107938239577	-0.036709954322274	1.7593767434891	-0.117852601400118	1.40375799625184	-0.0139113855747354	1.86417827667471	-0.101151889982032	1.4058703046999	-0.114417979542011	1.43390987535615	-0.0557326223019137	1.8953742554914	-0.0362065611193348	1.69244589594387	-0.118966668136066	1.34154832330859	-0.0782190554922354	1.59214108824318	-0.0876587869999405	1.54993517116018	-0.0847128793531912	1.73810158877584	-0.0658976646901992	1.75287255936195	0.0460310587905796	2.01098257474654	-0.125994012185962	1.30838797174556	-0.0606044823955477	1.7429345837363	-0.0315127352501327	1.66261369132271	-0.0726551659198181	1.74451655668037	-0.119721947652994	1.40359794781708	-0.0278615421848148	1.78349868306685	-0.113127722327645	1.40642540577834	-0.18320757932239	1.09388453884439	-0.143729566001219	1.26482606497485	-0.0848493281756517	1.57204064921332	-0.115450400329993	1.42147157616335	-0.181704057970038	1.10781896726521	-0.00460830844107363	1.71414045832006	-0.0593205798619001	1.73156526917415	-0.100711727163119	1.52487074457009	-0.0964561422629628	1.40485141227575	-0.141220779177055	1.29236012553979	-0.0447479465878216	1.61406149606243	-0.113343635666865	1.36981137972667	-0.136767742387792	1.31627764716617	-0.0466308182335455	1.62866882486747	-0.0981642640259488	1.59698156759922	-0.13779945641977	1.38719873217589	-0.00677967281620717	1.9276291371941	-0.0925202191941766	1.37194800498922	-0.131812390197142	1.31895713655148	-0.114256834801646	1.49408226716101	-0.0925924978878766	1.44472737807284	-0.101966942167056	1.49344119752196	-0.0881497006276227	1.46956370829675	-0.0597319659476254	1.66370522044065	-0.0694932727578806	1.5281672416433	-0.161357218296691	1.15459844559753	-0.0937256833665365	1.48693947509103	-0.0721607005749011	1.44754597670579	-0.0959962625394791	1.55154351404314	0.00231876664484942	1.88781751408381	-0.17931436694092	1.07812544946408	-0.116577338827336	1.3565381361337	0.00795682018901944	1.9264671648281	-0.0103470736627055	1.75811714044445	-0.0491472054831796	1.63308193176024	-0.0371235408712429	1.84259300122023	-0.0722404267018834	1.55277036026537	-0.000238107406846377	1.94286793387127	-0.0706002125118554	1.56615610315237	-0.0316623840962831	2.03730554547821	-0.0638391781180029	1.5791650488471	-0.0236902979689302	1.73498589955033	-0.110323935669836	1.35833854728912	-0.216404579458433	0.97072016545871	-0.00659135326187288	1.88454782269159	-0.0431560271320313	1.84421296567623	-0.102795208423494	1.53556769969337	-0.0628728778301247	1.66488948826894	-0.129562612078643	1.29582511176973	-0.14362391058727	1.26824232330716	-0.122295916012282	1.47033975280153	-0.157003302235359	1.18521432092169	0.112199686124889	1.85144252527644	-0.125833495120481	1.41440250873572	0.00550424234527769	1.82067970696105	-0.0289247153728638	1.77738527167989	-0.0953302186244015	1.50153931807238	-0.00327091598343632	1.94224027496959	-0.0773240225900907	1.51985955555173	-0.0697336609507425	1.61115054773381	0.0312213144967555	2.04806298935763	-0.0872047110041332	1.47103026448751	-0.0855772808225181	1.79567527379805	-0.0590960309406454	1.83740878284084	-0.0222005142241444	1.86605709819094	-0.102814830231113	1.56026467089289	-0.0626030701782127	1.91788938019574	-0.0644877571495998	1.83091284906792	-0.158386285031618	1.21882016828492	0.00782892300999982	2.03997374022314
-0.0789414442831067	1.31712034669049	-0.087201921783609	1.400496467679	-0.10725600465009	1.19302425710033	-0.0165636886560816	1.55029332506253	-0.0634867629465234	1.38567489005062	-0.0425337012315764	1.5087345168237	-0.0852150175676258	1.33631418551907	0.0326634462695105	1.84960299270061	-0.060655169587396	1.47028285910024	-0.00291976452162757	1.60258501543262	-0.0658914469759083	1.37807502459961	-0.0525915383470416	1.44622117742667	-0.0327421086915411	1.43748889813591	-0.0346870076066033	1.47503009533638	-0.0243690866075725	1.58376060634806	-0.0335541485105908	1.62795966048409	-0.0206427670933546	1.61724393478571	0.0179077720681866	1.60975227932906	-0.0025161716111296	1.63728441392315	-0.101232644183909	1.24451010908943	-0.183710611793853	1.10791563761338	-0.048464288437489	2.01582370347897	-0.135557500845682	1.26623541762578	-0.318871417966749	0.629750370176099	0.00858387868437233	2.3714712286384	-0.238087087397143	0.877660024216361	0.00639259760623861	2.43097205247579	0.0067022733307901	2.22105719066245	-0.155987497311726	1.15837356732943	0.0559631604403227	2.34563871631438	-0.119483869513693	1.44365624581398	-0.16379982582949	1.20436581682403	-0.138359329864515	1.32311293214407	0.0205264035239583	2.21782547618738	-0.169815575464897	1.21918274123218	0.076996329227398	2.41348803000574	-0.182550996099841	1.09764920502282	-0.0937906949110774	1.55954890178371	-0.173288678051244	1.17657804596206	-0.0868328144565749	1.63533810509704	-0.217963619985889	0.954002146540508	-0.156062556897107	1.22346348732187	-0.0930445661604562	1.62871962658858	-0.110234373964186	1.3514653125541	-0.14207565608589	1.30412595840066	-0.146716439438735	1.21570108874589	-0.163133693689318	1.23101187789226	-0.112941311574518	1.4435457070038	-0.0574782998331462	1.72407698100233	-0.23277030334386	0.856760968141777	-0.131145021241912	1.34171237379432	-0.146844577334967	1.24971741257622	0.057037258670566	2.47222209787602	-0.0584865532517882	1.60814247235159	-0.0955474935455665	1.53083721155754	-0.161009099193191	1.20724774310764	-0.107350530175718	1.53082989445204	-0.0987789883195154	1.48053937902412	-0.0875704182787392	1.61667458430377	-0.227560587588754	0.906185310597525	-0.160808760602308	1.23147273485529	-0.170964293184256	1.12808789277294	-0.0489999476194186	1.65435362467724	-0.172581468677596	1.16091258448464	-0.0547586136772302	1.82368456855177	-0.102599228471544	1.66026411728787	-0.187719114311777	1.06196858191736	-0.0603053567776625	2.04291518513805	-0.0447626916322628	1.37399989431954	0.0172759939310759	1.68420247379115	-0.088953635018281	1.26153701939838	-0.131820225814852	1.12377121899159	-0.0960620753149778	1.23592290782351	-0.0918605285770854	1.35759345074125	-0.0337765544354905	1.48962812991308	-0.0813292701417144	1.27758062873713	-0.0832091146802582	1.43306255971614	-0.0283431588286503	1.55167504931863	-0.0732565609581679	1.42196488092689	-0.0518567573044391	1.35099566360579	-0.00185422683751912	1.63121290188303	-0.0675685136790117	1.34182791770142	-0.0349830277446578	1.53340596657765	-0.0672488599101568	1.46323483399984	0.00613347406541465	1.60243342353434	-0.102907239314325	1.25872108773391	-0.00303532708690779	1.57905921758789	0.122566837244745	1.62556497156969	-0.0679371530151465	1.41566166495851	0.0635237759085813	1.68357166741477	0.0732210571046462	1.74808949884709	-0.0618379847918977	1.4198634814423	0.112922757044213	1.57511809535476	-0.0349532341666391	1.42874709640473	-0.0555493191481885	1.41500917492578	-0.0890671283649147	1.51267164811954	0.00387999540553519	1.66699702291201	-0.0186783447664159	1.66915660676897	0.0471039366164344	1.95850865642379	0.00516431508481185	1.71238542670733	0.00354715008572071	1.83652724174891	-0.0200742682937796	1.49393554695464	-0.0688452321270024	1.35276118045712	-0.0861973329440034	1.52476547428447	-0.0578880285514427	1.48550517418861	-0.00719057813390089	1.56992476526666	-0.059296527718346	1.40901720356453	0.0562658826426363	1.77343323874861	-0.0646964601351344	1.65595723948192	0.0206243931478279	1.71151037041641	-0.104053375429842	1.34448073786341	-0.014521484919359	1.54004037454304	0.0194595246858776	1.60881387292472	0.00184069374417417	1.50938081065202	-0.0557746542967977	1.38010330339268	0.0102809940500046	1.66322018898379	0.0508168165248091	1.73072579887904	-0.0332244963967228	1.60528212007494	0.0204212507489679	1.67192966156212	-0.129571602155679	1.26306836974802	-0.143683006395147	1.14534173802097	-0.0995769946169541	1.30279221361324	-0.0900261660985369	1.62483852645252	-0.123042547364238	1.28207800555067	-0.0527824952908289	1.52935414687308	-0.0707100003579159	1.38318621831696	-0.121116511972309	1.19880679439639	-0.106630695170402	1.29426138610156	-0.0652357769430498	1.50740426217259	-0.0616916387377769	1.52924161826284	-0.0313449727374292	1.67374347558371	-0.00312728837431875	1.64976339015524	-0.00817625923407994	1.6663026019443	-0.117876867394676	1.2961445686745	-0.149117719401876	1.19804665354246	-0.160358537062256	1.09127047115168	-0.148469213757816	1.22786267801647	-0.0984471601265092	1.43542339552618	-0.130770811292051	1.28787023945233	-0.115144612934524	1.26544465879376	-0.0433754189815234	1.62604546045254	-0.114655228573475	1.33340483427582	0.0302166510033435	2.40781408913671	-0.0699603046661619	1.55139291547357	0.0334868218406426	1.97345427573739	0.0414997445284114	1.90842282508964	0.00691571860814932	1.57918219515573	-0.108857609261112	1.3428007654661	-0.0542442940331025	1.46802075242007	0.0373766256200984	1.81150604039811	-0.0119073662478287	2.09132662106223	-0.122139547268762	1.36046804717889	-0.0305589904334129	1.63982436589354	-0.0460308045618864	1.614154286335	-0.116715910161506	1.36747633865947	0.0163989556736123	1.75381150638171	0.000822080173346174	1.81390324749499	-0.0817570424645186	1.46823015610192	-0.0552397945015528	1.54534153622891	-0.0049423131010925	2.0278395054655	-0.109316419053308	1.47976953892009	-0.0436347520844482	2.00528247488543	-0.0532240830695005	1.76653337815348	-0.0533806613979974	1.73803815612879	-0.0384834575360671	1.89088547590654	-0.0917363752923053	1.64283440785765	-0.0162224440940174	2.3927322537044	0.0430599251731115	2.05961303036904	-0.00479843733114516	1.9880924771834	-0.10010798626991	1.59135729842869	-0.16869490393563	1.18249543121812	-0.0242972153294143	2.11671282941729	-0.0539175028223722	1.75507433222773	-0.0919105427212038	1.48577889543106	-0.0368606205245106	1.80071495649851	-0.064164904381054	1.79046896923006	-0.127588187922207	1.37427865801204	-0.084464313007159	1.63282630582531	0.022814276012954	2.29765406075567	-0.117515862051763	1.3984269086128	-0.0319608997917045	2.11419565057494	0.000997524978112452	2.09108268576721	0.00771805044887108	2.00828617279364	-0.00567586129553876	1.99114764526485	-0.0853256077028995	1.58056813652382	-0.0970514983109917	1.44611223269141	-0.0415568365690095	1.95067250761643	-0.0524278874938072	1.74003193855918	-0.0224479772458673	2.17982711353868	0.056892535432869	2.44786112256152	-0.0780123356957919	1.74564055048733	-0.0969406154904419	1.59115534074782	-0.0425896930170953	1.81702479235504	-0.123232613538485	1.37123975314399	-0.0975788312678185	1.55112915874731	0.0690896763017672	2.26947036611401	0.047702122981585	2.13657284298142	-0.0500065684114216	1.91092540405586	0.00822487160357499	2.16943787962155	0.0255105188226129	2.25040126721014	-0.0608607677915409	1.78614667809538	-0.0288656103694246	2.05143290034137	-0.0622767526219529	1.83525806863806	-0.100274674166485	1.42949686663306	-0.11219446351593	1.41106703184595	0.0271702449159117	2.15686326380974	-0.00883255203881594	1.87584233129866	-0.115517183616516	1.44981443430265	-0.14413367412943	1.3121051566657	-0.024153496749709	1.91617692678396	0.0643513143195339	2.03523027661929	0.048621329681439	2.25352466712688	-0.0750038649140453	1.57205902632971	-0.134519758122319	1.29580360992319	-0.0364778780934233	1.82180638375465	-0.0136031562515687	1.96794286216554	-0.0497581030891645	2.0586829919042	-0.0462087709278897	2.10503957917142	-0.149016216337446	1.32145161440622	-0.0900719694135971	1.61021019905501	-0.0107263284278599	2.15832559591541	0.0474804852896362	2.0911272746035	-0.00043404327040808	2.21181071782311	-0.0653490900258077	1.47260163094343	-0.0464815502493315	1.62007439306144	-0.0491844126924151	1.65084385071783	0.0243330611978836	1.94848877370715	-0.0105978742771136	1.78684286704358	-0.092739209571151	1.47960405821467	0.0122730925726733	1.86559813054657	-0.0746295894438416	1.47000184160971	-0.0892711809471088	1.51001581684691	-0.0328133987257652	1.95203641373983	-0.00852869227055619	1.71618098577325	-0.0930144908916397	1.41303932852391	-0.0522849195687314	1.64942828889702	-0.0621854207727909	1.61481485585312	-0.0620669890659852	1.81574178219992	-0.0417075760969117	1.81059002502164	0.0725437146061381	1.91785036939874	-0.0998350042985992	1.38054492188011	-0.0357116234026217	1.79494279878393	-0.00339148342608064	1.68216317540218	-0.0486158490823826	1.80753748391336	-0.0942137866856708	1.47937574718781	-0.00104382565900096	1.80054697784509	-0.0878211375122974	1.48023582042338	-0.158361478689355	1.17471784680329	-0.11857166654975	1.34412734222244	-0.0599564931743182	1.63756348733399	-0.0904413340371746	1.49749082350707	-0.157775823002581	1.19168294747264	0.0235221913216077	1.70576587967687	-0.0341633511923071	1.7818555366864	-0.0760334648858091	1.59756643140051	-0.0692167632831779	1.4652101039378	-0.116565779675151	1.37356937284127	-0.0163710516004755	1.6426156814289	-0.0876117658312067	1.44127592203098	-0.112306112798387	1.3978404079993	-0.0187939090086787	1.65948852394722	-0.0748344284909975	1.677156079741	-0.114566186634784	1.47619652117187	0.0192196613032515	1.92139954616093	-0.0644064931541868	1.42803155839412	-0.106151934460495	1.3948365086246	-0.0901557427163069	1.57539220245893	-0.0656088017116147	1.50531463470777	-0.0768757061809477	1.56442902004515	-0.0611494928354378	1.52917295848539	-0.0337849405242086	1.71118385699363	-0.0423765885360492	1.57597263743914	-0.135134995231448	1.2303523998462	-0.0672483236943485	1.55047749892001	-0.0432468447129687	1.49171025246078	-0.071275765977171	1.62268395880365	0.0295897879811736	1.86629654465046	-0.153488619862065	1.15504183225024	-0.0891952066453005	1.4255955035488	0.0346031764786572	1.89750947978367	0.017823791791024	1.75511910567838	-0.0218974528185713	1.66632735573793	-0.0120023198945545	1.87283989552373	-0.0448838691884776	1.60274854641797	0.0257069026467406	1.92622744650314	-0.0438379962627592	1.61638246850551	-0.00832225414294951	2.0673973911645	-0.0364630621882884	1.62448063528774	0.00360612624822276	1.74505018147844	-0.0833778096417738	1.42339974534699	-0.193402167592472	1.05254291921057	0.0198501025118883	1.87813676620149	-0.0181681404200708	1.87994223808643	-0.0783649989416855	1.61250447491368	-0.0363311322471075	1.71320556599372	-0.102602697507083	1.3669855777706	-0.118352022500569	1.34736609523427	-0.0985730955860867	1.5549139797545	-0.130740348471484	1.26195970301847	0.139421135915937	1.62794973176317	-0.101436690047676	1.49597310971094	0.033443589205817	1.79675733171766	-0.00221984195660174	1.79706281903262	-0.0693355907583186	1.56754074381734	0.0228813942840606	1.93126593818435	-0.0499012490322064	1.57127755627005	-0.0437752563701708	1.66386096522491	0.0571798325068924	1.97755888817645	-0.0599816682561116	1.52983389366106	-0.0640914127530589	1.87977954077918	-0.0359720412084112	1.89481450157062	0.00370251434899704	1.87678310780131	-0.0794534638565864	1.641726689745	-0.0406894120954971	1.98380038312659	-0.0414315698837849	1.8927064847103	-0.134619214174492	1.30383224702768	0.032936025341639	2.0096582853982
-0.0506411369349488	1.35891223191312	-0.061091586764576	1.45432439845485	-0.0772644569043948	1.24119899731992	0.0121532409906669	1.55370739069212	-0.0339590722564096	1.41834043849339	-0.0148334037191394	1.53367470499622	-0.0567816522052567	1.38117798160302	0.0597126116381792	1.79258106285457	-0.032958882978312	1.5057789139705	0.0262351022495368	1.59145950741522	-0.037038410577184	1.41446353552168	-0.0245792929412721	1.47604974245349	-0.00235819414179594	1.45016944388134	-0.00512515105651457	1.49106174375111	0.00392229506744113	1.59287482155354	-0.00710280664665064	1.64970275006121	0.00728983000208105	1.62406318861383	0.0472748221176108	1.58063455306616	0.025867339878354	1.62607021017336	-0.0724459378833752	1.29421872972276	-0.160867649480956	1.18847250932455	-0.0274355944545348	2.06960806853395	-0.110286660570234	1.33606299061905	-0.294711922124488	0.68706835729155	0.0292795235435399	2.33532246243055	-0.216433233022511	0.952132423729898	0.0263884631556572	2.39807358922188	0.0293114787484029	2.19143163737072	-0.130308291737669	1.22875371043145	0.0778015695151921	2.20027178693457	-0.0969908342164223	1.52297419881213	-0.141099402573066	1.28624625587419	-0.116445518591887	1.40545958853058	0.0432080560376163	2.16213478316751	-0.148786664085389	1.30791071346175	0.097781835429489	2.18831730598553	-0.158954049288908	1.17628426425499	-0.0702885795141016	1.62766695401609	-0.151488382053497	1.26178557652509	-0.0642226964742261	1.70490910233215	-0.195170968560705	1.02993782229659	-0.13386730564779	1.30555684972056	-0.0706399419877562	1.70181146642834	-0.0838353027317061	1.41231266256242	-0.12001931692456	1.38624264073641	-0.122658000124274	1.28986993599802	-0.142759486065896	1.32044771721098	-0.0895157275688683	1.51767173489117	-0.033754049166707	1.77202288278917	-0.208292718474853	0.924702491782812	-0.106818924635905	1.41589757909757	-0.123146676215385	1.32660625337607	0.0778290578080392	2.30912976014096	-0.0330652665788563	1.65135811914098	-0.0723629120621715	1.59926045739926	-0.137242480912332	1.2868000143378	-0.085609303596584	1.61086362620463	-0.0740992900281776	1.54513441311068	-0.0647685414973158	1.68552085435266	-0.206119912068668	0.9818306094833	-0.138685533046009	1.31575454871868	-0.146226501637472	1.20301811745536	-0.0237257312275256	1.68863009905242	-0.149755642870653	1.24200068179792	-0.032330346595896	1.87479998017052	-0.0822215210360605	1.74829949155589	-0.164002665316547	1.13883284619491	-0.0405797855161997	2.11288237792718	-0.0140627043040931	1.39563298127652	0.0458587128341994	1.65379782946585	-0.05842894139383	1.30254907189849	-0.102320402605909	1.17909485072314	-0.0659848968715321	1.27959412261312	-0.0639817738608631	1.40842503002947	-0.00426184728658263	1.50387079287616	-0.0511803592140011	1.31660450924348	-0.0571021029855108	1.48386360290983	0.000227945722852341	1.5635649305675	-0.0452981926313869	1.46444929835432	-0.0215943790093414	1.37593567615011	0.0268053669799876	1.61920239123964	-0.0379666148432621	1.3773861913507	-0.00626592587712183	1.55195878203642	-0.0395523853490587	1.50440941778653	0.03549641920977	1.58364299953522	-0.0745256194481159	1.31001401984432	0.0266900370920887	1.56819377133879	0.152722738944696	1.45104944887719	-0.0387725818856272	1.4539486479365	0.0935429307422698	1.59658452894304	0.102143852319438	1.64233079906911	-0.0327606280263519	1.45260948789296	0.143842861623742	1.42904290635427	-0.00433541776692326	1.4426939600379	-0.026000398635842	1.44330606868014	-0.0644170975936174	1.57443655533057	0.0324306009785794	1.64869501382811	0.00872399078210562	1.67476936365142	0.0728543501202442	1.8739180865027	0.032994265491583	1.69278647643521	0.0295521589633343	1.81723213271562	0.0101107909910333	1.49816859361741	-0.0388974329052605	1.38898637448967	-0.0610158496068079	1.58435225311104	-0.0300230974052962	1.51869705208153	0.0223116790461118	1.56550689076552	-0.0301200536552846	1.43978362604558	0.0844946610249845	1.68629629458379	-0.0400119243423361	1.70560351943063	0.0488169576901378	1.67717101657928	-0.0773142684247794	1.40234796578072	0.0155527933824238	1.54108971467034	0.0498304760150576	1.57862777687536	0.0332327106785242	1.49449425116306	-0.0252596437770677	1.40672793891487	0.0393651541561012	1.63993084605468	0.0797099103428642	1.65900132121029	-0.00584091982768342	1.62431218135054	0.0490737273302294	1.63858807537769	-0.103424103255772	1.32936874016456	-0.115925738076304	1.20714010555965	-0.0720424094046438	1.35609344338301	-0.0671120015070281	1.69515971246492	-0.096699836512118	1.34685673097915	-0.0250444160215838	1.56056374902154	-0.0420060565367275	1.42234813310173	-0.0931320804641224	1.25502795275601	-0.078665679954974	1.34918019832508	-0.0381620938688687	1.54949282387408	-0.0349550336384302	1.57061080404615	-0.0050119921673043	1.69288356449616	0.025319026836875	1.63916983431108	0.0198045253174098	1.66297368284144	-0.0919783063643351	1.36081568579895	-0.124024703152634	1.26996524607345	-0.133802425282054	1.15752554175206	-0.124755196756227	1.30399079345595	-0.0730748649366281	1.49702942831059	-0.10677662064609	1.36103198098411	-0.0871065603232147	1.32181658324724	-0.0167399888430538	1.65398577994596	-0.0880481357062067	1.39510344049496	0.0517200055895783	2.32361161192831	-0.0446816976898022	1.60033091178534	0.0590395245266619	1.90771755298166	0.0685356375107735	1.83568977296271	0.0374530091817613	1.55960498031341	-0.0830571777112257	1.40405811904341	-0.0245451649175152	1.49640152525354	0.065188510265395	1.74969237766149	0.0107529750803412	2.09377615137093	-0.0972856182736053	1.43127756539283	-0.00292845231925432	1.65406103323705	-0.0198236205367441	1.64448568973652	-0.0913188201040733	1.43561094175217	0.0449644918973464	1.7223086657556	0.0272301505478831	1.79681827591863	-0.0550941184240451	1.5180107034789	-0.0288129660760112	1.58005898764959	0.0189423376641702	2.02080347411277	-0.0855358204108285	1.5536369473477	-0.0218933579135431	2.04844014655825	-0.0288887847541439	1.80881391174818	-0.0288737622129552	1.77889723433088	-0.0147895602379916	1.92347528952019	-0.0687902336742631	1.71439251823845	0.0036595683968848	2.40436354653793	0.0681235473124668	1.97410049668106	0.0197051544836991	1.98058914785046	-0.0775527060055042	1.66941965862039	-0.144210436973764	1.26085379402939	-0.00206847443295033	2.13451017221859	-0.0291907859792009	1.79608493034038	-0.0659210255928694	1.54493261448846	-0.0119298104070369	1.82832600446737	-0.0409110099738103	1.84604804461824	-0.102850062204511	1.44784560606622	-0.0603605450144395	1.69745177913255	0.0452236001256258	2.23306794012389	-0.0924997952609573	1.46897302632775	-0.0105161925026453	2.14709129106406	0.0249375472371351	2.07098786546834	0.032590449585235	1.9805454651087	0.0188423124645978	1.98437031744988	-0.0610590612579684	1.64346004509191	-0.0710942817527301	1.50623926294339	-0.0188082145878213	1.98829497178349	-0.0275555999790625	1.77910229239787	-0.00124324781077978	2.19755224951663	0.0783559276794323	2.28921452038516	-0.0555083522038242	1.81437473688689	-0.0736454265888449	1.662649925849	-0.0181203163885653	1.85023071219048	-0.0984976724548443	1.44342436779018	-0.0739024703977234	1.62035155678944	0.0920463391714699	2.0980142147356	0.0722860273131188	2.03324023330682	-0.0274063382674847	1.95745305261973	0.0315420480157054	2.13783090659049	0.0484930862001011	2.18328303359502	-0.0374375086408315	1.83884529736293	-0.00629964843626885	2.07808724645931	-0.039402380979535	1.89137467739026	-0.0743621980923705	1.49067801921291	-0.0873502266185416	1.48078709019315	0.0511871410181043	2.09155767623903	0.01671381001781	1.87295111862648	-0.0913701836054123	1.52376968357598	-0.120141641775463	1.39117064248837	1.1086264390503e-05	1.93009460578933	0.0899381075492954	1.91066754566033	0.0720029031281758	2.13705427577237	-0.0494461979585997	1.62351939569366	-0.108687750267228	1.36565045542422	-0.0116417694989069	1.84941989339207	0.0106025475304353	1.97116155765271	-0.0289833713386066	2.11545629853649	-0.0254994588828662	2.15721024831988	-0.126277045038587	1.4061893038205	-0.0666667179348125	1.67865743419489	0.0118116647940444	2.15875423029793	0.0724984529885636	1.9938456876967	0.0219523783943838	2.19254676048333	-0.0388120142282573	1.51464386365549	-0.020015243094275	1.65032700325619	-0.0235807316789495	1.68472224687611	0.0502850285990245	1.89719827120282	0.0155142057680469	1.78609952620824	-0.0676258177421836	1.54057254611918	0.0384575707200819	1.83506013908698	-0.048107288905651	1.51697984761228	-0.0641243823522071	1.5707058996407	-0.00989417514961677	1.98128756109302	0.0191491765782225	1.71245047418848	-0.0670623136472132	1.47015989898252	-0.0263507836452275	1.68483243664924	-0.0367120545456412	1.65995369854502	-0.0394210987787791	1.8718981675246	-0.0175174875036241	1.84357860383226	0.0990563704216965	1.7900780668326	-0.0736759964112367	1.43902257146553	-0.0108187644096956	1.82173669489116	0.0247297683979713	1.6715414046341	-0.0245765322449469	1.84661452773511	-0.0687056257183479	1.54026336087704	0.0257738908668129	1.78551433120293	-0.0625145526969497	1.53874357164799	-0.133515378056321	1.24816230604589	-0.0934137670982813	1.41230710384892	-0.0350636581729846	1.68302053861655	-0.065432267744356	1.55832682616328	-0.133847588035124	1.2689840088121	0.051652691084289	1.6673026662227	-0.00900612252271416	1.80688770578832	-0.0513552026084994	1.65207539054941	-0.0419773843033929	1.50795296971729	-0.0919107801732464	1.44345955749751	0.0120058433868706	1.64555450927458	-0.0618798959955487	1.4977216414148	-0.0878444832089815	1.46764386195442	0.00904300021618798	1.66473834387853	-0.0515045929560463	1.73656344634651	-0.0913329168497978	1.55326924300382	0.0452189954227102	1.88163625408693	-0.036292767114197	1.46612429009934	-0.0804914787238491	1.45738460690285	-0.0660546506309679	1.64094478754804	-0.0386251055353527	1.54753377217049	-0.0517844701948398	1.61757913886996	-0.0341492850432528	1.56871647269903	-0.00783791510079168	1.73424757923661	-0.0152599043142179	1.60194831822104	-0.108912772166205	1.29643948492731	-0.0407709640221605	1.59529767655989	-0.0143329888510362	1.51506872096823	-0.0465552694148629	1.67494220491382	0.0568608093174978	1.81167399366829	-0.127662872783209	1.22456586226025	-0.0618130744632648	1.47703845445779	0.061249532768295	1.83475640175828	0.0459946572447534	1.72171478939353	0.00535229984603725	1.67419224274684	0.013118901082134	1.87365329498755	-0.0175273116750719	1.63066893030672	0.0516519127003275	1.87302003351565	-0.0170757800136629	1.64433751636944	0.0150178758103842	2.06459510697572	-0.00908694625857409	1.64666948260843	0.0309025504653757	1.7260367916942	-0.0564316836137115	1.47229496512521	-0.17039975572651	1.13088643647378	0.0462915582856497	1.83888891770776	0.00681974629188964	1.88680441154235	-0.0539347894598772	1.66944316597336	-0.00978938666409035	1.73722409925889	-0.0756427829355221	1.42454471211005	-0.0930801344138679	1.41526291619994	-0.0748502751598913	1.62459859198388	-0.10447739470761	1.32861296005966	0.166642585706985	1.39349275876367	-0.0770398849748698	1.56326442265216	0.0613829360663564	1.74099053874408	0.0244850314596603	1.78330140256983	-0.0433409628922358	1.61487708766371	0.0490337045515575	1.8845111569091	-0.0224784754743221	1.60146073954247	-0.0178168517895989	1.69378656641939	0.0831383505170294	1.87152213624588	-0.0327586255080901	1.56673962843757	-0.0426055446835998	1.9422939630995	-0.0128480514761771	1.92595587681161	0.0296055429221384	1.85625067240459	-0.0560920974820596	1.70607998569251	-0.0187757540127815	2.02304982411706	-0.0183753826179701	1.92889116058139	-0.110852143317366	1.38012073289224	0.0580431276732781	1.94363223928202
-0.0223408295867908	1.38377629650281	-0.034981251745543	1.4890112359885	-0.0472729091586993	1.2755658176091	0.0408701706374155	1.53289280119989	-0.00443138156629574	1.431775928641	0.0128668937932975	1.53669413386387	-0.0283482868428876	1.40922843505469	0.086761777006848	1.70592019665301	-0.00526259636922799	1.52057362735092	0.0553899690207013	1.55433221420561	-0.00818537417845977	1.42950218717775	0.00343295246449737	1.48552976268643	0.0280257204079492	1.44104762669823	0.024436705493574	1.48356698892966	0.0322136767424547	1.57774682590756	0.0193485352172895	1.64433213105318	0.0352224270975167	1.60594325287332	0.076641872167035	1.52517031174533	0.0542508513678375	1.58872703753431	-0.0436592315828408	1.32942231511347	-0.138024687168059	1.2634701408038	-0.00640690047158055	2.09179115369426	-0.0850158202947866	1.3942435749424	-0.270552426282228	0.744367722381789	0.0499751684027074	2.26063928726754	-0.194779378647879	1.02477228059786	0.0463843287050759	2.32596804415329	0.0519206841660158	2.12596317169818	-0.104629086163611	1.28996218554352	0.0996399785900615	2.0208914307462	-0.0744977989191519	1.5890083961209	-0.118398979316641	1.36051259929403	-0.0945317073192582	1.47764443117159	0.0658897085512743	2.06892463583309	-0.127757752705881	1.39053313715186	0.11856734163158	1.93756678786402	-0.135357102477975	1.24761589648668	-0.0467864641171258	1.67846519850741	-0.12968808605575	1.34100872912191	-0.0416125784918774	1.75602760087171	-0.172378317135521	1.10260821708636	-0.111672054398474	1.37979997755677	-0.0482353178150563	1.75707890821189	-0.0574362314992264	1.458383908825	-0.0979629777632293	1.45846554678123	-0.0985995608098124	1.35445402875774	-0.122385278442473	1.40369125105893	-0.0660901435632187	1.57778267867297	-0.0100297985002679	1.79686707058337	-0.183815133605846	0.989687616506122	-0.082492828029898	1.47771168385051	-0.099448775095802	1.39374300865684	0.0986208569455125	2.11084249190534	-0.00764397990592447	1.66932170896603	-0.0491783305787765	1.65090638066869	-0.113475862631472	1.35827654162716	-0.0638680770174497	1.6762173249999	-0.0494195917368399	1.59327035746161	-0.0419666647158923	1.73614005122829	-0.184679236548581	1.05546767303464	-0.11656230548971	1.39232276095391	-0.121488710090688	1.27056392166882	0.00154848516436734	1.69960834153515	-0.12692981706371	1.31607377183165	-0.00990207951456168	1.9016075992854	-0.061843813600577	1.82058236399205	-0.140286216321316	1.21027902659902	-0.0208542142547369	2.15728598062987	0.0166372830240766	1.39718275933763	0.0744414317373229	1.59583978458162	-0.0279042477693789	1.32751051891283	-0.0728205793969664	1.22121807690428	-0.0359077184280864	1.30790461962091	-0.036103019144641	1.44147143027312	0.0252528598623253	1.49503444531793	-0.0210314482862879	1.33903391889468	-0.0309950912907634	1.51688040876905	0.028799050274355	1.55189023101076	-0.0173398243046058	1.48836104255946	0.00866799928575634	1.38150223719575	0.0554649607974944	1.58113682537912	-0.00836471600751265	1.39222766383106	0.0224511759904142	1.54487215051771	-0.0118559107879606	1.52610328881788	0.0648593643541253	1.53917967511384	-0.046143999581907	1.34683296006187	0.0564154012710852	1.53163002856307	0.182878640644648	1.26440027327448	-0.00960801075610784	1.47077870769004	0.123562085575958	1.48436382232283	0.13106664753423	1.51118255610163	-0.00368327126080614	1.46560264022954	0.174762966203272	1.26609044591176	0.0262823986327926	1.43461372951727	0.00354852187650434	1.45158108305279	-0.03976706682232	1.61881411320253	0.0609812065516236	1.60362382936714	0.0361263263306273	1.65449238126479	0.098604763624054	1.75592838325491	0.0608242158983542	1.64575642313099	0.0555571678409479	1.7685283703102	0.0402958502758463	1.47914445597472	-0.00894963368351842	1.40395964370632	-0.0358343662696126	1.62409857646016	-0.00215816625914966	1.53113998759644	0.0518139362261243	1.53395583053663	-0.000943579592223132	1.45083913621297	0.112723439407333	1.57243775727791	-0.0153273885495379	1.73363780282901	0.0770095222324477	1.61462033768402	-0.0505751614197169	1.44513005234502	0.0456270716842067	1.51788342221312	0.0802014273442377	1.52205108800319	0.0646247276128743	1.45540474637183	0.00525536674266236	1.41369641758598	0.0684493142621978	1.58978303142593	0.108603004160919	1.55958012063148	0.0215426567413559	1.61663388368868	0.0777262039114908	1.57774558239599	-0.0772766043558638	1.38358685099256	-0.088168469757461	1.2582596952617	-0.0445078241923335	1.39443717627832	-0.0441978369155195	1.74731754308365	-0.0703571256599983	1.39901676616184	0.0026936632476614	1.57018797691664	-0.0133021127155393	1.4431354710415	-0.0651476489559356	1.29808370846763	-0.0507006647395457	1.3894918220696	-0.0110884107946876	1.57106597478256	-0.0082184285390835	1.58817538094975	0.0213209884028206	1.68484656703185	0.0537653420480687	1.60151565216566	0.0477853098688995	1.63243459298206	-0.0660797453339943	1.41203984711508	-0.0989316869033909	1.33230172055054	-0.107246313501853	1.21516185129711	-0.101041179754637	1.37064262042675	-0.0477025697467468	1.54249216725766	-0.0827824300001287	1.42182864502759	-0.0590685077119049	1.36429441867494	0.00989544129541575	1.65833938387326	-0.0614410428389381	1.44235598480419	0.0732233601758132	2.20074810519321	-0.0194030907134426	1.62927679777235	0.0845922272126813	1.81034731872183	0.0955715304931357	1.73215623336346	0.0679902997553732	1.51461662564978	-0.0572567461613396	1.4507442775507	0.0051539641980719	1.50387205480971	0.0930003949106917	1.65881576815738	0.0334133164085113	2.0633266248124	-0.0724316892784485	1.48899307530087	0.0247020857949043	1.64333271681107	0.00638356348839808	1.65172636092373	-0.0659217300466407	1.49008644661715	0.0735300281210806	1.66202719775703	0.05363822092242	1.75064890340307	-0.0284311943835717	1.54934296812762	-0.00238613765046969	1.59320999539476	0.042826988429433	1.97717352191528	-0.0617552217683488	1.61274928943589	-0.000151963742638039	2.06344846853223	-0.00455348643878739	1.82624492539727	-0.00436686302791311	1.79551800714698	0.00890433706008387	1.92863942214983	-0.0458440920562209	1.7676568528498	0.0235415808877871	2.37916853765339	0.093187169451822	1.85540768024595	0.0442087462985435	1.93699956164251	-0.0549974257410983	1.72816966077889	-0.119725970011898	1.33143330929934	0.0201602664635138	2.12003254680035	-0.00446406913602959	1.81249970158376	-0.0399315084645351	1.58673005770135	0.0130009997104367	1.82948438251916	-0.0176571155665666	1.87840325324991	-0.0781119364868159	1.50848020074233	-0.0362567770217201	1.74292170473774	0.0676329242382974	2.13141392744365	-0.067483728470152	1.52573310496875	0.0109285147864139	2.14899237173367	0.048877569496158	2.01732619141811	0.057462848721599	1.92033913658125	0.0433604862247343	1.94254567723552	-0.0367925148130374	1.68787803200352	-0.0451370651944685	1.54988214597325	0.00394040739336687	1.99811963815612	-0.00268331246431774	1.79382880574993	0.0199614816243077	2.18209585424069	0.0998193199259956	2.09517935782311	-0.0330043687118565	1.86173140092283	-0.0503502376872479	1.71673024000685	0.00634906023996473	1.85729776781289	-0.0737627313712041	1.50250282421131	-0.0502261095276283	1.67254077657991	0.115003002041172	1.89806286539056	0.0968699316446526	1.89636288908974	-0.00480610812354798	1.97626108725537	0.0548592244278356	2.07103032791102	0.0714756535775892	2.07994200633264	-0.0140142494901222	1.86810243446259	0.0162663134968869	2.07082099356548	-0.0165280093371171	1.92359693001548	-0.0484497220182563	1.53575645785662	-0.0625059897211534	1.53498751297854	0.0752040371202968	1.99155155637773	0.0422601720744359	1.84016671960954	-0.0672231835943087	1.58356454960402	-0.0961496094214971	1.45976086620157	0.02417566927849	1.91476706252391	0.115524900779057	1.7564220725011	0.0953844765749125	1.98662221904478	-0.0238885310031542	1.655014153978	-0.0828557424121376	1.42337679517294	0.0131943390956093	1.85023177457911	0.0348082513124395	1.94346909757216	-0.00820863958804885	2.14355133865147	-0.00479014683784262	2.17825321032044	-0.103537873739728	1.48029742754625	-0.0432614664560279	1.72890437942759	0.0343496580159487	2.1250556563991	0.097516420687491	1.86161792657916	0.0443388000591756	2.13778604757821	-0.0122749384307069	1.53717456196764	0.00645106406078155	1.65738215534636	0.00202294933451619	1.69531863575257	0.0762369960001654	1.81437659581093	0.0416262858132074	1.75707470400176	-0.0425124259132162	1.58460643497963	0.0646420488674907	1.77404580961193	-0.0215849883674604	1.54512701796153	-0.0389775837573052	1.61386862535984	0.0130250484265316	1.98178376132706	0.0468270454270011	1.68114097402868	-0.0411101364027865	1.51093834527555	-0.000416647721723562	1.69707671041666	-0.0112386883184916	1.68353493917267	-0.016775208491573	1.9045031035832	0.00667260108966339	1.85051783599764	0.125569026237255	1.63491127100343	-0.0475169885238741	1.48190182080608	0.0140740945832304	1.82208540626606	0.0528510202220233	1.63290336354165	-0.000537215407511282	1.86034371031792	-0.043197464751025	1.58420358910896	0.0525916073926268	1.74159061633968	-0.0372079678816021	1.57925678453862	-0.108669277423286	1.31262280450767	-0.0682558676468122	1.46730284677295	-0.0101708231716511	1.70612649210392	-0.0404232014515372	1.60189222652225	-0.109919353067667	1.33647685106309	0.0797831908469704	1.59742166293762	0.0161511061468789	1.80529879639457	-0.0266769403311897	1.68656079776934	-0.014738005323608	1.53142878703084	-0.0672557806713421	1.49992898477674	0.0403827383742167	1.62272721279751	-0.0361480261598905	1.53500145292145	-0.0633828536195763	1.52352466509677	0.0368799094410547	1.6442122678112	-0.028174757421095	1.77510214590483	-0.0680996470648121	1.61616897502726	0.0712183295421689	1.80982843548158	-0.0081790410742073	1.48197988860407	-0.0548310229872027	1.50466958886719	-0.0419535585456291	1.68855060774619	-0.0116414093590909	1.56969293048471	-0.0266932342087319	1.6510928564484	-0.00714907725106773	1.58496692061604	0.0181091103226252	1.72987384696938	0.0118567799076135	1.60498243214305	-0.0826905491009622	1.35100198464565	-0.0142936043499724	1.61965393191549	0.0145808670108962	1.51658575837746	-0.0218347728525548	1.70646945233754	0.0841318306538219	1.72700413361273	-0.101837125704354	1.28488329835448	-0.0344309422812291	1.51036268583149	0.0878958890579329	1.74158896087443	0.0741655226984829	1.65945817477461	0.0326020525106457	1.65641230992213	0.0382401220588224	1.84491300247036	0.00982924583833389	1.6353756012414	0.0775969227539145	1.78876001455253	0.0096864362354333	1.64885996573855	0.0383580057637177	2.02885662435995	0.0182891696711404	1.64373240825726	0.0581989746825287	1.67900841751466	-0.0294855575856494	1.50338171032852	-0.147397343860548	1.20418508428663	0.0727330140594109	1.76789150105434	0.0318076330038501	1.864542539717	-0.0295045799780688	1.70629398644295	0.0167523589189269	1.73579104003999	-0.0486828683639616	1.46660177355161	-0.0678082463271668	1.46986101266669	-0.051127454733696	1.67723773405035	-0.078214440943735	1.38325102884095	0.193864035498033	1.1612349185374	-0.052643079902064	1.61420190507416	0.0893222829268957	1.65644177505614	0.0511899048759222	1.74078656849389	-0.0173463350261528	1.64177129993057	0.0751860148190544	1.80377520711319	0.00494429808356212	1.60924622847582	0.00814155279097295	1.69971805326928	0.109096868527166	1.73601923429082	-0.00553558276006849	1.58170287062257	-0.0211196766141406	1.98106665239759	0.0102759382560572	1.92949186538928	0.0555085714952798	1.80560436047896	-0.0327307311075328	1.74849542975483	0.00313790406993397	2.0341505098218	0.00468080464784471	1.93806297325958	-0.0870850724602404	1.44546221228438	0.0831502300049172	1.84546546450063
0.00595947776136707	1.39078021979409	-0.00887091672650997	1.50534436705411	-0.0172813614130037	1.29385718219773	0.069587100284164	1.48874523779148	0.0250963091238181	1.42558343625384	0.0405671913057344	1.5175878494747	8.50785194815851e-05	1.41949485673641	0.113810942375517	1.59408707473117	0.0224336902398561	1.51454004796205	0.0845448357918657	1.49355789348121	0.0206676622202644	1.42503757335016	0.0314451978702668	1.47433482048476	0.0584096349576944	1.4106640766169	0.0539985620436626	1.45428254584183	0.0605050584174682	1.53910193164716	0.0457998770812296	1.61426352239058	0.0631550241929523	1.56370211461621	0.106008922216459	1.44598639260247	0.082634362857321	1.527256279295	-0.0148725252823064	1.34654253837212	-0.115181724855162	1.3311951978168	0.0146217935113737	2.08524966155896	-0.0597449800193389	1.43914293760421	-0.246392930439968	0.800931049289548	0.0706708132618749	2.15098073434699	-0.173125524273247	1.09443294042399	0.0663801942544946	2.21812567781018	0.0745298895836286	2.02779741620641	-0.0789498805895533	1.34034825749367	0.121478387664931	1.81716158335372	-0.0520047636218813	1.63989683445162	-0.0956985560602167	1.42539095888509	-0.0726178960466297	1.53780425348153	0.0885713610649324	1.94494344258142	-0.106728841326372	1.4652404748007	0.139352847833671	1.67501285630792	-0.111760155667042	1.31081545498483	-0.0232843487201501	1.71027890016137	-0.107887790058004	1.41125776833355	-0.0190024605095286	1.78694589578176	-0.149585665710337	1.17066727055045	-0.0894768031491572	1.44438000203767	-0.0258306936423564	1.79277886179583	-0.0310371602667466	1.48823035521862	-0.0759066386018987	1.51896361663739	-0.0745411214953509	1.40772108436208	-0.10201107081905	1.47838485816748	-0.0426645595575691	1.62200033506882	0.0136944521661714	1.79390103031218	-0.159337548736839	1.05050770502879	-0.0581667314238908	1.52544659925051	-0.0757508739762195	1.44935645243992	0.119412656082986	1.88735141261486	0.0177773067670074	1.66454253759639	-0.0259937490953815	1.6841376527815	-0.089709244350613	1.41764646379403	-0.0421268504383154	1.72490206587808	-0.0247398934455022	1.62336848786294	-0.0191647879344687	1.76680441924777	-0.163238561028495	1.12588759143333	-0.0944390779334108	1.45936525684528	-0.0967509185439044	1.3288289158611	0.0268227015562603	1.68691522970083	-0.104103991256768	1.38144731270421	0.0125261875667726	1.89954711749065	-0.0414661061650935	1.87495997469562	-0.116569767326086	1.27321193301366	-0.00112864299327409	2.17462126858065	0.0473372703522463	1.37790704017457	0.103024150640446	1.51307797952191	0.00262044585507204	1.3355245342765	-0.0433207561880234	1.24969321583714	-0.00583053998464067	1.31993141291867	-0.00822426442841873	1.45672789955295	0.0547675670112332	1.46414142374011	0.00911746264142532	1.34398613690449	-0.004888079596016	1.53103581353598	0.0573701548258577	1.51728487546199	0.0106185440221752	1.49272520422195	0.038930377580854	1.36745628771621	0.0841245546150011	1.51899584496863	0.0212371828282368	1.38812515484729	0.0511682778579502	1.51514959347194	0.0158405637731375	1.52432640437784	0.0942223094984805	1.4712246156405	-0.0177623797156981	1.36780582318938	0.0861407654500818	1.47174398999592	0.213034542344599	1.07544992555585	0.0195565603734114	1.46691945569784	0.153581240409647	1.35297017541466	0.159989442749022	1.36170042648628	0.0253940855047395	1.45845596022848	0.205683070782802	1.09518544357861	0.0569002150325083	1.40539768654221	0.0330974423888508	1.43953954021784	-0.0151170360510227	1.64383820463392	0.089531812124668	1.53399642649905	0.0635286618791489	1.60921603948554	0.124355177127864	1.61334882402256	0.0886541663051253	1.57360678831277	0.0815621767185615	1.69282179916701	0.0704809095606591	1.43768647167974	0.0209981655382236	1.39979747619798	-0.0106528829324171	1.64259423885105	0.025706764886997	1.52244877330321	0.0813161934061369	1.47782214264894	0.0282328944708384	1.44183614019231	0.140952217789681	1.43804765708004	0.00935714724326053	1.73891877793177	0.105202086774758	1.52444870714743	-0.0238360544146543	1.47138780349119	0.0757013499859894	1.47137613031234	0.110572378673418	1.44128532194442	0.0960167445472244	1.39406856069778	0.0357703772623923	1.40073809867299	0.0975334743682943	1.51518783561716	0.137496097978975	1.43580505649797	0.0489262333103951	1.58526986689517	0.106378680492752	1.4901288658731	-0.0511291054559561	1.42407916411583	-0.0604112014386179	1.29722592678428	-0.0169732389800232	1.41619570041081	-0.0212836723240107	1.77957233095309	-0.0440144148078787	1.43599830244175	0.0304317425169065	1.55788883243166	0.0154018311056491	1.44259572395801	-0.037163217447749	1.32694182123125	-0.0227356495241176	1.41381194439528	0.0159852722794935	1.56869633535341	0.0185181765602632	1.58394376257688	0.0476539689729455	1.65209223805048	0.0822116572592624	1.53952939709883	0.0757660944203892	1.57415965683084	-0.0401811843036534	1.4463335236122	-0.0738386706541483	1.38334112823269	-0.080690201721651	1.26262529582394	-0.0773271627530481	1.42608383793126	-0.0223302745568656	1.57027338692994	-0.0587882393541673	1.46927319638204	-0.0310304551005951	1.39152603229228	0.0365308714338852	1.63885809629038	-0.0348339499716694	1.47373866034531	0.0947267147620481	2.04549880357423	0.00587551626291694	1.63713321255104	0.110144929898701	1.68632644820527	0.122607423475498	1.60312370808268	0.0985275903289852	1.44639678892929	-0.0314563146114534	1.48141422431374	0.0348530933136592	1.4901384782739	0.120812279555988	1.54351850851804	0.0560736577366813	2.00123729805259	-0.0475777602832917	1.53184479321904	0.0523326239090629	1.60826662496304	0.0325907475135403	1.63557352631727	-0.0405246399892081	1.52658072251061	0.102095564344815	1.57580411839038	0.0800462912969568	1.67771868989672	-0.00176827034309823	1.56115706816016	0.024040690775072	1.58439346346153	0.0667116391946957	1.90320310281365	-0.037974623125869	1.65245929460134	0.021589430428267	2.04981190968879	0.0197818118765692	1.8185949304607	0.020140036157129	1.78743993882392	0.0325982343581595	1.90608113056872	-0.0228979504381787	1.80087211057977	0.0434235933786893	2.31830184864364	0.118250791591177	1.70828701598156	0.0687123381133878	1.86394691463988	-0.0324421454766923	1.76807021461395	-0.0952415030500317	1.39194068518813	0.0423890073599779	2.07409861498123	0.0202626477071417	1.80392516394968	-0.0139419913362007	1.60737497100319	0.0379318098279103	1.80385571117747	0.00559677884067722	1.88627535160379	-0.0533738107691205	1.55440954446019	-0.0121530090290007	1.76419211419083	0.0900422483509691	1.99802778632559	-0.0424676616793469	1.56648333925548	0.032373222075473	2.11965194287887	0.0728175917551807	1.93277811892793	0.0823352478579631	1.83054992371889	0.0678786599848707	1.86989879350869	-0.0125259683681062	1.70925743493405	-0.0191798486362069	1.57550095263471	0.0266890293745551	1.97975885967157	0.0221889750504269	1.78375403416594	0.0411662110593951	2.13432005484294	0.121282712172559	1.87622417220231	-0.0105003852198888	1.88370241337754	-0.0270550487856509	1.75168966400055	0.0308184368684948	1.83790259248054	-0.0490277902875639	1.54668976147952	-0.0265497486575332	1.70603451893848	0.137959664910875	1.68051603056613	0.121453835976186	1.73441290924986	0.0177941220203888	1.96786875737012	0.078176400839966	1.97221449346171	0.0944582209550775	1.94573040289872	0.00940900966058711	1.87269629865048	0.0388322754300428	2.03187614666979	0.00634636230530083	1.93064525894555	-0.022537245944142	1.56319971019025	-0.0376617528237652	1.5712407660439	0.0992209332224894	1.86201591315242	0.0678065341310617	1.77637416978067	-0.0430761835832051	1.62730837881142	-0.0721575770675307	1.51600089928402	0.0483402522925895	1.87099136263898	0.141111694008818	1.58075800863148	0.118766050021649	1.81035068346911	0.00166913595229123	1.66541633639885	-0.0570237345570471	1.46731282230205	0.0380304476901256	1.82360697307852	0.0590139550944435	1.88602145492054	0.012566092162509	2.13931300981083	0.0159191652071808	2.16935221353076	-0.0807987024408687	1.54255808279857	-0.0198562149772433	1.75922754532743	0.056887651237853	2.05859444022563	0.122534388386419	1.70468125953041	0.0667252217239674	2.05031197517744	0.0142621373668435	1.53702622555755	0.0329173712158382	1.64094200267519	0.0276266303479819	1.68226679979876	0.102188963401306	1.70461448100046	0.0677383658583678	1.70035757024459	-0.0173990340842488	1.61013318469002	0.0908265270148993	1.6854552282292	0.00493731217073035	1.55339956915947	-0.0138307851624034	1.6359867142637	0.03594427200268	1.951620119521	0.0745049142757798	1.6206347348005	-0.0151579591583598	1.53287021542053	0.0255174882017803	1.68576121179221	0.014234677908658	1.68150470647628	0.0058706817956331	1.91228486591512	0.0308626896829509	1.83109087043763	0.152081682052813	1.46021918359743	-0.0213579806365116	1.50770920581612	0.0389669535761564	1.79433173437875	0.0809722720460752	1.56939291189593	0.0235021014299244	1.84828014795521	-0.0176893037837021	1.60962402990294	0.0794093239184407	1.67102321752688	-0.0119013830662544	1.59820937122171	-0.0838231767902514	1.36644647883378	-0.0430979681953433	1.50728967789143	0.0147220118296825	1.70321921020685	-0.0154141351587185	1.62631716640199	-0.0859911181002099	1.39336048540815	0.107913690609652	1.50380321600041	0.0413083348164719	1.77368457774156	-0.0019986780538801	1.69985611050793	0.0125013736561769	1.53442318503218	-0.0426007811694378	1.54118458422216	0.0687596333615627	1.57509972744008	-0.0104161563242325	1.55261122130001	-0.0389212240301711	1.5609769957547	0.0647168186659215	1.59880441552172	-0.00484492188614372	1.79150886192185	-0.0448663772798262	1.66297656090805	0.0972176636616275	1.70726066245551	0.0199346849657824	1.47766149212315	-0.0291705672505563	1.53519752744467	-0.0178524664602903	1.71653291510441	0.0153422868171711	1.56777335508281	-0.00160199822262397	1.66382841039579	0.0198511305411172	1.57954745601405	0.0440561357460421	1.69842958445568	0.0389734641294449	1.58486035155721	-0.0564683260357193	1.39245428194961	0.0121837553222156	1.62223315206284	0.0434947228728286	1.49608588032194	0.00288572370975337	1.71611239310645	0.111402851990146	1.61669186201189	-0.0760113786254987	1.33433884256242	-0.00704881009919334	1.52487628120017	0.114542245347571	1.62277757956971	0.102336388152212	1.57096588967974	0.0598518051752541	1.61380348976131	0.0633613430355109	1.78779304584862	0.0371858033517396	1.61661379976191	0.103541932807501	1.6778764307187	0.0364486524845297	1.62969888179757	0.0616981357170513	1.959282517644	0.0456652856008548	1.6141771686576	0.0854953988996817	1.60627729223069	-0.00253943155758718	1.5156132243591	-0.124394931994586	1.27090036488416	0.0991744698331722	1.66725092469343	0.0567955197158105	1.81413510596261	-0.00507437049626036	1.72184731496756	0.0432941045019442	1.70546297708095	-0.0217229537924012	1.49169892196069	-0.0425363582404655	1.50872082232321	-0.0274046343075006	1.71116527120283	-0.0519514871798602	1.42423003852947	0.221085485289081	0.942080066476629	-0.0282462748292582	1.64718046784981	0.117261629787435	1.54747535628594	0.0778947782921843	1.67172327600535	0.00864829283993007	1.64713892625687	0.101338325086551	1.69618502016367	0.0323670716414464	1.59432658378868	0.0340999573715448	1.68137456055583	0.135055386537303	1.57831973576446	0.0216874599879531	1.57492247709864	0.000366191455318576	1.9947394157039	0.0333999279882914	1.90516068576698	0.0814116000684212	1.72733183238932	-0.00936936473300598	1.7685863652783	0.0250515621526496	2.01668650444033	0.0277369919136594	1.91985097999706	-0.0633180016031145	1.49557801302782	0.108257332336556	1.72019691036341
0.034259785109525	1.37961581092563	0.0172394182925231	1.50286116608531	0.0127101863326918	1.29472390890491	0.0983040299309126	1.42315994599947	0.054623999813932	1.40010241728013	0.0682674888181714	1.47544850302956	0.0285184438818507	1.41161529358776	0.140860107744185	1.46254145518684	0.05012997684894	1.48803339180618	0.11369970256303	1.41205047334785	0.0495206986189887	1.40137738555113	0.0594574432760363	1.4429276663889	0.0887935495074396	1.36041685902599	0.0835604185937512	1.40459449232532	0.0887964400924818	1.47862900157729	0.0722512189451697	1.56168203886362	0.0910876212883879	1.49916163436838	0.135375972265883	1.34509998320485	0.111017874346804	1.44460820011053	0.0139141810182279	1.3466267285967	-0.0923387625422645	1.38809649891925	0.035650487494328	2.05058531431536	-0.0344741397438912	1.46946965233908	-0.222233434597708	0.85600923931212	0.0913664581210425	2.0114324892933	-0.151471669898615	1.1599471743404	0.0863760598039133	2.07955034145666	0.0971390950012415	1.90147886796871	-0.0532706750154955	1.3784844398618	0.1433167967398	1.59937087148415	-0.0295117283246109	1.67416638117748	-0.0729981328037922	1.47925339474942	-0.0507040847740012	1.58432845094642	0.11125301357859	1.79631643631113	-0.0856999299468644	1.52840802190241	0.160138354035762	1.41529320523795	-0.088163208856109	1.36442341285895	0.000217766676825826	1.72201545272753	-0.0860874940602573	1.47079866686492	0.00360765747282021	1.79653045059957	-0.126793014285153	1.23278823991587	-0.0672815518998406	1.49688606390786	-0.0034260694696564	1.80775554143945	-0.00463808903426677	1.50089026482896	-0.0538502994405682	1.5661561747479	-0.0504826821808892	1.44817254917895	-0.0816368631956269	1.54137586086685	-0.0192389755519194	1.64809255906437	0.0374187028326105	1.76693254635048	-0.134859963867831	1.10597046318446	-0.0338406348178837	1.55773100148572	-0.0520529728566369	1.49191509810244	0.140204455220459	1.65256664323125	0.0431985934399393	1.63738816683438	-0.00280916761198657	1.69786948715677	-0.0659426260697537	1.46489038742861	-0.0203856238591811	1.75535488269724	-6.01951541644441e-05	1.63439366784425	0.00363708884695479	1.77639285147679	-0.141797885508409	1.19186677909234	-0.0723158503771116	1.51521927821133	-0.0720131269971206	1.37434682984152	0.0520969179481533	1.65107720610454	-0.0812781654498248	1.43658155499314	0.0349544546481069	1.87158427889075	-0.02108839872961	1.90973702658027	-0.092853318330855	1.32676176395717	0.0185969282681888	2.16430743292825	0.078037257680416	1.33716386479122	0.13160686954357	1.40771639992524	0.0331451394795231	1.32627928293656	-0.0138209329790804	1.26405371887573	0.024246638458805	1.31530704580167	0.0196544902878034	1.45375841225421	0.0842822741601411	1.41263628551622	0.0392663735691386	1.33119552745566	0.0212189320987315	1.52589476525325	0.0859412593773604	1.46131151809727	0.0385769123489563	1.47595661931947	0.0691927558759518	1.3343247887218	0.112784148432508	1.43575206859833	0.0508390816639863	1.36537955266501	0.0798853797254863	1.46421172257215	0.0435370383342356	1.50214038644837	0.123585254642836	1.38295115302332	0.0106192401505107	1.36947549133323	0.115866129629078	1.39139981851007	0.243190444044551	0.892785858121863	0.0487211315029307	1.44336755295423	0.183600395243335	1.20899252970546	0.188912237963814	1.20141818255183	0.0544714422702853	1.4315405855066	0.236603175362332	0.925248862081465	0.0875180314322241	1.35641292876442	0.0626463629011973	1.40766394782171	0.00953299472027469	1.64595830484469	0.118082417697712	1.44305531645783	0.0909309974276705	1.54088156246073	0.150105590631674	1.45460489599352	0.116484116711897	1.47970673601413	0.107567185596175	1.59364874481529	0.100665968845472	1.37556469172252	0.0509459647599657	1.37679867315018	0.0145286004047783	1.64060051277474	0.0535716960331435	1.49303490347319	0.110818450586149	1.40121443757321	0.0574093685338999	1.41318502230628	0.169180996172029	1.28988454081745	0.0340416830360588	1.71961233745552	0.133394651317068	1.41479811766983	0.00290305259040835	1.48018319036041	0.105775628287772	1.40229520928083	0.140943330002598	1.33933873731064	0.127408761481575	1.3133689959514	0.0662853877821223	1.36834923498406	0.126617634474391	1.4196117040758	0.16638919179703	1.2973882238359	0.0763098098794345	1.53172319052969	0.135031157074013	1.38291911420707	-0.0249816065560483	1.44955246148532	-0.0326539331197748	1.32287498999151	0.0105613462322871	1.41817560783953	0.0016304922674979	1.79078568984085	-0.017671703955759	1.45542511734198	0.0581698217861516	1.52416379013033	0.0441057749268373	1.4218926513325	-0.00917878593956223	1.34072838211912	0.00522936569131061	1.42124252179268	0.0430589553536748	1.54538009063676	0.0452547816596099	1.55842309088848	0.0739869495430703	1.59617798163092	0.110657972470456	1.45618983542026	0.103746878971879	1.49403773884474	-0.0142826232733125	1.46446268775273	-0.0487456544049056	1.42128299520745	-0.0541340899414493	1.29857081204363	-0.0536131457514587	1.46881414482548	0.00304202063301551	1.57937135908703	-0.0347940487082059	1.5020368278599	-0.00299240248928523	1.4026169181885	0.0631663015723548	1.59623639614224	-0.00822685710440085	1.48828348237823	0.116230069348283	1.86544807873066	0.0311541232392766	1.62354144995373	0.13569763258472	1.54170126598879	0.14964331645786	1.45494525357669	0.129064880902597	1.35810916727444	-0.00565588306156717	1.49510350573497	0.0645522224292463	1.45572179830625	0.148624164201285	1.40942115554569	0.0787339990648512	1.90967214313075	-0.0227238312881349	1.55844248861651	0.0799631620232215	1.55047204924902	0.0587979315386825	1.59663174709404	-0.0151275499317756	1.54565632565282	0.130661100568549	1.46644024114562	0.106454361671494	1.58146346183311	0.0248946536973752	1.55305011585911	0.0504675192006137	1.55403639271549	0.0905962899599585	1.80277174777988	-0.0141940244833892	1.67331387705941	0.043330824599172	2.00811768001229	0.0441171101919259	1.786293756504	0.0446469353421711	1.75509934055105	0.0562921316562349	1.85659934514532	4.81911798635437e-05	1.81288657058704	0.0633056058695916	2.2243881477257	0.143314413730533	1.54214817306683	0.0932159299282322	1.76494693630466	-0.00988686521228643	1.78793216010905	-0.0707570360881654	1.43929273509275	0.064617748256442	1.99879645894639	0.044989364550313	1.77080992021985	0.0120475257921338	1.60715054582641	0.0628626199453839	1.7492643810661	0.028850673247921	1.86926291004565	-0.0286356850514251	1.58423660389401	0.0119507589637186	1.76333281761443	0.112451572463641	1.83947868851955	-0.0174515948885418	1.58752784278864	0.0538179293645321	2.05641126452739	0.0967576140142035	1.82130737839485	0.107207646994327	1.7153292922681	0.0923968337450072	1.77120046649729	0.0117405780768249	1.70895965487064	0.00677736792205474	1.58159890573046	0.0494376513557434	1.93390868031159	0.0470612625651717	1.74935485253131	0.0623709404944826	2.05639232182717	0.142746104419122	1.64336162232132	0.012003598272079	1.88223720068936	-0.00375985988405392	1.76639499963275	0.0552878134970249	1.79275152458584	-0.0242928492039237	1.57457990911891	-0.00287338778743818	1.71973111456693	0.160916327780578	1.45608285020407	0.14603774030772	1.55550269000767	0.0403943521643255	1.93274319960711	0.101493577252096	1.84594480590616	0.117440788332566	1.78720696682967	0.0328322688112965	1.85000927512898	0.0613982373631986	1.96442849407544	0.0292207339477187	1.91212535315692	0.00337523012997221	1.57201046517692	-0.0128175159263769	1.58979142679319	0.123237829324682	1.70927888947982	0.0933528961876876	1.686670155235	-0.0189291835721015	1.65191079078967	-0.0481655447135642	1.55826904808263	0.0725048353066891	1.80071749254681	0.16669848723858	1.3924996273564	0.142147623468386	1.61707335210954	0.0272268029077367	1.65432457655433	-0.0311917267019566	1.49614165815055	0.0628665562846419	1.76800798200969	0.0832196588764477	1.80125149211968	0.0333408239130668	2.10637584258373	0.0366284772522044	2.13102116355579	-0.0580595311420096	1.59136020109225	0.00354903650154126	1.7685089136419	0.0794256444597573	1.96021974852154	0.147552356085346	1.53091162259728	0.0891116433887592	1.93426251647867	0.0407992131643938	1.51546975249393	0.0593836783708946	1.60162057792974	0.0532303113614474	1.6461008502052	0.128140930802447	1.57333582267143	0.0938504459035282	1.61685629657475	0.00771435774471863	1.61452655815299	0.117011005162308	1.57340703756331	0.0314596127089209	1.54144547276088	0.0113160134324983	1.63665583461849	0.0588634955788284	1.89179960663305	0.102182783124558	1.53755845729865	0.0107942180860667	1.53399219614054	0.0514516241252843	1.65137695207155	0.0397080441358075	1.65650907439903	0.0285165720828392	1.8948432850321	0.0550527782762383	1.78600936843107	0.178594337868372	1.27663767287572	0.00480102725085096	1.51549100294379	0.0638598125690825	1.73921472834312	0.109093523870127	1.48404780262194	0.04754141826736	1.8109532717863	0.00781885718362074	1.61391363790427	0.106227040444255	1.57716180833134	0.0134052017490932	1.59732440619377	-0.0589770761572168	1.40820523439583	-0.0179400687438743	1.52810498584056	0.039614846831016	1.67754184034707	0.00959493113410026	1.62793669063618	-0.0620628831327529	1.43817999396916	0.136044190372333	1.39110467108734	0.0664655634860649	1.71730018578039	0.0226795842234296	1.69151841931102	0.0397407526359618	1.51414048372942	-0.0179457816675334	1.56310189889425	0.0971365283489087	1.50470145453069	0.0153157135114256	1.55088287374468	-0.0144595944407658	1.5807635332205	0.0925537278907883	1.53045548443077	0.0184849136488076	1.78527406553263	-0.0216331074948405	1.69218379749736	0.123216997781086	1.58282770085608	0.0480484110057722	1.45348533513179	-0.00351011151391001	1.54797701369789	0.00624862562504869	1.72330861580557	0.042325982993433	1.5447542064457	0.0234892377634839	1.65535390223419	0.0468513383333022	1.55280994570797	0.0700031611694589	1.64325610268763	0.0660901483512764	1.54128749702779	-0.0302461029704763	1.41954586054897	0.0386611149944036	1.60014558504267	0.072408578734761	1.45181113428872	0.0276062202720614	1.70347445153801	0.13867387332647	1.48614345286269	-0.0501856315466434	1.37120461294216	0.0203333220828423	1.52013990926717	0.141188601637209	1.48411430200554	0.130507253605942	1.45906324722254	0.0871015578398625	1.54820701936529	0.0884825640121994	1.70306601613933	0.0645423608651453	1.57505487483058	0.129486942861089	1.54582942292903	0.0632108687336259	1.5875387434516	0.0850382656703849	1.86066978756827	0.0730414015305693	1.56205108010599	0.112791823116835	1.5112327637847	0.0244066944704751	1.5085859446878	-0.101392520128624	1.32956162311057	0.125615925606933	1.54522825442741	0.081783406427771	1.7377348113874	0.019355838985548	1.7156194879258	0.0698358500849614	1.65109808222685	0.00523696077915914	1.49889503905016	-0.0172644701537644	1.52885484550608	-0.00368181388130528	1.7252764904592	-0.0256885334159855	1.4502544417279	0.248306935080129	0.744066740067268	-0.00384946975645251	1.66113332810664	0.145200976647974	1.41941732287408	0.104599651708446	1.57941107365323	0.034642920706013	1.63041329183146	0.127490635354048	1.56706154282109	0.0597898451993306	1.55726838896514	0.0600583619521167	1.63942798106192	0.16101390454744	1.40630620316627	0.0489105027359747	1.54677918626626	0.0218520595247778	1.98281437773807	0.0565239177205257	1.85239559832025	0.107314628641563	1.62507880152127	0.0139920016415208	1.7666351527542	0.0469652202353651	1.97133566243932	0.0507931791794742	1.8749409935421	-0.0395509307459887	1.53090777685859	0.133364434668195	1.57394604172187
0.0625600924576829	1.35031627968633	0.0433497533115561	1.48173839833281	0.0427017340783874	1.27974671575211	0.127020959577661	1.33755476806369	0.0841516905040458	1.35638164759178	0.0959677863306083	1.41286965783193	0.0569518092442197	1.38585608413294	0.167909273112854	1.31733571830693	0.0778262634580241	1.44216139166658	0.142854569334194	1.3134853149251	0.0783737350177129	1.35952985747864	0.0874696886818057	1.39253579124554	0.119177464057185	1.29246436374475	0.11312227514384	1.33666304342481	0.117087821767495	1.39887348457546	0.0987025608091099	1.48890293622676	0.119020218383823	1.41503610215851	0.164743022315308	1.22995926895309	0.139401385836288	1.3445109597945	0.0427008873187622	1.33018939917511	-0.0694958002293673	1.43422679721868	0.0566791814772822	1.98927083549329	-0.00920329946844356	1.48432462031573	-0.198073938755447	0.908831707790368	0.11206210298021	1.84799404262889	-0.129817815523984	1.22016616068765	0.106371925353332	1.91643683785269	0.119748300418854	1.752639799203	-0.0275914694414379	1.40264842832189	0.16515520581467	1.37826087684061	-0.00701869302734037	1.69079027963965	-0.0502977095473677	1.52041709041694	-0.0287902735013728	1.61591700216398	0.133934666092248	1.62989484945295	-0.0646710185673562	1.57939371326492	0.180923860237853	1.16985050211108	-0.064566262045176	1.40716450681873	0.0237198820738016	1.71320983849504	-0.0642871980625107	1.51882510020602	0.026217775455169	1.78293508815886	-0.104000362859968	1.28769483332201	-0.0450863006505241	1.53462244841308	0.0189785547030435	1.80149244023237	0.021760982198213	1.49593145304669	-0.0317939602792376	1.59876773803521	-0.0264242428664277	1.47443403150778	-0.061262655572204	1.59238739702181	0.0041866084537302	1.65343417855836	0.0611429534990496	1.71716035406084	-0.110382378998824	1.15490251454009	-0.00951453821187653	1.57360966492906	-0.0283550717370543	1.52018476837855	0.160996254357932	1.41794176920999	0.068619880112871	1.58902658669748	0.0203754138714083	1.6916194889464	-0.0421760077888943	1.49880890664845	0.00135560271995316	1.76512986862393	0.0246195031371733	1.62590656274176	0.0264389656283782	1.76308119309424	-0.120357209988323	1.25168844036928	-0.0501926228208126	1.55842590939278	-0.0472753354503368	1.4075034316479	0.0773711343400463	1.59348992419827	-0.058452339642882	1.4801285715739	0.0573827217294411	1.81950929102958	-0.000710691294126597	1.92375148066359	-0.0691368693356244	1.36990091359965	0.0383224995296516	2.1267155812286	0.108737245008586	1.27915391110924	0.160189588446693	1.28732081946824	0.0636698331039741	1.30006806466389	0.0156788902298626	1.26389482413351	0.0543238169022507	1.29423309103484	0.0475332450040257	1.43274718196852	0.113796981309049	1.34274921986878	0.0694152844968519	1.2990011868509	0.0473259437934789	1.50168050174336	0.114512363928863	1.38635702765767	0.0665352806757374	1.43856691621258	0.0994551341710495	1.28315160048455	0.141443742250015	1.33515685811738	0.0804409804997359	1.32497245735779	0.108602481593022	1.39427982511302	0.0712335128953338	1.4606389455578	0.152948199787191	1.27830598263233	0.0390008600167197	1.35445085044757	0.145591493808075	1.29421221619307	0.273346345744502	0.723242656217216	0.07788570263245	1.40114316644576	0.213619550077024	1.05905405464653	0.217835033178606	1.03800436819571	0.0835487990358311	1.38595674351967	0.267523279941861	0.764570107108796	0.11813584783194	1.28977869758258	0.0921952834135438	1.35718859296692	0.034183025491572	1.62800703107459	0.146633023270756	1.33484788595537	0.118333332976192	1.45236397763961	0.175856004135483	1.28702448760433	0.144314067118668	1.36825024489057	0.133572194473789	1.47543054752698	0.130851028130285	1.29538959043895	0.0808937639817077	1.3359491995503	0.0397100837419738	1.61829509268828	0.08143662717929	1.44407705539913	0.140320707766162	1.30761425031119	0.0865858425969613	1.36602680860972	0.197409774554377	1.13476963887716	0.0587262188288571	1.67626286841712	0.161587215859377	1.29078162393331	0.0296421595954709	1.47106083692915	0.135849906589555	1.31444023295931	0.171314281331778	1.22351638862387	0.158800778415925	1.21691398825923	0.0968003983018524	1.31776893024666	0.155701794580487	1.30733912685508	0.195282285615085	1.15076731955502	0.103693386448474	1.45833535764942	0.163683633655275	1.26158194635576	0.00116589234385944	1.45833280143107	-0.00489666480093165	1.33440221260349	0.0380959314445974	1.40287389907987	0.0245446568590065	1.78048096779375	0.00867100689636069	1.45842328352291	0.0859079010553968	1.47031868096844	0.0728097187480256	1.38288619746441	0.0188056455686244	1.33903223632525	0.0331943809067389	1.4097709978625	0.0701326384278559	1.50215970124541	0.0719913867589568	1.51270975474628	0.100319930113195	1.51953853661957	0.13910428768165	1.35525904102917	0.131727663523369	1.39571394325362	0.0116159377570283	1.46594045246786	-0.023652638155663	1.44290775162297	-0.0275779781612475	1.32078886806116	-0.0298991287498693	1.49762222582349	0.0284143158228967	1.56904587866866	-0.0107998580622446	1.51918594669473	0.0250456501220245	1.39717174256216	0.0898017317108244	1.52996617269018	0.0183802357628678	1.48553920519937	0.137733423934518	1.66892758816488	0.0564327302156362	1.58803874450946	0.161250335270739	1.38313728461405	0.176679209440222	1.29416782289055	0.159602171476209	1.25368413043551	0.0201445484883189	1.49136947216908	0.0942513515448336	1.4019325260933	0.176436048846581	1.26270844627239	0.101394340393021	1.79091555007206	0.00213009770702177	1.56611574311552	0.10759370013738	1.47242751927534	0.0850051155638247	1.53638607681333	0.0102695401256571	1.54712582759494	0.159226636792283	1.34044032111916	0.132862432046031	1.46618883189803	0.0515575777378486	1.52530548610986	0.0768943476261552	1.50336262707577	0.114480940725221	1.68041160289885	0.00958657415909048	1.67513086736338	0.0650722187700771	1.93999825314504	0.0684524085072825	1.73067764121122	0.0691538345272132	1.69982509556037	0.0799860289543104	1.77948490376433	0.0229943327979059	1.80321032599118	0.0831876183604939	2.10135861686695	0.168378035869888	1.36602896836895	0.117719521743077	1.64445962193089	0.0126684150521196	1.78718127455078	-0.0462725691262992	1.47365979567429	0.0868464891529059	1.89733823091729	0.0697160813934843	1.71450544597475	0.0380370429204682	1.58713642830906	0.0877934300628574	1.67192921101401	0.0521045676551648	1.82662411029433	-0.00389755933372959	1.5969990181489	0.036054526956438	1.74071225230714	0.134860896576312	1.66308288576523	0.0075644719022635	1.59060930720542	0.0752626366535913	1.96618329020126	0.120697636273226	1.68788182586253	0.132080046130691	1.57981339756195	0.116915007505144	1.65090133631147	0.036007124521756	1.68763077433016	0.0327345844803163	1.56582213213848	0.0721862733369316	1.86231505745671	0.0719335500799165	1.69200686092642	0.08357566992957	1.95163660029756	0.164209496665685	1.40948321747302	0.0345075817640467	1.85752311115104	0.0195353290175431	1.7603371147165	0.0797571901255549	1.72355011985763	0.000442091879716555	1.58492442979307	0.0208029730826569	1.71314023629501	0.18387299065028	1.23451918037591	0.170621644639254	1.36783840755904	0.0629945823082624	1.87233289639077	0.124810753664227	1.69785396259662	0.140423355710054	1.61165495562809	0.0562555279620058	1.80204295110136	0.0839641992963543	1.87141651763221	0.0520951055901366	1.86629660151343	0.0292877062040865	1.56122028282161	0.0120267209710112	1.59012381588432	0.147254725426874	1.54036107598528	0.118899258244314	1.57630545075991	0.0052178164390021	1.65643096747553	-0.0241735123595977	1.58328712054161	0.0966694183207886	1.70691825447058	0.192285280468341	1.20052614589337	0.165529196915123	1.41567346777179	0.0527844698631822	1.62208780671658	-0.00535971884686604	1.50895344823769	0.0877026648791581	1.68941657155072	0.107425362658452	1.69068468698232	0.0541155556636247	2.04617915556801	0.0573377892972279	2.06485381076764	-0.0353203598431505	1.6254031347435	0.0269542879803258	1.75512627020369	0.101963637681662	1.83577150355532	0.172570323784273	1.34828710968636	0.111498065053551	1.79483506914356	0.0673362889619442	1.47445190377981	0.0858499855259512	1.54091652610117	0.0788339923749131	1.58822539362952	0.154092898203588	1.4265982716175	0.119962525948689	1.51350701390193	0.0328277495736861	1.59766543879928	0.143195483309717	1.4420231369722	0.0579819132471115	1.50963133996358	0.0364628120274002	1.6172712547059	0.0817827191549768	1.80741935151046	0.129860651973337	1.43568441395201	0.0367463953304934	1.51634477080038	0.0773857600487882	1.59527420570793	0.0651814103629571	1.61012563248518	0.0511624623700453	1.85093440241571	0.0792428668695259	1.71694206237089	0.20510699368393	1.09327378100381	0.0309600351382134	1.50317984371369	0.0887526715620085	1.66152235718483	0.137214775694179	1.38070558818343	0.0715807351047957	1.74983216376518	0.0333270181509436	1.59692000398706	0.133044756970068	1.46421836686712	0.0387117865644409	1.5767570653402	-0.0341309755241822	1.43674619449243	0.00721783070759474	1.53168481318429	0.0645076818323496	1.63023761735875	0.034603997426919	1.6096419114683	-0.038134648165296	1.46975962069774	0.164174690135015	1.26454403592072	0.0916227921556579	1.63863950243507	0.0473578465007393	1.66184884380568	0.0669801316157468	1.47443446543704	0.00670921783437095	1.56721092001431	0.125513423336255	1.41306172617823	0.0410475833470837	1.52998171935882	0.0100020351486394	1.58260330489537	0.120390637115655	1.4420358095571	0.0418147491837588	1.7566603064733	0.00160016229014537	1.70128048012792	0.149216331900545	1.44231107231269	0.0761621370457619	1.41049206036735	0.0221503442227363	1.54256416110523	0.0303497177103875	1.70621882887213	0.0693096791696949	1.50185173206178	0.0485804737495918	1.62596799227487	0.0738515461254873	1.50588555250793	0.0959501865928758	1.56678072426216	0.0932068325731077	1.47552475189716	-0.00402387990523334	1.43141392813079	0.0651384746665917	1.55746070333491	0.101322434596693	1.38836738732111	0.0523267168343695	1.66894289159543	0.165944894662794	1.34136863743645	-0.0243598844677879	1.39235256051413	0.047715454264878	1.49637030523122	0.167834957926846	1.33198729227561	0.158678119059671	1.3320080144064	0.114351310504471	1.46237514026701	0.113603784988888	1.59567306447419	0.091898918378551	1.51043508395363	0.155431952914675	1.39870559375862	0.0899730849827222	1.52206739589524	0.108378395623719	1.73920655725691	0.100417517460284	1.4896485005627	0.140088247333988	1.39810621086469	0.0513528204985372	1.48255764621282	-0.078390108262662	1.37880699447849	0.152057381380695	1.40747817860616	0.106771293139732	1.63853761944549	0.0437860484673563	1.68787011153191	0.0963775956679787	1.57527317384391	0.0321968753507196	1.48591841011561	0.0080074179329368	1.53168068895317	0.02004100654489	1.71907777916599	0.000574420347889126	1.46009327147104	0.275528384871177	0.572180071847676	0.0205473353163533	1.65557973243624	0.173140323508514	1.27816477957205	0.131304525124708	1.46800583587166	0.0606375485720959	1.58959541176843	0.153642945621545	1.42235867227569	0.0872126187572149	1.49948500584699	0.0860167665326885	1.57458059691859	0.186972422557577	1.22788213756748	0.0761335454839963	1.49843855194287	0.0433379275942369	1.94568179005781	0.0796479074527598	1.77316730581529	0.133217657214704	1.50339639247755	0.0373533680160476	1.74282377749924	0.0688788783180807	1.89983523996505	0.0738493664452891	1.80504373486432	-0.0157838598888629	1.55049276267475	0.158471536999835	1.41346268180122
0.0908603998058408	1.30228748347347	0.0694600883305891	1.4427761250105	0.072693281824083	1.24954534962834	0.15573788922441	1.23729938396204	0.11367938119416	1.29611645882929	0.123668083843045	1.33386883009578	0.0853851746065889	1.34310285636529	0.194958438481523	1.16469539555777	0.105522550067108	1.37871656751542	0.172009436105359	1.20205329185786	0.107226771416437	1.30113888722102	0.115481934087575	1.32508690337397	0.14956137860693	1.20958919903035	0.142684131693928	1.25328336686114	0.145379203442509	1.30308248012518	0.12515390267305	1.39893517573895	0.146952815479259	1.31428305828138	0.194110072364732	1.10578555647405	0.167784897325772	1.23122124889743	0.0714875936192966	1.29789265976252	-0.04665283791647	1.46852165358653	0.0777078754602365	1.90370857411122	0.0160675408070041	1.48323750167363	-0.173914442913187	0.958547430268189	0.132757747839378	1.66740155840675	-0.108163961149352	1.27398272949192	0.126367790902751	1.73542735518772	0.142357505836467	1.58754785256584	-0.00191226386738019	1.41056488737992	0.186993614889539	1.16421349185992	0.0154743422699301	1.68923108330425	-0.0275972862909432	1.54547176318289	-0.00687646222874427	1.63163094443114	0.156616318605906	1.45278701104153	-0.0436421071878481	1.61735871603286	0.201709366439944	0.946233807245404	-0.0409693152342431	1.43798641150902	0.0472219974707774	1.68314889326983	-0.0424869020647642	1.55420599782963	0.0488278934375178	1.74611866103447	-0.0812077114347843	1.33279361071346	-0.0228910494012076	1.55815642456985	0.0413831788757435	1.77413963099971	0.0481600534306927	1.47347341099324	-0.00973762111790699	1.6158745993964	-0.00236580355196625	1.48325082139926	-0.0408884479487812	1.63023624158929	0.0276121924593798	1.64023470779379	0.0848672041654889	1.64656968601714	-0.0859047941298169	1.19446370664981	0.0148115583941306	1.57258151404832	-0.00465717061747173	1.53216177872954	0.181788053495405	1.1923728566114	0.0940411667858029	1.52136568408525	0.0435599953548033	1.66553430295258	-0.0184093895080348	1.51852620352941	0.0230968292990875	1.753256115734	0.049299201428511	1.59748572710497	0.0492408424098018	1.72682410922024	-0.0989165344682363	1.30328845439904	-0.0280693952645135	1.5856816744665	-0.0225375439035529	1.4274718605164	0.102645350731939	1.51634315996008	-0.0356265138359393	1.51097528003567	0.0798109888107753	1.74541070759719	0.0196670161413569	1.91385163669845	-0.0454204203403937	1.40160669775883	0.0580480707911144	2.06315385352855	0.139437232336755	1.20631279097365	0.188772307349817	1.15749194447468	0.0941945267284252	1.25743905670318	0.0451787134388055	1.24925809206126	0.0844009953456965	1.25746823185119	0.0754119997202478	1.39448376981153	0.143311688457957	1.25735330861788	0.0995641954245651	1.25068551867758	0.0734329554882263	1.45926136695181	0.143083468480366	1.29548433971356	0.0944936490025184	1.38380280597109	0.129717512466147	1.21457544676896	0.170103336067521	1.22148986954931	0.110042879335485	1.26850290793515	0.137319583460558	1.30823122402269	0.0989299874564318	1.40149110127298	0.182311144931546	1.16174719620405	0.0673824798829286	1.32337678263086	0.175316857987071	1.18430456703819	0.303502247444454	0.571641945135619	0.107050273761969	1.34191560726301	0.243638704910712	0.909361629216892	0.246757828393398	0.879300394666527	0.112626155801377	1.32346887932174	0.298443384521391	0.618047628572654	0.148753664231656	1.20823062602621	0.12174420392589	1.29003464237149	0.0588330562628695	1.59074635968958	0.175183628843801	1.21395896983968	0.145735668524714	1.34605797946199	0.201606417639293	1.11756316463207	0.172144017525439	1.24397799697511	0.159577203351402	1.34318110543627	0.161036087415098	1.19917115705505	0.11084156320345	1.27885824202809	0.0648915670791692	1.57652963918315	0.109301558325437	1.37745348949665	0.169822964946175	1.20100892193305	0.115762316660023	1.30216919451942	0.225638552936725	0.979127910934359	0.0834107546216554	1.61266389818592	0.189779780401687	1.15773329158362	0.0563812666005334	1.44171392294544	0.165924184891338	1.21305205747918	0.201685232660958	1.09880548690873	0.190192795350275	1.10879709213529	0.127315408821582	1.25057758733817	0.184785954686584	1.18274297116336	0.22417537943314	1.00204607005401	0.131076963017513	1.36813390687099	0.192336110236536	1.1313294371288	0.0273133912437672	1.44889479212023	0.0228606035179115	1.33139923582983	0.0656305166569078	1.37094314590082	0.0474588214505153	1.746468003796	0.0350137177484804	1.44499293921048	0.113645980324642	1.39839851761196	0.101513662569214	1.32714459011592	0.0467900770768112	1.32192142127136	0.0611593961221671	1.38052976187814	0.097206321502037	1.44076467361175	0.0987279918583035	1.44860377429909	0.12665291068332	1.42532857960096	0.167550602892844	1.2410304361808	0.159708448074858	1.28337338801497	0.0375144987873692	1.45078906514362	0.00144037809357966	1.44968839901886	-0.00102186638104584	1.32831132014709	-0.00618511174828007	1.51163404318742	0.0537866110127778	1.53737015241412	0.0131943325837168	1.52021764342297	0.0530837027333344	1.37531666581933	0.116437161849294	1.44511058230039	0.0449873286301364	1.46559000588774	0.159236778520753	1.4645449341694	0.0817113371919959	1.53104270029154	0.186803037956759	1.21745221146581	0.203715102422584	1.12969479327577	0.190139462049821	1.13755804113906	0.0459449800382051	1.47031224906268	0.123950480660421	1.33042071643841	0.204247933491878	1.10969465639213	0.124054681721191	1.65359649709486	0.0269840267021786	1.55502049458084	0.135224238251539	1.37732372673955	0.111212299588967	1.45546156500421	0.0356666301830897	1.53101524779881	0.187792173016017	1.20445092950503	0.159270502420568	1.33678460041425	0.0782205017783221	1.47888118586028	0.103321176051697	1.43432214111556	0.138365591490484	1.54131070042025	0.0333671728015703	1.65793302423372	0.0868136129409821	1.8480411896504	0.0927877068226391	1.65390780575419	0.0936607337122554	1.62375822166553	0.103679926252386	1.6808583147334	0.0459404744159481	1.77126317915631	0.103069630851396	1.95421259248337	0.193441658009243	1.18726217153997	0.142223113557921	1.50758873710496	0.0352236953165255	1.76587747996475	-0.0217881021644329	1.49417847476532	0.10907523004937	1.7738573839754	0.0944427982366556	1.63718431458534	0.0640265600488026	1.54812763661556	0.112724240180331	1.57507453491701	0.0753584620624086	1.75934600975529	0.0208405663839658	1.59221444526442	0.0601582949491574	1.69721350117167	0.157270220688984	1.47640117553477	0.0325805386930688	1.57573231407151	0.0967073439426505	1.85301684609314	0.144637658532249	1.53814423279044	0.156952445267055	1.42958957914258	0.14143318126528	1.51409651994797	0.0602736709666871	1.64611587689561	0.058691801038578	1.53145698543218	0.0949348953181198	1.76718332965608	0.0968058375946612	1.61390444543775	0.104780399364657	1.82432467564538	0.185672888912249	1.18403206248239	0.0570115652560144	1.81051640624472	0.0428305179191401	1.73365749995504	0.104226566754085	1.63073774683684	0.0251770329633567	1.5748940195693	0.0444793339527519	1.68641008506018	0.206829653519983	1.02404556479879	0.195205548970788	1.17917079649519	0.0855948124521991	1.78897822645269	0.148127930076357	1.53370232698675	0.163405923087542	1.42658095289646	0.0796787871127151	1.73223139556674	0.10653016122951	1.75665652991806	0.0749694772325544	1.79639614185857	0.0552001822782008	1.52940019022603	0.0368709578683994	1.57228062576965	0.171271621529067	1.36249162853494	0.144445620300939	1.44997991149695	0.0293648164501057	1.64230893537289	-0.00018148000563134	1.59112069028391	0.120834001334888	1.59340514019114	0.217872073698103	1.01410608743807	0.188910770361859	1.21448156739484	0.0783421368186277	1.56979539125442	0.0204722890082244	1.50528666318744	0.112538773473674	1.59110567852058	0.131631066440456	1.56192444425857	0.0748902874141825	1.96110413906835	0.0780471013422515	1.97342440367277	-0.0125811885442915	1.64374190707832	0.0503595394591103	1.71861816809537	0.124501630903566	1.6923820337837	0.197588291483201	1.16435458740618	0.133884486718343	1.63794054848923	0.0938733647594947	1.41563256185064	0.112316292681008	1.45946504483213	0.104437673388379	1.51084066102775	0.180044865604729	1.27067826703025	0.146074605993849	1.39473486420162	0.0579411414026535	1.56183649157548	0.169379961457126	1.29870867639924	0.0845042137853023	1.4566986971734	0.061609610622302	1.57862191153403	0.104701942731125	1.70198662546816	0.157538520822116	1.3193426101471	0.0626985725749201	1.48065901616481	0.103319895972292	1.51958761684374	0.0906547765901067	1.54420507590907	0.0738083526572513	1.78266724364967	0.103432955462813	1.62415686309757	0.231619649499489	0.917077839812093	0.057119043025576	1.47183493825536	0.113645530554935	1.56448495390952	0.165336027518231	1.26374663826096	0.0956200519422312	1.6672436902019	0.0588351791182664	1.56094771448772	0.159862473495882	1.33698638329414	0.0640183713797886	1.53731370468061	-0.00928487489114749	1.45123515654803	0.0323757301590637	1.51802224214414	0.0894005168336831	1.56319673219207	0.0596130637197377	1.57219747302224	-0.014206413197839	1.48724290106891	0.192305189897696	1.12954219847187	0.116780020825251	1.54095513047891	0.0720361087780489	1.61187946526501	0.0942195105955317	1.41692920247073	0.0313642173362753	1.55373829250103	0.153890318323601	1.30589885177009	0.0667794531827417	1.49071004969122	0.0344636647380447	1.56652161530666	0.148227546340522	1.33585999999453	0.0651445847187101	1.70668606142098	0.0248334320751311	1.68963738696731	0.175215666020004	1.29173711271632	0.104275863085752	1.35037932535503	0.0478107999593826	1.51908650770511	0.0544508097957264	1.66888792648846	0.0962933753459568	1.4407875695867	0.0736717097356997	1.57668770098069	0.100851753917672	1.44061270195744	0.121897212016293	1.47216026175723	0.120323516794939	1.39253069734477	0.0221983431600097	1.42762403828572	0.0916158343387797	1.49591293361121	0.130236290458626	1.3087435133661	0.0770472133966776	1.61256693022527	0.193215915999119	1.18856740518087	0.00146586261106751	1.39920174313133	0.0750975864469137	1.4544251693004	0.194481314216484	1.17293375212645	0.186848984513401	1.19526546826039	0.141601063169079	1.35980429236844	0.138725005965576	1.47184596280968	0.119255475891957	1.42714312109172	0.181376962968262	1.24280069089091	0.116735301231818	1.43784915486178	0.131718525577052	1.60006187270959	0.127793633389998	1.39995605904888	0.167384671551141	1.27169133477043	0.0782989465265994	1.43843591537237	-0.0553876963967	1.41570689933076	0.178498837154456	1.25989584310969	0.131759179851692	1.5198465463137	0.0682162579491647	1.63958618625903	0.122919341250996	1.48111699527156	0.05915678992228	1.45431000293101	0.0332793060196379	1.51720389831686	0.0437638269710854	1.6927127267257	0.0268373741117639	1.45130148381243	0.302749834662225	0.428526534454028	0.0449441403891591	1.6306500754032	0.201079670369053	1.12977746935975	0.15800939854097	1.34224210136645	0.0866321764381789	1.52951396258551	0.179795255889042	1.26825566645561	0.114635392315099	1.42263509038714	0.11197517111326	1.48905039408569	0.212930940567714	1.05042956999807	0.103356588232018	1.43177928141129	0.0648237956636961	1.88460734095122	0.102771897184994	1.67320094857507	0.159120685787845	1.36744020725417	0.0607147343905744	1.69805996276946	0.0907925364007962	1.80489148061997	0.0969055537111039	1.71168810250589	0.00798321096826293	1.55380829668117	0.183578639331474	1.24565363107118
0.119160707153999	1.23986382863004	0.0955704233496222	1.38735486969881	0.102684829569778	1.205221986017	0.184454818871158	1.12723080557247	0.143207071884274	1.22155524955094	0.151368381355482	1.24157396173919	0.113818539968958	1.28377835479186	0.222007603850191	1.01061465444457	0.133218836676192	1.30007639384057	0.201164302876523	1.08219838138626	0.136079807815161	1.22839039253123	0.143494179493345	1.24189481265722	0.179945293156675	1.11503223553946	0.172245988244017	1.15771782504156	0.173670585117522	1.19472785265318	0.15160524453699	1.29529931406516	0.174885412574695	1.20113831951043	0.223477122414156	0.977462335168314	0.196168408815255	1.10925771989801	0.100274299919831	1.25090333590064	-0.0238098756035728	1.49017395942795	0.0987365694431908	1.79709306173486	0.0413383810824518	1.46618917289433	-0.149754947070927	1.00333633330926	0.153453392698545	1.47954979365909	-0.0865101067747198	1.32007164427616	0.146363656452169	1.54463135271994	0.16496671125408	1.41290148522724	0.0237669417066775	1.40397520997321	0.208832023964408	0.964107648486039	0.0379673775672006	1.66946773294099	-0.00489686303451864	1.55595632401285	0.0150373490438842	1.62913749175892	0.179297971119564	1.27191278126565	-0.02261319580834	1.64141464659989	0.222494872642035	0.749262984304192	-0.0173723684233101	1.4560932929513	0.0707241128677532	1.63182488628311	-0.0206866060670177	1.57608389314583	0.0714380114198665	1.68961767715251	-0.0584150600096002	1.3674789452721	-0.000695798151890914	1.5669338968363	0.0637878030484434	1.72620298952636	0.0745591246631725	1.43418779118931	0.0123187180434235	1.61694231521739	0.0216926357624954	1.47684421998714	-0.0205142403253583	1.65402478300089	0.0510377764650294	1.60902136295721	0.108591454831928	1.55781458473918	-0.0614272092608096	1.22515086795447	0.0391376550001378	1.55462282492325	0.0190407305021107	1.52684312839748	0.202579852632879	0.982868284470944	0.119462453458735	1.43694404103804	0.0667445768381982	1.6194479045831	0.00535722877282452	1.52351830765394	0.0448380558782218	1.72220135832561	0.0739788997198487	1.54857956491763	0.0720427191912253	1.67111529938483	-0.07747585894815	1.3465106127339	-0.00594616770821443	1.59740594845092	0.0022002476432309	1.43375138367753	0.127919567123832	1.42198293467224	-0.0128006880289965	1.52828202595094	0.10223925589211	1.65208332694072	0.0400447235768404	1.88207945635079	-0.0217039713451631	1.42110349843892	0.0777736420525773	1.97562543332474	0.170137219664925	1.12150849993251	0.21735502625294	1.02334349341694	0.124719220352876	1.19875736745655	0.0746785366477485	1.22062697918872	0.114478173789142	1.20629171517806	0.10329075443647	1.34032200247893	0.172826395606865	1.15979227681452	0.129713106352278	1.18856167040341	0.0995399671829736	1.40010911906748	0.171654573031868	1.19225015149972	0.1224520173293	1.31376604907394	0.159979890761245	1.13371975509826	0.198762929885028	1.09929076297787	0.139644778171235	1.19809613865239	0.166036685328094	1.20942596246614	0.12662646201753	1.32693249950675	0.211674090075902	1.03788815992337	0.0957640997491375	1.27740493711737	0.205042222166068	1.066050867254	0.333658149144406	0.440767576876278	0.136214844891488	1.26790696645008	0.273657859744401	0.76533362729578	0.275680623608189	0.730564138250324	0.141703512566923	1.24640887927172	0.329363489100921	0.488845142471872	0.179371480631372	1.11495670790751	0.151293124438237	1.20756112862754	0.0834830870341668	1.53554710094357	0.203734234416845	1.08522009537112	0.173138004073235	1.22833826035269	0.227356831143103	0.952401192653714	0.19997396793221	1.11184994781903	0.185582212229016	1.2021886727462	0.191221146699911	1.093124318423	0.140789362425192	1.20766617425695	0.0900730504163647	1.51678155644745	0.137166489471583	1.29564012655086	0.199325222126187	1.08564214867134	0.144938790723084	1.22398920553714	0.253867331319073	0.828609209971542	0.108095290414454	1.53125602063718	0.217972344943997	1.02087562104207	0.083120373605596	1.39613977311867	0.195998463193121	1.10218494402698	0.232056183990138	0.970100937152153	0.221584812284625	0.993339158607516	0.157830419341312	1.1686041581395	0.213870114792681	1.05211362872926	0.253068473251195	0.856664405424983	0.158460539586552	1.26464986843336	0.220988586817798	0.99726801993915	0.0534608901436749	1.42360892969146	0.0506178718367546	1.31216552499559	0.093165101869218	1.3235601497009	0.0703729860420239	1.69191757250538	0.0613564286006	1.41562653994808	0.141384059593887	1.3101233266141	0.130217606390402	1.25677102262335	0.0747745085849978	1.28994109845898	0.0891244113375953	1.33574003898073	0.124280004576218	1.36350935975331	0.12546459695765	1.36850566174975	0.152985891253445	1.31723325588295	0.195996918104037	1.11806002456493	0.187689232626348	1.16147912541021	0.0634130598177101	1.41953356491858	0.0265333943428223	1.4415145899339	0.0255342453991559	1.32222254521672	0.0175289052533093	1.50772370178532	0.0791589062026591	1.48835808018113	0.0371885232296782	1.50508094238859	0.0811217553446442	1.33667899180223	0.143072591987763	1.34567536797946	0.0715944214974051	1.42905348585244	0.180740133106988	1.26185146772172	0.106989944168355	1.45710928605524	0.212355740642778	1.05173024328144	0.230750995404947	0.967866584325347	0.220676752623433	1.01429504886524	0.0717454115880913	1.43257456634307	0.153649609776008	1.24316935597497	0.232059818137175	0.957204303738756	0.146715023049361	1.50321661572249	0.0518379556973353	1.52687016149653	0.162854776365697	1.26887294862271	0.137419483614109	1.35903584382118	0.0610637202405223	1.49788058247578	0.216357709239752	1.06381609032527	0.185678572795104	1.19841674512733	0.104883425818796	1.41536726207641	0.129748004477238	1.34948489746289	0.162250242255747	1.39098911597647	0.05714777144405	1.62231579896922	0.108555007111887	1.73565063586073	0.117123005137996	1.55885027923794	0.118167632897297	1.52973318321391	0.127373823550461	1.565240324497	0.0688866160339903	1.71666431466647	0.122951643342298	1.78774628526799	0.218505280148598	1.01239388885717	0.166726705372765	1.35976328353599	0.0577789755809315	1.72470955959131	0.0026963647974334	1.50032794100389	0.131303970945834	1.63316221509675	0.119169515079827	1.54171977386951	0.0900160771771369	1.49152303927301	0.137655050297805	1.46249241692158	0.0986123564696523	1.67247739368354	0.0455786921016612	1.56747846634922	0.0842620629418768	1.63438507673405	0.179679544801656	1.28675868778463	0.0575966054838739	1.54343944369816	0.11815205123171	1.72135228838587	0.168577680791272	1.37805687573838	0.181824844403419	1.2711364137181	0.165951355025417	1.36620750223402	0.0845402174116183	1.58590229820841	0.0846490175968395	1.47979071891443	0.117683517299308	1.65113984847946	0.121678125109406	1.51794118360381	0.125985128799745	1.67942161405216	0.207136281158812	0.974090499163836	0.0795155487479821	1.74288637862999	0.066125706820737	1.68702656609903	0.128695943382615	1.52092356630931	0.049911974046997	1.54761866722308	0.068155694822847	1.63937538546476	0.229786316389685	0.830976131666744	0.219789453302321	0.996341835251475	0.108195042596136	1.68578055093176	0.171445106488487	1.3617287400038	0.18638849046503	1.23923377179047	0.103102046263424	1.6432323257546	0.129096123162666	1.62461203687014	0.0978438488749723	1.70650305671534	0.0811126583523151	1.48031345405138	0.0617151947657877	1.5368563889061	0.19528851763126	1.18264335129863	0.169991982357565	1.31271000611758	0.0535118164612093	1.61008510524417	0.0238105523483352	1.58251830570572	0.144998584348987	1.46460198175278	0.243458866927864	0.83949443854935	0.212292343808596	1.02077841553307	0.103899803774073	1.49693071317684	0.0463042968633149	1.48378606686947	0.137374882068191	1.47692250214866	0.15583677022246	1.42072285528311	0.0956650191647404	1.85433401049096	0.0987564133872749	1.86014303983586	0.0101579827545676	1.64582277201345	0.0737647909378949	1.66268137634923	0.14703962412547	1.5357669209594	0.222606259182128	0.985790008307987	0.156270908383135	1.46983193462818	0.120410440557045	1.34124163444621	0.138782599836064	1.36247902544484	0.130041354401844	1.41605054080958	0.20599683300587	1.11167619803086	0.17218668603901	1.26527216157018	0.0830545332316208	1.50837181647779	0.195564439604534	1.1500546275208	0.111026514323493	1.38745836838365	0.0867564092172037	1.52210729529108	0.127621166307274	1.57962433504021	0.185216389670894	1.19314955153016	0.0886507498193467	1.42823670095384	0.129254031895796	1.42712176075606	0.116128142817256	1.46122469140234	0.0964542429444574	1.69460482944264	0.127623044056101	1.514860432835	0.258132305315047	0.753524322497871	0.0832780509129385	1.42391038704831	0.138538389547861	1.45189774954485	0.193457279342283	1.13782026295066	0.119659368779667	1.56624753411967	0.0843433400855893	1.50733039443813	0.186680190021696	1.2005397784334	0.0893249561951363	1.48040458747893	0.0155612257418871	1.45063886733996	0.0575336296105327	1.4876262021572	0.114293351835017	1.47894478236504	0.0846221300125565	1.51697236484878	0.009721821769618	1.49012389431122	0.220435689660377	0.991384372290439	0.141937249494844	1.4280594648757	0.0967143710553585	1.54332686126922	0.121458889575317	1.34381341111649	0.0560192168381796	1.5231997436116	0.182267213310947	1.18836845372063	0.0925113230183998	1.43446218473866	0.05892529432745	1.53308397994606	0.176064455565389	1.21848453089585	0.0884744202536614	1.63707632653303	0.048066701860117	1.65948866510441	0.201215000139462	1.13700151010977	0.132389589125742	1.27540472746793	0.0734712556960291	1.47767506448068	0.0785519018810652	1.61271757778177	0.123277071522219	1.36386601659014	0.0987629457218077	1.50918452371853	0.127851961709857	1.35943280623557	0.14784423743971	1.36308938044492	0.14744020101677	1.29558679007387	0.0484205662252526	1.4059543204079	0.118093194010968	1.41783624408399	0.159150146320558	1.21606764853242	0.101767709958986	1.53632984896254	0.220486937335443	1.03373367185547	0.0272916096899228	1.39163845297864	0.102479718628949	1.39576014375927	0.221127670506122	1.01365375835362	0.21501984996713	1.05419858499945	0.168850815833688	1.24375702238389	0.163846226942265	1.33653160053885	0.146612033405363	1.32942802904269	0.207321973021849	1.08422141340583	0.143497517480915	1.33910857530976	0.155058655530386	1.44875727460924	0.155169749319713	1.29647075530522	0.194681095768294	1.13704013409131	0.105245072554662	1.37773710128063	-0.0323852845307382	1.44011448368111	0.204940292928217	1.10824980413752	0.156747066563652	1.38710061287811	0.0926464674309732	1.57243419709226	0.149461086834013	1.37229707385505	0.0861167044938405	1.40627413543343	0.0585511941063391	1.48594868125448	0.0674866473972807	1.64671291626766	0.0531003278756386	1.4266694063066	0.329971284453272	0.312779842909626	0.0693409454619648	1.58689852379112	0.229019017229592	0.980084522421811	0.184714271957232	1.20713641562276	0.112626804304262	1.4524787898836	0.205947566156539	1.1107706535744	0.142058165872983	1.32913947933028	0.137933575693832	1.38844969693369	0.238889458577851	0.880360185241755	0.130579630980039	1.34928830096112	0.0863096637331553	1.79991446329565	0.125895886917228	1.55643925762834	0.185023714360987	1.22264297618429	0.0840761007651012	1.63392635536125	0.112706194483512	1.68805100049463	0.119961740976919	1.59893484728156	0.0317502818253889	1.54078041860623	0.208685741663113	1.07769926349173
0.147461014502157	1.16534410579103	0.121680758368655	1.31736830130807	0.132676377315474	1.14830312098275	0.213171748517907	1.01143955893574	0.172734762574387	1.13538007023208	0.179068678867919	1.13940844798611	0.142251905331327	1.21064393760466	0.24905676921886	0.861382193198228	0.160915123285276	1.20907666922627	0.230319169647688	0.958356470632565	0.164932844213886	1.14389531380348	0.171506424899114	1.14781890206069	0.21032920770642	1.01230696900471	0.201807844794106	1.05351007489765	0.201961966792536	1.07820198454529	0.17805658640093	1.18182755671038	0.20281800967013	1.08138188391375	0.25284417246358	0.849516317931097	0.224551920304739	0.983135244376743	0.129061006220365	1.19083271686361	-0.000966913290675664	1.49865706425778	0.119765263426145	1.67323985578307	0.0666092213578995	1.43258279213301	-0.125595451228667	1.04315157846949	0.174149037557713	1.29110934515696	-0.0648562524000879	1.35596502001789	0.166359522001588	1.35253653004077	0.187575916671693	1.23695515751182	0.0494461472807352	1.38315216080212	0.230670433039278	0.782839148543596	0.060460412864471	1.62983425469909	0.0178035602219059	1.55166931485703	0.0369511603165127	1.60921170871975	0.201979623633222	1.09361144945167	-0.00158428442883196	1.65098182480871	0.243280378844126	0.581207539461613	0.0062245783876228	1.46097397426262	0.0942262282647289	1.56345357932196	0.00111368993072891	1.58390109621986	0.0940481294022153	1.61543275597621	-0.035622408584416	1.39156919360872	0.0214994530974256	1.56076730470381	0.0861924272211434	1.65722851870616	0.100958195895652	1.37724964691329	0.0343750572047541	1.59972099690747	0.0457510750769569	1.4554937661555	-0.000140032701935411	1.66316736702808	0.074463360470679	1.56084196934703	0.132315705498367	1.45407367719575	-0.0369496243918024	1.24632775810475	0.0634637516061449	1.51957735468246	0.0427386316216933	1.5061437720076	0.223371651770352	0.7943706277814	0.144883740131667	1.3387948377387	0.0899291583215932	1.55437275040599	0.029123847053684	1.51363140359207	0.0665792824573561	1.67304451105934	0.0986585980111864	1.4834711169191	0.0948445959726487	1.5979296027469	-0.0560351834280638	1.38051763336759	0.0161770598480847	1.59402569737032	0.0269380391900148	1.42618214130611	0.153193783515725	1.31381963971253	0.0100251377779462	1.52916737392238	0.124667522973444	1.54287592670086	0.0604224310123239	1.83058983150364	0.00201247765006751	1.42788702238713	0.0974992133140401	1.86504482253223	0.200837206993095	1.02787744845636	0.245937745156064	0.889614913156368	0.155243913977327	1.12831306693199	0.104178359856692	1.17890573264952	0.144555352232588	1.14240745913452	0.131169509152692	1.2721146156194	0.202341102755773	1.05368938578594	0.159862017279992	1.11489579223174	0.125646978877721	1.32609578407768	0.200225677583371	1.08040173512779	0.150410385656081	1.23098805588928	0.190242269056343	1.04360700416491	0.227422523702535	0.973091319396375	0.169246677006984	1.11628963460325	0.19475378719563	1.10151570621307	0.154322936578628	1.23964377238524	0.241037035220257	0.912056714515197	0.124145719615346	1.21813162233075	0.234767586345064	0.94381884795401	0.363814050844357	0.331539290901713	0.165379416021008	1.18177260247027	0.303677014578089	0.631331313852819	0.304603418822981	0.595470668940675	0.170780869332468	1.15755225872736	0.36028359368045	0.378459779095976	0.209989297031087	1.0134151392818	0.180842044950583	1.1144855270119	0.108133117805464	1.46431521915918	0.232284839989889	0.953618669806467	0.200540339621757	1.1040468897252	0.253107244646912	0.796648708574353	0.227803918338981	0.977274526797178	0.21158722110663	1.05790609008004	0.221406205984724	0.98131521611675	0.170737161646934	1.12492982001591	0.11525453375356	1.44108025023073	0.16503142061773	1.20136116557115	0.2288274793062	0.965767980133065	0.174115264786146	1.1337045510939	0.282096109701422	0.687812712847998	0.132779826207252	1.43498130770445	0.246164909486307	0.885028862986422	0.109859480610659	1.33596843385488	0.226072741494904	0.985929316024182	0.262427135319318	0.84193468441391	0.252976829218975	0.874828906414488	0.188345429861042	1.07691287138827	0.242954274898777	0.920757303437851	0.28196156706925	0.719141202937218	0.185844116155592	1.15171654108199	0.249641063399059	0.864115128438959	0.0796083890435827	1.38335763371109	0.0783751401555977	1.27860300111191	0.120699687081528	1.26236262255355	0.0932871506335327	1.61965384142415	0.0876991394527197	1.37128233563493	0.169122138863132	1.20983788328608	0.15892155021159	1.17428868685492	0.102758940093185	1.24409282539504	0.117089426553023	1.27698281383589	0.151353687650399	1.27316737437792	0.152201202056997	1.27528779418196	0.17931887182357	1.1992584589962	0.224443233315231	0.990898914592002	0.215670017177838	1.03451447631452	0.089311620848051	1.37317677847297	0.051626410592065	1.41868175841119	0.0520903571793576	1.3027767126693	0.0412429222548986	1.48861377312188	0.10453120139254	1.42375491682742	0.0611827138756396	1.47418314579094	0.109159807955954	1.28263706207648	0.169708022126233	1.23535137252066	0.0982015143646737	1.37705770614091	0.202243487693222	1.06770276389057	0.132268551144715	1.36895417569736	0.237908443328797	0.892536753595401	0.257786888387309	0.813796266044475	0.251214043197045	0.889358574849429	0.0975458431379774	1.37796314883691	0.183348738891595	1.14553264732117	0.259871702782471	0.810919178568284	0.169375364377531	1.34533061255582	0.0766918846924921	1.48262942514749	0.190485314479856	1.15109668155413	0.163626667639251	1.2513949932928	0.0864608102979548	1.4487802874612	0.244923245463486	0.923493157336512	0.212086643169641	1.05621850349313	0.131546349859269	1.33516443472511	0.15617483290278	1.2518089434962	0.186134893021009	1.23497862096399	0.0809283700865299	1.5694177376665	0.130296401282792	1.60570469600564	0.141458303453352	1.44892333388063	0.14267453208234	1.42112718746217	0.151067720848537	1.43691513639432	0.0918327576520325	1.64405277012897	0.142833655833201	1.61025442501153	0.243568902287954	0.846874567612687	0.19123029718761	1.20642213676107	0.0803342558453374	1.66496598243932	0.0271808317592996	1.4919456843715	0.153532711842298	1.48046083224973	0.143896231922998	1.43153301078039	0.116005594305471	1.41925282949543	0.162585860415278	1.33832565453445	0.121866250876896	1.56917748494453	0.0703168178193566	1.52589071785199	0.108365830934596	1.55436159425556	0.202088868914327	1.10082140412184	0.0826126722746791	1.4947814681988	0.139596758520769	1.57604236147355	0.192517703050294	1.2135448231131	0.206697243539783	1.11165938437846	0.190469528785553	1.21266809485533	0.108806763856549	1.50904293382811	0.110606234155101	1.41262120883993	0.140432139280496	1.52131419691412	0.146550412624151	1.40755651056045	0.147189858234832	1.52230084872898	0.228599673405375	0.784706629154791	0.10201953223995	1.65693083376719	0.089420895722334	1.61959107994242	0.153165320011145	1.39856430282997	0.0746469151306371	1.50405307720774	0.0918320556929421	1.57305475705522	0.252742979259388	0.659564396097068	0.244373357633855	0.824953750914023	0.130795272740073	1.56643693420893	0.194762282900618	1.18890671731425	0.209371057842519	1.05617967616874	0.126525305414134	1.53824556072501	0.151662085095822	1.48014079977331	0.12071822051739	1.59987473772024	0.107025134426429	1.41570184970591	0.0865594316631758	1.4849703250333	0.219305413733452	1.0071721595216	0.195538344414191	1.16953968050626	0.0776588164723129	1.56082439030698	0.0478025847023016	1.55779877354476	0.169163167363087	1.32521236256713	0.269045660157626	0.681005394174723	0.235673917255333	0.840435884503229	0.129457470729519	1.40930356020586	0.0721363047184054	1.44538111110388	0.162210990662707	1.35106859625782	0.180042474004464	1.27230064151519	0.116439750915298	1.72968184824828	0.119465725432298	1.72907368396147	0.0328971540534266	1.63144589409635	0.0971700424166795	1.58929094099142	0.169577617347374	1.371689407015	0.247624226881056	0.818077146805129	0.178657330047926	1.29673283641627	0.146947516354595	1.25395721129536	0.165248906991121	1.25426349324356	0.15564503541531	1.30790673365316	0.231948800407011	0.955168812257609	0.19829876608417	1.12988556286619	0.108167925060588	1.43912630337468	0.221748917751943	1.00133626805888	0.137548814861684	1.30465835080811	0.111903207812106	1.44966420876579	0.150540389883422	1.44483609035161	0.212894258519673	1.06174191033813	0.114602927063773	1.36088129650746	0.1551881678193	1.32033876320511	0.141601509044406	1.36415349735303	0.119100133231663	1.58995374985973	0.151813132649388	1.39312230442442	0.284644961130606	0.606472788264639	0.109437058800301	1.36109956835966	0.163431248540787	1.32790448605606	0.221578531166335	1.00757234383523	0.143698685617103	1.4495907220268	0.109851501052912	1.437924643205	0.21349790654751	1.05993215146212	0.114631541010484	1.40797238187546	0.0404073263749218	1.43347767974863	0.0826915290620017	1.44149293157572	0.13918618683635	1.38050581244557	0.109631196305375	1.44586651435007	0.033650056737075	1.47826896847674	0.248566189423059	0.854923045830233	0.167094478164437	1.30410813588495	0.121392633332668	1.4568109474742	0.148698268555102	1.25771893598764	0.0806742163400839	1.47660693928882	0.210644108298293	1.064828748461	0.118243192854058	1.36315521058521	0.0833869239168552	1.4833680395002	0.203901364790255	1.09460214041536	0.111804255788613	1.55018166457849	0.0712999716451027	1.61187559173987	0.227214334258921	0.983541225829566	0.160503315165731	1.18826469829775	0.0991317114326754	1.41860253323321	0.102652993966404	1.5396653632073	0.150260767698481	1.27384856755096	0.123854181707916	1.42390321891564	0.154852169502042	1.2652596712755	0.173791262863126	1.2435908959245	0.174556885238602	1.18828347502884	0.0746427892904956	1.36931884107555	0.144570553683156	1.3260348709526	0.188064002182491	1.11375840307088	0.126488206521294	1.44498715403441	0.247757958671767	0.882305243569693	0.0531173567687782	1.36993963771175	0.129861850810985	1.32235964666356	0.24777402679576	0.860566803621551	0.24319071542086	0.913771869789043	0.196100568498296	1.12029764634249	0.188967447918953	1.1947196367463	0.173968590918768	1.22091826971267	0.233266983075436	0.928534439840115	0.170259733730011	1.22951167384632	0.178398785483719	1.29084866278507	0.182545865249427	1.18300151397334	0.221977519985447	0.999353413067576	0.132191198582724	1.30116080246405	-0.00938287266477622	1.45205972058357	0.231381748701979	0.957860931018034	0.181734953275613	1.24677422203099	0.117076676912781	1.48868182779412	0.17600283241703	1.25281145349969	0.113076619065401	1.34349767062139	0.0838230821930402	1.43892951832434	0.0912094678234761	1.5805394304576	0.0793632816395133	1.38706772679376	0.35719273424432	0.2227882783006	0.0937377505347706	1.52367924897063	0.256958364090132	0.835087061125376	0.211419145373494	1.0676917583876	0.138621432170345	1.36127542858108	0.232099876424036	0.955421043426635	0.169480939430868	1.22458034511162	0.163891980274404	1.27652978090959	0.264847976587988	0.723206896462578	0.157802673728061	1.25392819359515	0.107795531802614	1.6961987832166	0.149019876649463	1.42719792423275	0.210926742934128	1.07463539196924	0.107437467139628	1.55260197509925	0.134619852566227	1.55687974349171	0.143017928242733	1.47289369629913	0.0555173526825147	1.51178769866941	0.233792843994752	0.916248822160312
0.175761321850315	1.08130550764723	0.147791093387688	1.23513403159293	0.16266792506117	1.08066582180793	0.241888678164655	0.893843856480874	0.202262453264501	1.04014275802024	0.206768976380356	1.03090923106866	0.170685270693696	1.1273979816759	0.276105934587529	0.721715332196415	0.18861140989436	1.10863910272052	0.259474036418852	0.834712321818661	0.19378588061261	1.05055516858373	0.199518670304884	1.04662450148496	0.240713122256165	0.904980803163616	0.231369701344194	0.944291975545711	0.23025334846755	0.958723987004191	0.20450792826487	1.06245754263267	0.230750606765566	0.959064181428063	0.282211222513004	0.725902441371451	0.252935431794222	0.857117337675302	0.1578477125209	1.11965935086288	0.0218760490222215	1.49374139771439	0.140793957409099	1.53638935594661	0.0918800616333472	1.38336237245365	-0.101435955386406	1.07735026940917	0.19484468241688	1.1079495354467	-0.043202398025456	1.38236967911185	0.186355387551007	1.16515721277578	0.210185122089306	1.06522172152685	0.0751253528547928	1.34874407434508	0.252508842114147	0.623411756329619	0.0829534481617415	1.57356624139562	0.0405039834783304	1.53277272248547	0.0588649715891412	1.57369104153914	0.22466127614688	0.923327295937237	0.0194446269506762	1.64580695414784	0.264065885046217	0.442154714677658	0.0298215251985557	1.45050832741651	0.117728343661705	1.48033997458934	0.0229139859284755	1.57741917576249	0.116658247384564	1.52603825162631	-0.0128297571592318	1.40456299612546	0.0436947043467422	1.53983924546242	0.108597051393843	1.57256920840297	0.127357267128132	1.30709553221071	0.0564313963660846	1.56637826175817	0.0698095143914184	1.41987285221104	0.0202341749214875	1.6574095186627	0.0978889444763287	1.49721440545883	0.156039956164806	1.33888710881667	-0.0124720395227951	1.25754819674931	0.0877898482121521	1.46739141351358	0.0664365327412759	1.47073756840383	0.244163450907825	0.62977613011387	0.170305026804598	1.23028976048135	0.113113739804988	1.47460627141546	0.0528904653345433	1.48908999179967	0.0883205090364904	1.6073599566058	0.123338296302524	1.4043528575519	0.117646472754072	1.50970983849234	-0.0345945079079775	1.4046316667333	0.0383002874043837	1.57569462699333	0.0516758307367986	1.40495048890284	0.178467999907618	1.19740232357384	0.032850963584889	1.51564612911998	0.147095790054778	1.42151947248638	0.0808001384478074	1.76105841937561	0.0257289266452981	1.42174258308552	0.117224784575503	1.73879148421339	0.231537194321264	0.928657870889696	0.274520464059187	0.760446414492204	0.185768607601778	1.04854230695854	0.133678183065635	1.12538215435567	0.174632530676034	1.066876709362	0.159048263868914	1.19176840707802	0.231855809904681	0.942748826051439	0.190010928207705	1.0322218608183	0.151753990572468	1.23864969587204	0.228796782134874	0.964203191446744	0.178368753982862	1.13829841392279	0.22050464735144	0.947366727140835	0.256082117520042	0.84716568770568	0.198848575842734	1.02590223627622	0.223470889063166	0.988246009708022	0.182019411139726	1.14261299162326	0.270399980364612	0.788895306506654	0.152527339481555	1.14751973085143	0.264492950524061	0.821730934253	0.393969952544309	0.243331200107326	0.194543987150527	1.08646460434342	0.333696169411778	0.511187421879496	0.333526214037773	0.47630635144142	0.199858226098014	1.0594347447541	0.39120369825998	0.286965705676979	0.240607113430803	0.907144873020185	0.21039096546293	1.01455691214189	0.132783148576762	1.37939884155222	0.260835445562934	0.824442054773655	0.227942675170279	0.977385812956475	0.278857658150722	0.65416908861282	0.255633868745752	0.845462427865765	0.237592229984243	0.916136517775023	0.251591265269537	0.86751929270506	0.200684960868676	1.03349082600227	0.140436017090756	1.35191108419291	0.192896351763876	1.0977512136775	0.258329736486212	0.845423165285117	0.203291738849207	1.03536138390174	0.31032488808377	0.560127039919587	0.15746436200005	1.32713054425658	0.274357474028617	0.754377963077163	0.136598587615721	1.26321895881554	0.256147019796686	0.86819806996669	0.292798086648498	0.718259565205058	0.284368846153325	0.757974106909294	0.218860440380772	0.978687444592723	0.272038435004874	0.792784356873763	0.310854660887306	0.592919575107936	0.213227692724631	1.03326134328451	0.27829353998032	0.735972164398665	0.10575588794349	1.32943229877657	0.106132408474441	1.2325118199394	0.148234272293839	1.18936926490652	0.116201315225041	1.53209757004169	0.114041850304839	1.31334143067893	0.196860218132377	1.1020067249842	0.187625494032779	1.08251133833985	0.130743371601371	1.18441749101131	0.145054441768452	1.20621438790839	0.17842737072458	1.17282928702068	0.178937807156344	1.17214683171321	0.205651852393695	1.07551315331463	0.252889548526425	0.863844389495347	0.243650801729327	0.906745101772601	0.115210181878392	1.31315669827298	0.0767194268413076	1.38187530131824	0.0786464689595594	1.27058053537122	0.0649569392564879	1.455040142101	0.129903496582421	1.34572183266424	0.085176904521601	1.4265124817945	0.137197860567264	1.21647271957055	0.196343452264703	1.11795384741565	0.124808607231942	1.30943045252625	0.223746842279457	0.887187920656444	0.157547158121075	1.26962081927994	0.263461146014817	0.744094539919651	0.284822781369671	0.671445743303501	0.281751333770657	0.767182144502918	0.123346274687864	1.30934938813337	0.213047868007182	1.04088972714633	0.287683587427768	0.674693311468131	0.192035705705701	1.18525652295635	0.101545813687649	1.42370444937677	0.218115852594014	1.02808657404957	0.189833851664394	1.1362688049409	0.111857900355387	1.38522955186803	0.27348878168722	0.787818305903777	0.238494713544178	0.915602276888683	0.158209273899742	1.2437117703693	0.182601661328322	1.14420985916588	0.210019543786272	1.07852551362094	0.10470896872901	1.50087122350261	0.152037795453697	1.46479284346068	0.165793601768709	1.32762903672971	0.167181431267382	1.30134064707432	0.174761618146613	1.30031370207226	0.114778899270075	1.55586233623886	0.162715668324103	1.42861854041998	0.268632524427309	0.694872392589922	0.215733889002454	1.05272133408961	0.102889536109743	1.58837234616336	0.0516652987211659	1.46923341198928	0.175761452738762	1.32104760912671	0.168622948766169	1.31008545767328	0.141995111433806	1.33368595210022	0.187516670532752	1.206847878837	0.14512014528414	1.45298389090259	0.095054943537052	1.46923865907382	0.132469598927316	1.45976191995863	0.224498193026999	0.924258086268363	0.107628739065484	1.43126976804576	0.161041465809828	1.4220945728537	0.216457725309317	1.050947664118	0.231569642676147	0.956145419597398	0.21498770254569	1.05863356449722	0.133073310301481	1.41805797009898	0.136563450713363	1.332166836677	0.163180761261684	1.38220255544118	0.171422700138895	1.28580164165737	0.16839458766992	1.35842696818343	0.250063065651938	0.618908671328457	0.124523515731917	1.55546686119156	0.112716084623931	1.53678757702629	0.177634696639675	1.26789153094558	0.0993818562142774	1.44559622151387	0.115508416563037	1.49181658678085	0.27569964212909	0.512050129804156	0.268957261965389	0.669174113223748	0.153395502884009	1.43493419505851	0.218079459312748	1.02062958110332	0.232353625220007	0.884569071959369	0.149948564564843	1.42084757297606	0.174228047028978	1.32823420007509	0.143592592159808	1.48015618572443	0.132937610500544	1.33772199190169	0.111403668560564	1.41821951825577	0.243322309835645	0.843166811581532	0.221084706470817	1.02527422467683	0.101805816483416	1.49606590920135	0.071794617056268	1.51770756366746	0.193327750377187	1.18041010829094	0.294632453387387	0.541318797976285	0.25905549070207	0.677745231072459	0.155015137684964	1.30994709325666	0.0979683125734959	1.3927329883826	0.187047099257223	1.21787684241339	0.204248177786468	1.1216585079677	0.137214482665856	1.59139516717527	0.140175037477322	1.58472391659121	0.0556363253522857	1.59834190545378	0.120575293895464	1.50088986537593	0.192115610569279	1.20565928280005	0.272642194579983	0.665317234057419	0.201043751712718	1.12475929459915	0.173484592152146	1.15676821247062	0.191715214146178	1.13856801032769	0.181248716428776	1.19159254155248	0.257900767808152	0.805930912550694	0.22441084612933	0.993125840969118	0.133281316889556	1.35638569598029	0.247933395899352	0.857179627507106	0.164071115399874	1.2111563688144	0.137050006407007	1.36367344365436	0.173459613459571	1.3022670195364	0.240572127368452	0.929530854237693	0.1405551043082	1.28081056971554	0.181122303742804	1.20442567042609	0.167074875271555	1.25630003272773	0.14174602351887	1.47230361234806	0.176003221242676	1.2631554792392	0.311157616946164	0.478183002667499	0.135596066687664	1.28549575841153	0.188324107533713	1.19677728082152	0.249699782990387	0.877391940187216	0.167738002454538	1.32276532917639	0.135359662020235	1.35501802912485	0.240315623073324	0.92000355236622	0.139938125825832	1.32239976768749	0.0652534270079564	1.40242718696217	0.107849428513471	1.38106048279443	0.164079021837684	1.27124720112418	0.134640262598194	1.36121824323679	0.057578291704532	1.45008151465001	0.27669668918574	0.7243398103347	0.19225170683403	1.17337830985116	0.146070895609978	1.35774112284677	0.175937647534886	1.1615850860282	0.105329215841988	1.41542076639958	0.239021003285639	0.939451728689858	0.143975062689716	1.27913835254231	0.10784855350626	1.41891687333882	0.231738274015122	0.968393100756185	0.135134091323564	1.44742233623347	0.0945332414300886	1.54831765311642	0.25321366837838	0.836071644879803	0.188617041205721	1.09195549433514	0.124792167169322	1.34610873879709	0.126754086051743	1.45214656616101	0.177244463874743	1.17381217705721	0.148945417694023	1.32665837027829	0.181852377294227	1.16132914400911	0.199738288286543	1.11780010342003	0.201673569460433	1.07432936745549	0.100865012355739	1.31923154953423	0.171047913355344	1.22363897347863	0.216977858044423	1.00534342443207	0.151208703083602	1.34168496607472	0.275028980008091	0.739839369811447	0.0789431038476336	1.33475791381196	0.157243982993021	1.23588973235724	0.274420383085398	0.717745818525396	0.271361580874589	0.778315022330748	0.223350321162905	0.994029298984644	0.214088668895642	1.05118179617036	0.201325148432174	1.10536648081932	0.259211993129023	0.780485910692002	0.197021949979107	1.11284860977193	0.201738915437053	1.13163348788159	0.209921981179141	1.06346562777493	0.2492739442026	0.864166210963414	0.159137324610786	1.2131186960428	0.0136195392011856	1.45129664924483	0.25782320447574	0.813344856257786	0.206722839987573	1.10360174643536	0.14150688639459	1.38970663555897	0.202544578000048	1.12677568771908	0.140036533636961	1.26806415630734	0.109094970279741	1.37760554976246	0.114932288249671	1.4993660646926	0.105626235403388	1.33377546170755	0.384414184035368	0.155233647983166	0.118134555607576	1.44601493386815	0.284897710950671	0.699547137684072	0.238124018789756	0.928622410706105	0.164616060036428	1.25901988896261	0.258252186691532	0.806951305209234	0.196903712988752	1.11258133001191	0.189850384854976	1.15717203605138	0.290806494598125	0.584075285733459	0.185025716476083	1.14883329600399	0.129281399872074	1.57831248595925	0.172143866381697	1.28993635922495	0.236829771507269	0.929350861730671	0.130798833514155	1.45675925078444	0.156533510648943	1.41610569896604	0.166074115508548	1.33793441077097	0.0792844235396405	1.46764836759685	0.258899946326391	0.765589670911727
[truncated: 5,577,539 more chars]
