# Supplementary material for: Precision treatment exploration of breast cancer based on heterogeneity analysis of lncRNAs at the single-cell level
Source: BMC Cancer. 2021 Aug 13;21:918. doi: 10.1186/s12885-021-08617-7 (PMC8361656; doi:10.1186/s12885-021-08617-7)
Supplement: Supplementary file 1 — Additional file 1. Density matrix.zip. [file 12885_2021_8617_MOESM1_ESM.zip › Supplementary table 1.2. Expression density matrix of expressed PAM50 in each cell (Figure 4a right).txt]

# Supplementary table 1.2. Expression density matrix of expressed PAM50 in each cell (Figure 4a right)
BC01_02.expression_value	BC01_02.expression_density	BC01_03.expression_value	BC01_03.expression_density	BC01_04.expression_value	BC01_04.expression_density	BC01_05.expression_value	BC01_05.expression_density	BC01_06.expression_value	BC01_06.expression_density	BC01_08.expression_value	BC01_08.expression_density	BC01_10.expression_value	BC01_10.expression_density	BC01_12.expression_value	BC01_12.expression_density	BC01_33.expression_value	BC01_33.expression_density	BC01_34.expression_value	BC01_34.expression_density	BC01_53.expression_value	BC01_53.expression_density	BC01_55.expression_value	BC01_55.expression_density	BC01_57.expression_value	BC01_57.expression_density	BC01_66.expression_value	BC01_66.expression_density	BC01_69.expression_value	BC01_69.expression_density	BC01_70.expression_value	BC01_70.expression_density	BC01_72.expression_value	BC01_72.expression_density	BC01_77.expression_value	BC01_77.expression_density	BC01_87.expression_value	BC01_87.expression_density	BC01_95.expression_value	BC01_95.expression_density	BC04_01.expression_value	BC04_01.expression_density	BC04_02.expression_value	BC04_02.expression_density	BC04_07.expression_value	BC04_07.expression_density	BC04_09.expression_value	BC04_09.expression_density	BC04_11.expression_value	BC04_11.expression_density	BC04_13.expression_value	BC04_13.expression_density	BC04_14.expression_value	BC04_14.expression_density	BC04_16.expression_value	BC04_16.expression_density	BC04_20.expression_value	BC04_20.expression_density	BC04_22.expression_value	BC04_22.expression_density	BC04_23.expression_value	BC04_23.expression_density	BC04_24.expression_value	BC04_24.expression_density	BC04_27.expression_value	BC04_27.expression_density	BC04_28.expression_value	BC04_28.expression_density	BC04_29.expression_value	BC04_29.expression_density	BC04_30.expression_value	BC04_30.expression_density	BC04_31.expression_value	BC04_31.expression_density	BC04_32.expression_value	BC04_32.expression_density	BC04_33.expression_value	BC04_33.expression_density	BC04_36.expression_value	BC04_36.expression_density	BC04_37.expression_value	BC04_37.expression_density	BC04_39.expression_value	BC04_39.expression_density	BC04_40.expression_value	BC04_40.expression_density	BC04_41.expression_value	BC04_41.expression_density	BC04_45.expression_value	BC04_45.expression_density	BC04_49.expression_value	BC04_49.expression_density	BC04_53.expression_value	BC04_53.expression_density	BC04_54.expression_value	BC04_54.expression_density	BC04_56.expression_value	BC04_56.expression_density	BC04_58.expression_value	BC04_58.expression_density	BC04_59.expression_value	BC04_59.expression_density	BC04_60.expression_value	BC04_60.expression_density	BC04_61.expression_value	BC04_61.expression_density	BC04_63.expression_value	BC04_63.expression_density	BC04_64.expression_value	BC04_64.expression_density	BC04_69.expression_value	BC04_69.expression_density	BC04_71.expression_value	BC04_71.expression_density	BC04_77.expression_value	BC04_77.expression_density	BC04_78.expression_value	BC04_78.expression_density	BC04_82.expression_value	BC04_82.expression_density	BC04_85.expression_value	BC04_85.expression_density	BC04_86.expression_value	BC04_86.expression_density	BC04_88.expression_value	BC04_88.expression_density	BC04_90.expression_value	BC04_90.expression_density	BC04_91.expression_value	BC04_91.expression_density	BC04_92.expression_value	BC04_92.expression_density	BC04_93.expression_value	BC04_93.expression_density	BC07_01.expression_value	BC07_01.expression_density	BC07_06.expression_value	BC07_06.expression_density	BC07_08.expression_value	BC07_08.expression_density	BC07_12.expression_value	BC07_12.expression_density	BC07_15.expression_value	BC07_15.expression_density	BC07_18.expression_value	BC07_18.expression_density	BC07_20.expression_value	BC07_20.expression_density	BC07_24.expression_value	BC07_24.expression_density	BC07_27.expression_value	BC07_27.expression_density	BC07_31.expression_value	BC07_31.expression_density	BC07_35.expression_value	BC07_35.expression_density	BC07_36.expression_value	BC07_36.expression_density	BC07_38.expression_value	BC07_38.expression_density	BC07_39.expression_value	BC07_39.expression_density	BC07_43.expression_value	BC07_43.expression_density	BC07_57.expression_value	BC07_57.expression_density	BC07_59.expression_value	BC07_59.expression_density	BC07_65.expression_value	BC07_65.expression_density	BC07_66.expression_value	BC07_66.expression_density	BC07_67.expression_value	BC07_67.expression_density	BC07_72.expression_value	BC07_72.expression_density	BC07_73.expression_value	BC07_73.expression_density	BC07_75.expression_value	BC07_75.expression_density	BC07_78.expression_value	BC07_78.expression_density	BC07_87.expression_value	BC07_87.expression_density	BC07_89.expression_value	BC07_89.expression_density	BC07LN_02.expression_value	BC07LN_02.expression_density	BC07LN_06.expression_value	BC07LN_06.expression_density	BC07LN_13.expression_value	BC07LN_13.expression_density	BC07LN_15.expression_value	BC07LN_15.expression_density	BC07LN_23.expression_value	BC07LN_23.expression_density	BC07LN_26.expression_value	BC07LN_26.expression_density	BC07LN_29.expression_value	BC07LN_29.expression_density	BC07LN_30.expression_value	BC07LN_30.expression_density	BC07LN_31.expression_value	BC07LN_31.expression_density	BC07LN_34.expression_value	BC07LN_34.expression_density	BC07LN_35.expression_value	BC07LN_35.expression_density	BC07LN_36.expression_value	BC07LN_36.expression_density	BC07LN_40.expression_value	BC07LN_40.expression_density	BC07LN_41.expression_value	BC07LN_41.expression_density	BC07LN_42.expression_value	BC07LN_42.expression_density	BC07LN_51.expression_value	BC07LN_51.expression_density	BC07LN_52.expression_value	BC07LN_52.expression_density	BC07LN_57.expression_value	BC07LN_57.expression_density	BC07LN_60.expression_value	BC07LN_60.expression_density	BC07LN_73.expression_value	BC07LN_73.expression_density	BC07LN_75.expression_value	BC07LN_75.expression_density	BC07LN_79.expression_value	BC07LN_79.expression_density	BC07LN_82.expression_value	BC07LN_82.expression_density	BC07LN_86.expression_value	BC07LN_86.expression_density	BC07LN_91.expression_value	BC07LN_91.expression_density	BC07LN_95.expression_value	BC07LN_95.expression_density	BC03_09.expression_value	BC03_09.expression_density	BC03_11.expression_value	BC03_11.expression_density	BC03_13.expression_value	BC03_13.expression_density	BC03_16.expression_value	BC03_16.expression_density	BC03_17.expression_value	BC03_17.expression_density	BC03_19.expression_value	BC03_19.expression_density	BC03_20.expression_value	BC03_20.expression_density	BC03_21.expression_value	BC03_21.expression_density	BC03_23.expression_value	BC03_23.expression_density	BC03_26.expression_value	BC03_26.expression_density	BC03_29.expression_value	BC03_29.expression_density	BC03_35.expression_value	BC03_35.expression_density	BC03_37.expression_value	BC03_37.expression_density	BC03_41.expression_value	BC03_41.expression_density	BC03_43.expression_value	BC03_43.expression_density	BC03LN_05.expression_value	BC03LN_05.expression_density	BC03LN_19.expression_value	BC03LN_19.expression_density	BC03LN_23.expression_value	BC03LN_23.expression_density	BC03LN_25.expression_value	BC03LN_25.expression_density	BC03LN_28.expression_value	BC03LN_28.expression_density	BC03LN_35.expression_value	BC03LN_35.expression_density	BC03LN_47.expression_value	BC03LN_47.expression_density	BC03LN_57.expression_value	BC03LN_57.expression_density	BC03LN_61.expression_value	BC03LN_61.expression_density	BC03LN_89.expression_value	BC03LN_89.expression_density	BC08_06.expression_value	BC08_06.expression_density	BC08_08.expression_value	BC08_08.expression_density	BC08_22.expression_value	BC08_22.expression_density	BC08_24.expression_value	BC08_24.expression_density	BC08_27.expression_value	BC08_27.expression_density	BC08_33.expression_value	BC08_33.expression_density	BC08_36.expression_value	BC08_36.expression_density	BC08_48.expression_value	BC08_48.expression_density	BC08_51.expression_value	BC08_51.expression_density	BC08_56.expression_value	BC08_56.expression_density	BC08_59.expression_value	BC08_59.expression_density	BC08_70.expression_value	BC08_70.expression_density	BC08_73.expression_value	BC08_73.expression_density	BC08_94.expression_value	BC08_94.expression_density	BC08_95.expression_value	BC08_95.expression_density	BC10_09.expression_value	BC10_09.expression_density	BC10_16.expression_value	BC10_16.expression_density	BC10_47.expression_value	BC10_47.expression_density	BC10_54.expression_value	BC10_54.expression_density	BC10_58.expression_value	BC10_58.expression_density	BC10_69.expression_value	BC10_69.expression_density	BC10_73.expression_value	BC10_73.expression_density	BC10_80.expression_value	BC10_80.expression_density	BC10_81.expression_value	BC10_81.expression_density	BC10_85.expression_value	BC10_85.expression_density	BC10_95.expression_value	BC10_95.expression_density	BC02_02.expression_value	BC02_02.expression_density	BC02_08.expression_value	BC02_08.expression_density	BC02_09.expression_value	BC02_09.expression_density	BC02_10.expression_value	BC02_10.expression_density	BC02_11.expression_value	BC02_11.expression_density	BC02_12.expression_value	BC02_12.expression_density	BC02_13.expression_value	BC02_13.expression_density	BC02_14.expression_value	BC02_14.expression_density	BC02_15.expression_value	BC02_15.expression_density	BC02_18.expression_value	BC02_18.expression_density	BC02_19.expression_value	BC02_19.expression_density	BC02_22.expression_value	BC02_22.expression_density	BC02_24.expression_value	BC02_24.expression_density	BC02_25.expression_value	BC02_25.expression_density	BC02_26.expression_value	BC02_26.expression_density	BC02_28.expression_value	BC02_28.expression_density	BC02_31.expression_value	BC02_31.expression_density	BC02_34.expression_value	BC02_34.expression_density	BC02_44.expression_value	BC02_44.expression_density	BC02_47.expression_value	BC02_47.expression_density	BC02_50.expression_value	BC02_50.expression_density	BC02_51.expression_value	BC02_51.expression_density	BC02_53.expression_value	BC02_53.expression_density	BC02_54.expression_value	BC02_54.expression_density	BC02_55.expression_value	BC02_55.expression_density	BC02_58.expression_value	BC02_58.expression_density	BC02_59.expression_value	BC02_59.expression_density	BC02_60.expression_value	BC02_60.expression_density	BC02_61.expression_value	BC02_61.expression_density	BC02_62.expression_value	BC02_62.expression_density	BC02_63.expression_value	BC02_63.expression_density	BC02_64.expression_value	BC02_64.expression_density	BC02_66.expression_value	BC02_66.expression_density	BC02_67.expression_value	BC02_67.expression_density	BC02_68.expression_value	BC02_68.expression_density	BC02_70.expression_value	BC02_70.expression_density	BC02_71.expression_value	BC02_71.expression_density	BC02_73.expression_value	BC02_73.expression_density	BC02_74.expression_value	BC02_74.expression_density	BC02_75.expression_value	BC02_75.expression_density	BC02_76.expression_value	BC02_76.expression_density	BC02_79.expression_value	BC02_79.expression_density	BC02_81.expression_value	BC02_81.expression_density	BC02_82.expression_value	BC02_82.expression_density	BC02_83.expression_value	BC02_83.expression_density	BC02_86.expression_value	BC02_86.expression_density	BC02_88.expression_value	BC02_88.expression_density	BC02_89.expression_value	BC02_89.expression_density	BC02_90.expression_value	BC02_90.expression_density	BC02_93.expression_value	BC02_93.expression_density	BC02_94.expression_value	BC02_94.expression_density	BC02_95.expression_value	BC02_95.expression_density	BC02_96.expression_value	BC02_96.expression_density	BC05_01.expression_value	BC05_01.expression_density	BC05_02.expression_value	BC05_02.expression_density	BC05_04.expression_value	BC05_04.expression_density	BC05_07.expression_value	BC05_07.expression_density	BC05_08.expression_value	BC05_08.expression_density	BC05_09.expression_value	BC05_09.expression_density	BC05_12.expression_value	BC05_12.expression_density	BC05_13.expression_value	BC05_13.expression_density	BC05_16.expression_value	BC05_16.expression_density	BC05_17.expression_value	BC05_17.expression_density	BC05_18.expression_value	BC05_18.expression_density	BC05_20.expression_value	BC05_20.expression_density	BC05_21.expression_value	BC05_21.expression_density	BC05_22.expression_value	BC05_22.expression_density	BC05_23.expression_value	BC05_23.expression_density	BC05_25.expression_value	BC05_25.expression_density	BC05_26.expression_value	BC05_26.expression_density	BC05_27.expression_value	BC05_27.expression_density	BC05_28.expression_value	BC05_28.expression_density	BC05_29.expression_value	BC05_29.expression_density	BC05_30.expression_value	BC05_30.expression_density	BC05_31.expression_value	BC05_31.expression_density	BC05_32.expression_value	BC05_32.expression_density	BC05_33.expression_value	BC05_33.expression_density	BC05_34.expression_value	BC05_34.expression_density	BC05_35.expression_value	BC05_35.expression_density	BC05_36.expression_value	BC05_36.expression_density	BC05_37.expression_value	BC05_37.expression_density	BC05_38.expression_value	BC05_38.expression_density	BC05_39.expression_value	BC05_39.expression_density	BC05_41.expression_value	BC05_41.expression_density	BC05_42.expression_value	BC05_42.expression_density	BC05_43.expression_value	BC05_43.expression_density	BC05_44.expression_value	BC05_44.expression_density	BC05_45.expression_value	BC05_45.expression_density	BC05_46.expression_value	BC05_46.expression_density	BC05_47.expression_value	BC05_47.expression_density	BC05_48.expression_value	BC05_48.expression_density	BC05_49.expression_value	BC05_49.expression_density	BC05_50.expression_value	BC05_50.expression_density	BC05_52.expression_value	BC05_52.expression_density	BC05_53.expression_value	BC05_53.expression_density	BC05_55.expression_value	BC05_55.expression_density	BC05_57.expression_value	BC05_57.expression_density	BC05_59.expression_value	BC05_59.expression_density	BC05_60.expression_value	BC05_60.expression_density	BC05_61.expression_value	BC05_61.expression_density	BC05_62.expression_value	BC05_62.expression_density	BC05_63.expression_value	BC05_63.expression_density	BC05_64.expression_value	BC05_64.expression_density	BC05_68.expression_value	BC05_68.expression_density	BC05_69.expression_value	BC05_69.expression_density	BC05_70.expression_value	BC05_70.expression_density	BC05_71.expression_value	BC05_71.expression_density	BC05_72.expression_value	BC05_72.expression_density	BC05_73.expression_value	BC05_73.expression_density	BC05_75.expression_value	BC05_75.expression_density	BC05_77.expression_value	BC05_77.expression_density	BC05_78.expression_value	BC05_78.expression_density	BC05_79.expression_value	BC05_79.expression_density	BC05_80.expression_value	BC05_80.expression_density	BC05_81.expression_value	BC05_81.expression_density	BC05_83.expression_value	BC05_83.expression_density	BC05_84.expression_value	BC05_84.expression_density	BC05_85.expression_value	BC05_85.expression_density	BC05_86.expression_value	BC05_86.expression_density	BC05_87.expression_value	BC05_87.expression_density	BC05_88.expression_value	BC05_88.expression_density	BC05_90.expression_value	BC05_90.expression_density	BC05_91.expression_value	BC05_91.expression_density	BC05_92.expression_value	BC05_92.expression_density	BC05_93.expression_value	BC05_93.expression_density	BC05_94.expression_value	BC05_94.expression_density	BC05_95.expression_value	BC05_95.expression_density	BC05_96.expression_value	BC05_96.expression_density	BC11_01.expression_value	BC11_01.expression_density	BC11_04.expression_value	BC11_04.expression_density	BC11_07.expression_value	BC11_07.expression_density	BC11_28.expression_value	BC11_28.expression_density	BC11_43.expression_value	BC11_43.expression_density	BC11_56.expression_value	BC11_56.expression_density	BC11_69.expression_value	BC11_69.expression_density	BC11_70.expression_value	BC11_70.expression_density	BC11_78.expression_value	BC11_78.expression_density	BC11_81.expression_value	BC11_81.expression_density	BC11_88.expression_value	BC11_88.expression_density	BC06_10.expression_value	BC06_10.expression_density	BC06_23.expression_value	BC06_23.expression_density	BC06_27.expression_value	BC06_27.expression_density	BC06_28.expression_value	BC06_28.expression_density	BC06_32.expression_value	BC06_32.expression_density	BC06_39.expression_value	BC06_39.expression_density	BC06_60.expression_value	BC06_60.expression_density	BC06_74.expression_value	BC06_74.expression_density
-33.2022398240807	0.000255604720971891	-78.5043124809325	6.98244600894159e-05	-29.9187092449001	0.000346058510262292	-14.0029676807938	0.000688062157192996	-4.71119165809517	0.00251325151959339	-6.85221836212061	0.00165163889075356	-20.1741622982788	0.000427809196203608	-10.5325453108702	0.000976354931203851	-12.1044973789673	0.00112800029813935	-10.9057090065609	0.000856449210690675	-14.5487195857414	0.000604165611695541	-8.0230194573502	0.00118039953121623	-16.3352407788607	0.000782466976089585	-5.71406909026395	0.00326030624574345	-25.9208832119157	0.000348526558975585	-19.8942895265108	0.000449153435907238	-7.33733116651852	0.00136764018743604	-3.01329684270246	0.00400713474850716	-6.69828833764819	0.00144763503710173	-10.5791907728315	0.000995794799545891	-91.0052962865712	6.60350163259031e-05	-61.9814573841382	0.00018178858105518	-16.1626525696037	0.00054524495678909	-29.5778874296847	0.000316344900503996	-52.324862695483	0.000212747133951901	-11.4981063734699	0.000762208212380499	-5.24294992445443	0.00188417171130919	-177.188744081389	6.7490752064774e-05	-25.5617131548134	0.000299379041746644	-27.0809781077338	0.000419478533483736	-14.5907005015066	0.000566110468669079	-8.32155041390276	0.00106185214995591	-3.88556698137949	0.00254710446139978	-71.9063876823058	0.00015541400037869	-4.52927435644596	0.00271222426583481	-37.1722474802501	0.000296008676134407	-4.21674976130499	0.00215403644266855	-4.16077520695138	0.00214809646715943	-28.1981783811862	0.000370081068026139	-4.89310895974439	0.00341741616442354	-14.6513396020564	0.00058865832137859	-64.7532302947299	7.98023791436638e-05	-4.36601523958127	0.00231261171211471	-40.4182927894997	0.000214569863216206	-81.4896220464581	8.45630573739595e-05	-9.69759154176225	0.00093535204998506	-13.0327420719979	0.000583271306451756	-23.6352555758102	0.000349813994843632	-21.3449633935084	0.000366976959469878	-21.1490524532708	0.00034812442949604	-23.9011347089898	0.000373093398800514	-23.1967882333736	0.000326719885022452	-1.93578667139554	0.00606306442497936	-1.82383756268833	0.00600317827711077	-14.6560041482525	0.000555677132760802	-5.37822176414231	0.00248739139106895	-11.7220045908843	0.000733846262932492	-10.733120797304	0.000812458347294766	-14.2501886291889	0.000620897724479451	-14.3434795531115	0.000578543696410576	-5.76071455222529	0.00178449895184259	-3.96952881290989	0.0111664553873028	-1.97776758716075	0.00974959263234983	-2.70543679375763	0.00617692615217577	-8.17228493562648	0.00119865280703878	-19.2023167456866	0.000599577849892443	-20.9857933364061	0.000385992728220496	-96.3881825969096	7.43985049321384e-05	-2.18767216598677	0.0261577103786198	-1.43668022840922	0.0526248625088944	-8.69004956339734	0.00118454995834036	-6.89886382408194	0.00110375872901102	-5.45751904947659	0.00200461353009533	-138.768984045581	8.50122586971911e-05	-2.97598047313339	0.0036851989815322	-4.59924254938796	0.00223886282408728	-48.5765840865378	0.000154732563029818	-118.473155878389	9.34282396221357e-05	-2.38824765242052	0.00800040736102226	-32.4978933484644	0.000212980895291953	-20.3280923227513	0.000468142797970557	-6.93151564745488	0.00140780938919444	-1.65591389962751	0.0102983419574238	-47.6945838687095	0.000221080901328542	-1.01687107075718	0.0751021585313239	-80.5473837148391	7.49464844335492e-05	-1.52064205993963	0.0117436915018831	-207.118965789208	5.74725665054803e-05	-5.80736001418663	0.00176870888135554	-76.9373264766532	0.000144467547751418	-1.14747836424892	0.0193220741454837	-45.9000229392669	0.000243171593412028	-54.563218239051	0.000209428035384701	-3.77828241886841	0.00571408418355691	-1.92179303280714	0.00870738533098319	-54.6218359567272	0.000140672725569447	-5.65342998971421	0.00192054694331656	-61.2376079247582	0.000180196748601359	-1.01220652456104	0.0603376054490456	-3.44243509274677	0.00486765780034151	-0.527093720163124	0.109749707694466	-11.2182336017019	0.000754865269932718	-25.0952585352	0.000312310705589105	-11.2462208788787	0.000890513592582991	-13.070058441567	0.000770239458188166	-4.04416155204804	0.00326298708498352	-5.08901989998202	0.00219012338905376	-5.98461276963971	0.00185750565929332	-23.7798565078903	0.000329549845231248	-49.2194867342002	0.000220542467128621	-33.561409881183	0.000254522396010595	-3.87157334279109	0.00406220012332499	-193.073100675597	6.1754758903541e-05	-55.2414916061147	0.000209016513656209	-2.98997411172179	0.0137049943777538	-2.36492492143986	0.00613046664414497	-10.5418744032625	0.00106051645930386	-6.86621200070901	0.00141104047173126	-14.5627132243298	0.00060348712633735	-19.5724358389776	0.000483646853717505	-45.1668008171639	0.000174689879637131	-12.2910792268127	0.000782315622188938	-13.5878230693379	0.000637157093827653	-8.07432946550767	0.00177063158046214	-20.6452814640884	0.000423182519879303	-23.0848391246664	0.000407967702546863	-76.8903794970702	8.64850532575474e-05	-20.6872623798536	0.000448372981577582	-34.7788564383739	0.000256400856576736	-25.5383904238328	0.000341072300897279	-16.6757526511785	0.00049347118901361	-9.57631334066277	0.00109659986902703	-23.7425401383212	0.000399515945803115	-119.836856324874	4.61065076591388e-05	-30.2542466281241	0.000275948181815695	-64.5573193544923	7.94588573262499e-05	-53.1571684511412	0.000117670621973326	-45.9271218471338	0.000177054390179567	-102.648003592121	4.71983923992067e-05	-18.6721784231237	0.00049493666398343	-24.0364065486777	0.000336359297284847	-13.0560648029786	0.000699612581903421	-233.843029904582	2.96012287962696e-05	-72.598996996627	9.28729736617677e-05	-54.1172355509724	0.000228537695825151	-13.5552247545573	0.000873933745422996	-68.1140466426038	0.000162566050407672	-22.3478408256772	0.000502801585552419	-179.768671723942	6.31997879325079e-05	-11.4467963653124	0.000800125634130108	-132.781778363407	9.07122396838985e-05	-15.0058451129626	0.00144230849406194	-51.7888627468127	0.000209996408923579	-8.16295584323421	0.00843306055517286	-54.2987482376024	0.000197079362273393	-5.73458498394287	0.00180782094454696	-42.4959737721206	0.000261748585770058	-7.91573489483912	0.00121869317401506	-3.54039056286558	0.0535719106459251	-40.5667738338005	0.000273582419612093	-7.68250758503243	0.00188449434947035	-22.5810681354839	0.0004199017363924	-400.82675714408	2.96873804799257e-05	-1.33406021209428	0.0121683693702514	-43.4345220135664	0.000271710117928992	-132.946023424075	8.92671162620614e-05	-76.5455384341567	0.000150862141656989	-97.2343802257126	0.000114531404785813	-247.394079851773	4.74479229667749e-05	-269.968631483841	4.59239543659204e-05	-15.6308943032445	0.00066780166506656	-1.99642577194528	0.00581466945554262	-61.5301757137997	0.000195702171711683	-2.41623492959733	0.0699309695976123	-5.98461276963971	0.00175421633748	-2.76607589430736	0.0068504724614822	-53.9481623065206	0.000201075958052203	-5.00505806845161	0.00589154334476008	-4.77649530484105	0.00579176934692085	-3.02729048129086	0.00435451660942519	-87.6097947135263	0.000128595381103697	-57.2030298614283	0.000207148156677947	-117.063527446298	9.95498568686783e-05	-170.844842865817	6.82854535460457e-05	-266.871094713284	4.3179278711927e-05	-14.6093586862912	0.000660627118334833	-183.286673859667	6.00675837020445e-05	-0.569074635928328	0.129159529347528	-42.6977505266471	0.000254498186956488	-81.3972975686953	0.000146005819370818	-89.2345785245283	0.000129811533169561	-7.13209113388864	0.00165746592372621	-4.13278792977458	0.00330457321295637	-3.02262593509473	0.00699218199983537	-0.74166284518528	0.569304680130925	-104.116243120646	0.000107345291378676	-134.56547316575	8.46789906951629e-05	-3.99285154389056	0.0101247343764294	-247.228727190437	4.65195971881271e-05	-265.672486507057	4.47099095653361e-05	-2.91067682638751	0.0110932043961258	-120.223866729879	9.04956006691747e-05	-1.74454027735406	0.0690612048952168	-59.7951943002427	0.000179540712266823	-35.9823093569764	0.000218580263096632	-106.313629994578	0.000118043749394354	-4.19342703032432	0.0108472564483386	-53.0478219252572	0.000212672051373914	-131.132384459005	8.68243621123856e-05	-116.39551555822	9.67934370938436e-05	-37.9367542131565	0.000223190861039569	-229.039243397114	5.23764537661859e-05	-1.60460389147004	0.0327521998797707	-0.527093720163124	0.820643284482265	-2.06172941869116	0.0367918654231427	-0.550416451143793	0.774157932781867	-3.34914416882409	0.021942680972725	-22.23589171697	0.000393164341871642	-4.83713440539079	0.0023396741880208	-313.441047211263	3.76971270095683e-05	-95.2379348377197	0.000126224980340741	-42.5131781464901	0.000282738514510204	-3.92288335094856	0.0039113879201435	-57.3039500195042	8.41985012404127e-05	-4.72518529668358	0.00268109827521567	-64.0162319957408	0.000101580055633241	-98.4514269477279	0.000119344600665847	-22.7769790757215	0.000413657940254861	-19.8756313417263	0.000470678966483478	-4.80914712821399	0.00372471239308122	-11.1482654087599	0.000775207522227169	-14.2222013520121	0.000634002326392778	-39.6206553899608	0.000216179981029722	-15.2390724227692	0.00085190606418361	-32.0314387288511	0.000254660179074215	-7.04346475616209	0.00138050274926533	-66.5537451264376	8.93819084840353e-05	-1.23144019577933	0.0386893256074399	-77.4501250406062	8.91615741737292e-05	-1.68390117680432	0.119822639657869	-65.7607722730948	9.09221732604546e-05	-6.21317553325027	0.00153793034579981	-8.56877136229786	0.00108743964217666	-5.67208817449874	0.0023720781464559	-2.90601228019138	0.0154020116754324	-1.59061025288164	0.0311356475441388	-6.85688290831674	0.00121922603618392	-24.5308484454678	0.000310328161716492	-82.1939685220743	7.66004923008579e-05	-15.5002870097527	0.000557991249822084	-64.650610278415	0.000122548666923699	-7.71515940840537	0.00130020889409975	-19.6097522085467	0.00041180213319233	-0.634378282674202	0.0958046403568858	-7.78979214754351	0.00130243934000439	-9.80487610427332	0.000981190781707462	-68.7087654690514	7.36288498972009e-05	-13.732424001418	0.000735414913518828	-24.4235638829568	0.000325247374094548	-2.27629854371331	0.0108107682436829	-38.6737525121456	0.00020589060571131	-3.18122050576328	0.00360536565659618	-0.685688290831674	0.20850576712977	-81.671613707132	0.000140739517822995	-27.60478438872	0.000305551178270282	-81.5362675084195	8.17955440574358e-05	-58.4934092995183	0.000130449443102157	-47.3218211597778	0.000132923715923775	-22.7536563447409	0.000426717095490439	-1.57661661429324	0.0120317898617978	-43.007115928354	0.000193021602052807	-12.7948502159951	0.00076961398504108	-15.8641216130512	0.000469671479048132	-20.2161432140441	0.000391418458960688	-1.04952289413011	0.0429594824740801	-39.1961816861126	0.000203029082297444	-47.4792643751741	0.000223328084259636	-18.1124328795877	0.000450484752777187	-157.813018624981	6.8570302206911e-05	-3.79694060365294	0.00271820263941104	-3.40045417698157	0.00386184458431206	-18.9707093796763	0.00040688941315003	-15.3043760695151	0.000589367633306996	-4.77183075864492	0.0033263801313012	-2.39757674481279	0.00454491937037114	-13.9143413030672	0.000680615180758242	-1.56728752190097	0.0109939306779906	-23.3553828040421	0.000407870668403784	-6.04058732399332	0.00226471444114529	-20.5846423635386	0.000467662941970871	-41.3745247597071	0.000180944994365993	-1.51131296754736	0.0284326361614299	-4.59457800319183	0.0038261494240503	-7.46793846001027	0.00152066781411269	-136.294704527706	8.22914826606849e-05	-4.89777350594053	0.00190343876469144	-4.97707079127481	0.00227018340484753	-4.0394970058519	0.00762555186144287	-25.0952585352	0.000428194503227784	-7.02480657137756	0.0115065804117672	-472.335661336961	2.42360042896848e-05	-51.268027241707	0.00016155132684342	-5.19163991629696	0.00863240267514014	-235.006261471157	5.13392339274663e-05	-22.4131444724231	0.00037579763449873	-32.1154005603815	0.000287113437602295	-96.3881825969096	6.53321444145342e-05	-41.5284547841796	0.0002460240914741	-8.16762038943035	0.00517313169205664	-44.9825334431251	0.000245577773207431	-33.5893971583598	0.000218826968082439	-0.662365559851005	0.0443726222388266	-2.96198683454499	0.00375006212768085	-4.91643169072506	0.00320358344180069	-24.3690631132917	0.000445735158044489	-21.1723751842515	0.000385601627656921	-52.2392197382795	0.000204138563727559
-32.1143641300529	0.00034037677540867	-77.6225734888349	7.74030576780238e-05	-29.538616449421	0.00038697369588016	-12.9763611536674	0.00129940733096925	-4.04146096667406	0.00761760736402888	-6.09884373056632	0.00405118777067911	-19.2430696865439	0.000645083362088894	-9.69141988890985	0.00191836427824667	-9.44743476691655	0.00568827966784145	-10.5530252139716	0.00113792767165781	-13.9977069846231	0.000848774054307147	-7.29281194479697	0.00256336808464176	-13.6285666466538	0.00275881788543033	-4.30867155957799	0.0158505390341687	-24.9296468784053	0.000488323818243913	-19.4690476888337	0.000542038318219987	-7.01536509541669	0.00199064414914971	-2.56287298030441	0.0131197330795049	-6.23645550658107	0.0026394561070123	-9.77032896941537	0.00188370458228393	-89.2450994322206	7.83084572742131e-05	-61.2010602906583	0.000203835298334659	-15.2848339685485	0.000871207966959685	-28.8796569505078	0.000388687931535931	-51.5898534481425	0.000240929951828772	-10.7932018475463	0.00129790925406456	-4.59747849617868	0.00504360426546822	-174.606831188703	7.67317241743674e-05	-25.106735803914	0.000351979145492264	-26.7037140055509	0.00047503396063145	-14.0174492275281	0.000804015638755853	-7.83768915983661	0.00175449609794076	-3.57523208125667	0.00500184279977646	-70.9615681610443	0.000174786537595655	-3.91178208890605	0.00775919019286203	-36.6752328130084	0.000333753786206634	-4.05815191488109	0.00297534264490643	-3.82315964841145	0.00427188593326938	-27.8786356086571	0.000409341802758762	-3.67714767223072	0.0174514139515016	-14.1971073531247	0.000776475807111211	-63.3009475929893	9.72183695973133e-05	-3.75444570831089	0.00702064785464264	-38.6042290212433	0.000318152378017175	-79.3242810599749	0.000107657263745993	-9.37282601713695	0.00125354887042181	-12.5512831989177	0.000808410441186832	-23.1134150451808	0.000426818433587787	-21.0018128518509	0.000423713763993945	-20.6315610542365	0.000434560447207683	-23.1498386827315	0.00049116022101164	-22.7330238958653	0.000391593061058775	-1.72531392512785	0.0147310466077448	-1.56615130999679	0.0182313137558668	-14.3371548169482	0.000673492200242834	-4.48263185508501	0.00875499057318224	-10.6491983106852	0.001603509729295	-10.4093903832245	0.00106212835810752	-12.4168415112664	0.0017901893787234	-13.869004094978	0.000777666046970531	-5.23973328196218	0.00385296664186475	-2.37230952205702	0.0565993297458383	-1.42775675511706	0.0613478212336606	-2.08157989828304	0.0301989512472658	-7.66260867364751	0.00205263665837073	-18.9837949580323	0.000662521582888135	-20.5113675307842	0.000473925709154986	-92.9082092795049	0.000101867986843887	-0.74455016142322	0.209465617323003	-0.707671695225624	0.255215159929222	-8.02511786256212	0.00224375080694223	-6.36053167604249	0.00217582784479474	-4.90365400427316	0.0046091519797155	-137.152901916244	9.44857444832017e-05	-2.52785530494109	0.0121022553896002	-4.10128073901854	0.0054385775117289	-47.4774193738703	0.000190093765747753	-116.79067777319	0.000106112548736287	-1.74355783773395	0.0469813324612366	-31.8482147052219	0.000255400940385198	-19.6226594760869	0.000633614436596378	-6.55861343357052	0.0022424050465411	-1.18129192741762	0.07071387156805	-47.1387342253878	0.000245808658252841	-0.367587818034056	0.413986888899725	-77.0795074576382	0.000109995288161567	-1.21889786401032	0.0470610665591338	-204.386210541501	6.45546496639992e-05	-5.52281065992366	0.00271265751007941	-76.1123662947484	0.000159022243788495	-0.872517587872216	0.0875043601440406	-45.2985747085848	0.000273637879343199	-53.7679218858649	0.000238143458714095	-2.68234002192567	0.0324921428314537	-1.42511282524234	0.0468158749272705	-52.068580238697	0.000212496967814716	-5.11635198584058	0.00418385028886638	-60.5413159172248	0.000199200232737927	-0.327070686891528	0.529752221248177	-2.5802533507008	0.0257117342591918	-0.15493288368499	1.11415048014972	-10.9725457989555	0.000914615611554147	-23.6078798325182	0.00052357521012141	-9.81136287152495	0.00243738302941799	-12.0229740641049	0.0015170588881745	-3.42130769078757	0.0102477019436656	-4.3613525031132	0.00694738876472	-5.38884129108926	0.00426059865956177	-22.9607376957263	0.000447190087679011	-48.5596648683129	0.000248599870117496	-33.0525198229396	0.000290887391753466	-3.17951239037312	0.0144243439194284	-190.374908500741	6.98709089820343e-05	-54.476534691805	0.000237017434050882	-1.81543409562894	0.0773232327226575	-1.96713656558295	0.0216554800839938	-9.25122127448258	0.00280963333126443	-6.38992545667492	0.00257531005293446	-13.6645812743325	0.00103924439122709	-18.3523480274747	0.000829866664865415	-44.0020188178795	0.000220887570532886	-11.0544409519523	0.00181662261869033	-12.8466769907886	0.00101916891340362	-6.21965498619062	0.00899478194218562	-19.6288615757749	0.000649663125188156	-20.969497288562	0.000890911231585879	-75.1663858395474	0.000105364791583119	-18.6687408049813	0.00102674249463566	-32.8053579787325	0.000417762679276193	-24.1434065082796	0.000546214144403746	-15.6793896271034	0.000826949361123449	-8.20718882660929	0.00348218026835038	-22.3345849910088	0.000668328738804016	-118.034324597575	5.29371214197489e-05	-29.2137407704797	0.000374091289687227	-63.6049815096606	9.08677716335678e-05	-50.7886081049528	0.00017503581097524	-45.0593053232702	0.00020902189878931	-101.532023147534	5.2162857183554e-05	-16.9950466093346	0.00105226689664475	-23.5412934115008	0.000404490604194155	-12.0788199309513	0.0013328336476151	-229.675209826677	3.48069961506671e-05	-71.5184138381275	0.000106015933936984	-53.3252502846281	0.000260258865070692	-13.4056739727391	0.000965831404129896	-67.2090210197365	0.000183343231385287	-19.2878297069857	0.00145154101530458	-177.502101580209	7.08331503477448e-05	-10.8437756358983	0.00126828298392525	-130.835313477444	0.000103545576994705	-10.2705776174128	0.00880679033615563	-51.1731137732439	0.000234013369751404	-3.91597754247791	0.0418880238711065	-53.5822952112322	0.000221359884434314	-5.66321674525816	0.00201830686156357	-42.0510775929733	0.000288033034602548	-7.39573201853838	0.00215887754041101	-0.095985903128339	0.132439391873582	-40.11866512995	0.000302515651033768	-6.30740970798729	0.00672272154005126	-21.2420424284957	0.000702610699088023	-394.992053593614	3.37621090437995e-05	-0.985101072320914	0.0718375492861922	-42.9420972698733	0.000300522876198896	-131.079502784451	0.000101000012238145	-75.4830705733577	0.000171029882971101	-95.9386487962578	0.00012928256755484	-243.959641183077	5.37959030645123e-05	-266.260084980969	5.18084000037289e-05	-14.3001863020576	0.00137493618133054	-1.62546128751497	0.025321139657926	-60.8214861806733	0.000216904353242132	0.21177381768094	0.259332938394899	-5.40267690752762	0.00397365183726047	-1.5444278477543	0.101558220838619	-53.2280520822289	0.000226803167238969	-3.46666253785101	0.0310271602726975	-3.3669591196949	0.0294299333317119	-2.47197818977896	0.0168328944780696	-86.6297759475243	0.000141905517141223	-56.3878908013053	0.000235024367716836	-115.662496027721	0.000110741751043159	-168.49865952779	7.70465232875443e-05	-263.034769489357	4.91803237594421e-05	-12.9076195133507	0.00176328468139903	-181.049994118533	6.69526897971431e-05	-0.256181975905125	0.711756661778241	-42.1665655930791	0.000284180785288476	-80.2877973825165	0.000165054079474451	-87.9437973952738	0.000147844780557452	-6.10861915293408	0.00523504032161859	-3.49371635275002	0.0103957662680056	-2.30592289816676	0.0314256635482598	1.50912644188002	0.548679689873578	-102.80077837262	0.000120209579734892	-132.799443916569	9.52497801926829e-05	-2.30033549088121	0.0669473384187682	-244.233154872667	5.19331170582985e-05	-262.16402276339	5.02225767950337e-05	-1.87255284663649	0.0730537041777362	-118.659331047962	0.000101706607116241	-0.307046969027816	0.291800797454154	-59.1218471601243	0.000198874925433493	-35.3897562870861	0.00025304592041953	-104.759408350764	0.000134266784999077	-2.4603607797164	0.0582455508663312	-52.4795721329861	0.000234154869612822	-129.445897631377	9.74924592750642e-05	-115.100562464059	0.000106884070998848	-36.2208765058643	0.000331099737432302	-225.719070233133	5.96209962323799e-05	-0.453940079761743	0.355745594352067	1.64577161729348	0.679606123635745	-0.952035761475144	0.190564205857717	1.3988806778235	0.737023240953916	-1.34830603117703	0.110289048307903	-21.3414263873537	0.000557798205541658	-4.22591274431294	0.00629628945472759	-308.906248592041	4.29316566293181e-05	-93.8604869518578	0.000143761112397341	-42.0767469208679	0.000310076539871514	-3.16803840632645	0.015887746279554	-55.6938367121871	0.000108610735832807	-3.90870707634431	0.00995218912156889	-62.553291753096	0.000124588982196062	-97.2005994449971	0.000133494062303397	-21.9334292554643	0.00057295376235321	-19.0218323932264	0.000687379769998622	-3.62564753084328	0.0181388675268027	-10.5655911801542	0.00121189918277927	-13.6875743408496	0.000876551010279702	-37.9662692631899	0.000310628170097365	-12.9169038418582	0.00270437759055915	-31.4895935674857	0.000295281357347776	-6.48077017786009	0.00271562273512359	-64.8761766523615	0.000112339591158307	-0.313156672508181	0.499749548029296	-75.5010834553201	0.000112182057126538	0.547346968701768	0.402727473172245	-63.9032350039242	0.000117255430966755	-5.81363277186769	0.00264422029748825	-8.1145100262419	0.00173732881769535	-4.89994692919738	0.00676813579854117	-1.74456017733349	0.0795418327334803	-0.952388686334157	0.158059941503244	-6.60693424722744	0.00169265421916169	-22.8535652812977	0.000552653572881502	-79.7151858664106	0.000100452990372323	-14.7549629901451	0.000854065724691818	-63.5588662068752	0.000142122162384589	-7.05132316805936	0.00267321365664752	-17.3112404582197	0.00111697385849242	-0.201230031078608	0.863631268591138	-7.12591820567445	0.00267901541169853	-8.90892746981433	0.00213387356601691	-66.4751499486246	9.82369440690454e-05	-12.7091268428997	0.00139272483068871	-23.6271115781311	0.000431638512507754	-1.28449306996101	0.118281331466086	-37.2110372381255	0.000289082328530925	-2.57738011239434	0.0158589133842428	-0.10952121337245	0.72199461226206	-80.6257169802939	0.000158119494765473	-26.7803233930695	0.000400083408288371	-79.7811940543748	9.93309188432491e-05	-56.773826484256	0.00016926803113064	-45.8466868303853	0.000175670923455179	-22.1864208991646	0.000529967011153747	-1.13598406394375	0.0768630813461602	-42.2806301517264	0.000223950836092996	-11.520936907909	0.00176726846749123	-14.8771974580099	0.000808590131700112	-19.3095242582161	0.000580745040581661	-0.250796777127647	0.612081276745834	-38.0696212881239	0.000260901134989863	-46.9530441623554	0.000246765735042702	-17.5027756080433	0.000603937833471367	-155.754200548171	7.72242194685071e-05	-3.08303868348209	0.0122076107124065	-2.94295729174876	0.0109706541985861	-18.2863230415954	0.000556311763322599	-14.8462180418458	0.000770946595190093	-3.82916214510814	0.0133045577809798	-2.00705785344366	0.0165673031066272	-13.4444025895523	0.000912481978047831	-1.23369735547474	0.0464013964196217	-21.2643245543198	0.000850238374497428	-4.9678648687135	0.00803995844580371	-19.9460527652469	0.000616640116431145	-40.7837634103541	0.00020522018182902	-0.910681605639154	0.148737967270417	-3.53195734564509	0.0183426442739604	-6.46011874001023	0.00432296059197834	-134.827112729163	9.04911400368964e-05	-4.10784092861787	0.00719608587205302	-4.38561454551639	0.00596981833046132	-2.47924457138673	0.0545175645453516	-21.9352183843773	0.00115587804535311	-2.66627503880857	0.0550937381356876	-466.204367163431	2.71638810842133e-05	-48.7982110881191	0.000248169117420553	-1.65591921212359	0.0795248079696556	-231.830503109234	5.78823023319107e-05	-20.8659893081475	0.000686658893050264	-27.6487258028066	0.000856380638820986	-94.8902249350822	7.4945916023668e-05	-35.4234510472552	0.000789347127666613	-1.94121091628189	0.0746578403173443	-44.3829931948155	0.00027711059315094	-32.0824132164484	0.000325340462293916	-0.412512857072723	0.347361335592827	-2.57912191542739	0.0107906497120446	-3.95701317138759	0.0127255996030761	-24.0956225531614	0.000493010593732478	-20.4935204868572	0.000513111757651772	-51.5523734770729	0.00022954129681097
-31.0264884360252	0.000452640954899447	-76.7408344967373	8.56320796078416e-05	-29.158523653942	0.000433086496136464	-11.949754626541	0.00233075357124247	-3.37173027525294	0.0200920116364821	-5.34546909901203	0.00892066267190504	-18.311977074809	0.000951975240171811	-8.8502944669495	0.00355413282650738	-6.7903721548658	0.0187881888458852	-10.2003414213823	0.00149532233091649	-13.4466943835047	0.00117455754567481	-6.56260443224374	0.00515182972840997	-10.9218925144469	0.0076786056813194	-2.90327402889202	0.0491338820578162	-23.9384105448949	0.000674042459351594	-19.0438058511565	0.000654615422012098	-6.69339902431486	0.00286948847355913	-2.11244911790635	0.0351872526818935	-5.77462267551396	0.00459691179023158	-8.9614671659992	0.00338611460031349	-87.48490257787	9.29098613707928e-05	-60.4206631971783	0.000227795079271592	-14.4070153674933	0.00135463740797815	-28.181426471331	0.000477163808755984	-50.8548442008021	0.000273337986085711	-10.0882973216228	0.00215885880210341	-3.95200706790293	0.0118600708482384	-172.024918296017	8.72670900704866e-05	-24.6517584530145	0.000411864333166102	-26.3264499033679	0.000535991635102079	-13.4441979535496	0.0011236686622596	-7.35382790577045	0.00283748978626993	-3.26489718113385	0.0092616051657001	-70.0167486397829	0.00019589428361601	-3.29428982136614	0.019007714801351	-36.1782181457667	0.000374996969244705	-3.8995540684572	0.00410678932454306	-3.48554408987153	0.00800893866738067	-27.559092836128	0.000451963497349146	-2.46118638471704	0.0566633598896975	-13.7428751041929	0.00101346395812709	-61.8486648912487	0.000118627632568409	-3.14287617704052	0.0181801974989609	-36.790165252987	0.000462541874855082	-77.1589400734917	0.00013592609775258	-9.04806049251166	0.00166060127569372	-12.0698243258375	0.00110494368919962	-22.5915745145514	0.000517515915861855	-20.6586623101933	0.000487171288248157	-20.1140696552022	0.000538520870704024	-22.3985426564732	0.000639935201556064	-22.2692595583569	0.000466783275171157	-1.51484117886016	0.0321737984833195	-1.30846505730525	0.0473707149493441	-14.0183054856439	0.00081139625894546	-3.5870419460277	0.0242886385651855	-9.57639203048602	0.0032414007633633	-10.085659969145	0.00137467957295081	-10.5834943933439	0.00444255858771964	-13.3945286368445	0.00103306352669892	-4.71875201169906	0.00770160109576083	-0.775090231204142	0.136292985588343	-0.877745923073383	0.200022533140617	-1.45772300280845	0.0969472629790832	-7.15293241166855	0.00338757941279325	-18.7652731703779	0.000734077612766434	-20.0369417251622	0.000578114318857047	-89.4282359621001	0.000137701488005924	0.698571843140328	0.228234421965198	0.0213368379579735	0.400085431916267	-7.36018616172691	0.00403932851370968	-5.82219952800302	0.00407743223547976	-4.34978895906973	0.00967924811401402	-135.536819786908	0.000104822176079003	-2.07973013674878	0.0325854430372421	-3.60331892864911	0.0118878043940492	-46.3782546612028	0.000232016202979398	-115.108199667991	0.000120072016194707	-1.09886802304737	0.150813784306286	-31.1985360619794	0.000304595860232208	-18.9172266294225	0.00084714083317203	-6.18571121968616	0.00347506017944772	-0.706669955207727	0.243930985467127	-46.582884582066	0.00027257906711111	0.281695434689064	0.562595301065518	-73.6116312004372	0.000158530621899711	-0.917153668081004	0.136563766579776	-201.653455293794	7.2515951676439e-05	-5.2382613056607	0.00406453803628557	-75.2874061128437	0.000174563761839755	-0.597556811495508	0.257383559164035	-44.6971264779028	0.000306862584243575	-52.9726255326788	0.000270995132905624	-1.58639762498294	0.10237287480544	-0.928432617677535	0.162636132697469	-49.5153245206667	0.000314202817000931	-4.57927398196694	0.0084348406451243	-59.8450239096915	0.000220609667534466	0.358065150777987	0.441058243478051	-1.71807160865482	0.0856351121745336	0.217227952793144	0.692964123637821	-10.7268579962091	0.00111067883437044	-22.1205011298364	0.000849039182567096	-8.37650486417122	0.00601955343508704	-10.9758896866428	0.00281746067050703	-2.79845382952711	0.026596627925886	-3.63368510624439	0.018350733944923	-4.79306981253881	0.00892306263221085	-22.1416188835624	0.000599360319825444	-47.8998430024256	0.000279239488654261	-32.5436297646962	0.000332009096763524	-2.48745143795515	0.0402442507412911	-187.676716325885	7.8915090107887e-05	-53.7115777774954	0.000267801320734235	-0.6408940795361	0.197176911709148	-1.56934820972604	0.0599240969247768	-7.96056814570269	0.00654047935511676	-5.91363891264084	0.00448839809130593	-12.7664493243351	0.00172475925098681	-17.1322602159719	0.00137243758160916	-42.8372368185951	0.000277110490261999	-9.81780267709201	0.00384744795019926	-12.1055309122393	0.0015866820477462	-4.36498050687356	0.0297626221692938	-18.6124416874614	0.000974712288607726	-18.8541554524576	0.00179900511604236	-73.4423921820246	0.000128497666169989	-16.6502192301091	0.00215149425812374	-30.8318595190911	0.000660561341766666	-22.7484225927264	0.000851371786458689	-14.6830266030283	0.00134063543211978	-6.83806431255582	0.00920947799866411	-20.9266298436964	0.00108116726857033	-116.231792870277	6.05387880001627e-05	-28.1732349128354	0.00050086739931047	-62.6526436648289	0.000103514356593377	-48.4200477587644	0.000255270978830492	-44.1914887994067	0.000246893541673724	-100.416042702946	5.74760071309291e-05	-15.3179147955455	0.00211234443554468	-23.046180274324	0.000483675262452364	-11.101575058924	0.00241081789421747	-225.507389748773	4.0734550142205e-05	-70.437830679628	0.000121218233869112	-52.5332650182838	0.000296571524669699	-13.2561231909209	0.00106512951461614	-66.3039953968691	0.000206317022766623	-16.2278185882942	0.00358732604505706	-175.235531436475	7.91236908735922e-05	-10.2407549064842	0.00196875335756118	-128.888848591482	0.000118000883725352	-5.53531012186304	0.0283191723653812	-50.5573647996752	0.000259952634231893	0.331000758278384	0.0651021717255193	-52.8658421848619	0.000248666421861773	-5.59184850657346	0.00225099761140797	-41.6061814138261	0.00031604510804783	-6.87572914223764	0.00366990464270974	3.3484187566089	0.0773047476704994	-39.6705564260995	0.000333512851245765	-4.93231183094215	0.0188650730413151	-19.9030167215075	0.0011369567735307	-389.157350043148	3.83561489418565e-05	-0.636141932547551	0.247054368296408	-42.4496725261803	0.000331956380762035	-129.212982144826	0.000114554280421204	-74.4206027125586	0.00019319075106761	-94.6429173668029	0.00014542490361641	-240.525202514381	6.07718402635179e-05	-262.551538478097	5.85423774786624e-05	-12.9694783008708	0.00264712317344101	-1.25449680308465	0.0803329615723803	-60.1127966475468	0.00023965847433628	2.83978256495921	0.0556630450019537	-4.82074104541553	0.0083196419386289	-0.322779801201241	0.272985387689057	-52.5079418579372	0.000254930283635937	-1.92826700725042	0.0896914250757602	-1.95742293454875	0.0852168591995632	-1.91666589826706	0.0503754163581065	-85.6497571815222	0.000156943925654935	-55.5727517411823	0.000265997845669341	-114.261464609145	0.000122865721086014	-166.152476189764	8.70405744382073e-05	-259.198444265431	5.58813018826514e-05	-11.2058803404102	0.00414422882654308	-178.813314377399	7.44863988142289e-05	0.0567106841180777	1.06040939439013	-41.635380659511	0.000316865607180718	-79.1782971963376	0.000185922322892269	-86.6530162660193	0.000167749085155498	-5.08514717197953	0.0137555137721261	-2.85464477572546	0.0269959399175941	-1.5892198612388	0.0925926776343432	3.75991572894533	0.0328927844774759	-101.485313624594	0.000134166219651099	-131.033414667388	0.000106771143460436	-0.607819437871851	0.162306773731699	-241.237582554896	5.77905821526679e-05	-258.655559019722	5.64835724692397e-05	-0.834428866885459	0.188421821415285	-117.094795366044	0.000114273666525191	1.13044633929842	0.190299795868759	-58.448500020006	0.000219623179796686	-34.7972032171958	0.000291685021102491	-103.205186706949	0.000153030900649142	-0.727294529108473	0.137032030901849	-51.9113223407151	0.000257044792887084	-127.759410803749	0.000109100330471761	-113.805609369897	0.000117795433429028	-34.5049987985721	0.000481682363945515	-222.398897069152	6.76112467722159e-05	0.696723731946554	0.223979307280662	3.81863695475009	0.00278038140494981	0.157657895740869	0.276820839089811	3.3481778067908	0.0403638246424321	0.652532106470027	0.199854410227467	-20.4469610577374	0.000779082485869598	-3.61469108323509	0.014946267965738	-304.371449972819	4.87087644902109e-05	-92.4830390659959	0.000163116849706727	-41.6403156952456	0.000339727592162317	-2.41319346170434	0.047512704381783	-54.0837234048701	0.000139068432009773	-3.09222885600504	0.0285961240145752	-61.0903515104512	0.000151823934442521	-95.9497719422662	0.000149459071787574	-21.0898794352071	0.000782592695146996	-18.1680334447265	0.000985563132759138	-2.44214793347258	0.0563840437074234	-9.98291695154844	0.00184911258812456	-13.1529473296871	0.0012090420243388	-36.311883136419	0.000438899235036941	-10.5947352609472	0.00709723815860669	-30.9477484061203	0.000343593940198085	-5.91807559955808	0.00503766995288025	-63.1986081782854	0.000140130547316713	0.605126850762971	0.262801408754223	-73.552041870034	0.000140076424573544	2.77859511420785	0.0395365879121805	-62.0456977347536	0.000149853995542992	-5.4140900104851	0.00438745399437449	-7.66024869018594	0.0026992861707406	-4.12780568389601	0.0165318482649707	-0.583108074475597	0.195184790689312	-0.314167119786675	0.378911856581066	-6.35698558613814	0.00231685096391091	-21.1762821171276	0.000952882758152786	-77.236403210747	0.000130424898312009	-14.0096389705375	0.00128081125944125	-62.4671221353354	0.000164947994218189	-6.38748692771335	0.00514136059942873	-15.0127287078927	0.00266715564886651	0.231918220516985	0.67268802299139	-6.4620442638054	0.0051534391329815	-8.01297883535533	0.00429213910322376	-64.2415344281978	0.000129661586587658	-11.6858296843815	0.00250392901419355	-22.8306592733054	0.000568148542556754	-0.292687596208707	0.315929458751487	-35.7483219641054	0.000399821130904787	-1.9735397190254	0.0506653663596154	0.466645864086773	0.458479969709296	-79.5798202534558	0.000177050856936474	-25.9558623974189	0.000518735460080066	-78.0261206003301	0.00011989633798333	-55.0542436689937	0.000217577630746645	-44.3715525009928	0.000229745360796857	-21.6191854535883	0.000658173848555287	-0.695351513594269	0.252489793747512	-41.5541443750988	0.000260174197479852	-10.2470235998229	0.00370633902319126	-13.8902733029686	0.0013422404565948	-18.4029053023881	0.000844904714029555	0.547929339874819	0.292765341820982	-36.9430608901352	0.000333434825387046	-46.4268239495368	0.000271843869971584	-16.8931183364989	0.000800394008429008	-153.695382471361	8.66773507921337e-05	-2.36913676331124	0.0396681993177681	-2.48546040651596	0.0267142788709124	-17.6019367035145	0.000750887505394644	-14.3880600141764	0.000998365192891846	-2.88649353157137	0.0387425278423293	-1.61653896207453	0.0477677137872217	-12.9744638760374	0.00121793633576942	-0.900107189048515	0.142543917335149	-19.1732663045976	0.00168690436138076	-3.89514241343368	0.0224537081422012	-19.3074631669552	0.00080451820975503	-40.193002061001	0.00023278905238635	-0.310050243730945	0.367068931815246	-2.46933668809835	0.0580496849164161	-5.45229902001019	0.0105393833494056	-133.35952093062	9.96546553811963e-05	-3.3179083512952	0.0216545770248606	-3.79415829975798	0.0138388891532809	-0.918992136921555	0.149472819517883	-18.7751782335546	0.00275238603915172	1.69225649376043	0.0886273936798158	-460.073072989901	3.05278231671513e-05	-46.3283949345312	0.000372453314675925	1.87980149204979	0.0841563314252038	-228.654744747312	6.53192850137826e-05	-19.3188341438718	0.00119859404057088	-23.1820510452317	0.00218203270980596	-93.3922672732547	8.62252302041505e-05	-29.3184473103308	0.00209215584808609	4.28519855686656	0.0401486292356667	-43.7834529465058	0.000311604287439146	-30.575429274537	0.000474294851345688	-0.162660154294441	0.932111994038026	-2.1962569963098	0.0266288086757653	-2.99759465205011	0.0370415427502693	-23.8221819930311	0.000544773146693469	-19.8146657894628	0.000675244309513238	-50.8655272158664	0.000257212108855385
-29.9386127419975	0.000594997856535438	-75.8590955046397	9.4448023510099e-05	-28.7784308584629	0.000484207324885596	-10.9231480994146	0.00397353166094489	-2.70199958383183	0.0447124571195291	-4.59209446745774	0.017665996304613	-17.380884463074	0.00137547040940027	-8.00916904498914	0.00621476535234715	-4.13330954281505	0.0412451322293358	-9.84765762879307	0.00194403178955526	-12.8956817823863	0.00160154537316237	-5.83239691969051	0.00959334557869536	-8.21521838224002	0.0169464209192955	-1.49787649820606	0.0988012852938621	-22.9471742113844	0.000916922990543999	-18.6185640134794	0.000785895825636946	-6.37143295321302	0.00408663738059845	-1.6620252555083	0.0775977276997032	-5.31278984444684	0.00765235326529266	-8.15260536258303	0.00578937021914623	-85.7247057235194	0.000110009638088327	-59.6402661036983	0.0002537968258411	-13.5291967664381	0.00205105578617019	-27.4831959921541	0.000584185591677841	-50.1198349534617	0.000308986585612941	-9.38339279569922	0.00346229040952789	-3.30653563962718	0.0245560574639057	-169.44300540333	9.91726698301803e-05	-24.196781102115	0.000479706673606672	-25.949185801185	0.000605425388755299	-12.8709466795711	0.00154584003140233	-6.8699666517043	0.00444036965056692	-2.95456228101104	0.0161856777668619	-69.0719291185214	0.000219922219236821	-2.67679755382624	0.0399899687890251	-35.681203478525	0.000421002596522629	-3.74095622203331	0.00559109583105208	-3.1479285313316	0.0141707858910199	-27.2395500635989	0.000499840465482538	-1.24522509720336	0.118144082449036	-13.2886428552612	0.00130923645376322	-60.396382189508	0.000144130613186628	-2.53130664577014	0.0401559265968377	-34.9761014847306	0.000659657306113681	-74.9935990870085	0.000170233192613826	-8.72329496788637	0.00217520254793505	-11.5883654527573	0.00148988734773737	-22.069733983922	0.000623657572956967	-20.3155117685357	0.000559883451685089	-19.5965782561678	0.00066262511803656	-21.6472466302149	0.000828633126847678	-21.8054952208486	0.00055344098303804	-1.30436843259246	0.0632708777789101	-1.05077880461371	0.105211136531662	-13.6994561543396	0.000978677315768459	-2.69145203697039	0.0534099217636452	-8.50358575028687	0.00606907174667884	-9.76192955506555	0.00176194137290402	-8.75014727542149	0.00951522348293253	-12.920053178711	0.00135663088517736	-4.19777074143595	0.0142659699254689	0.822129059648734	0.155546218857279	-0.327735091029701	0.355063033153706	-0.833866107333857	0.205223879152355	-6.64325614968958	0.0053914664125756	-18.5467513827236	0.000811143629098318	-19.5625159195403	0.000700739615063616	-85.9482626446954	0.000185881031884422	2.14169384770388	0.0712695740319552	0.750345371141571	0.251721093082102	-6.69525446089169	0.00691761085442757	-5.28386737996357	0.00721153361810699	-3.7959239138663	0.0185891311800356	-133.920737657571	0.000115930757900027	-1.63160496855648	0.0721758389433399	-3.10535711827969	0.0234220722071476	-45.2790899485354	0.000281385045590461	-113.425721562791	0.000135878575954849	-0.454178208360792	0.276416307191802	-30.5488574187369	0.00036132621523607	-18.2117937827581	0.00111926513643262	-5.81280900580179	0.00524253002631482	-0.232047982997835	0.442477794324936	-46.0270349387442	0.000301334468334359	0.930978687412184	0.124550636777	-70.1437549432363	0.000224471406464274	-0.61540947215169	0.290497433308686	-198.920700046086	8.14304124887168e-05	-4.95371195139774	0.00595292638611061	-74.462445930939	0.00019212357842011	-0.3225960351188	0.503815064981763	-44.0956782472207	0.000343582384422163	-52.1773291794927	0.000308028434519008	-0.490455228040207	0.181017671067417	-0.431752410112732	0.347452860337655	-46.9620688026365	0.000454977715892133	-4.0421959780933	0.0157546444290752	-59.1487319021583	0.000243872407051325	1.0432009884475	0.0736762054501342	-0.855889866608845	0.179223413271146	0.589388789271277	0.133216972805802	-10.4811701934627	0.00134049314720693	-20.6331224271546	0.00133265789680201	-6.94164685681748	0.0128425538406844	-9.92880530918071	0.00493879837209382	-2.17559996826665	0.0572325143243955	-2.90601770937557	0.0404341560678452	-4.19729833398836	0.0170869052105137	-21.3225000713984	0.000793693767087771	-47.2400211365383	0.000314412587416062	-32.0347397064528	0.000379208144051051	-1.79539048553718	0.0883093933810579	-184.97852415103	8.92482200875773e-05	-52.9466208631857	0.000301508800444804	0.533645936556745	0.226129317486978	-1.17155985386913	0.130710872021837	-6.66991501692279	0.0134091342448312	-5.43735236860675	0.00747530045480575	-11.8683173743377	0.00276025640452832	-15.912172404469	0.00218907836452363	-41.6724548193107	0.000344952868497919	-8.58116440223169	0.00744297198662188	-11.3643848336901	0.00240588240482307	-2.51030602755651	0.0645432755841997	-17.596021799148	0.00142998843995018	-16.7388136163533	0.00336297229349314	-71.7183985245018	0.00015613189288304	-14.6316976552369	0.00412959576552631	-28.8583610594497	0.00101425934819039	-21.3534386771733	0.00129244350761565	-13.6866635789533	0.00210406828982984	-5.46893979850234	0.020324631085293	-19.518674696384	0.00169245860706663	-114.429261142978	6.89616950198767e-05	-27.1327290551911	0.00066252792008364	-61.7003058199973	0.000117530930960223	-46.0514874125759	0.000365154336412628	-43.3236722755432	0.000291043819000375	-99.3000622583586	6.32641843791162e-05	-13.6407829817563	0.00393369681288621	-22.5510671371472	0.000575180275040603	-10.1243301868967	0.00414393253112093	-221.339569670868	4.7450625380994e-05	-69.3572475211285	0.000138330782892103	-51.7412797519395	0.000336685241157015	-13.1065724091026	0.00117116612128826	-65.3989697740018	0.000231374933894207	-13.1678074696027	0.00761121406720087	-172.968961292741	8.82517169510856e-05	-9.63773417707002	0.00297383083524924	-126.942383705519	0.000133968448967081	-0.800042626313289	0.0463426165377253	-49.9416158261065	0.000287861093889611	4.57797905903468	0.0447803258646383	-52.1493891584916	0.000279230514798731	-5.52048026788875	0.00251257228627302	-41.1612852346789	0.000345817015486592	-6.3557262659369	0.00599048633422385	6.79282341634615	0.0141860525257946	-39.222447722249	0.000366596901755631	-3.55721395389702	0.0417094968834079	-18.5639910145193	0.00178037854837074	-383.322646492682	4.35998046755837e-05	-0.287182792774188	0.500640759459671	-41.9572477824873	0.000367111169990794	-127.346461505202	0.000129460407397502	-73.3581348517596	0.000217480203125416	-93.3471859373481	0.000163019553817913	-237.090763845686	6.84318917385413e-05	-258.842991975225	6.60252830593149e-05	-11.6387702996839	0.00477013318689068	-0.88353231865434	0.186659766848646	-59.4041071144204	0.000265339296693003	5.46779131223747	0.0206369663752857	-4.23880518330343	0.0159553074765454	0.898868245351822	0.179123894653659	-51.7878316336456	0.000285755161091825	-0.389871476649827	0.145477044007231	-0.547886749402601	0.144156725371487	-1.36135360675516	0.115867066684333	-84.6697384155201	0.000173061052225157	-54.7576126810593	0.000301650670211081	-112.860433190568	0.000136649124292864	-163.806292851737	9.81804317665128e-05	-255.362119041504	6.32613126891627e-05	-9.50414116746975	0.00859041078587942	-176.576634636266	8.30077471935393e-05	0.36960334414128	0.427355576246584	-41.1041957259429	0.000353746200811419	-78.0687970101588	0.000209155892147189	-85.3622351367647	0.00018990376499673	-4.06167519102497	0.0301352444494716	-2.21557319870091	0.0580341837700746	-0.872516824310835	0.182797009499688	6.01070501601064	0.0327996669998105	-100.169848876567	0.000149871254485331	-129.267385418207	0.000119717590310514	1.08469661513751	0.142319782185186	-238.242010237125	6.41041566891212e-05	-255.147095276055	6.34352465730196e-05	0.203695112865568	0.229818026014647	-115.530259684127	0.000127961541817159	2.56793964762466	0.0203346060586879	-57.7751528798876	0.000241985094299986	-34.2046501473055	0.000337354923932402	-101.650965063135	0.000173764486900612	1.00577172149945	0.141282592060416	-51.343072548444	0.000282758343840716	-126.072923976121	0.000121995590149308	-112.510656275736	0.000130057958646968	-32.7891210912799	0.000687553841380206	-219.078723905172	7.67097838053747e-05	1.84738754365485	0.0787994174675093	5.9915022922067	1.49101454452382e-18	1.26735155295688	0.141726954765166	5.29747493575809	5.49706187602506e-18	2.65337024411709	0.0405470003402309	-19.552495728121	0.00107233227059267	-3.00346942215724	0.0312790168006272	-299.836651353597	5.5151738645194e-05	-91.105591180134	0.00018463177371861	-41.2038844696233	0.000371168137973653	-1.65834851708223	0.105070388595217	-52.4736100975531	0.000176498181237986	-2.27575063566577	0.0640159336601976	-59.6274112678065	0.000184403369834469	-94.6989444395354	0.000167152874368387	-20.2463296149498	0.00105451699179052	-17.3142344962266	0.00138794065642996	-1.25864833610188	0.11407888579337	-9.40024272294273	0.00279083262934341	-12.6183203185246	0.00164786696566238	-34.6574970096482	0.000610091147980184	-8.27256668003615	0.0154422860075417	-30.405903244755	0.000398078080025641	-5.35538102125608	0.00882139445322671	-61.5210397042093	0.000173512983849431	1.52341037403412	0.0582736083373051	-71.6030002847478	0.00017361304661404	5.00984325971393	0.00332176687869007	-60.188160465583	0.000189834323156784	-5.01454724910252	0.00710153860816233	-7.20598735412998	0.00408053514604876	-3.35566443859465	0.0346645426176269	0.578344028382295	0.224186997853848	0.324054446760807	0.416685550839328	-6.10703692504883	0.00312753752591119	-19.4989989529575	0.00159531579676299	-74.7576205550832	0.000167702573524411	-13.2643149509298	0.00187727692489962	-61.3753780637956	0.000191119447862894	-5.72365068736734	0.00926033179141691	-12.7142169575657	0.00561723684275045	0.665066472112579	0.117657786083676	-5.79817032193634	0.00927992755850848	-7.11703020089634	0.00799419970772257	-62.007918907771	0.000170441612475979	-10.6625325258632	0.00427727887699453	-22.0342069684798	0.000746718910172474	0.699117877543596	0.228620902294686	-34.2856066900852	0.000544885117524522	-1.36969932565647	0.117882990151262	1.042812941546	0.0329152723737535	-78.5339235266178	0.000197592386674529	-25.1314014017683	0.000665977489738261	-76.2710471462854	0.000143866064364289	-53.3346608537314	0.00027712881723789	-42.8964181716003	0.000297418239632467	-21.051950008012	0.000813924577961217	-0.254718963244784	0.448126811911478	-40.8276585984711	0.000301606658555182	-8.97311029173686	0.00710954156182624	-12.9033491479273	0.00214976313882319	-17.4962863465602	0.00120589491804748	1.34665545687729	0.03287423561197	-35.8165004921465	0.000425652785122532	-45.9006037367181	0.000299485938890081	-16.2834610649546	0.00105894034622514	-151.636564394551	9.69602736441359e-05	-1.65523484314039	0.0938586973764874	-2.02796352128315	0.0558996759624924	-16.9175503654335	0.00100975998242694	-13.9299019865071	0.00128021907940798	-1.9438249180346	0.08323079361561	-1.2260200707054	0.109087248065337	-12.5045251625224	0.0016155665584959	-0.566517022622288	0.315039618170727	-17.0822080548753	0.00313128107374543	-2.82241995815387	0.0494290895724811	-18.6688735686634	0.00103886716234544	-39.6022407116479	0.000263920447338855	0.290581118177264	0.422761106088871	-1.40671603055161	0.122009717463711	-4.44447930001015	0.0221036510574169	-131.891929132077	0.000109583277114042	-2.52797577397254	0.051135136877415	-3.20270205399956	0.0283283760188	0.641260297543619	0.173100092661067	-15.6151380827319	0.00578108530537499	6.05078802632942	0.0174995403950532	-453.941778816371	3.41935664572062e-05	-43.8585787809433	0.000546339588822849	5.41552219622316	0.0425784750921646	-225.47898638539	7.34561065990825e-05	-17.7716789795962	0.00200005367089221	-18.7153762876568	0.00475663404369658	-91.8943096114273	9.88054997253285e-05	-23.2134435734064	0.00460171492593649	10.511608030015	0.00740768428827612	-43.1839126981961	0.000349187962412667	-29.0684453326256	0.00067831611303967	0.0871925484838406	1.04974570098524	-1.81339207719221	0.0564781781153419	-2.03817613271264	0.0797999632251532	-23.5487414329008	0.000600175163286519	-19.1358110920685	0.000879038347119771	-50.1786809546598	0.000288932037273616
-28.8507370479698	0.000773320126170142	-74.9773565125421	0.00010427426854394	-28.3983380629838	0.000539613844969811	-9.8965415722882	0.00644320836063112	-2.03226889241071	0.0830661808537921	-3.83871983590345	0.0315154711031221	-16.4497918513391	0.00194659248226674	-7.16804362302879	0.0102661113512301	-1.4762469307643	0.0613089221276122	-9.49497383620379	0.00251161944609179	-12.344669181268	0.00215245240162314	-5.10218940713728	0.0165711954712947	-5.50854425003313	0.0297956631666975	-0.0924789675200923	0.129488156566625	-21.955937877874	0.00122973848605917	-18.1933221758022	0.000938058797273804	-6.04946688211119	0.00570866298883593	-1.21160139311025	0.141221184752791	-4.85095701337973	0.0121842519735437	-7.34374355916686	0.00942157613736623	-83.9645088691689	0.000129594547735021	-58.8598690102183	0.000283536950506957	-12.6513781653829	0.00302592861114056	-26.7849655129773	0.000710393613195838	-49.3848257061212	0.000348044060643791	-8.67848826977566	0.00535689887268482	-2.66106421135143	0.0448477019095106	-166.861092510644	0.000112288441069202	-23.7418037512156	0.000556198949837104	-25.5719216990021	0.000682834911122155	-12.2976954055926	0.00209409029382833	-6.38610539763814	0.00672726771700451	-2.64422738088822	0.0267222823330953	-68.1271095972599	0.000246415391734027	-2.05930528628633	0.0724170229517797	-35.1841888112833	0.000472848039414441	-3.58235837560941	0.00750209251394349	-2.81031297279167	0.0236865746232686	-26.9200072910698	0.00055115798241373	-0.0292638096896871	0.157797005455669	-12.8344106063295	0.00167448147904101	-58.9440994877674	0.00017402734533071	-1.91973711449976	0.0755270533751574	-33.1620377164743	0.000923307057678133	-72.8282581005253	0.000211524703343288	-8.39852944326108	0.00283912072992445	-11.106906579677	0.0019826181332811	-21.5478934532926	0.000747112116232985	-19.9723612268782	0.000643186342016502	-19.0790868571335	0.000809712173173312	-20.8959506039567	0.00106960715376245	-21.3417308833403	0.000652776869463987	-1.09389568632477	0.1122103303225	-0.793092551922172	0.198479181107103	-13.3806068230353	0.00117576865874274	-1.79586212791308	0.0936379415939815	-7.43077947008771	0.0105390133184124	-9.43819914098609	0.00223703848975311	-6.91680015749903	0.017647241661272	-12.4455777205775	0.00176169475856608	-3.67678947117284	0.0245140743617505	2.41934835050161	0.0787807271290696	0.222275741013982	0.364777787780959	-0.210009211859268	0.288606290302312	-6.13357988771061	0.0082803746635482	-18.3282295950692	0.000893629760847062	-19.0880901139184	0.000844138942698872	-82.4682893272906	0.000247887080787916	3.58481585226743	0.0172555765833028	1.47935390432517	0.070632106578109	-6.03032276005648	0.0112781705390782	-4.74553523192411	0.0120486538110399	-3.24205886866286	0.0326853939793531	-132.304655528234	0.000128248786041088	-1.18347980036418	0.131930446868839	-2.60739530791027	0.0416719992084366	-44.1799252358679	0.000339149986968193	-111.743243457592	0.000153682030729026	0.190511606325785	0.303518688570678	-29.8991787754943	0.000426392944294081	-17.5063609360937	0.00147702955202017	-5.43990679191743	0.00770377649390104	0.242573989212058	0.441129038398471	-45.4711852954225	0.000333454498856675	1.5802619401353	0.0399727387874288	-66.6758786860354	0.000312405551571284	-0.313665276222376	0.457604882018905	-196.187944798379	9.11353885946869e-05	-4.66916259713478	0.00852673277544139	-73.6374857490343	0.000210849630567395	-0.0476352587420916	0.664684713206	-43.4942300165387	0.000385156033304554	-51.3820328263066	0.000348834196803348	0.605487168902527	0.182977718497531	0.0649277974520706	0.430982732674014	-44.4088130846063	0.000645518581146804	-3.50511797421966	0.027282437410741	-58.452439894625	0.000268784055574288	1.72833682611702	0.0154337901945929	0.00629187543713083	0.231360095571675	0.961549625749411	0.0382264063098092	-10.2354823907163	0.00160817007145753	-19.1457437244728	0.00202601424992453	-5.50678884946375	0.0237113960944632	-8.8817209317186	0.00817917455267418	-1.55274610700619	0.1022954012719	-2.17835031250676	0.0744768540658947	-3.60152685543792	0.0299590031966234	-20.5033812592345	0.00103882190006589	-46.5801992706511	0.000353072426863951	-31.5258496482094	0.000431462464771601	-1.10332953311921	0.151933586187772	-182.280331976174	0.000100579008119281	-52.1816639488761	0.000339565980406892	1.70818595264959	0.0988453201060589	-0.773771498012225	0.226195157604074	-5.3792618881429	0.0242581291613878	-4.96106582457266	0.0119057969719934	-10.9701854243403	0.0042622937199232	-14.6920845929662	0.00336976251854327	-40.5076728200263	0.000426166659118313	-7.34452612737137	0.0131702735385805	-10.6232387551408	0.00357588974947378	-0.655631548239451	0.0929860717251218	-16.5796019108345	0.00205257050981471	-14.6234717802489	0.00582673301623744	-69.994404866979	0.000188531092155721	-12.6131760803647	0.00726837989863942	-26.8848625998084	0.00151325602220955	-19.9584547616201	0.00193157554359315	-12.6903005548782	0.00319906973958143	-4.09981528444887	0.0375153691366663	-18.1107195490716	0.00256533317904858	-112.626729415679	7.87333428506655e-05	-26.0922231975468	0.00086610897803466	-60.7479679751656	0.000133816265560579	-43.6829270663875	0.000512562348622778	-42.4558557516796	0.000341395717170552	-98.184081813771	6.97060381473491e-05	-11.9636511679672	0.00680262007475318	-22.0559539999704	0.000684909668411752	-9.14708531486935	0.00677494154575521	-217.171749592964	5.50966692116958e-05	-68.2766643626289	0.000157261016830974	-50.9492944855952	0.000380818669377843	-12.9570216272844	0.00128938632366753	-64.4939441511345	0.000259041004927107	-10.1077963509112	0.0138906148669067	-170.702391149008	9.8552318803468e-05	-9.03471344765588	0.00437319588843407	-124.995918819557	0.000151534832752808	3.93522486923647	0.0393873678730264	-49.3258668525377	0.000319550373691406	8.82495735979098	0.0191372946542282	-51.4329361321214	0.000312504707009964	-5.44911202920404	0.00279564289511991	-40.7163890555316	0.000379380202536496	-5.83572338963616	0.00939606160831793	10.2372280760834	0.00980758389178974	-38.7743390183985	0.000403960604802295	-2.18211607685188	0.0725232021285234	-17.2249653075311	0.0026996018101889	-377.487942942216	4.93782515731458e-05	0.061776346999175	0.597713778196314	-41.4648230387943	0.000404788101076474	-125.479940865577	0.000145788473197798	-72.2956669909605	0.000245527866164961	-92.0514545078933	0.000183057869552889	-233.65632517699	7.72656268211048e-05	-255.134445472353	7.4206357789951e-05	-10.308062298497	0.0080531416089388	-0.512567834224026	0.319970914235002	-58.695417581294	0.000293141236563317	8.09580005951574	0.0177075303496807	-3.65686932119134	0.0280572380846676	2.12051629190488	0.0447206405554445	-51.0677214093539	0.000321050601006707	1.14852405395077	0.13094048632884	0.861649435743549	0.142162810427727	-0.806041315243255	0.200202077183698	-83.6897196495181	0.000190270909920979	-53.9424736209363	0.000340853744541192	-111.459401771992	0.00015151178852635	-161.46010951371	0.000110361958268705	-251.525793817577	7.13850727511245e-05	-7.80240199452928	0.0157337649541208	-174.339954895132	9.221454800199e-05	0.682496004164483	0.0583686586006159	-40.5730107923748	0.000393665103750934	-76.9592968239799	0.000235498731903721	-84.0714540075102	0.000215341434430991	-3.03820321007042	0.0551824679290099	-1.57650162167635	0.103383018463221	-0.155813787382871	0.244805206693191	8.26149430307594	0.0314290500022495	-98.8543841285415	0.000167231367402866	-127.501356169025	0.000134156591904807	2.77721266814686	0.0499452198720264	-235.246437919354	7.12949815866742e-05	-251.638631532387	7.10038445671363e-05	1.2418190926166	0.148532488221488	-113.96572400221	0.000142854789988947	4.0054329559509	0.00487161520573762	-57.1018057397692	0.000267174699606906	-33.6120970774151	0.000388551262161304	-100.096743419321	0.000196581519283886	2.73883797210737	0.0631331038276061	-50.7748227561729	0.00031038730618239	-124.386437148492	0.000136480070761862	-111.215703181575	0.000143178537042438	-31.0732433839877	0.000963439336472874	-215.758550741191	8.69446998624582e-05	2.99805135536315	0.0191623677134089	8.1643676296633	0.00513759816609478	2.37704521017289	0.0381659432756543	7.24677206472539	6.95229017466629e-18	4.65420838176415	0.00422852134523838	-18.6580303985047	0.00147077874692396	-2.39224776107939	0.0578406641243372	-295.301852734375	6.25357343849935e-05	-89.7281432942721	0.000209362592490482	-40.767453244001	0.000405934739471455	-0.903503572460126	0.172586730570044	-50.863496790236	0.000222078684655033	-1.4592724153265	0.112262614582228	-58.1644710251617	0.000223972248763689	-93.4481169368046	0.000186335121802455	-19.4027797946926	0.00140231409392627	-16.4604355477267	0.00192064632327583	-0.0751487387311833	0.15178558297019	-8.81756849433702	0.00411102963071387	-12.0836933073622	0.00221364569879269	-33.0031108828773	0.000840016578283235	-5.95039809912511	0.0279093411886587	-29.8640580833896	0.000459215562429867	-4.79268644295408	0.0145950364256847	-59.8434712301333	0.000213314863748414	2.44169389730527	0.00879862112477759	-69.6539586994617	0.00021363058128823	7.24109140522002	0.0120231765538817	-58.3306231964123	0.000238429493793646	-4.61500448771993	0.0111246732767667	-6.75172601807402	0.00600493943719767	-2.58352319329328	0.0625190393658649	1.73979613124019	0.102865248376233	0.962276013308289	0.163040344688909	-5.85708826395953	0.00416505026298036	-17.8217157887873	0.00255587995488463	-72.2788378994196	0.000213611951970274	-12.5189909313222	0.00269034992736214	-60.2836339922559	0.000220491310257025	-5.05981444702133	0.0156365259641125	-10.4157052072387	0.0104568135487455	1.09821472370817	0.0265494093781756	-5.13429638006729	0.0156582771393404	-6.22108156643734	0.0138040027557352	-59.7743033873441	0.000222853025243901	-9.63923536734493	0.00694813808805414	-21.2377546636541	0.000970315586896277	1.6909233512959	0.0768220113891506	-32.8228914160651	0.000731956133437025	-0.76585893228753	0.200808366459062	1.61898001900522	0.0185556062972573	-77.4880267997797	0.000220660400583856	-24.3069404061178	0.00084683420684599	-74.5159736922407	0.000171638079963147	-51.6150780384691	0.000351886025902305	-41.4212838422079	0.000381238513180572	-20.4847145624357	0.000999186523510991	0.1859135871047	0.456341811756131	-40.1011728218435	0.000348129949725113	-7.69919698365077	0.0124925616913286	-11.916424992886	0.00332436708906618	-16.5896673907322	0.00168927278815883	2.14538157387975	0.0175974260484826	-34.6899400941578	0.000538409912013001	-45.3743835238994	0.000329875417406986	-15.6738037934102	0.00138752067365106	-149.57774631774	0.000108434153133942	-0.941332922969532	0.163164109794609	-1.57046663605035	0.100720731556788	-16.2331640273526	0.00134436483221897	-13.4717439588378	0.00162600019258584	-1.00115630449783	0.13351447906205	-0.835501179336271	0.197767115824022	-12.0345864490075	0.00211726637380062	-0.232926856196062	0.492906826132699	-14.991149805153	0.00539709758424189	-1.74969750287405	0.0856349778335056	-18.0302839703717	0.00132809285096166	-39.0114793622949	0.000298138712810129	0.891212480085473	0.201113589996791	-0.344095373004874	0.171596762874789	-3.43665958001011	0.0399891530547947	-130.424337333535	0.000120155365143465	-1.73804319664988	0.0950674705377995	-2.61124580824115	0.0512982815534425	2.20151273200879	0.0770691041743425	-12.4550979319092	0.0106966681537055	10.4093195588984	0.00695354723412121	-447.810484642841	3.81730037473593e-05	-41.3887626273554	0.000783630607881006	8.95124290039653	0.0133316056544285	-222.303228023467	8.23242119158733e-05	-16.2245238153206	0.00319273727959659	-14.2487015300819	0.00887322657231448	-90.3963519495998	0.000112776683936472	-17.108439836482	0.00844267893313019	16.7380175031635	0.00158045818258684	-42.5843724498864	0.00039205415612587	-27.5614613907142	0.000952131990993145	0.337045251262122	0.501917822269627	-1.43052715807462	0.103201821897654	-1.07875761337516	0.128418087239674	-23.2753008727705	0.000661171921941801	-18.4569563946742	0.00113235924628292	-49.4918346934532	0.000323684200748989
-27.7628613539421	0.000994051432426423	-74.0956175204445	0.000115000658080207	-28.0182452675048	0.000600195318500785	-8.86993504516181	0.00994490145043054	-1.36253820098959	0.129058840990426	-3.08534520434917	0.0507167879124005	-15.5186992396041	0.0026995227014807	-6.32691820106844	0.016034296309479	1.18081568128646	0.0630823190064911	-9.14229004361451	0.00322987417627463	-11.7936565801496	0.00285241093884539	-4.37198189458405	0.026585129015892	-2.80187011782624	0.0419413803844837	1.31291856316587	0.111654181623734	-20.9647015443636	0.00162667640834155	-17.7680803381251	0.0011134028277229	-5.72750081100936	0.00782480447771803	-0.761177530712195	0.212750462117243	-4.38912418231261	0.0185688591626291	-6.53488175575069	0.0146016204642515	-82.2043120148183	0.000151909589684373	-58.0794719167383	0.000315758460071757	-11.7735595643277	0.00437395466457639	-26.0867350338004	0.000858202741835794	-48.6498164587808	0.000392004994840648	-7.9735837438521	0.00800085519639916	-2.01559278307568	0.0723408971136744	-164.279179617957	0.000126680708994554	-23.2868264003161	0.000646347796020602	-25.1946575968192	0.00076748192539563	-11.7244441316141	0.0027944154569768	-5.90224414357198	0.00987269912489056	-2.33389248076541	0.041715475660271	-67.1822900759985	0.000275194337386762	-1.44181301874643	0.113022158696464	-34.6871741440416	0.000529313880647587	-3.42376052918552	0.00992431907181763	-2.47269741425175	0.0374325765845586	-26.6004645185407	0.000606127625291704	1.18669747782399	0.135763454877386	-12.3801783573977	0.00212093147266458	-57.4918167860268	0.00020885326255841	-1.30816758322939	0.120645410174254	-31.3479739482179	0.00126895189830747	-70.6629171140421	0.000260828711897039	-8.07376391863578	0.00367454807640757	-10.6254477065968	0.0026047785371853	-21.0260529226632	0.000894036135109135	-19.6292106852206	0.000735923397245199	-18.5615954580992	0.000982841228767839	-20.1446545776984	0.00136616077404678	-20.877966545832	0.000770307279670157	-0.883422940057078	0.179731577406928	-0.535406299230633	0.312552897854194	-13.0617574917309	0.00140427371869881	-0.900272218855771	0.131641008624989	-6.35797318988855	0.0169953915893593	-9.11446872690662	0.00282349276749305	-5.08345303957656	0.0284485481823017	-11.971102262444	0.00226295431347226	-3.15580820090972	0.0391201835074751	4.01656764135449	0.0357760668543029	0.772286573057664	0.230028675684208	0.413847683615322	0.271910805225005	-5.62390362573164	0.0122799968673654	-18.1097078074149	0.000985879588050227	-18.6136643082964	0.00101168664674056	-78.9883160098859	0.000326199095515888	5.02793785683097	0.0019274233651982	2.20836243750877	0.0208839422744014	-5.36539105922126	0.0175294217539814	-4.20720308388465	0.0190343578571632	-2.68819382345943	0.0526587725408579	-130.688573398897	0.000141810834212728	-0.735354632171874	0.199529033627433	-2.10943349754084	0.0670746203147683	-43.0807605232004	0.000407302808933523	-110.060765352393	0.000173205112845672	0.835201421012363	0.210785215836612	-29.2495001322518	0.000503386272221317	-16.8009280894293	0.00192593423428607	-5.06700457803306	0.0110330822233689	0.71719596142195	0.246755455317898	-44.9153356521007	0.000368558410397616	2.22954519285842	0.00526628688467005	-63.2080024288344	0.000427554687150027	-0.0119210802930627	0.536985297281454	-193.455189550672	0.000101668547434882	-4.38461324287182	0.0119507254315328	-72.8125255671296	0.000230747946789117	0.227325517634617	0.591246633109564	-42.8927817858566	0.000430348266503003	-50.5867364731205	0.000393619685417591	1.70142956584526	0.108664060410294	0.561608005016873	0.307977055646606	-41.855557366576	0.000897809018633665	-2.96803997034603	0.0438138090415283	-57.7561478870917	0.000296410345928416	2.41347266378653	0.0162811220963259	0.868473617483106	0.182786191058681	1.33371046222754	0.0221363482781472	-9.98979458796994	0.00191806254184152	-17.658365021791	0.00298527812297038	-4.07193084211002	0.0379867600393917	-7.8346365542565	0.0128086701330425	-0.929892245745727	0.151919810040334	-1.45068291563794	0.114957559715095	-3.00575537688747	0.0481597172796192	-19.6842624470705	0.00134863671276651	-45.9203774047638	0.000395160966915793	-31.0169595899661	0.0004890802292129	-0.41126858070124	0.203714208913301	-179.582139801319	0.000112956328688727	-51.4167070345665	0.000382108904507594	2.88272596874243	0.0229048694882478	-0.375983142155318	0.312404943563122	-4.08860875936301	0.0387791720506749	-4.48477928053858	0.0181468638847541	-10.072053474343	0.00635448618948935	-13.4719967814633	0.00500940237319397	-39.3428908207419	0.000522646548352291	-6.10788785251104	0.0213428849468443	-9.88209267659153	0.00520526029828128	1.1990429310776	0.0907790188795801	-15.5631820225211	0.00288408347996074	-12.5081299441445	0.00936798303476767	-68.2704112094563	0.00022627685589514	-10.5946545054924	0.0117445006871043	-24.911364140167	0.00219514494550109	-18.5634708460669	0.00281319005162149	-11.6939375308032	0.00471499799860927	-2.73069077039539	0.0580793907049068	-16.7027644017592	0.00376738672993978	-110.82419768838	8.96447811421186e-05	-25.0517173399025	0.00111940182526703	-59.7956301303339	0.000151798908118396	-41.3143667201991	0.000706338883703319	-41.5880392278161	0.000398531529618655	-97.0681013691834	7.65834340576424e-05	-10.2865193541781	0.0109361631400971	-21.5608408627936	0.000812411631747771	-8.16984044284204	0.0105439713704997	-213.003929515059	6.40821805173562e-05	-67.1960812041294	0.000178116814917881	-50.1573092192509	0.000430804213838432	-12.8074708454662	0.00141753363144326	-63.5889185282671	0.00029036208638974	-7.04778523221973	0.021826602980134	-168.435821005274	0.000109706125732524	-8.43169271824174	0.00626406323430117	-123.049453933594	0.000171788393145119	8.67049236478622	0.0208718090998039	-48.710117878969	0.000353801282993306	13.0719356605473	0.00975530170944757	-50.7164831057511	0.000348632653350237	-5.37774379051933	0.00310086253834403	-40.2714928763844	0.000415056680070712	-5.31572051333542	0.0141709880585217	13.6816327358206	0.00168903480774795	-38.326230314548	0.000443980595925121	-0.807018199806744	0.0988129166519811	-15.8859396005429	0.00396623126281796	-371.65323939175	5.57209871171508e-05	0.410735486772538	0.423397645561799	-40.9723982951013	0.000445332360132954	-123.613420225953	0.000164059906013217	-71.2331991301615	0.000276235040742872	-90.7557230784384	0.000205132960135281	-230.221886508294	8.69380811887687e-05	-251.42589896948	8.31836101157474e-05	-8.97735429731015	0.0127490127131946	-0.141603349793711	0.408589180928772	-57.9867280481676	0.000322903278377066	10.723808806794	0.00391583792632319	-3.07493345907925	0.0452914475230347	3.34216433845795	0.00495266013266456	-50.3476111850622	0.000359508426654636	2.68691958455136	0.063280144789222	2.2711856208897	0.0807874933015655	-0.250729023731353	0.260019911320635	-82.709700883516	0.000209732708054714	-53.1273345608133	0.000383793351387083	-110.058370353415	0.00016748060509462	-159.113926175683	0.000123690284351065	-247.68946859365	8.07542399490438e-05	-6.1006628215888	0.0255151017833224	-172.103275153998	0.000102125833314561	0.995388664187686	0.0226812169084645	-40.0418258588067	0.000436715351494223	-75.8497966378011	0.000264260227855337	-82.7806728782557	0.000243310057617911	-2.01473122911587	0.0846973167717224	-0.93743004465179	0.15249135054537	0.560889249545093	0.22298887560234	10.5122835901412	0.00322809809171431	-97.5389193805155	0.000186011058246331	-125.735326919844	0.000149845228271919	4.46972872115622	0.015217706439685	-232.250865601583	7.90689653007353e-05	-248.13016778872	7.92951899796169e-05	2.27994307236762	0.055774088658824	-112.401188320292	0.000159893778724951	5.44292626427714	0.0083985578357433	-56.4284585996509	0.000294133966065628	-33.0195440075248	0.00044567778867716	-98.5425217755062	0.000222147537205388	4.4719042227153	0.0236329478323858	-50.2065729639019	0.00033975664024986	-122.699950320864	0.000152192467572154	-109.920750087413	0.000157212351296463	-29.3573656766955	0.00133811000182014	-212.43837757721	9.81910225004205e-05	4.14871516707145	0.0106202805190027	10.3372329671199	0.0365240381654612	3.48673886738891	0.0158660772969565	9.19606919369268	0.00944130484685282	6.65504651941121	0.00553389408260839	-17.7635650688884	0.00198446906093982	-1.78102610000154	0.0932152503703116	-290.767054115153	7.06536357608563e-05	-88.3506954084102	0.000236553679148697	-40.3310220183788	0.000443447659150117	-0.148658627838018	0.21147178299177	-49.253383482919	0.00027709951315924	-0.642794194987225	0.154823882094803	-56.7015307825169	0.000270308855703816	-92.1972894340737	0.000207329486856694	-18.5592299744354	0.00185045742328858	-15.6066365992267	0.00261281914121883	1.10835085863952	0.135497635952837	-8.2348942657313	0.00589882188907848	-11.5490662961997	0.00293183948533691	-31.3487247561064	0.00114309878000036	-3.62822951821408	0.0419203597971288	-29.3222129220242	0.000527515841404572	-4.22999186465207	0.0228359989468704	-58.1659027560572	0.000260883651457095	3.35997742057643	0.000457061365985772	-67.7049171141756	0.000261038624688496	9.4723395507261	0.000214440775808922	-56.4730859272417	0.000296988939676055	-4.21546172633735	0.0167607301692291	-6.29746468201806	0.00860698594712091	-1.81138194799192	0.0970735223803107	2.90124823409808	0.0268474756338851	1.60049757985577	0.0171687130553144	-5.60713960287023	0.00547392109041693	-16.1444326246172	0.00392135245391644	-69.8000552437559	0.00027045137193287	-11.7736669117145	0.003771577341722	-59.1918899207161	0.00025330899717858	-4.39597820667532	0.0247762051947603	-8.11719345691169	0.0172469515361761	1.53136297530377	0.0226858607170423	-4.47042243819823	0.0247802509063924	-5.32513293197835	0.0221260483717597	-57.5406878669173	0.000288195679343319	-8.61593820882666	0.0107417721085362	-20.4413023588285	0.00124693963450848	2.6827288250482	0.0338428988899877	-31.3601761420449	0.0009695281772827	-0.162018538918594	0.252466016143674	2.19514709646444	0.00569850719661943	-76.4421300729416	0.000246175534396967	-23.4824794104672	0.00106678769347352	-72.760900238196	0.000204627356749066	-49.8954952232068	0.000444604361174059	-39.9461495128154	0.00048659407412467	-19.9174791168594	0.00121790193755117	0.626546137454184	0.282246075064196	-39.3746870452159	0.000400137342804367	-6.42528367556468	0.0201383823555957	-10.9295008378447	0.00496689707794202	-15.6830484349042	0.00232375533942884	2.94410769088222	0.0151849292814557	-33.5633796961691	0.000674967680939711	-44.8481633110807	0.000362309601929045	-15.0641465218658	0.00179659318262134	-147.51892824093	0.000121249002415737	-0.227431002798679	0.210938178789829	-1.11296975081755	0.156477611090617	-15.5487776892717	0.00176608950600448	-13.0135859311684	0.00204606069249844	-0.0584876909610612	0.161434605996251	-0.444982287967141	0.285622876314395	-11.5646477354925	0.00274219381513227	0.100663310230165	0.535648341078941	-12.9000915554307	0.00864689330170554	-0.67697504759423	0.116275615688747	-17.3916943720799	0.00168141095438821	-38.4207180129418	0.000335604074093137	1.49184384199368	0.0671832921235216	0.718525284541864	0.162550321560994	-2.42883986001007	0.0625625880529964	-128.956745534992	0.000131872015288653	-0.948110619327212	0.139783072432332	-2.01978956248273	0.0823229727665752	3.76176516647397	0.0165358143111854	-9.29505778108654	0.0174150382986248	14.7678510914674	0.00645534718992773	-441.67919046931	4.26293829491044e-05	-38.9189464737675	0.00109955557640028	12.4869636045699	0.00425201931349436	-219.127469661545	9.23890838950369e-05	-14.6773686510449	0.00487935305009681	-9.78202677250707	0.0141570237610204	-88.8983942877724	0.00012832730377609	-11.0034360995576	0.0129937225921534	22.9644269763119	0.00264034666518126	-41.9848322015767	0.000439177427716664	-26.0544774488028	0.00131236300770871	0.586897954040404	0.0978362965497637	-1.04766223895702	0.162901343888375	-0.119339094037685	0.155612645991422	-23.0018603126402	0.000728258077955343	-17.7781016972798	0.00144387658213968	-48.8049884322466	0.000361426537061603
-26.6749856599144	0.00126413867555524	-73.213878528347	0.000126463910059036	-27.6381524720257	0.000668549423953326	-7.84332851803541	0.0146217635176953	-0.692807509568477	0.168062309943539	-2.33197057279488	0.0736963515142677	-14.5876066278692	0.00367012070537199	-5.48579277910808	0.0236960953122462	3.83787829333721	0.0462046662635604	-8.78960625102523	0.00410801196670901	-11.2426439790313	0.00372851143559221	-3.64177438203082	0.0396585006783214	-0.0951959856193483	0.0475180492901034	2.71831609385184	0.0669039676175617	-19.9734652108531	0.00212949832412295	-17.3428385004479	0.00131630724266209	-5.40553473990752	0.0105281989368163	-0.310753668314143	0.265865262317812	-3.92729135124549	0.0271057232306223	-5.72601995233452	0.0216735693186279	-80.4441151604677	0.000177209837466684	-57.2990748232583	0.000350543307208084	-10.8957409632725	0.00618602199231903	-25.3885045546236	0.00103016903068522	-47.9148072114403	0.00044127799265857	-7.26867921792854	0.011542467650638	-1.37012135479993	0.103153426354239	-161.697266725271	0.000143114611572501	-22.8318490494166	0.000748228520427058	-24.8173934946363	0.000859840052178574	-11.1511928576356	0.00367465643992059	-5.41838288950583	0.0140429553461738	-2.02355758064259	0.0616220254169988	-66.237470554737	0.000306821309024111	-0.824320751206521	0.152094836771619	-34.1901594768	0.000590588650670798	-3.26516268276162	0.0129479397630508	-2.13508185571182	0.0559614265691459	-26.2809217460116	0.000668136746428182	2.40265876533767	0.0779689423785771	-11.925946108466	0.00266980382052543	-56.0395340842862	0.000249176049308266	-0.696598051959011	0.162502105137669	-29.5339101799615	0.00171503809040744	-68.4975761275589	0.000319960325263966	-7.74899839401049	0.00470074610954687	-10.1439888335166	0.00340953359982598	-20.5042123920338	0.00106710539224727	-19.286060143563	0.000838735428550206	-18.0441040590648	0.00119307795833958	-19.3933585514401	0.00172705750559152	-20.4142022083237	0.000906291603725176	-0.672950193789385	0.260315756882605	-0.277720046539093	0.412049620294043	-12.7429081604266	0.00166762951902735	-0.00468230979846318	0.149203395082998	-5.2851669096894	0.0254837830022848	-8.79073831282715	0.00355088732336971	-3.2501059216541	0.0400365323290584	-11.4966268043105	0.00287690805806532	-2.63482693064661	0.0580408608030148	5.61378693220736	0.0240808433204784	1.32229740510135	0.0964602900616657	1.03770457908991	0.173319547472568	-5.11422736375267	0.0175959551581347	-17.8911860197605	0.00108590781499979	-18.1392385026745	0.00121393198794302	-75.5083426924812	0.000423699416424275	6.47105986139452	6.3521111488525e-05	2.93737097069236	0.0159409934992686	-4.70045935838605	0.0260825232853937	-3.66887093584519	0.0284618634837576	-2.134328778256	0.0777649883038385	-129.07249126956	0.000156347354508479	-0.287229463979572	0.250165394399366	-1.61147168717142	0.0978474840691231	-41.981595810533	0.000489013854512416	-108.378287247194	0.000194533291286461	1.47989123569894	0.102204983799159	-28.5998214890093	0.000592577759962814	-16.0954952427649	0.00248046953724682	-4.6941023641487	0.0154080896500183	1.19181793363184	0.0859770386104178	-44.359486008779	0.000406166453722138	2.87882844558154	1.98805426644566e-05	-59.7401261716335	0.000577104848474551	0.289823115636251	0.469693138158508	-190.722434302965	0.000113715554347524	-4.10006388860886	0.0163975993004949	-71.9875653852249	0.000253146937704614	0.502286294011324	0.354694439042245	-42.2913335551745	0.000479296893869561	-49.7914401199344	0.000444925655322826	2.79737196278799	0.0476515426389032	1.05828821258168	0.134598222249869	-39.3023016485458	0.00122469864667884	-2.43096196647239	0.0652655980554556	-57.0598558795583	0.000326617288830008	3.09860850145605	0.0144853126443001	1.73065535952908	0.0930268648733679	1.70587129870568	0.0221074914296686	-9.74410678522355	0.00227476391509941	-16.1709863191092	0.00426594302224286	-2.63707283475629	0.0529711006742312	-6.7875521767944	0.018981405029702	-0.307038384485265	0.187385381184202	-0.72301551876913	0.14911379609075	-2.40998389833702	0.0710626280783058	-18.8651436349066	0.00174167361612351	-45.2605555388765	0.000441649183822159	-30.5080695317227	0.000553946778398574	0.280792371716728	0.21140692252126	-176.883947626463	0.000126884297272724	-50.6517501202568	0.000428529047710613	4.05726598483528	0.010961272801778	0.0218052137015894	0.346116043830564	-2.79795563058312	0.0548343530517503	-4.00849273650449	0.0264892810109319	-9.17392152434558	0.00915228393285174	-12.2519089699605	0.00719586415629337	-38.1781088214575	0.000636696248100822	-4.87124957765072	0.0317061826720709	-9.14094659804226	0.00736405224193813	3.05371741039466	0.0618080743102248	-14.5467621342076	0.00400250083371009	-10.3927881080401	0.0139912547968165	-66.5464175519335	0.000269985848354787	-8.57613293062021	0.0174427730699957	-22.9378656805256	0.00309765834314842	-17.1684869305138	0.00398136214240069	-10.6975745067281	0.00674032031817661	-1.36156625634192	0.0756839297044434	-15.2948092544468	0.0053636134968239	-109.021665961081	0.000101689506894797	-24.0112114822581	0.00144342539691856	-58.8432922855022	0.000171577617591625	-38.9458063740107	0.00095604447296696	-40.7202227039526	0.000463138967640326	-95.9521209245959	8.40137042572504e-05	-8.60938754038894	0.0163629521151294	-21.0657277256167	0.000958477464400309	-7.19259557081473	0.0156324094524695	-208.836109437155	7.42001844939113e-05	-66.1154980456299	0.00020218023650441	-49.3653239529066	0.000486893916932151	-12.657920063648	0.00155403890207205	-62.6838929053998	0.000324409906089928	-3.98777411352823	0.0295339151241445	-166.16925086154	0.000121740639435366	-7.8286719888276	0.00874396549354003	-121.102989047632	0.000194179244578881	13.405759860336	0.0106134318840755	-48.0943689054002	0.000390557304439358	17.3189139613036	0.00468031257704881	-50.0000300793808	0.000389938815430224	-5.30637555183463	0.00344807866618423	-39.8265966972371	0.000452871416623338	-4.79571763703468	0.0205638456808711	17.1260373955579	0.00383053251190815	-37.8781216106975	0.000486592123541446	0.568079677238392	0.105199566219976	-14.5469138935547	0.00564936496976202	-365.818535841284	6.28901262592009e-05	0.759694626545901	0.192050070855031	-40.4799735514082	0.000490880325422294	-121.746899586328	0.000184627413332702	-70.1707312693624	0.000309728370507304	-89.4599916489836	0.000229118648498697	-226.787447839598	9.74892731367674e-05	-247.717352466608	9.34260148701488e-05	-7.64664629612329	0.0189418018042042	0.229361134636603	0.393605843272462	-57.2780385150412	0.000355912236931894	13.3518175540723	1.80521772937006e-05	-2.49299759696715	0.0671945260321686	4.56381238501101	0.00557668361568196	-49.6275009607706	0.000401259656918933	4.22531511515195	0.0156697069990118	3.68072180603585	0.0303755175727604	0.304583267780548	0.256847247484371	-81.729682117514	0.000230551398311422	-52.3121955006903	0.000431836127403482	-108.657338934839	0.000185403322932422	-156.767742837657	0.000138940902487241	-243.853143369724	9.10317363921906e-05	-4.39892364864833	0.0367188326611968	-169.866595412864	0.000113325753835282	1.30828132421089	0.0324676281255684	-39.5106409252386	0.000485508262511683	-74.7402964516222	0.000295546869311277	-81.4898917490012	0.000273944035591009	-0.991259248161312	0.10929260729566	-0.298358467627232	0.185883012673401	1.27759228647306	0.139425889703539	12.7630728772066	0	-96.2234546324895	0.000206534850648388	-123.969297670663	0.000166884053521968	6.16224477416557	0.00827676153694134	-229.255293283813	8.74260736781698e-05	-244.621704045052	8.87062791691297e-05	3.31806705211865	0.019279614852849	-110.836652638375	0.000178391607898608	6.88041957260338	0.00544025791021983	-55.7551114595325	0.000322887077243573	-32.4269909376345	0.000509153499613798	-96.9883001316918	0.00025111015766859	6.20497047332322	0.0135282646012469	-49.6383231716308	0.00037248763020389	-121.013463493236	0.00016917567559065	-108.625796993252	0.000173018825929935	-27.6414879694033	0.00182477513685431	-209.118204413229	0.000110501721705604	5.29937897877974	0.00285562440345485	12.5100983045765	0.0550824332241607	4.59643252460492	0.00863150790210142	11.14536632266	0.0237920331736354	8.65588465705827	0.00100889312864312	-16.8690997392721	0.00263491420207582	-1.16980443892369	0.130557046534869	-286.23225549593	7.95443201194015e-05	-86.9732475225482	0.000266335619964585	-39.8945907927565	0.000483129634321085	0.60618631678409	0.193883962371524	-47.6432701756019	0.00034295866193141	0.173684025352045	0.16841835553101	-55.2385905398721	0.000324219857069361	-90.9464619313429	0.000231013480063649	-17.7156801541782	0.00242064549055284	-14.7528376507268	0.00349583447730291	2.29185045601022	0.0856609133935605	-7.65222003712559	0.00824870594027209	-11.0144392850372	0.00382971435707713	-29.6943386293355	0.00152888323414222	-1.30606093730304	0.0522814342902853	-28.7803677606589	0.000606548911623577	-3.66729728635007	0.0338157960343075	-56.4883342819811	0.000319053015126733	4.27826094384758	2.34632533216667e-07	-65.7558755288894	0.000319111901772381	11.7035876962322	9.11449657959529e-08	-54.6155486580711	0.00036885603221322	-3.81591896495477	0.0243024595101317	-5.8432033459621	0.0120218438468625	-1.03924070269055	0.12973850524997	4.06270033695597	0.0111104512892962	2.23871914640325	0.00259260372914198	-5.35719094178093	0.0071021724401001	-14.4671494604471	0.00576587518150305	-67.3212725880922	0.000341382630596541	-11.0283428921069	0.00517454560180505	-58.1001458491763	0.000290629764765743	-3.73214196632931	0.0368683804589111	-5.81868170658469	0.025268260248371	1.96451122689936	0.00461686030679578	-3.80654849632918	0.0368128770039753	-4.42918429751935	0.0329606699331181	-55.3070723464905	0.000368724292045359	-7.59264105030839	0.0158163906595392	-19.6448500540028	0.00158517786310203	3.6745342988005	0.0119849492381974	-29.8974608680248	0.00126675196963702	0.441821854450343	0.237021910025667	2.77131417392367	0.000203548642021701	-75.3962333461035	0.000273777079583529	-22.6580184148166	0.00133174637103019	-71.0058267841513	0.000243312038177401	-48.1759124079445	0.000556559650719227	-38.4710151834229	0.000617551034507832	-19.3502436712831	0.00147425763827239	1.06717868780367	0.116588382158754	-38.6482012685883	0.000459508089971383	-5.1513703674786	0.0298243503392499	-9.9425766828034	0.00717477828695148	-14.7764294790763	0.00314043290028042	3.74283380788468	0.0141921911982177	-32.4368192981804	0.000838826496439446	-44.321943098262	0.000397656900362909	-14.4544892503214	0.00229946920221671	-145.46011016412	0.000135144583323188	0.486470917372174	0.205961955571405	-0.655472865584741	0.209700379028735	-14.8643913511908	0.00229002139066295	-12.5554279034991	0.00255155921609046	0.884180922575709	0.148149125542189	-0.0544633965980101	0.330342599627608	-11.0947090219776	0.00351092884683181	0.434253476656392	0.398302640890647	-10.8090333057085	0.0128915707729	0.395747407685588	0.123275903679521	-16.7531047737882	0.00211798162327379	-37.8299566635888	0.000378376583141761	2.09247520390189	0.030199238127611	1.7811459420886	0.103826345006686	-1.42102014001003	0.0848326229373293	-127.489153736449	0.000144569690101191	-0.158178042004549	0.163592276698395	-1.42833331672432	0.117272359684903	5.32201760093914	0.00782447862995103	-6.13501763026385	0.0246825319847542	19.1263826240364	0.00376632318310977	-435.54789629578	4.75692163541589e-05	-36.4491303201796	0.00151002017771749	16.0226843087433	0.00107936245042199	-215.951711299623	0.000103490163674355	-13.1302134867693	0.00714442083575741	-5.31535201493219	0.0193135180947807	-87.400436625945	0.000146328053662	-4.89843236263325	0.0168780933255303	29.1908364494604	0.00678809760091549	-41.385291953267	0.000490360078289646	-24.5474935068914	0.00177755486990985	0.836750656818686	0.0116629467238742	-0.664797319839429	0.222747848779394	0.840079425299791	0.143138083082464	-22.7284197525099	0.000799875116087927	-17.0992469998855	0.00183166658221159	-48.1181421710401	0.000403169756417692
-25.5871099658867	0.001590938352141	-72.3321395362494	0.000139069217081777	-27.2580596765466	0.000742398095301757	-6.81672199090902	0.0204934489014658	-0.0230768181473611	0.183886571233038	-1.57859594124059	0.0967443608490197	-13.6565140161342	0.00489380201012747	-4.64466735714773	0.0331537422438295	6.49494090538797	0.0255928119904953	-8.43692245843595	0.00516902747118686	-10.6916313779129	0.00480913312715662	-2.91156686947759	0.0550703051423871	2.61147814658754	0.0436333981566692	4.1237136245378	0.0336095680669571	-18.9822288773427	0.00276462034191222	-16.9175966627708	0.00155664361326601	-5.08356866880569	0.013910728576408	0.13967019408391	0.275863309115765	-3.46545852017838	0.0379245462735242	-4.91715814891835	0.0305004014309544	-78.6839183061172	0.000207108457314427	-56.5186777297783	0.000389332078355911	-10.0179223622173	0.008506747431656	-24.6902740754467	0.00122952963284289	-47.1797979640999	0.000495063950738593	-6.56377469200498	0.0160939160736197	-0.724649926524174	0.130157766396021	-159.115353832584	0.00016132355444109	-22.3768716985172	0.000862393917390076	-24.4401293924534	0.000965631000132194	-10.5779415836571	0.00476365108086193	-4.93452163543967	0.0193709903502701	-1.71322268051977	0.0861895771473275	-65.2926510334755	0.000342444340821634	-0.206828483666615	0.176465972536619	-33.6931448095583	0.000660059674719073	-3.10656483633773	0.0166661600029343	-1.79746629717189	0.0791706584646928	-25.9613789734825	0.000734418287534523	3.61862005285134	0.0326156932719634	-11.4717138595343	0.00334558266219799	-54.5872513825455	0.000296674526616742	-0.0850285206886339	0.18482819906603	-27.7198464117052	0.00229335589529757	-66.3322351410757	0.000391889541887719	-7.4242328693852	0.00594560539483266	-9.66252996043635	0.00440420936005986	-19.9823718614044	0.00126622618152163	-18.9429096019055	0.000954762059374408	-17.5266126600305	0.00144067041946242	-18.6420625251818	0.0021615134373228	-19.9504378708154	0.00106087957483773	-0.462477447521692	0.34120939326413	-0.0200337938475539	0.456658821621999	-12.4240588291223	0.0019694382713055	0.890907599258846	0.137057175053044	-4.21236062949024	0.0355719016908233	-8.46700789874768	0.00442265112431049	-1.41675880373164	0.049430241497056	-11.022151346177	0.00364875484383995	-2.1138456603835	0.0801434011325208	7.21100622306024	0.0130250388914474	1.87230823714503	0.0351442843885982	1.6615614745645	0.0782325715180015	-4.6045511017737	0.0243738107031509	-17.6726642321062	0.00119269890815967	-17.6648126970525	0.00144773420440051	-72.0283693750765	0.000543402492030522	7.91418186595807	1.8296890616156e-07	3.66637950387596	0.0103386638477391	-4.03552765755083	0.0367736541835482	-3.13053878780573	0.0403233119127902	-1.58046373305257	0.105265205553261	-127.456409140223	0.00017218257195174	0.160895704212731	0.260594712336438	-1.11350987680199	0.129588448173556	-40.8824310978655	0.000583532339333803	-106.695809141995	0.000218824824703045	2.12458105038552	0.0438400301685231	-27.9501428457668	0.000694037571466725	-15.3900623961005	0.00315642722806855	-4.32120015026434	0.0210353135428543	1.66643990584173	0.0343553160917443	-43.8036363654572	0.000447414705880428	3.52811169830466	1.82239415179793e-09	-56.2722499144325	0.000771148403692488	0.591567311565565	0.304832271441936	-187.989679055257	0.000126785025553609	-3.8155145343459	0.0221724381505085	-71.1626052033202	0.000276989448318127	0.777247070388033	0.152751089052577	-41.6898853244925	0.000534482336141744	-48.9961437667482	0.00050164588555077	3.89331435973073	0.0295828618033075	1.55496842014648	0.0492395047170549	-36.7490459305155	0.00164480816474273	-1.89388396259875	0.0899751523570806	-56.3635638720251	0.000358881943465453	3.78374433912556	0.0329454512444403	2.59283710157506	0.0392371173164547	2.07803213518381	0.0397775294259161	-9.49841898247717	0.00270134251630172	-14.6836076164274	0.00591527414310724	-1.20221482740255	0.0645381969538498	-5.7404677993323	0.0266334353872814	0.315815476775197	0.19205973192159	0.00465187809968359	0.163057455900413	-1.81421241978657	0.0963382897150039	-18.0460248227426	0.00222215555346998	-44.6007336729892	0.000493982141101899	-29.9991794734793	0.000627245279057899	0.972853324134697	0.169048566045481	-174.185755451608	0.000142391971583225	-49.8867932059472	0.000478998138320033	5.23180600092812	0.00473630423138057	0.419593569558497	0.308895929997691	-1.50730250180322	0.0686403412032075	-3.53220619247041	0.0370556136646826	-8.2757895743482	0.0127423045655682	-11.0318211584576	0.00999359134463625	-37.0133268221731	0.000775973359507308	-3.6346113027904	0.0432070453157318	-8.399800519493	0.0101304816880539	4.90839188971172	0.0312596683821936	-13.5303422458942	0.00543085944503106	-8.27744627193577	0.0194295193186041	-64.8224238944107	0.000321339572257919	-6.55761135574799	0.023839161874343	-20.9643672208842	0.00427786372805973	-15.7735030149606	0.00547802861525414	-9.70121148265303	0.00937959753250873	0.00755825771155472	0.0833985278377354	-13.8868541071344	0.00740650133529564	-107.219134233782	0.000114933343787934	-22.9707056246138	0.00183897684900489	-57.8909544406706	0.000193537238469456	-36.5772460278223	0.00127156832170461	-39.852406180089	0.000539354585082376	-94.8361404800083	9.22858108849981e-05	-6.93225572659981	0.0228121062475812	-20.5706145884399	0.00112490834945454	-6.21535069878741	0.0220914584454296	-204.668289359251	8.55416280377252e-05	-65.0349148871304	0.000228824084320873	-48.5733386865622	0.000548354967706233	-12.5083692818297	0.00170451545287488	-61.7788672825325	0.00036129125615826	-0.927762994836737	0.0344128135387224	-163.902680717807	0.000135343028255909	-7.22565125941346	0.0119007340700449	-119.156524161669	0.000218716053785818	18.1410273558857	0.0081043115062724	-47.4786199318315	0.000431393394976584	21.5658922620599	0.00183486183114598	-49.2835770530106	0.000434750799221723	-5.23500731314992	0.00382309477748406	-39.3817005180899	0.000495307445505553	-4.27571476073394	0.0287282505712041	20.5704420552951	0.00865151613836682	-37.4300129068471	0.00053413521132086	1.94317755428353	0.0876071762540419	-13.2078881865665	0.00780520938484524	-359.983832290818	7.09070388281436e-05	1.10865376631926	0.0809911675140094	-39.9875488077152	0.000539561897229432	-119.880378946704	0.000207072636725303	-69.1082634085634	0.000346863294241222	-88.1642602195287	0.000255449713832019	-223.353009170902	0.000109208211770427	-244.008805963736	0.000104582345975133	-6.31593829493642	0.0264295698568243	0.600325619066917	0.29078406908792	-56.5693489819148	0.000391917903562648	15.9798263013505	1.86339754802818e-12	-1.91106173485506	0.0917302257743033	5.78546043156407	0.0150507822755439	-48.9073907364789	0.000447822100376118	5.76371064575255	0.00266573770189994	5.090257991182	0.0135227565381942	0.85989555929245	0.196391746228721	-80.7496633515119	0.000252727431064308	-51.4970564405673	0.000485840351953663	-107.256307516262	0.000204873599465292	-154.42155949963	0.000155555486358979	-240.016818145797	0.000102263764127448	-2.69718447570786	0.0470067698270071	-167.629915671731	0.000125462635062595	1.62117398423409	0.00922432589196613	-38.9794559916705	0.000538394443246169	-73.6307962654434	0.000330848755387636	-80.1991106197467	0.000308179626655267	0.0322127327932424	0.118933253688128	0.340713109397326	0.187000570865251	1.99429532340102	0.0659958038387074	15.0138621642719	0	-94.9079898844634	0.000229603534866649	-122.203268421482	0.000186278474402484	7.85476082717493	0.00952823224734222	-226.259720966042	9.67149410932919e-05	-241.113240301385	9.89175981225377e-05	4.35619103186968	0.0147505107843975	-109.272116956458	0.000198402395120592	8.31791288092962	0.000507837812549584	-55.0817643194141	0.000355275822338556	-31.8344378677442	0.000582531146654961	-95.4340784878774	0.000282851845602135	7.93803672393114	0.00510728526451261	-49.0700733793597	0.000407652962214624	-119.326976665608	0.000188475303440554	-107.330843899091	0.000189885408150562	-25.9256102621111	0.00243974670598419	-205.798031249248	0.00012454866599174	6.45004279048804	0.000197151939883674	14.6829636420331	0.0116554998723877	5.70612618182093	0.00233592424760513	13.0946634516273	0.0130986136565786	10.6567227947053	7.61809304919985e-06	-15.9746344096558	0.00344402267822488	-0.558582777845835	0.159350816212367	-281.697456876708	8.94979496437616e-05	-85.5957996366863	0.000299576973168852	-39.4581595671342	0.000526919243419798	1.3610312614062	0.133035721419493	-46.0331568682849	0.000422786746567603	0.990162245691315	0.145272853917783	-53.7756502972273	0.000386555166973595	-89.6956344286121	0.000256608223475728	-16.8721303339209	0.00312309376040746	-13.8990387022269	0.00462947250344634	3.47535005338092	0.0420540000175753	-7.06954580851987	0.0112466587467952	-10.4798122738748	0.0049355935774056	-28.0399525025646	0.00201055568810205	1.01610764360799	0.0540421526326222	-28.2385225992935	0.00069570558741329	-3.10460270804806	0.0474212759208657	-54.810765807905	0.000387417651491832	5.19654446711873	7.62690929770797e-13	-63.8068339436033	0.000387787929366351	13.9348358417383	4.6261648408312e-18	-52.7580113889004	0.00045580269077549	-3.41637620357218	0.0339347853563902	-5.38894200990614	0.0163714117492203	-0.26709945738919	0.14907662884001	5.22415243981386	0.00329971192297994	2.87694071295074	0.00911630601640558	-5.10724228069162	0.00910030426686678	-12.7898662962769	0.00813150647480696	-64.8424899324285	0.000426795214871212	-10.2830188724992	0.00695115171101194	-57.0084017776365	0.000333358177964745	-3.0683057259833	0.0515524939425083	-3.5201699562577	0.0329734306420758	2.39765947849495	0.000283934631828321	-3.14267455446012	0.0513725995310487	-3.53323566306036	0.045684513397121	-53.0734568260637	0.000466861045181403	-6.56934389179012	0.0221935625112196	-18.8483977491771	0.00199407087083154	4.66633977255281	0.00138253061747774	-28.4347455940047	0.00163321006821708	1.04566224781928	0.169457459178764	3.34748125138289	1.35312278621514e-08	-74.3503366192654	0.000303842832928162	-21.8335574191661	0.00165129308178706	-69.2507533301066	0.000287678457500134	-46.4563295926822	0.000690432443623347	-36.9958808540304	0.000775861343514129	-18.7830082257069	0.00177267390815307	1.50781123815315	0.045142551978984	-37.9217154919607	0.000527344879661867	-3.87745705939251	0.0406292285866822	-8.9556525277621	0.0100264315587928	-13.8698105232483	0.00420270005540033	4.54155992488715	0.00528155611519154	-31.3102589001917	0.00103369919585681	-43.7957228854433	0.000436617144682418	-13.8448319787771	0.00291007831459222	-143.40129208731	0.000150159546140373	1.20037283754303	0.154757650453479	-0.197975980351936	0.242301933446952	-14.1800050131098	0.00293182718240603	-12.0972698758298	0.0031728047726248	1.82684953611248	0.104178540346628	0.33605549477112	0.308503509900315	-10.6247703084627	0.00444510854617904	0.767843643082619	0.205016438550248	-8.71797505598617	0.0179060170663195	1.4684698629654	0.102477323713443	-16.1145151754965	0.00265245567818881	-37.2391953142357	0.000425612025392366	2.6931065658101	0.00775040875882338	2.84376659963534	0.0446018539385248	-0.41320042000999	0.0999590873357694	-126.021561937906	0.000158057251336382	0.631754535318114	0.153895857234266	-0.836877070965906	0.148504489742921	6.88227003540431	0.0069782103971287	-2.97497747944114	0.0304948583575323	23.4849141566054	0.00149322292163714	-429.41660212225	5.29147994953188e-05	-33.9793141665917	0.00203052656025598	19.5584050129167	0.00468625239468752	-212.7759529377	0.000115548406546285	-11.5830583224937	0.0100299181469359	-0.848677257357309	0.0225236494197325	-85.9024789641175	0.000166226759070695	1.20657137429113	0.018626344402814	35.4172459226088	0.00586544247030758	-40.7857517049573	0.000546625849549913	-23.04050956498	0.00238495683039047	1.08660335959697	0.014910885798116	-0.281932400721836	0.264621364192127	1.79949794463727	0.101485657361439	-22.4549791923796	0.000877724509233015	-16.4203923024912	0.00230844282642825	-47.4312959098335	0.000449911887308281
-24.499234271859	0.00198209620415976	-71.4504005441518	0.000152891301269749	-26.8779668810676	0.000821915447060903	-5.79011546378262	0.0273989194176532	0.646653873273755	0.169482489492944	-0.825221309686302	0.114738105647573	-12.7254214043993	0.00640277374266867	-3.80354193518738	0.0439310446704178	9.15200351743872	0.0132659692949133	-8.08423866584667	0.00643634570776576	-10.1406187767945	0.00613267299333842	-2.18135935692436	0.0712507977793792	5.31815227879444	0.0329089932792999	5.52911115522377	0.0195725932276044	-17.9909925438323	0.00353743804836246	-16.4923548250936	0.0018306766791751	-4.76160259770385	0.0180564792789719	0.590094056481963	0.237789723706626	-3.00362568911126	0.0508898728876153	-4.10829634550218	0.0406975820587479	-76.9237214517666	0.000240991506024696	-55.7382806362983	0.000432004019989356	-9.14010376116214	0.0113801125716883	-23.9920435962699	0.00146809684215102	-46.4447887167595	0.000553568157090591	-5.85887016608142	0.0217006239726689	-0.0791784982484227	0.145593421272144	-156.533440939898	0.00018122409060925	-21.9218943476177	0.000989770318189709	-24.0628652902705	0.00108085954303339	-10.0046903096786	0.00609011123572368	-4.45066038137352	0.0259268587567963	-1.40288778039696	0.11419166866456	-64.347831512214	0.000381008589699356	0.410663783873291	0.176530860092709	-33.1961301423166	0.000735999395753483	-2.94796698991383	0.0211719007563324	-1.45985073863196	0.106057149013699	-25.6418362009534	0.000805034215096561	4.83458134036502	0.0123580915036232	-11.0174816106026	0.00415075005376448	-53.1349686808049	0.00035246666563416	0.526541010581743	0.179003802574825	-25.9057826434488	0.00300773332691689	-64.1668941545925	0.000476299208515851	-7.09946734475991	0.00743739184001073	-9.18107108735613	0.00561322690494641	-19.460531330775	0.00149396719618083	-18.5997590602479	0.00108662236896012	-17.0091212609962	0.00172803381484508	-17.8907664989236	0.00267904035029343	-19.4866735333071	0.00123572704359992	-0.252004701253999	0.404903871344851	0.237652458843986	0.428029029375267	-12.105209497818	0.00232292861241562	1.78649750831615	0.102772538654449	-3.13955434929109	0.046271881478408	-8.14327748466822	0.00545672283870781	0.41658831419082	0.053836111809333	-10.5476758880435	0.00457591694340026	-1.59286439012039	0.103088683549226	8.80822551391311	0.00592680524293598	2.42231906918871	0.0201685615692331	2.28541837003909	0.0317466927278524	-4.09487483979473	0.0326524399971087	-17.4541424444518	0.00131031970917603	-17.1903868914306	0.00171633850708019	-68.5483960576717	0.000688367347314668	9.35730387052162	1.0339209857873e-11	4.39538803705956	0.00232805418756958	-3.37059595671562	0.049167572873304	-2.59220663976627	0.0541816321673071	-1.02659868784914	0.130557993693161	-125.840327010886	0.000189752359277464	0.609020872405034	0.226759487525865	-0.615548066432567	0.156072963833722	-39.783266385198	0.000692186455773696	-105.013331036796	0.000245569541033716	2.7692708650721	0.0227202866672425	-27.3004642025243	0.000808868625411999	-14.6846295494362	0.00396973123628318	-3.94829793637997	0.0281031958191329	2.14106187805163	0.0220922025111544	-43.2477867221354	0.000492863064638823	4.17739495102779	4.03701893536665e-15	-52.8043736572316	0.00101232657516693	0.893311507494878	0.145549768754396	-185.25692380755	0.000140915293660875	-3.53096518008294	0.02933138467587	-70.3376450214155	0.000302264739740245	1.05220784676474	0.0651609223386022	-41.0884370938104	0.000594914575514273	-48.2008474135621	0.000563649753218283	4.98925675667346	0.023849462398633	2.05164862771128	0.0276175770503715	-34.1957902124853	0.00217401012590952	-1.35680595872512	0.114321365654328	-55.6672718644918	0.000394139743676711	4.46888017679508	0.0154322010363956	3.45501884362103	0.0216785782674165	2.45019297166195	0.0462448979993694	-9.25273117973078	0.00319080048652603	-13.1962289137456	0.00796282309157666	0.232643179951181	0.0690274887346017	-4.6933834218702	0.0353959101143274	0.938669338035659	0.164368887013297	0.732319274968498	0.150875230030647	-1.21844094123612	0.120065375636568	-17.2269060105787	0.002801842620446	-43.9409118071019	0.000550756834591789	-29.4902894152359	0.000707697338886463	1.66491427655267	0.104650212316715	-171.487563276752	0.000159268075238362	-49.1218362916375	0.00053651766064464	6.40634601702097	0.00374671014230141	0.817381925415404	0.223050190411703	-0.216649373023332	0.0761564582289951	-3.05591964843632	0.0497057156352	-7.37765762435082	0.0171581684082209	-9.8117333469548	0.0134242371565873	-35.8485448228887	0.000938758973137007	-2.39797302793007	0.0540309263633054	-7.65865444094373	0.0135583336977715	6.76306636902877	0.0138883132232681	-12.5139223575807	0.00720173478382877	-6.16210443583141	0.0251062321757085	-63.0984302368879	0.000381809487723079	-4.53908978087576	0.0300157154904472	-18.9908687612428	0.0057389218267746	-14.3785190994075	0.00733147284814815	-8.70484845857797	0.0126769792500243	1.37668277176503	0.0782142494188889	-12.4788989598219	0.00992384625765188	-105.416602506483	0.000130220429947061	-21.9301997669695	0.00231516563273179	-56.9386165958389	0.000218555453670841	-34.2086856816339	0.00166823458654628	-38.9845896562255	0.000625169259690193	-93.7201600354208	0.000101095024620959	-5.25512391281068	0.029666291714375	-20.0755014512631	0.00131357436658878	-5.2381058267601	0.0297696489722933	-200.500469281346	9.81995205500045e-05	-63.9543317286309	0.000258060900370728	-47.7813534202179	0.000615458392093017	-12.3588185000115	0.00186804682206051	-60.8738416596651	0.000402718193796312	2.13224812385476	0.034563056304114	-161.636110574073	0.00015011802905525	-6.62263052999933	0.0158001015914638	-117.210059275707	0.000245631101725368	22.8762948514355	0.0078498317974398	-46.8628709582628	0.000476019018623903	25.8128705628162	0.00204885298158273	-48.5671240266403	0.000483200080395698	-5.16363907446521	0.00422629824440579	-38.9368043389426	0.000540297770269629	-3.7557118844332	0.0386564898257745	24.0148467150324	0.00231297948713089	-36.9819042029966	0.0005852247888182	3.31827543132867	0.0575475801895123	-11.8688624795783	0.0104642638317299	-354.149128740352	7.96707765921239e-05	1.45761290609263	0.0550414776996112	-39.4951240640222	0.000591421740862138	-118.013858307079	0.000231480603136354	-68.0457955477643	0.000388595104716908	-86.8685287900739	0.000285115718168885	-219.918570502207	0.000122361996045433	-240.300259460864	0.000116691698694607	-4.98523029374955	0.0346484850350757	0.971290103497231	0.168561469622617	-55.8606594487883	0.000430358933658885	18.6078350486288	4.03806833797323e-18	-1.32912587274297	0.115355542177058	7.00710847811713	0.0137112224425825	-48.1872805121873	0.000499483092874999	7.30210617635314	0.002635386541945	6.49979417632815	0.00853926071231083	1.41520785080435	0.12019350326243	-79.7696445855099	0.000277462479239782	-50.6819173804443	0.000544758075733573	-105.855276097686	0.00022573530836482	-152.075376161603	0.000173592662791297	-236.18049292187	0.00011469397081437	-0.995445302767381	0.0536722522355395	-165.393235930597	0.000138491697161089	1.93406664425729	0.000615389354684439	-38.4482710581024	0.000595264566815494	-72.5212960792645	0.000369754343787689	-78.9083294904922	0.000346647225704955	1.0556847137478	0.109463176289164	0.979784686421884	0.155722061161979	2.71099836032898	0.0338596807583747	17.2646514513372	1.62716100453542e-17	-93.5925251364374	0.000254478478845817	-120.437239172301	0.000207278084590385	9.54727688018429	0.00936711596632159	-223.264148648271	0.000106888797652708	-237.604776557717	0.000109959181353132	5.39431501162071	0.0148774947591486	-107.70758127454	0.000220645539874442	9.75540618925586	0.00624663927476936	-54.4084171792958	0.000389894811647685	-31.2418847978539	0.000664536604070314	-93.879856844063	0.000317513137151409	9.67110297453907	0.000973869780372355	-48.5018235870887	0.000444943338989741	-117.64048983798	0.000209400048504104	-106.035890804929	0.000207824140161268	-24.2097325548189	0.00319941881901977	-202.477858085267	0.000140036506009468	7.60070660219634	1.79955529562556e-07	16.8558289794897	0.0289981576438849	6.81581983903694	0.00427750671077874	15.0439605805946	1.90810815671502e-17	12.6575609323524	2.20991773224109e-09	-15.0801690800394	0.0044330066298313	0.0526388832320155	0.170079835155914	-277.162658257486	0.000100662574300695	-84.2183517508244	0.000336965389559761	-39.021728341512	0.00057392962658071	2.11587620602831	0.0680599239394333	-44.4230435609678	0.000519047175164172	1.80664046603059	0.101010724522586	-52.3127100545826	0.000458207020025245	-88.4448069258812	0.000284174530073729	-16.0285805136637	0.00397536002142533	-13.045239753727	0.00603411708690481	4.65884965075162	0.0178611477218756	-6.48687157991416	0.0149584678819501	-9.94518526271228	0.00627788716263322	-26.3855663757937	0.00260057469818736	3.33827622451902	0.0462381181607802	-27.6966774379281	0.000794736439945327	-2.54190812974606	0.0630038620054269	-53.133197333829	0.000467177268871207	6.11482799038988	2.59561486032136e-18	-61.8577923583172	0.000467951143212564	16.1660839872443	4.57585374530335e-18	-50.9004741197298	0.000558522105967222	-3.0168334421896	0.0456625236492337	-4.93468067385018	0.0217468260782491	0.505041787912176	0.146998500962932	6.38560454267175	0.000323060906222963	3.51516227949822	0.0144386046634495	-4.85729361960232	0.0115231625881515	-11.1125831321068	0.0110077272656734	-62.3637072767648	0.000528604658609535	-9.5376948528916	0.00914681912870238	-55.9166577060967	0.000380820534166384	-2.40446948563729	0.0677595401878991	-1.22165820593071	0.0384350073589456	2.83080773009055	5.0676523459178e-07	-2.47880061259107	0.0673785791872188	-2.63728702860136	0.0589736755032127	-50.8398413056369	0.000585163079525272	-5.54604673327185	0.0296912859345141	-18.0519454443515	0.00248294734689087	5.65814524630511	6.45238894537776e-05	-26.9720303199845	0.00207861740046866	1.64950264118822	0.0963855112701497	3.92364832884212	1.47236263499925e-15	-73.3044398924273	0.000337688502622523	-21.0090964235155	0.00204052806329234	-67.4956798760619	0.000338272512738075	-44.7367467774199	0.000849011227612304	-35.520746524638	0.000965193769377529	-18.2157727801306	0.00213113205530946	1.94844378850264	0.0270539914491529	-37.1952297153331	0.000602740691381585	-2.60354375130642	0.0509691769278728	-7.96872837272081	0.0135622961302762	-12.9631915674204	0.00552020006928913	5.34028604188962	0.000319091144705684	-30.183698502203	0.00126347996108712	-43.2695026726246	0.000478089414897517	-13.2351747072327	0.00364264731503641	-141.3424740105	0.000167242072889806	1.91427475771388	0.0914939885335631	0.259520904880868	0.241133856092497	-13.4956186750289	0.00370726516129852	-11.6391118481604	0.0039159474695784	2.76951814964925	0.05794638340601	0.72657438614025	0.236246630718982	-10.1548315949477	0.00556696123235407	1.10143380950885	0.0739096752300898	-6.6269168062639	0.023197708059906	2.54119231824522	0.0690391844878712	-15.4759255772047	0.00328866616950125	-36.6484339648826	0.000477133113190859	3.29373792771831	0.000714497581010933	3.90638725718208	0.0132468831502775	0.59461929999005	0.102767274316772	-124.553970139363	0.000172885612802088	1.42168711264078	0.11846118311515	-0.245420825207493	0.16735281277149	8.44252246986949	0.00615722331263031	0.185062671381555	0.0329604030548155	27.8434456891744	0.00202719222409845	-423.28530794872	5.87140942129032e-05	-31.5094980130038	0.00267477276248466	23.09412571709	0.0105957203838726	-209.600194575778	0.000128726010438046	-10.0359031582181	0.0135099326267942	3.61799750021757	0.022578825198009	-84.4045213022901	0.000188138309230413	7.31157511121551	0.0175999076857505	41.6436553957573	0.00272808304241554	-40.1862114566476	0.000609884558862967	-21.5335256230686	0.00313862215100521	1.33645606237525	0.0282502005971597	0.100932518395756	0.273988437288111	2.75891646397474	0.0581992709730965	-22.1815386322493	0.000963660751561202	-15.7415376050968	0.00287883938951588	-46.7444496486269	0.000500504314727316
-23.4113585778312	0.00246067177160163	-70.5686615520542	0.000167624998561503	-26.4978740855885	0.000910957259984963	-4.76350893665623	0.0349622617031519	1.31638456469487	0.131871118086103	-0.0718466781320144	0.122900536959634	-11.7943287926643	0.00822268408883991	-2.96241651322702	0.0551375328363121	11.8090661294895	0.00972493984750039	-7.73155487325739	0.00793321926367218	-9.58960617567618	0.00775581248243906	-1.45115184437113	0.0859571346883288	8.02482641100133	0.0211059160043831	6.93450868590973	0.0141126736768028	-16.9997562103218	0.00446247462886874	-16.0671129874165	0.00214138659049325	-4.43963652660202	0.0230339850677765	1.04051791888002	0.170735341635542	-2.54179285804414	0.0655272951484522	-3.29943454208601	0.0515314422552732	-75.163524597416	0.000279101480057683	-54.9578835428183	0.000477928998865413	-8.26228516010693	0.0148175030927653	-23.293813117093	0.00174179881606923	-45.709779469419	0.000619878845504991	-5.15396564015786	0.02831072662913	0.566292930027329	0.144929217991533	-153.951528047211	0.000202897482153658	-21.4669169967182	0.00113470260268233	-23.6856011880876	0.00120593629495665	-9.43143903570015	0.00771854982966653	-3.96679912730736	0.0336873199526383	-1.09255288027414	0.143339714441907	-63.4030119909526	0.000422618368335707	1.0281560514132	0.152457908536763	-32.6991154750749	0.000818127214353652	-2.78936914348994	0.0265537224043947	-1.12223518009204	0.134038166347501	-25.3222934284243	0.000883903874927365	6.0505426278787	0.00743807094912434	-10.5632493616708	0.00509982180816721	-51.6826859790643	0.00041631357356637	1.13811054185212	0.149373419262183	-24.0917188751925	0.00387030594687249	-62.0015531681093	0.000574561798660356	-6.77470182013461	0.00920391415394764	-8.6996122142759	0.0070610437784743	-18.9386908001456	0.00175297876268449	-18.2566085185903	0.00123203821142278	-16.4916298619619	0.00205929082197702	-17.1394704726653	0.00328926039234928	-19.0229091957988	0.00143254183932802	-0.0415319549863058	0.434975356320775	0.495338711535525	0.342503983424726	-11.7863601665137	0.00273187087400728	2.68208741737346	0.0639578795221706	-2.06674806909193	0.0561436428151963	-7.81954707058875	0.00667110050349323	2.24993543211328	0.0520604080506323	-10.07320042991	0.00567602993993946	-1.07188311985727	0.123626143744005	10.405444804766	0.00168323411816922	2.97232990123239	0.018626543413432	2.90927526551368	0.0184315494679312	-3.58519857781576	0.0423175491997815	-17.2356206567975	0.00143859572956386	-16.7159610858087	0.00202309411241977	-65.068422740267	0.000861590460425329	10.8004258750852	3.35135482958798e-17	5.12439657024316	6.6510081630464e-05	-2.7056642558804	0.0623905995484066	-2.05387449172681	0.0691142941917274	-0.472733642645709	0.148277434345316	-124.224244881549	0.0002085314438031	1.05714604059734	0.167563024308313	-0.117586256063143	0.1712283722314	-38.6841016725306	0.000816349454996778	-103.330852931596	0.000274674124902054	3.41396067975867	0.0132895348454342	-26.6507855592817	0.000938209627650598	-13.9791967027718	0.00493589854815534	-3.57539572249561	0.0365417893139479	2.61568385026152	0.0116615018203934	-42.6919370788137	0.000541417372926141	4.82667820375091	5.75208486236302e-17	-49.3364974000307	0.00130607313950141	1.19505570342419	0.0505908375163818	-182.524168559843	0.000156538135371769	-3.24641582581997	0.0379239524855695	-69.5126848395108	0.000330481474020414	1.32716862314145	0.0407892924627414	-40.4869888631283	0.000660153928276755	-47.405551060376	0.0006313619098252	6.0851991536162	0.0150222267619014	2.54832883527608	0.0189425488098601	-31.642534494455	0.00281455848389993	-0.819727954851481	0.134063973274985	-54.9709798569585	0.000432896088326996	5.15401601446459	0.00249248686039004	4.31720058566701	0.0142273606255999	2.82235380814008	0.0238902216584179	-9.00704337698439	0.00374786857333405	-11.7088502110638	0.0104315715839101	1.66750118730491	0.0652282127896572	-3.6462990444081	0.0445618214275377	1.56152319929612	0.119410847221015	1.45998667183731	0.118744891966685	-0.62266946268567	0.137595749129728	-16.4077871984147	0.00349224510945699	-43.2810899412147	0.000612143279618221	-28.9813993569926	0.000795681786168493	2.35697522897064	0.0519719020865601	-168.789371101896	0.00017757106992501	-48.3568793773279	0.000599206924605968	7.58088603311381	0.00628614993299364	1.21517028127231	0.131328501208556	1.07400375575656	0.0750732115742147	-2.57963310440223	0.0639633634324019	-6.47952567435344	0.0223562937734568	-8.59164553545195	0.0174469891960298	-34.6837628236043	0.00112756665509647	-1.16133475306975	0.0620128913184267	-6.91750836239446	0.0176629995278888	8.61774084834583	0.00718221627320191	-11.4975024692672	0.00933733802874971	-4.04676259972704	0.0302024486812286	-61.3744365793651	0.000451020522439492	-2.52056820600354	0.0348541520287816	-17.0173703016014	0.00747330831252526	-12.9835351838543	0.00954859076140235	-7.7084854345029	0.0165798611553297	2.7458072858185	0.0630678706954667	-11.0709438125095	0.0129337135579586	-103.614070779184	0.000147044364516836	-20.8896939093252	0.00288097630817844	-55.9862787510072	0.000245957878815773	-31.8401253354454	0.00215612776158879	-38.1167731323619	0.000721337333712365	-92.6041795908332	0.00011053760948059	-3.57799209902154	0.0360260797335294	-19.5803883140863	0.00153465848401251	-4.26086095473279	0.0382611835106681	-196.332649203442	0.000112787714713467	-62.8737485701314	0.000290093769301844	-46.9893681538736	0.000691458713115185	-12.2092677181933	0.00204179678962419	-59.9688160367978	0.000448173743316166	5.19225924254625	0.0300518753179171	-159.36954043034	0.000166011600024124	-6.01960980058519	0.0204718195728649	-115.263594389745	0.000276348632324466	27.6115623469852	0.00546768389986054	-46.247121984694	0.000523774703219908	30.0598488635725	0.00338576291278808	-47.85067100027	0.000536787371290663	-5.0922708357805	0.00467263825549308	-38.4919081597954	0.000587855313516961	-3.23570900813246	0.050118267962731	27.4592513747696	5.64724597499698e-05	-36.5337954991461	0.00063948634499405	4.6933733083738	0.0305625460469372	-10.5298367725901	0.0136472163001282	-348.314425189886	8.92173261758822e-05	1.80657204586599	0.0415248793153768	-39.0026993203292	0.000649599184190146	-116.147337667454	0.000258994808905031	-66.9833276869653	0.000433937822809181	-85.572797360619	0.000317234815525191	-216.484131833511	0.000136655846287637	-236.591712957992	0.00013013821873039	-3.65452229256269	0.0426874843049536	1.34225458792755	0.0796691616163544	-55.1519699156619	0.000472308896085641	21.2358437959071	1.95720127770082e-17	-0.747190010630876	0.133765063544461	8.22875652467019	0.0110392326703353	-47.4671702878956	0.000555372155724894	8.84050170695373	0.00428743411717665	7.90933036147429	0.00577877298577886	1.97052014231625	0.0637738923149884	-78.7896258195078	0.000304043429753756	-49.8667783203213	0.000608813939693392	-104.454244679109	0.000248649882229809	-149.729192823577	0.000193569321059917	-232.344167697943	0.000128707922429211	0.706293870173093	0.0548226978101074	-163.156556189463	0.000152859534672797	2.2469593042805	8.10811318618497e-06	-37.9170861245343	0.000658004128473638	-71.4117958930857	0.000411923946434481	-77.6175483612377	0.000388604846146039	2.07915669470235	0.0854177370269702	1.61885626344644	0.109144454335374	3.42770139725695	0.0235126524233101	19.5154407384025	2.25284887043322e-17	-92.2770603884114	0.000281213801925024	-118.67120992312	0.000229940231735556	11.2397929331936	0.00332576286541442	-220.2685763305	0.000117794053999986	-234.09631281405	0.000122275232721369	6.43243899137173	0.0127431215937302	-106.143045592623	0.000245232184842854	11.1928994975821	0.00807928312171034	-53.7350700391774	0.000426724748340464	-30.6493317279635	0.000755162034969662	-92.3256352002486	0.000356387555819489	11.404169225147	0.000475090655116228	-47.9335737948176	0.000486183815509814	-115.954003010351	0.000231947028340684	-104.740937710768	0.00022788644986278	-22.4938548475267	0.00411681845968641	-199.157684921286	0.000156921073135363	8.75137041390464	3.4751092788863e-07	19.0286943169463	0.00771837726158598	7.92551349625295	0.00793202019291557	16.9932577095619	0.0127135315483035	14.6583990699995	2.45650270596856e-14	-14.1857037504231	0.0056210677140104	0.663860544309866	0.159478395383243	-272.627859638264	0.00011283888403721	-82.8409038649625	0.00037774450927506	-38.5852971158897	0.000623539618438199	2.87072115065041	0.0257679411511281	-42.8129302536508	0.000632006690611805	2.62311868636986	0.059562402828508	-50.8497698119378	0.000543470950379271	-87.1939794231504	0.000315074813884051	-15.1850306934065	0.00499395529732222	-12.1914408052271	0.00772667915634886	5.84234924812232	0.00829521846871818	-5.90419735130845	0.0194167286264687	-9.4105582515498	0.00788389544494914	-24.7311802490229	0.0033097425212807	5.66044480543006	0.0328221342405006	-27.1548322765628	0.000904293435231103	-1.97921355144405	0.0793231693981043	-51.4556288597529	0.000559578101641887	7.03311151366103	5.73016927488296e-17	-59.9087507730311	0.000560854773005033	18.3973321327504	2.1386099630188e-17	-49.0429368505592	0.000678813335892543	-2.61729068080701	0.0592465957407679	-4.48041933779422	0.0281885673751883	1.27718303321354	0.124113267643723	7.54705664552965	8.02331527035502e-06	4.1533838460457	0.00662403538071311	-4.60734495851302	0.0145050916402306	-9.43529996793669	0.0143147323698565	-59.8849246211011	0.00064876678095789	-8.79237083328395	0.0117948334154251	-54.8249136345569	0.00043332841253647	-1.74063324529128	0.0837272267537248	1.07685354439629	0.0401482631774114	3.26395598168614	1.3011593310906e-11	-1.81492667072202	0.0830798929886836	-1.74133839414237	0.070965381075227	-48.6062257852101	0.000726281641226246	-4.52274957475358	0.0378813418190462	-17.2554931395258	0.00306122403861129	6.64995072005741	1.54718093395107e-06	-25.5093150459644	0.00262719469092519	2.25334303455715	0.0485706402018122	4.49981540630134	7.50297661949694e-17	-72.2585431655892	0.000374178903188012	-20.1846354278649	0.00249814206929395	-65.7406064220172	0.000395657514485189	-43.0171639621576	0.00103515322851549	-34.0456121952455	0.00118927708042922	-17.6485373345543	0.00254585406176188	2.38907633885212	0.0219147283664102	-36.4687439387055	0.000686198322269938	-1.32963044322034	0.0589406738338494	-6.98180421767951	0.0177648081776736	-12.0565726115924	0.00711514935820674	6.13901215889208	2.96756122833135e-07	-29.0571381042143	0.00154010165391001	-42.743282459806	0.000522807433229635	-12.6255174356883	0.00451131387172765	-139.28365593369	0.000185704612905444	2.62817667788473	0.043867249763167	0.717017790113673	0.206506697920757	-12.811232336948	0.00463159543689409	-11.1809538204911	0.00478852915692018	3.71218676318602	0.0284796273406985	1.11709327750938	0.153558131341291	-9.68489288143277	0.00690184621667844	1.43502397593507	0.0189642275223041	-4.53585855654162	0.0280636065413881	3.61391477352504	0.042181269973042	-14.837335978913	0.00403783308806089	-36.0576726155296	0.000533372169868833	3.89436928962652	1.80043091477382e-05	4.96900791472882	0.00413398545156459	1.60243901999009	0.0928487694716138	-123.08637834082	0.000188953628169072	2.21161968996344	0.0774711971554073	0.346035420550921	0.167973605004232	10.0027749043347	0.00387641944223156	3.34510282220425	0.031314061868006	32.2019772217434	0.00225346125362578	-417.15401377519	6.52623068301008e-05	-29.039681859416	0.00345297602690413	26.6298464212634	0.00256700410939707	-206.424436213856	0.000143599400926481	-8.48874799394243	0.0174704310974829	8.08467225779245	0.0198896305176802	-82.9065636404627	0.000212343803499836	13.4165788481399	0.0143859967524112	47.8700648689058	0.00248936945640738	-39.586671208338	0.000678347134488786	-20.0265416811573	0.00405289665734667	1.58630876515353	0.0264353345756456	0.483797437513349	0.24823040324935	3.71833498331222	0.0309891737598432	-21.908098072119	0.00105515285221593	-15.0626829077025	0.00355351884114948	-46.0576033874203	0.000555082915790332
-22.3234828838035	0.00302253199271473	-69.6869225599566	0.00018362273040718	-26.1177812901095	0.00100784281636797	-3.73690240952983	0.0425994352172885	1.98611525611599	0.086745573729162	0.681527953422274	0.11884358068066	-10.8632361809294	0.0103933410468986	-2.12129109126667	0.0655412766561109	14.4661287415402	0.00941659765428082	-7.37887108066811	0.00968204067545203	-9.03859357455782	0.00967171628690949	-0.720944331817901	0.0967489123295985	10.7315005432082	0.0125944676001882	8.33990621659569	0.0103812005280529	-16.0085198768114	0.00555183099141984	-15.6418711497394	0.00249181261646248	-4.11767045550019	0.0288875492949587	1.49094178127807	0.10348890477775	-2.07996002697703	0.0809972146910549	-2.49057273866984	0.0619664845095783	-73.4033277430654	0.000321767953132693	-54.1774864493383	0.00052776832508893	-7.38446655905173	0.0187869020569483	-22.5955826379162	0.00205375720161831	-44.9747702220786	0.000692467972452036	-4.4490611142343	0.0357505506150157	1.21176435830308	0.129183082253292	-151.369615154525	0.000227633994734213	-21.0119396458188	0.00129927556018671	-23.3083370859047	0.0013437394455143	-8.85818776172165	0.00964719932489268	-3.48293787324121	0.0425095150228192	-0.782217980151326	0.170475103662513	-62.4581924696911	0.000469174605016853	1.6456483189531	0.114228227739358	-32.2021008078332	0.000907987764528101	-2.63077129706605	0.0330098788683968	-0.78461962155211	0.159905992932466	-25.0027506558952	0.000968492656132128	7.26650391539237	0.00789604371783523	-10.1090171127391	0.00620686356286242	-50.2304032773237	0.000488949596945955	1.7496800731225	0.109294738523131	-22.2776551069361	0.0048882921157481	-59.8362121816261	0.000688068330367584	-6.44993629550932	0.0112715682287607	-8.21815334119567	0.00876957572579158	-18.4168502695162	0.00205017566432892	-17.9134579769328	0.00139180225193114	-15.9741384629275	0.00243866610203989	-16.388174446407	0.00400894983406626	-18.5591448582905	0.00166170183719372	0.168940791281387	0.422849543734647	0.753024964227065	0.237695239358719	-11.4675108352094	0.00319520396903508	3.57767732643077	0.0347045678525679	-0.993941788892773	0.0635977381913058	-7.49581665650928	0.00808343534938346	4.08328255003574	0.0450600602717933	-9.59872497177646	0.00696572674697712	-0.550901849594161	0.138308133221129	12.0026640956189	0.000187712640671952	3.52234073327607	0.0175915687316511	3.53313216098827	0.0135657161002825	-3.0755223158368	0.0530887092428516	-17.0170988691431	0.0015751771512186	-16.2415352801867	0.00237144608513236	-61.5884494228622	0.00106587912519708	12.2435478796487	2.37956936415779e-18	5.85340510342675	3.22145008659286e-07	-2.04073255504519	0.0751936101913925	-1.51554234368735	0.0837714089467148	0.0811314025577223	0.154119083251772	-122.608162752212	0.000228655706264179	1.50527120878964	0.110089528105353	0.380375554306282	0.171470137322668	-37.5849369598631	0.000957436832059114	-101.648374826397	0.000306413061352284	4.05865049444525	0.00656235999804916	-26.0011069160392	0.00108886528432714	-13.2737638561074	0.0060694161400381	-3.20249350861125	0.0462649353832259	3.09030582247141	0.00387723264620601	-42.1360874354919	0.000593781640137553	5.47596145647403	1.94649073703008e-18	-45.8686211428297	0.00165670345310943	1.49679989935351	0.0127166629563895	-179.791413312136	0.00017383654230638	-2.96186647155701	0.0479437916962559	-68.6877246576061	0.000360520680831247	1.60212939951816	0.0272602815519173	-39.8855406324463	0.000731339751364568	-46.6102547071899	0.000708517068165651	7.18114155055893	0.00633611921970876	3.04500904284089	0.0109937062861947	-29.0892787764248	0.00357059144382388	-0.282649950977844	0.145321204529026	-54.2746878494251	0.000474180223832649	5.83915185213411	0.000138957978926031	5.17938232771298	0.00739316831091438	3.19451464461821	0.0350573156860743	-8.76135557423801	0.00437834984996107	-10.221471508382	0.0132574712844909	3.10235919465865	0.0549814107547446	-2.599214666946	0.0531406828573358	2.18437706055658	0.0769236300440675	2.18765406870613	0.080324600133577	-0.0268979841352213	0.144983451337653	-15.5886683862508	0.00430417260027054	-42.6212680753274	0.000680956047108098	-28.4725092987492	0.00089419468405296	3.0490361813886	0.0234247337017262	-166.091178927041	0.000198311314601285	-47.5919224630182	0.000667109877302893	8.75542604920666	0.00564804834602049	1.61295863712922	0.0642347681143054	2.36465688453645	0.0660586094232388	-2.10334656036815	0.078990556038467	-5.58139372435607	0.0281963505376436	-7.3715577239491	0.0219518736230935	-33.51898082432	0.00134494495277724	0.0753035217905769	0.0653385228765072	-6.17636228384519	0.0224083967191744	10.4724153276629	0.00467225478234021	-10.4810825809538	0.0118415336833442	-1.93142076362267	0.0338373053884658	-59.6504429218424	0.000529771300592203	-0.502046631131307	0.037367389537255	-15.04387184196	0.00945156548807579	-11.5885512683011	0.0121076501407218	-6.71212241042784	0.0209961203110257	4.11493179987198	0.0445378006389272	-9.66298866519711	0.0163304638803181	-101.811539051885	0.000165465591752341	-19.8491880516809	0.00354469927911469	-55.0339409061756	0.000275865690734745	-29.471564989257	0.00273544411780571	-37.2489566084984	0.000828627729114666	-91.4881991462456	0.000121049170370044	-1.90086028523241	0.0408940087440145	-19.0852751769095	0.00178536382457989	-3.28361608270547	0.0468998498172811	-192.164829125537	0.000129186663333538	-61.7931654116318	0.000326761191368388	-46.1973828875293	0.000775164667883412	-12.059716936375	0.00223129305388746	-59.0637904139305	0.000497240873263954	8.25227036123775	0.0229056534344629	-157.102970286606	0.000183475279102593	-5.41658907117105	0.0258956535154666	-113.317129503782	0.000309858419115124	32.346829842535	0.00210553676122343	-45.6313730111253	0.000575780629516546	34.3068271643288	0.00294410051917129	-47.1342179738998	0.000596103611752307	-5.02090259709579	0.00516207723526277	-38.0470119806482	0.000640978355439059	-2.71570613183172	0.0626205308331032	30.9036560345069	0.00196471231721678	-36.0856867952956	0.000699336887031005	6.06847118541894	0.0137570298988291	-9.19081106560195	0.0172451871607923	-342.479721639419	0.000100013255916431	2.15553118563935	0.0228583150879353	-38.5102745766362	0.000711746744733568	-114.28081702783	0.000289233981981072	-65.9208598261662	0.000483040261348532	-84.2770659311642	0.000351896515432115	-213.049693164815	0.000152136900085147	-232.883166455119	0.000145064329507701	-2.32381429137582	0.0494228686361844	1.71321907235786	0.0335399459178161	-54.4432803825355	0.000518359840892434	23.8638525431853	6.2328631301843e-18	-0.165254148518783	0.143145681385958	9.45040457122326	0.00536681013022622	-46.7470600636039	0.000615640786560711	10.3788972375543	0.00384269219803984	9.31886654662044	0.00511937835016938	2.52583243382815	0.034796429357607	-77.8096070535057	0.000332285048897629	-49.0516392601983	0.000680809975659097	-103.053213260533	0.000273810128076352	-147.38300948555	0.000215803878790622	-228.507842474017	0.000143957902103717	2.40803304311357	0.0502910218638115	-160.919876448329	0.000168632085423698	2.5598519643037	8.02654654032876e-09	-37.3859011909662	0.000727028056232745	-70.3022957069068	0.000457750309661491	-76.3267672319831	0.000434213320253456	3.1026286756569	0.0566140457115172	2.257927840471	0.0678146158867788	4.14440443418491	0.0154285180595399	21.7662300254678	2.95938576362844e-18	-90.9615956403854	0.000311141905934864	-116.905180673939	0.000255019628759371	12.932308986203	0.00181079804923705	-217.273004012729	0.000129648108155807	-230.587849070382	0.000135815412650414	7.47056297112276	0.00759394157443314	-104.578509910706	0.000271740735807576	12.6303928059083	0.0136850226296229	-53.061722899059	0.000467622488347764	-30.0567786580732	0.000854933105847139	-90.7714135564342	0.000399577145229077	13.1372354757549	0.00301021640854636	-47.3653240025465	0.00053047423340933	-114.267516182723	0.000256785893929618	-103.445984616607	0.000249320791376219	-20.7779771402345	0.00519978494947423	-195.837511757305	0.000175319024672282	9.90203422561294	0.00039056772197677	21.2015596544029	0	9.03520715346897	0.00527875728701727	18.9425548385292	0.0551517297166991	16.6592372076465	1.30135984595128e-18	-13.2912384208068	0.00702389613730681	1.27508220538772	0.132244420160995	-268.093061019042	0.000126073387631641	-81.4634559791006	0.000422070361250496	-38.1488658902674	0.000678161111688833	3.62556609527252	0.0071676815149653	-41.2028169463338	0.000763428986007371	3.43959690670913	0.0340042323332307	-49.386829569293	0.000641024368550815	-85.9431519204196	0.000348688834415549	-14.3414808731493	0.00619339979272727	-11.3376418567272	0.00972351273508669	7.02584884549302	0.00580969899607536	-5.32152312270273	0.0246078292827357	-8.87593124038733	0.00980859218317622	-23.076794122252	0.00414616598036069	7.98261338634109	0.0196040020137271	-26.6129871151974	0.00102793720995423	-1.41651897314205	0.0946435757559905	-49.7780603856768	0.000665905427304661	7.95139503693219	2.5097431167245e-17	-57.9597091877449	0.000667787306604075	20.6285802782565	3.4602300944163e-18	-47.1853995813886	0.000818492185046035	-2.21774791942443	0.0741652606436128	-4.02615800173826	0.035666028040747	2.04932427851491	0.0895284495795579	8.70850874838754	1.76303076140093e-06	4.79160541259318	0.000789150457177026	-4.35739629742372	0.018021449298538	-7.75801680376656	0.0178958528530682	-57.4061419654374	0.000789240337237192	-8.04704681367631	0.0149101071677188	-53.7331695630171	0.000491693706911635	-1.07679700494527	0.0972550950143057	3.37536529472328	0.0377372267079479	3.69710423328173	5.91541791700877e-17	-1.15105272885296	0.0963132418035761	-0.845389759683369	0.0796684869914407	-46.3726102647832	0.000894575578621034	-3.49945241623531	0.0460936534034357	-16.4590408347001	0.0037584178824171	7.64175619380971	5.79906028521004e-05	-24.0465997719442	0.00327615021090336	2.85718342792609	0.0262839973804272	5.07598248376056	6.07498876556979e-17	-71.2126464387511	0.000413395947501839	-19.3601744322144	0.00303077209703003	-63.9855329679725	0.000461724831093165	-41.2975811468953	0.00125174039492816	-32.570477865853	0.0014518181085848	-17.081301888978	0.00302076854780688	2.82970888920161	0.0192770536476257	-35.7422581620779	0.000779282653073839	-0.05571713513425	0.062895675986683	-5.99488006263822	0.0225409485800876	-11.1499536557644	0.00900304923966022	6.93773827589455	0.000479121182491976	-27.9305777062256	0.00186392337539222	-42.2170622469873	0.000572190239598007	-12.0158601641439	0.00554027914488373	-137.22483785688	0.000205589477960755	3.34207859805559	0.0184168441643983	1.17451467534648	0.152404396142871	-12.1268459988671	0.00571889031227641	-10.7227957928218	0.00580293230246266	4.65485537672279	0.0156140688416747	1.50761216887851	0.0916993840646838	-9.21495416791783	0.00851249525608504	1.7686141423613	0.00373490480308461	-2.44480030681934	0.0317385903106882	4.68663722880486	0.0287441361387916	-14.1987463806213	0.00491076193809622	-35.4669112661765	0.000597251093202587	4.49500065153473	1.10385568193369e-07	6.03162857227556	0.00463232719605796	2.61025873999013	0.074629478038309	-121.618786542277	0.000205978467039576	3.0015522672861	0.0465867894425908	0.937491666309335	0.150276638001432	11.5630273387998	0.00133431910566122	6.50514297302696	0.0263181121067517	36.5605087543124	0.000346508803717011	-411.02271960166	7.23234645282336e-05	-26.5698657058281	0.00437090046976285	30.1655671254368	0.00017643848966236	-203.248677851933	0.000159694080899351	-6.9415928296668	0.0217009937547926	12.5513470153673	0.0158567527026047	-81.4086059786352	0.000239989048005262	19.5215825850643	0.0103321042402352	54.0964743420542	0.00178111480125799	-38.9871309600283	0.000752201725865141	-18.5195577392459	0.00513721205738754	1.83616146793181	0.010388882326132	0.866662356630942	0.198031720803462	4.67775350264969	0.0188611951195765	-21.6346575119887	0.00115342819406513	-14.3838282103082	0.00434273730436789	-45.3707571262138	0.000616511863228735
-21.2356071897758	0.00367374347502741	-68.8051835678591	0.000201229657111968	-25.7376884946304	0.00111182965559419	-2.71029588240344	0.0495765875176358	2.6558459475371	0.0482557366799286	1.43490258497656	0.103737853277474	-9.93214356919443	0.0129008769884959	-1.28016566930632	0.0737529041732286	17.123191353591	0.00806239341536368	-7.02618728807883	0.011714832621693	-8.48758097343945	0.0118962913040271	0.00926318073532784	0.101644790307501	13.4381746754151	0.00821894752398255	9.74530374728166	0.00759937844279375	-15.017283543301	0.00681410189131369	-15.2166293120622	0.00288671089977657	-3.79570438439835	0.0356420439551503	1.94136564367612	0.055665656803235	-1.61812719590991	0.0961374787105499	-1.68171093525367	0.0708170701047077	-71.6431308887149	0.000369796522226226	-53.3970893558583	0.000583420273868487	-6.50664795799653	0.0232047922933632	-21.8973521587393	0.00240709480388086	-44.2397609747381	0.000771113447767798	-3.74415658831073	0.0437126016031567	1.85723578657883	0.104797419719234	-148.787702261838	0.000254546712396998	-20.5569622949193	0.00148159030146931	-22.9310729837217	0.00149755264446155	-8.28493648774315	0.0118814948492615	-2.99907661917505	0.0521143566740536	-0.471883080028509	0.192029646959613	-61.5133729484296	0.000519970264333283	2.26314058649301	0.075333812651869	-31.7050861405915	0.00100832614235003	-2.47217345064215	0.0405396903235778	-0.447004063012184	0.180330968219546	-24.6832078833661	0.00105837837022997	8.48246520290605	0.00807652404338613	-9.65478486380738	0.00748506419056766	-48.778120575583	0.000571123437771798	2.36124960439287	0.0720553036213697	-20.4635913386797	0.00606231011334685	-57.6708711951429	0.000818211854740548	-6.12517077088403	0.0136818452376133	-7.73669446811545	0.0107567738131098	-17.8950097388868	0.00239364510013615	-17.5703074352752	0.00156948627063829	-15.4566470638932	0.00287236213629194	-15.6368784201487	0.00485780343569721	-18.0953805207822	0.00191952336235053	0.37941353754908	0.371825819530829	1.0107112169186	0.147114891318992	-11.148661503905	0.0037172831242817	4.47326723548808	0.0188041316582583	0.0788644913063834	0.0673233638723453	-7.17208624242981	0.00971058708360279	5.9166296679582	0.0352880032227918	-9.12424951364295	0.00845993876328467	-0.0299205793310477	0.144430881097119	13.5998833864717	0.000380842193352309	4.07235156531976	0.0132287585077349	4.15698905646286	0.00888506831072954	-2.56584605385783	0.0643360478278758	-16.7985770814888	0.0017234851984387	-15.7671094745648	0.00277689893021264	-58.1084761054575	0.00130955320356787	13.6866698842123	2.91738539367776e-18	6.58241363661035	4.9284900133932e-05	-1.37580085420998	0.0861294789702838	-0.977210195647888	0.0965620406143531	0.634996447761153	0.146085018973027	-120.992080622875	0.000251128934942153	1.95339637698194	0.0712095802077455	0.878337364675706	0.157174398771327	-36.4857722471956	0.00112294827472677	-99.965896721198	0.00034231189224547	4.70334030913183	0.00232370803641102	-25.3514282727967	0.00125857187234843	-12.568331009443	0.00739302029716115	-2.82959129472688	0.0570603464001817	3.5649277946813	0.000767508147851544	-41.5802377921702	0.000651873477557617	6.12524470919715	3.12074297474839e-18	-42.4007448856288	0.00206688587731893	1.79854409528282	0.00261317183405408	-177.058658064428	0.000192471541131373	-2.67731711729405	0.0592866331011049	-67.8627644757014	0.000392288041088662	1.87709017589486	0.013727819214384	-39.2840924017642	0.000810793572423471	-45.8149583540038	0.000792474281164603	8.27708394750166	0.00167193487981831	3.54168925040569	0.00831007002159454	-26.5360230583945	0.00444045144818187	0.254428052895793	0.145844126898281	-53.5783958418919	0.000518680890194989	6.52428768980362	2.74303846253981e-07	6.04156406975896	0.00256288097975325	3.56667548109635	0.0111976332394818	-8.51566777149162	0.0050881485712848	-8.73409280570024	0.0163283622513337	4.53721720201238	0.0419925637704748	-1.55213028948389	0.059863136445691	2.80723092181704	0.0483346679701628	2.91532146557494	0.0479954117639229	0.568873494415228	0.140407331678496	-14.7695495740868	0.00524723330298863	-41.9614462094401	0.000756176782553315	-27.9636192405058	0.00100384962998379	3.74109713380657	0.0119277523847822	-163.392986752185	0.000220863941199794	-46.8269655487086	0.000741477522036348	9.9299660652995	0.00203829999097749	2.01074699298613	0.0275275370766814	3.65531001331635	0.0522899464971635	-1.62706001633406	0.0936317990196858	-4.68326177435869	0.0344316819909704	-6.15146991244625	0.0266907306544855	-32.3541988250356	0.00159345102689315	1.3119417966509	0.0632431786609871	-5.43521620529593	0.0276969047454419	12.3270898069799	0.00313330207577706	-9.46466269264033	0.0146947745413186	0.183921072481702	0.0353159189901519	-57.9264492643196	0.000618876019232112	1.51647494374092	0.0370414023589401	-13.0703733823187	0.0116151481728311	-10.193567352748	0.0149527448471182	-5.71575938635278	0.0257599216685149	5.48405631392545	0.0285475092078766	-8.2550335178847	0.0199663846952243	-100.009007324586	0.000185652483616411	-18.8086821940365	0.00431351346760511	-54.0816030613439	0.000309077739801554	-27.1030046430686	0.00340793101167701	-36.3811400846349	0.000949904201488275	-90.3722187016581	0.000132214491354089	-0.223728471443273	0.0434322191515383	-18.5901620397326	0.00206666048409778	-2.30637121067816	0.0546853841154869	-187.997009047633	0.000147361766294342	-60.7125822531323	0.00036681119324717	-45.405397621185	0.000866152232970208	-11.9101661545568	0.00243763165762318	-58.1587647910631	0.000550528475915793	11.3122814799292	0.0158277693996652	-154.836400142872	0.000202746409316856	-4.81356834175691	0.0319890396494734	-111.37066461782	0.000346290195903453	37.0820973380848	0.000499263816673733	-45.0156240375565	0.000633149309089371	38.5538054650851	0.00144799954644865	-46.4177649475295	0.000660003768443991	-4.94953435841109	0.00568664853189256	-37.6021158015009	0.00069715107677123	-2.19570325553098	0.075398934603689	34.3480606942441	0.00462666360483808	-35.6375780914451	0.000763821172437579	7.44356906246408	0.00572292665594117	-7.85178535861376	0.0211034186458134	-336.645018088953	0.000111857898295615	2.50449032541272	0.00841078734963953	-38.0178498329431	0.000777780318073716	-112.414296388205	0.000321985929663934	-64.8583919653672	0.000537954951573318	-82.9813345017094	0.000390540289303073	-209.615254496119	0.000169479494614932	-229.174619952247	0.000161201883496251	-0.993106290188951	0.0537600079030692	2.08418355678817	0.0160509879022426	-53.7345908494091	0.000567386448192432	26.4918612904636	9.50432096705097e-19	0.416681713593309	0.14145287666949	10.6720526177763	0.00124326285537855	-46.0269498393123	0.000683802906676659	11.9172927681549	0.00178662590627346	10.7284027317666	0.00466787410203191	3.08114472534006	0.0229267628338707	-76.8295882875037	0.000363380998160458	-48.2365002000753	0.000759982092503799	-101.652181841956	0.000300688292619961	-145.036826147523	0.000239847623253609	-224.67151725009	0.000160498022365383	4.10977221605404	0.0416828764887834	-158.683196707196	0.0001855125028283	2.8727446243269	5.05491853772153e-13	-36.8547162573982	0.000801016201297469	-69.192795520728	0.000509411754087075	-75.0359861027286	0.000485283030658827	4.12610065661146	0.0319096957442132	2.89699941749556	0.0421014939210143	4.86110747111287	0.00857473135239551	24.0170193125331	3.25436962128302e-18	-89.6461308923594	0.000343577311847141	-115.139151424758	0.000282652824576194	14.6248250392124	0.00454773741695299	-214.277431694959	0.000142776789471509	-227.079385326715	0.00015040491845845	8.50868695087379	0.0026205277126895	-103.013974228788	0.00030032049426503	14.0678861142346	0.0147114026950926	-52.3883757589407	0.000511553287969564	-29.4642255881829	0.000967899090186171	-89.2171919126198	0.000446528109781274	14.8703017263628	0.00840131174310003	-46.7970742102755	0.000577325410135782	-112.581029355095	0.000284203770291644	-102.151031522445	0.000272059966355037	-19.0620994329423	0.00644912993495472	-192.517338593325	0.000196196362387975	11.0526980373212	0.00580217598575249	23.3744249918596	0.00606200978192945	10.144900810685	0.000996559689390563	20.8918519674964	0.06275951056185	18.6600753452936	2.62496895091731e-18	-12.3967730911905	0.00865202705821774	1.88630386646557	0.0979808552550272	-263.55826239982	0.00014091584398763	-80.0860080932387	0.000471645478263055	-37.7124346646452	0.000736512226873302	4.38041103989463	0.00154431744787413	-39.5927036390167	0.000915070385597532	4.2560751270484	0.0233333528603097	-47.9238893266482	0.000751716692738845	-84.6923244176887	0.000384775741360568	-13.497931052892	0.00758518939118766	-10.4838429082273	0.0120297270714671	8.20934844286372	0.00438473621357067	-4.73884889409702	0.0304605794592426	-8.34130422922486	0.0120649286539715	-21.4224079954811	0.00511415262085188	10.3047819672521	0.0103194785467757	-26.071141953832	0.00116713829030073	-0.853824394840045	0.106960994383085	-48.1004919116007	0.000789120920552386	8.86967856020334	8.12367713934393e-19	-56.0106676024588	0.00079022216645353	22.8598284237626	1.12373834138651e-19	-45.3278623122179	0.000979363345935612	-1.81820515804185	0.0896154853395956	-3.57189666568229	0.0441246382864832	2.82146552381627	0.055067793333118	9.86996085124543	6.97876463995289e-05	5.42982697914066	2.77473779952674e-05	-4.10744763633442	0.0221060712608524	-6.08073363959643	0.0215234974166609	-54.9273593097737	0.000951945545720633	-7.30172279406867	0.0185137668626745	-52.6414254914774	0.000558268856383101	-0.412960764599262	0.106048260385283	5.67387704505027	0.0321148715656596	4.13025248487733	1.23127972450466e-10	-0.487178786983906	0.104966600863974	0.0505588747756249	0.0835127310811305	-44.1389947443564	0.00109565959762883	-2.47615525771704	0.053483346108702	-15.6625885298745	0.00456685854338341	8.63356166756202	0.00101210465652062	-22.5838844979241	0.00403007310206331	3.46102382129503	0.0173130777294196	5.65214956121979	1.29020714559341e-18	-70.166749711913	0.000457041544701041	-18.5357134365638	0.00364468450046596	-62.2304595139278	0.000537568543065556	-39.577998331633	0.00150913854680978	-31.0953435364605	0.00175640992287644	-16.5140664434017	0.00356083373117596	3.27034143955109	0.0155096372214732	-35.0157723854503	0.000885289731900952	1.21819617295184	0.0620195070644374	-5.00795590759692	0.0277165955996705	-10.2433346999365	0.0111877378306971	7.73646439289701	0.00754130849037258	-26.8040173082369	0.00223698410056012	-41.6908420341686	0.000624613918397709	-11.4062028925996	0.00675370765337292	-135.16601978007	0.00022748923567735	4.05598051822644	0.00930451489155007	1.63201156057928	0.0977932329863815	-11.4424596607861	0.00700638485378841	-10.2646377651524	0.00697082697303608	5.59752399025956	0.0105582010891127	1.89813106024764	0.0575092582017346	-8.74501545440289	0.0103804619406739	2.10220430878753	0.00169050575526539	-0.353742057097062	0.0335959126427962	5.75935968408468	0.0235023888416459	-13.5601567823295	0.00591750067314392	-34.8761499168235	0.00066662379030236	5.09563201344293	1.593716380342e-10	7.0942492298223	0.00787114144481717	3.61807845999017	0.0543613844056628	-120.151194743734	0.000224552161894088	3.79148484460877	0.0291112575589922	1.52894791206775	0.119955421491523	13.123279773265	0.0010516498016918	9.66518312384966	0.0197454591465089	40.9190402868814	1.78321529433672e-06	-404.891425428129	7.99139966643603e-05	-24.1000495522402	0.00543847204641234	33.7012878296102	3.23443418406802e-07	-200.072919490011	0.000177054979211749	-5.39443766539117	0.0259042729497313	17.0180217729422	0.0118994495470295	-79.9106483168078	0.000270275943733789	25.6265863219887	0.00668921377106698	60.3228838152027	0.00232786159061282	-38.3875907117186	0.000834633084537374	-17.0125737973345	0.00639423671248282	2.0860141707101	0.00138088323260595	1.24952727574853	0.140827016104929	5.63717202198717	0.0131692733189841	-21.3612169518584	0.00126222367506789	-13.7049735129138	0.00525599235075711	-44.6839108650072	0.000683169929730289
-20.1477314957481	0.00441961374149128	-67.9234445757615	0.000219947616467052	-25.3575956991513	0.00122507288936648	-1.68368935527704	0.05511751723306	3.32557663895822	0.0226794753541089	2.18827721653085	0.0818405881517857	-9.00105095745949	0.0156996693721466	-0.439040247345964	0.0782629942588617	19.7802539656417	0.00521785528933341	-6.67350349548955	0.0140869417686276	-7.93656837232109	0.0144372139468396	0.739470693288558	0.0997288749519033	16.144848807622	0.00649901217193698	11.1507012779676	0.00669027203717737	-14.0260472097905	0.00825326845634319	-14.7913874743851	0.00334294013075096	-3.47373831329652	0.0433323863269239	2.39178950607417	0.0304784210928414	-1.1562943648428	0.109583751327712	-0.872849131837494	0.0769658275331458	-69.8829340343643	0.000424890204084206	-52.6166922623783	0.000643113176887341	-5.62882935694133	0.0279325487215717	-21.1991216795625	0.00280491483864676	-43.5047517273977	0.000856699156046952	-3.03925206238717	0.051761905184301	2.50270721485458	0.0793902876512076	-146.205789369152	0.000283727894547861	-20.1019849440198	0.00168274950590283	-22.5538088815388	0.00166381929072096	-7.71168521376465	0.0144238999309473	-2.5152153651089	0.0620851709106259	-0.161548179905693	0.204187530682779	-60.5685534271682	0.000574584045093341	2.88063285403291	0.0457776621124948	-31.2080714733499	0.00111642953937211	-2.31357560421826	0.0491191237820517	-0.109388504472257	0.192531013048021	-24.363665110837	0.00115732805944554	9.69842649041973	0.00660902418457315	-9.20055261487565	0.00894627677062282	-47.3258378738424	0.000664280788227463	2.97281913566325	0.0446807256953308	-18.6495275704234	0.00738485842576321	-55.5055302086597	0.000967213449211756	-5.80040524625874	0.0164868085371694	-7.25523559503522	0.0130351172878216	-17.3731692082574	0.00277930727291906	-17.2271568936176	0.00176963302356556	-14.9391556648589	0.00337854560079081	-14.8855823938905	0.00582896512970213	-17.6316161832738	0.00220693694182581	0.589886283816773	0.295865427091745	1.26839746961014	0.0851969151957449	-10.8298121726007	0.00430249665442471	5.36885714454539	0.0126937713708585	1.15167077150554	0.0666885199646802	-6.84835582835035	0.0115976842284963	7.74997678588067	0.0253899779723318	-8.64977405550944	0.0101711500986835	0.491060690932065	0.140862382331893	15.1971026773246	0.00209962058975436	4.62236239736344	0.00674381065623754	4.78084595193745	0.00605049276306122	-2.05616979187886	0.0752847189786252	-16.5800552938344	0.00188600229324901	-15.2926836689428	0.00323727130404944	-54.6285027880528	0.00158910213611975	15.1297918887758	2.76828328209142e-19	7.31142216979395	0.00173743458241657	-0.710869153374761	0.0938150041510974	-0.438878047608428	0.10594129990715	1.18886149296458	0.127166169005289	-119.375998493538	0.000275077313198016	2.40152154517425	0.0518004223396852	1.37629917504513	0.132445515925262	-35.3866075345282	0.00130984060298817	-98.2834186159988	0.000381207158022038	5.34803012381841	0.000541077236606014	-24.7017496295542	0.00144790059266087	-11.8628981627786	0.00893180335843262	-2.45668908084252	0.0685826031999019	4.0395497668912	8.6273288773694e-05	-41.0243881488484	0.000713751624288862	6.77452796192027	1.2468722045257e-18	-38.9328686284279	0.0025371161843381	2.10028829121213	0.00172525161773148	-174.325902816721	0.000212486085622532	-2.39276776303109	0.0717365540562165	-67.0378042937967	0.000427469149935885	2.15205095227157	0.00468753637635427	-38.6826441710822	0.000896253102386447	-45.0196620008177	0.000883532673398164	9.3730263444444	0.000262176987191462	4.03836945797049	0.0115529520884898	-23.9827673403643	0.0054155100811061	0.79150605676943	0.13577710682799	-52.8821038343586	0.000567809701659244	7.20942352747314	8.42735261885395e-12	6.90374581180494	0.000577169918909796	3.93883631757448	0.000844873706103362	-8.26997996874523	0.00590567275465594	-7.24671410301844	0.0195014569074391	5.97207520936611	0.0298417030506248	-0.50504591202179	0.0637504608127124	3.43008478307751	0.0343768933600586	3.64298886244376	0.0272766724953594	1.16464497296568	0.124900150333838	-13.9504307619229	0.00632928878063982	-41.3016243435528	0.000837210403453409	-27.4547291822624	0.00112316746452785	4.43315808622454	0.00845491324373115	-160.69479457733	0.000245224799171178	-46.0620086343989	0.000824517142273983	11.1045060813923	0.000302202488892161	2.40853534884303	0.012316596044489	4.94596314209624	0.0377720676964579	-1.15077347229998	0.106538104740599	-3.78512982436131	0.0407128540190928	-4.93138210094341	0.0313373364578682	-31.1894168257512	0.00187665853550392	2.54858007151122	0.0563482938379875	-4.69407012674666	0.033364464662809	14.181764286297	0.00210245502245526	-8.44824280432687	0.0178501820449974	2.29926290858607	0.0343537001224294	-56.2024556067968	0.000719688441237793	3.53499651861314	0.0340312901532299	-11.0968749226773	0.0138766421878205	-8.79858343719482	0.0179911670321071	-4.71939636227772	0.0306365570559261	6.85318082797893	0.0177067371720901	-6.84707837057229	0.0236512584665188	-98.2064755972874	0.000208621058495305	-17.7681763363922	0.00519303827614284	-53.1292652165122	0.000346221720946341	-24.7344442968802	0.00417094394350511	-35.5133235607713	0.00108767030864534	-89.2562382570705	0.000144093443865643	1.45340334234586	0.0432046683690488	-18.0950489025558	0.00238073103930309	-1.32912633865084	0.0606848497140002	-183.829188969728	0.000167425140762843	-59.6319990946328	0.0004104064473986	-44.6134123548407	0.000964738435801382	-11.7606153727386	0.0026562807592731	-57.2537391681958	0.000610161120919724	14.3722925986207	0.0106072719670721	-152.569829999139	0.00022340767815318	-4.21054761234277	0.0386132701994898	-109.424199731857	0.000386298079552342	41.8173648336345	0.000558153030978966	-44.3998750639878	0.000694358021219719	42.8007837658414	0.00116159718456645	-45.7013119211593	0.000728635266085032	-4.87816611972638	0.00625318429032977	-37.1572196223537	0.000756375052193793	-1.67570037923024	0.0873120588809495	37.7924653539813	0.00079995548234837	-35.1894693875946	0.000832130655832833	8.81866693950921	0.0029569914667155	-6.51275965162557	0.0250222873634769	-330.810314538487	0.000124703050892439	2.85344946518608	0.00202525298184528	-37.5254250892501	0.000850770240778234	-110.547775748581	0.00035745706134998	-63.7959241045681	0.000598145106150106	-81.6856030722545	0.000432795617477072	-206.180815827424	0.000188467257264013	-225.466073449375	0.00017859544427146	0.337601710997916	0.0549189035704151	2.45514804121849	0.0121938866118113	-53.0259013162827	0.000620093188927776	29.1198700377419	6.12741759871521e-19	0.998617575705403	0.129132319999374	11.8937006643294	0.000135832265563011	-45.3068396150206	0.00075728622856329	13.4556882987555	0.000407350600338514	12.1379389169127	0.00370362387565694	3.63645701685196	0.0167576375459304	-75.8495695215016	0.000396924203536093	-47.4213611399523	0.000845692953885465	-100.25115042338	0.000329634858682433	-142.690642809497	0.000265767392837868	-220.835192026163	0.000178859855862395	5.81151138899452	0.0315472752464258	-156.446516966062	0.000203718485770659	3.18563728435011	5.73326467768855e-18	-36.3235313238301	0.000880671308511876	-68.0832953345491	0.000565182275435308	-73.7452049734741	0.00054152272295767	5.14957263756601	0.015317920654775	3.53607099452012	0.0295745213407765	5.57781050804084	0.00646543243821821	26.2678085995984	0	-88.3306661443334	0.000378325462882727	-113.373122175577	0.000312366962090309	16.3173410922217	0.00455080976709432	-211.281859377188	0.000156805223757605	-223.570921583047	0.000166164332759616	9.54681093062482	0.00122263350235486	-101.449438546871	0.000332464470406713	15.5053794225608	0.00489164307771533	-51.7150286188223	0.000558166585380415	-28.8716725182926	0.00109357334886002	-87.6629702688054	0.00049740377185254	16.6033679769708	0.00935654984470282	-46.2288244180044	0.000628756027074417	-110.894542527467	0.000313645574149539	-100.856078428284	0.000297177188969298	-17.3462217256501	0.00785692805549996	-189.197165429344	0.000218851031442772	12.2033618490295	0.0196804355246414	25.5472903293162	0.0224088527602582	11.254594467901	1.83511217470932e-05	22.8411490964637	0.0083710832043477	20.6609134829406	0	-11.5023077615742	0.0105200038500059	2.49752552754342	0.0659602269713016	-259.023463780597	0.000157234543698903	-78.7085602073767	0.000526288777552519	-37.2760034390229	0.000797943122380061	5.13525598451674	0.000625331971917711	-37.9825903316997	0.00108865100621755	5.07255334738767	0.0210654747886544	-46.4609490840034	0.000876588922073588	-83.4414969149579	0.000424109810664336	-12.6543812326348	0.00917669695033832	-9.6300439597274	0.014636396214208	9.39284804023442	0.00236290532718637	-4.15617466549131	0.0368383346359137	-7.80667721806238	0.014641832602015	-19.7680218687102	0.00621309718745232	12.6269505481632	0.00538368948704357	-25.5292967924667	0.0013201316018518	-0.291129816538041	0.114161131691212	-46.4229234375247	0.00093239375091505	9.78796208347449	0	-54.0616260171727	0.000934135024396245	25.0910765692687	0	-43.4703250430473	0.00116425388538911	-1.41866239665926	0.104564051513835	-3.11763532962634	0.0531884675767444	3.59360676911764	0.0289529285059545	11.0314129541033	0.000864028007019596	6.06804854568814	3.59968498101031e-07	-3.85749897524511	0.0267804853955882	-4.4034504754263	0.0249205234480786	-52.44857665411	0.00114169942185443	-6.55639877446102	0.0225313497793978	-51.5496814199376	0.000631436190044299	0.250875475746748	0.108393588674661	7.97238879537726	0.0250028259648334	4.56340073647292	5.04580194233146e-06	0.176695154885149	0.10752718873156	0.946507509234621	0.0818332996556528	-41.9053792239296	0.00132842663712332	-1.45285809919877	0.0589753478438571	-14.8661362250488	0.00549218764440363	9.62536714131432	0.00572672763327655	-21.121169223904	0.0048918993311067	4.06486421466396	0.0127600327904055	6.22831663867901	1.25975768095047e-18	-69.1208529850749	0.000504508621155434	-17.7112524409132	0.00434558074827351	-60.4753860598831	0.000622568800175757	-37.8584155163707	0.00180428041603119	-29.6202092070681	0.00211206247186335	-15.9468309978254	0.00417089826989673	3.71097398990057	0.00905671902989831	-34.2892866088227	0.00100186677290633	2.49210948103792	0.0566339568929923	-4.02103175255563	0.0329525717959855	-9.33671574410852	0.0136585675907174	8.53519050989948	0.0136396763632231	-25.6774569102482	0.00266291599890125	-41.1646218213499	0.000680578361901652	-10.7965456210552	0.008141808680445	-133.10720170326	0.000251610432198235	4.76988243839729	0.0093654289416388	2.08950844581209	0.0562071691187986	-10.7580733227052	0.00848471810271009	-9.8064797374831	0.00830280872732123	6.54019260379633	0.00714920004630092	2.28864995161677	0.0413070855753782	-8.27507674088795	0.0125187426899923	2.43579447521375	0.00403618791061448	1.73731619262522	0.033329117972199	6.83208213936449	0.0194690981683191	-12.9215671840378	0.00706697051403059	-34.2853885674704	0.000741719964021073	5.69626337535114	5.37835506945793e-14	8.15686988736904	0.00987384235534633	4.62589817999021	0.0367230103880043	-118.683602945191	0.000244669407580668	4.58141742193143	0.0204318550532306	2.12040415782616	0.0855814899917795	14.6835322077302	0.00335769979508199	12.8252232746724	0.0133992699928159	45.2775718194504	4.79051906903279e-08	-398.760131254599	8.83085475243044e-05	-21.6302333986523	0.00662338178689523	37.2370085337835	8.70164616861805e-12	-196.897161128089	0.000196275021225225	-3.84728250111554	0.0297257944848933	21.4846965305171	0.00876008327542497	-78.4126906549804	0.00030334092981304	31.731590058913	0.00407227625399627	66.5492932883511	0.0029040608591007	-37.7880504634089	0.000924594396718226	-15.5055898554231	0.00781816051386069	2.33586687348838	0.000921807840412742	1.63239219486613	0.0915376378678066	6.59659054132465	0.00854311953997416	-21.0877763917281	0.00137772687551121	-13.0261188155195	0.00630164266361737	-43.9970646038006	0.000754828935848322
-19.0598558017204	0.00526397414620618	-67.0417055836639	0.000240032611369651	-24.9775029036723	0.00135019064433647	-0.657082828150651	0.0585421421789111	3.99530733037934	0.00898930259650771	2.94165184808514	0.0586705771029064	-8.06995834572454	0.0187380931368976	0.402085174614388	0.0785771283231794	22.4373165776925	0.00246647677941282	-6.32081970290028	0.0167657443743536	-7.38555577120273	0.0172920523144008	1.46967820584179	0.0914592752109504	18.8515229398289	0.00577674376223661	12.5560988086536	0.00713679908303897	-13.0348108762801	0.00986761192314389	-14.3661456367079	0.00385120339326454	-3.15177224219469	0.0517404114573035	2.84221336847223	0.0205318460936729	-0.694461533775679	0.119957835277284	-0.0639873284213248	0.079594737797007	-68.1227371800137	0.000486007791620096	-51.8362951688983	0.000706953929172851	-4.75101075588613	0.0327787786735792	-20.5008912003856	0.00325823370167961	-42.7697424800572	0.000952732362279721	-2.33434753646361	0.0593644364929204	3.14817864313033	0.0579591630055171	-143.623876476466	0.00031557058113823	-19.6470075931204	0.00190470795992482	-22.1765447793559	0.00184300191585097	-7.13843393978615	0.0172651021278604	-2.03135411104274	0.0718563519061677	0.148786720217123	0.205687535799135	-59.6237339059067	0.000633801367648445	3.49812512157282	0.0281311566512445	-30.7110568061082	0.00123255388541006	-2.15497775779436	0.0587331578228311	0.228227054067671	0.194918176074014	-24.0441223383079	0.00126398619778469	10.9143877779334	0.00485055748723636	-8.74632036594392	0.0106180970813054	-45.8735551721018	0.000771691262989354	3.58438866693363	0.0277115712550826	-16.835463802167	0.00883911359264162	-53.3401892221765	0.00113999956671653	-5.47563972163344	0.0196510745189012	-6.77377672195499	0.0156100602143405	-16.851328677628	0.00320994421581055	-16.8840063519601	0.00198824012502294	-14.4216642658246	0.00394877655412858	-14.1342863676322	0.00692777876203726	-17.1678518457655	0.00252587369179235	0.800359030084466	0.213715257343064	1.52608372230168	0.0496109064478694	-10.5109628412964	0.00496559789846545	6.2644470536027	0.0112188547242573	2.22447705170469	0.061945117228587	-6.52462541427088	0.0137541676094718	9.58332390380313	0.0171513934296031	-8.17529859737593	0.0121086115381235	1.01204196119518	0.128416936790546	16.7943219681775	0.00478398839510412	5.17237322940712	0.0020671145466855	5.40470284741204	0.00702176388726502	-1.54649352989989	0.0851146727279781	-16.3615335061801	0.00205855474453803	-14.8182578633209	0.00375294802610042	-51.148529470648	0.00190480903915835	16.5729138933394	0	8.04043070297755	0.00808055290525429	-0.0459374525395457	0.0972143092560411	0.0994541004310321	0.110730917745606	1.74272653816802	0.102310975487573	-117.759916364201	0.000300525097635281	2.84964671336655	0.0436567138711934	1.87426098541455	0.103331094850323	-34.2874428218607	0.0015193132254815	-96.6009405107997	0.000423217307822406	5.99271993850498	7.76563164105716e-05	-24.0520709863116	0.00165815450011559	-11.1574653161142	0.0106659311735298	-2.08378686695816	0.0803609397351309	4.51417173910109	9.67892262155832e-06	-40.4685385055266	0.000779477272974962	7.42381121464339	4.08121264564622e-20	-35.4649923712269	0.00306523251692886	2.40203248714145	0.00426648334283196	-171.593147569014	0.000234945449933127	-2.10821840876813	0.0849604275103878	-66.2128441118919	0.000464916409237909	2.42701172864828	0.00103750382640667	-38.0811959404001	0.000987902563152516	-44.2243656476316	0.000983160485450443	10.4689687413871	2.35832616747559e-05	4.5350496655353	0.0159659781406639	-21.4295116223341	0.00647936308981289	1.32858406064307	0.117559543066418	-52.1858118268253	0.000619994146277539	7.89455936514265	3.83639925346021e-18	7.76592755385091	8.51307866502546e-05	4.31099715405261	0.00200754464195756	-8.02429216599884	0.00682675691565362	-5.75933540033664	0.0225993892845176	7.40693321671984	0.0205758100094229	0.54203846544031	0.0642955473042961	4.05293864433797	0.0297821632045329	4.37065625931257	0.017136822875241	1.76041645151613	0.101985914822039	-13.1313119497589	0.00757461578978458	-40.6418024776655	0.000925022721369104	-26.945839124019	0.00125258064497392	5.12521903864251	0.00754736881892869	-157.996602402474	0.0002717635609439	-45.2970517200893	0.000914085408815664	12.2790460974852	0.000883183379519183	2.80632370469994	0.00836927809328463	6.23661627087613	0.0253258582312181	-0.67448692826589	0.11619703695613	-2.88699787436394	0.0465309195886911	-3.71129428944056	0.0355471512394274	-30.0246348264668	0.00220518802088688	3.78521834637155	0.0464056507339655	-3.95292404819739	0.0391826899379234	16.036438765614	0.00203215099969109	-7.43182291601341	0.0212314271533324	4.41460474469044	0.0311800983921602	-54.478461949274	0.000836170963199195	5.55351809348537	0.0291128066846599	-9.12337646303589	0.0161239801453906	-7.40359952164166	0.0210947630980253	-3.72303333820265	0.0353387428764279	8.2223053420324	0.0115488336088804	-5.43912322325988	0.0271565822617464	-96.4039438699884	0.000233649270992104	-16.7276704787479	0.00619485305916144	-52.1769273716805	0.000386579721618829	-22.3658839506918	0.00501675487206634	-34.6455070369078	0.00124001651842772	-88.140257812483	0.000157310676680996	3.130535156135	0.0403092740059836	-17.599935765379	0.0027297709018953	-0.351881466623531	0.0641437974309916	-179.661368891824	0.000189808872404157	-58.5514159361333	0.00045812715794347	-43.8214270884963	0.00107617382875587	-11.6110645909204	0.00289235472076721	-56.3487135453285	0.000674283257787905	17.4323037173122	0.00751244901533174	-150.303259855405	0.000245539614987685	-3.60752688292863	0.045476607862077	-107.477734845895	0.00043106215469216	46.5526323291843	0.00180347518230562	-43.7841260904191	0.000759805794203857	47.0477620665977	0.00261583504223958	-44.984858894789	0.000805678736670519	-4.80679788104167	0.00688245181374129	-36.7123234432064	0.00082220612962425	-1.1556975029295	0.0972635260353096	41.2368700137186	1.01107773824991e-05	-34.7413606837441	0.000906664390041201	10.1937648165543	0.00268070404402621	-5.17373394463737	0.0287608042307266	-324.975610988021	0.000138604786126236	3.20240860495944	0.000309826399823015	-37.0330003455571	0.000929152916191728	-108.681255108956	0.000397393984677927	-62.7334562437691	0.000663059281660302	-80.3898716427997	0.000478227638055639	-202.746377158728	0.000208948473515056	-221.757526946503	0.000198079402433163	1.66830971218478	0.0526659686620274	2.8261125256488	0.0125049336319803	-52.3172117831563	0.000678255524620898	31.7478787850201	0	1.5805534378175	0.10894330189246	13.1153487108824	4.25648055032252e-05	-44.5867293907289	0.000836238757361016	14.9940838293561	4.51979138798177e-05	13.5474751020589	0.00442201798511643	4.19176930836386	0.0112271973274112	-74.8695507554995	0.000432467872864845	-46.6062220798293	0.00093819963736599	-98.8501190048033	0.000361704908820445	-140.34445947147	0.000294735672245534	-216.998866802236	0.000199128807833948	7.51325056193499	0.0222316407882031	-154.209837224928	0.000223924327157299	3.49852994437331	0	-35.792346390262	0.000969415997025458	-66.9737951483703	0.000625206498528198	-72.4544238442196	0.000602380432979765	6.17304461852057	0.00631162400344398	4.17514257154467	0.0234669350041098	6.2945135449688	0.00752460985121896	28.5185978866637	0	-87.0152013963074	0.000416188295104341	-111.607092926396	0.00034426657191394	18.0098571452311	0.00164176981362546	-208.286287059417	0.000171752499339212	-220.062457839379	0.000183811549078815	10.5849349103758	0.00352092523209683	-99.8849028649538	0.000366993421392489	16.9428727308871	0.000196546093828944	-51.0416814787039	0.000609240280788906	-28.2791194484023	0.00123108404322035	-86.108748624991	0.000554405934919057	18.3364342275787	0.00585217639155409	-45.6605746257333	0.000683952861629746	-109.208055699839	0.000345189984836164	-99.5611253341227	0.000324102863674914	-15.6303440183579	0.00940510506720276	-185.876992265363	0.000243356319217603	13.3540256607378	0.010342947560453	27.7201556667728	0.0199011722356707	12.364288125117	2.44727455127072e-08	24.790446225431	0	22.6617516205877	0	-10.6078424319578	0.0126287706021665	3.10874718862127	0.0414645911845666	-254.488665161375	0.000174891256487115	-77.3311123215148	0.000585415544356376	-36.8395722134006	0.000865412476143289	5.89010092913885	0.00125368051745928	-36.3724770243826	0.00128641228713121	5.88903156772694	0.0220053005849579	-44.9980088413587	0.00101668084203259	-82.1906694122271	0.000467562278311324	-11.8108314123776	0.0109828798327078	-8.77624501122749	0.0175181997537523	10.5763476376051	0.000808169032459487	-3.57350043688559	0.0435364915433721	-7.27205020689991	0.0175366793497	-18.1136357419393	0.00744446872826513	14.9491191290742	0.00335248458109782	-24.9874516311013	0.00148766598639716	0.271564761763963	0.115466109836153	-44.7453549634486	0.0010944523822048	10.7062456067456	0	-52.1125844318865	0.00109691402982515	27.3223247147748	0	-41.6127877738767	0.00137889109540401	-1.01911963527668	0.117848956522827	-2.66337399357037	0.0624947637340632	4.365748014419	0.0132610567423738	12.1928650569612	0.00428589649471094	6.70627011223563	1.60708529384604e-09	-3.60755031415581	0.0320508913141978	-2.72616731125617	0.0277953642943855	-49.9697939984463	0.00136019867195231	-5.81107475485338	0.026850901936155	-50.4579373483978	0.000711550469979034	0.914711716092756	0.104262976801556	10.2709005457043	0.0181382254528006	4.99654898806852	0.00294640401627851	0.840569096754203	0.103476838602896	1.84245614369362	0.0750836031293602	-39.6717637035028	0.00159485632056475	-0.429560940680501	0.0619254491745698	-14.0696839202232	0.00653889806521579	10.6171726150666	0.013852361039963	-19.6584539498838	0.0058612792349059	4.6687046080329	0.00912585057101521	6.80448371613823	0	-68.0749562582369	0.000555348175367949	-16.8867914452627	0.00513839352144081	-58.7203126058384	0.000717328775449814	-36.1388327011084	0.0021388210702575	-28.1450748776756	0.00252118292843971	-15.3795955522491	0.00485859597682873	4.15160654025006	0.00331804374417454	-33.5628008321951	0.00112959147830496	3.76602278912401	0.0480647337425446	-3.03410759751433	0.0379078386269463	-8.43009678828056	0.0163881259964387	9.33391662690195	0.00590165673445663	-24.5508965122595	0.00314497437952525	-40.6384016085312	0.000742457910634467	-10.1868883495108	0.00970924333487042	-131.04838362645	0.000277495953058307	5.48378435856814	0.0135060213549685	2.54700533104489	0.0312767378227057	-10.0736869846243	0.0101490462194492	-9.34832170981376	0.00980863850417047	7.4828612173331	0.00401864432240084	2.6791688429859	0.0316465615992376	-7.80513802737301	0.0149349902584645	2.76938464163998	0.0089864126225941	3.8283744423475	0.0310443580022435	7.90480459464431	0.0147185437227672	-12.2829775857461	0.00838433463097628	-33.6946272181173	0.000824088019052234	6.29689473725935	6.41142711536277e-18	9.21949054491578	0.00853278057716533	5.63371789999025	0.0235412693112092	-117.216011146649	0.000265929985125828	5.37134999925409	0.0153472808298276	2.71186040358458	0.0547428670319551	16.2437846421954	0.00523076934629703	15.9852634254951	0.00838593846114537	49.6361033520193	8.29655061823078e-06	-392.628837081069	9.74811506299235e-05	-19.1604172450644	0.00789863985622949	40.7727292379569	3.1424105199766e-18	-193.721402766166	0.000217365945384348	-2.30012733683992	0.0328018742539297	25.951371288092	0.00651949637727603	-76.9147329931529	0.000339580383412581	37.8365937958374	0.00248224221372304	72.7757027614996	0.00115193375929375	-37.1885102150992	0.00102128025636436	-13.9986059135117	0.00939327981631397	2.58571957626666	0.00734902090532871	2.01525711398372	0.0570190436687632	7.55600906066212	0.00442357448719425	-20.8143358315978	0.00150042397573148	-12.3472641181252	0.00749768899901284	-43.310218342594	0.0008329478411996
-17.9719801076927	0.00620884002611642	-66.1599665915663	0.000262202057007259	-24.5974101081932	0.00148400644200688	0.369523698975744	0.0594044323127373	4.66503802180045	0.00301217733089774	3.69502647963943	0.0389889778311707	-7.13886573398959	0.0219416728112973	1.24321059657474	0.0747388964763002	25.0943791897432	0.000840115845609812	-5.968135910311	0.0197543888590503	-6.83454317008437	0.0204465769361723	2.19988571839502	0.0785381088824187	21.5581970720358	0.00524109161346268	13.9614963393396	0.00759997017933378	-12.0435745427697	0.0116489058089166	-13.9409037990308	0.00441448005270761	-2.82980617109285	0.0606954198941987	3.29263723087028	0.0169172856423016	-0.232628702708563	0.126049957520591	0.744874474994846	0.0783647145531181	-66.3625403256632	0.000553510930831976	-51.0558980754183	0.000777804306010682	-3.87319215483093	0.0375084817395183	-19.8026607212088	0.00377042106212279	-42.0347332327168	0.00105631777170898	-1.62944301054005	0.0658282433871846	3.79365007140608	0.042367117297779	-141.041963583779	0.000351179936915732	-19.1920302422209	0.0021569207243818	-21.799280677173	0.00204177700350602	-6.56518266580765	0.0203824007141392	-1.54749285697658	0.0806953830112854	0.459121620339939	0.196643008264558	-58.6789143846452	0.000699570965391225	4.11561738911273	0.0196948523540695	-30.2140421388665	0.00136129952308649	-1.99637991137047	0.0693270579692888	0.565842612607597	0.187449359889302	-23.7245795657788	0.00137701325714738	12.1303490654471	0.00550684307169763	-8.2920881170122	0.0125141341232309	-44.4212724703612	0.00089156935115825	4.195958198204	0.0183325626023084	-15.0214000339107	0.0103981971624273	-51.1748482356933	0.00133400991391034	-5.15087419700815	0.0231743634669491	-6.29231784887477	0.0185169086128408	-16.3294881469986	0.00368826609815592	-16.5408558103025	0.00222619964258793	-13.9041728667902	0.0045869219897873	-13.3829903413739	0.00815748430685094	-16.7040875082572	0.00287896833272239	1.01083177635216	0.141704904012014	1.78376997499322	0.0315087390563481	-10.1921135099921	0.00571660763445002	7.16003696266	0.0106726590263308	3.29728333190385	0.05414403712342	-6.20089500019141	0.0161660402089661	11.4166710217256	0.0111984346401205	-7.70082313924242	0.0143065807691096	1.53302323145829	0.109605204900941	18.3915412590304	0.00437977888324	5.7223840614508	0.000355555464929523	6.02855974288663	0.0106461276626038	-1.03681726792092	0.0930199792525161	-16.1430117185257	0.00224346704604275	-14.3438320576989	0.00432732559514829	-47.6685561532433	0.00225604954543423	18.0160358979029	0	8.76943923616115	0.0117234946623086	0.618994248295667	0.0958665341352892	0.637786248470491	0.110383971039432	2.29659158337145	0.0767445408860332	-116.143834234865	0.00032873609872067	3.29777188155885	0.0385222938421048	2.37222279578398	0.0755264639835899	-33.1882781091932	0.00175277613348856	-94.9184624056005	0.000469266016068259	6.63740975319156	1.52346773320914e-05	-23.4023923430691	0.00189100893507365	-10.4520324694498	0.012592625967261	-1.71088465307379	0.0918233116717084	4.98879371131098	7.12223517469094e-05	-39.9126888622049	0.000852761222480172	8.07309446736651	7.60316536479953e-18	-31.997116114026	0.00364601100359515	2.70377668307076	0.00915496735409433	-168.860392321306	0.000259092417284318	-1.82366905450517	0.0985126211718744	-65.3878839299872	0.000504419909571263	2.70197250502499	0.000143921633511387	-37.479747709718	0.00108953519418761	-43.4290692944455	0.00109438963491901	11.5649111383299	1.1682460187873e-06	5.0317298731001	0.0178938082922396	-18.8762559043038	0.00760753289142459	1.8656620645167	0.0950411206911809	-51.4895198192919	0.000675535402206162	8.57969520281217	1.79290030982735e-19	8.62810929589689	8.37767560278505e-06	4.68315799053075	0.0217024602080847	-7.77860436325246	0.00785012367848245	-4.27195669765484	0.0254261715768898	8.84179122407358	0.0145128515257089	1.58912284290241	0.0614961918445955	4.67579250559843	0.0291438579098337	5.09832365618138	0.0135664324509677	2.35618793006658	0.0763887225661038	-12.3121931375949	0.00897252143360439	-39.9819806117783	0.00102291704932612	-26.4369490657757	0.00139652969067334	5.81727999106048	0.00661597540588094	-155.298410227619	0.000301309079387296	-44.5320948057796	0.00101041135792756	13.453586113578	0.00389995088507815	3.20411206055685	0.00898542613266229	7.52726939965602	0.0159565571772079	-0.198200384231804	0.121400515234603	-1.98886592436656	0.0514286609974479	-2.49120647793771	0.0389759349393171	-28.8598528271824	0.00257349436764446	5.02185662123187	0.0358827156400776	-3.21177796964812	0.0448692104390826	17.8911132449311	0.00286310111545678	-6.41540302769996	0.0247329916187298	6.52994658079481	0.0264701500850399	-52.7544682917512	0.000966195791395973	7.57203966835759	0.0234071679157557	-7.14987800339451	0.0182286926298408	-6.00861560608849	0.0241059920269646	-2.72667031412759	0.0395534426658612	9.59142985608588	0.00828849830818489	-4.03116807594747	0.0302379182990293	-94.6014121426895	0.000260832207655564	-15.6871646211036	0.00732303397671719	-51.2245895268489	0.000430291816452268	-19.9973236045033	0.00593212132730455	-33.7776905130442	0.00140777591699279	-87.0242773678954	0.000171313102540736	4.80766696992413	0.0353446531895911	-17.1048226282022	0.00312878563658474	0.625363405403782	0.0646282099425713	-175.49354881392	0.000215027177599187	-57.4708327776338	0.00051176423852222	-43.029441822152	0.00119680720758887	-11.4615138091021	0.00314975411275466	-55.4436879224611	0.000743034485586037	20.4923148360037	0.00599501188427438	-148.036689711671	0.000270288466088449	-3.00450615351449	0.0522447708667372	-105.531269959932	0.000479493012850207	51.287899824734	0.0029710315291091	-43.1683771168503	0.000832569520150087	51.294740367354	0.00357359959047271	-44.2684058684187	0.000888488358918903	-4.73542964235696	0.00755459108684594	-36.2674272640592	0.000891639198909468	-0.635694626628756	0.104286149273019	44.6812746734558	2.76599640642005e-05	-34.2932519798936	0.000987128502776764	11.5688626935995	0.00307767830085495	-3.83470823764917	0.0320598004420385	-319.140907437555	0.000154269398574874	3.55136774473281	3.26614384810564e-05	-36.5405756018641	0.00101220980833789	-106.814734469332	0.000440456090394008	-61.67098838297	0.000733013784750271	-79.0941402133448	0.000527266127133404	-199.311938490032	0.000231052536497041	-218.048980443631	0.000219172793768019	2.99901771337165	0.0472867297294328	3.19707701007912	0.0119816337830966	-51.6085222500298	0.000739991773119102	34.3758875322984	7.71802532069286e-13	2.16248929992959	0.0849737933136339	14.3369967574355	0.000685747536823119	-43.8666191664373	0.000922579046196111	16.5324793599567	4.55275461657215e-05	14.957011287205	0.00671866137200582	4.74708159987576	0.00621746789039656	-73.8895319894975	0.000471132627005432	-45.7910830197062	0.00104238356143784	-97.4490875862268	0.000395855900545089	-137.998276133443	0.000326174648022736	-213.16254157831	0.000221011436391119	9.21498973487547	0.0150937166320004	-151.973157483795	0.000245478562602501	3.81142260439651	0	-35.2611614566939	0.00106421677657767	-65.8642949621915	0.0006911585268655	-71.1636427149651	0.000668037448860347	7.19651659947512	0.00236733676852651	4.81421414856923	0.0195114006476217	7.01121658189677	0.00756981506215915	30.769387173729	0	-85.6997366482814	0.000457823207282748	-109.841063677215	0.000380015746058927	19.7023731982404	0.00020353640155816	-205.290714741646	0.000188452549270581	-216.553994095712	0.000202752479812036	11.6230588901269	0.00675904466777651	-98.3203671830365	0.000403977553008658	18.3803660392133	1.88616645340983e-08	-50.3683343385856	0.000664325502075123	-27.686566378512	0.00138102718564688	-84.5545269811766	0.000616598411172316	20.0695004781866	0.0091499073922918	-45.0923248334623	0.000742193969867512	-107.52156887221	0.000380538307057428	-98.2661722399613	0.000352592300273931	-13.9144663110657	0.0110659357618583	-182.556819101382	0.000270119399214295	14.5046894724461	0.00179962964243997	29.8930210042294	2.78669900282512e-18	13.473981782333	2.7363427111874e-09	26.7397433543983	0	24.6625897582348	0	-9.71337710234151	0.0149329811195701	3.71996884969912	0.0253776858133819	-249.953866542153	0.000193938374051617	-75.9536644356529	0.000649201278448698	-36.4031409877783	0.000937144663921467	6.64494587376095	0.00274536380742824	-34.7623637170656	0.00151494189906003	6.70550978806621	0.0232019640043417	-43.5350685987139	0.00117599256813289	-80.9398419094962	0.00051404715504002	-10.9672815921203	0.0130007248720474	-7.92244606272758	0.02063173183101	11.7598472349758	0.000169854352443799	-2.99082620827988	0.0502549077856952	-6.73742319573744	0.0207350317232992	-16.4592496151684	0.00878732522929908	17.2712877099852	0.00272766850037145	-24.4456064697359	0.00167250641952351	0.834259340065968	0.110867530717173	-43.0677864893725	0.00127650852439209	11.6245291300168	1.06963953817425e-19	-50.1635428466004	0.00127974569139997	29.5535728602808	0	-39.7552505047061	0.00162032283706559	-0.619576873894093	0.128320620767431	-2.20911265751441	0.0716036291477278	5.13788925972037	0.00535042733587411	13.3543171598191	0.00780277740358782	7.34449167878311	1.92997753349908e-12	-3.35760165306651	0.0379053466372658	-1.04888414708605	0.029885367105157	-47.4910113427826	0.00160622237696659	-5.06575073524574	0.0313459031461497	-49.366193276858	0.000798967919866344	1.57854795643877	0.0945865364246821	12.5694122960312	0.0126474436360486	5.42969723966411	0.0261042385459827	1.50444303862326	0.093427534017019	2.73840477815261	0.0646754616954056	-37.438148183076	0.00189647355103752	0.593736217837769	0.0619750548265321	-13.2732316153975	0.00770920865319718	11.6089780888189	0.0148455238904686	-18.1957386758637	0.00693403554778863	5.27254500140184	0.00577767552802271	7.38065079359746	1.07736929938802e-18	-67.0290595313988	0.000610381193588625	-16.0623304496121	0.00603820126662329	-56.9652391517938	0.000822441235285914	-34.4192498858461	0.00251445146211833	-26.6699405482831	0.00298156705919861	-14.8123601066729	0.00564523253631331	4.59223909059954	0.000726225954386255	-32.8363150555674	0.00126908703503401	5.0399360972101	0.0381388765641011	-2.04718344247303	0.0422245653807199	-7.5234778324526	0.0193307714345047	10.1326427439044	0.00036419259450306	-23.4243361142708	0.0036859310235406	-40.1121813957125	0.00080796294385434	-9.57723107796644	0.0114565076344631	-128.989565549639	0.000305196809170601	6.197686278739	0.0181108776698341	3.0045022162777	0.0193346071985118	-9.38930064654337	0.0119944718949059	-8.89016368214443	0.0115332361852587	8.42552983086988	0.001741990333979	3.06968773435503	0.0229999314689859	-7.33519931385807	0.0176304206186535	3.10297480806621	0.0146019507884689	5.91943269206977	0.0272256028977656	8.97752704992413	0.0103193330443307	-11.6443879874543	0.00987091274965582	-33.1038658687643	0.00091557903064849	6.89752609916756	0	10.2821112024625	0.00500219805470043	6.64153761999029	0.0146772840579916	-115.748419348106	0.000288954069536156	6.16128257657676	0.0112593205806973	3.30331664934299	0.0315735968631152	17.8040370766605	0.00320331265358308	19.1453035763178	0.00498932046146283	53.9946348845883	0.00032565702072346	-386.497542907539	0.000107305849778675	-16.6906010914765	0.00922694595592056	44.3084499421303	1.71870909788038e-11	-190.545644404244	0.000240026088592068	-0.752972172564288	0.0347793603771219	30.4180460456668	0.00498088954123401	-75.4167753313255	0.000380417114764051	43.9415975327618	0.00162126236543706	79.002112234648	6.95503435243262e-05	-36.5889699667895	0.00112575393247987	-12.4916219716003	0.0110930486523163	2.83557227904494	0.0236480260288089	2.39812203310131	0.0364978943770417	8.5154275799996	0.00171516834811106	-20.5408952714675	0.00163653571571855	-11.6684094207309	0.00885445042686851	-42.6233720813875	0.000919277692038336
-16.884104413665	0.00725407421819366	-65.2782275994687	0.000285704957178384	-24.2173173127142	0.00162673905362764	1.39613022610214	0.0575423623607969	5.33476871322157	0.000910071246452357	4.44840111119371	0.0248059204096731	-6.20777312225465	0.0252147169762399	2.08433601853509	0.0674517782036766	27.751441801794	0.000203182281468402	-5.61545211772172	0.0230486961666703	-6.28353056896601	0.0238733516894653	2.93009323094825	0.0633889641027709	24.2648712042427	0.00472951129653866	15.3668938700255	0.00758696611324763	-11.0523382092592	0.0135983240414639	-13.5156619613536	0.00503563240294985	-2.50784009999102	0.0699716054616743	3.74306109326833	0.0141708862471601	0.229204128358553	0.126796230885317	1.55373627841102	0.0734911314697593	-64.6023434713126	0.000627759599992377	-50.2755009819384	0.000854190181303473	-2.99537355377573	0.0418590884577265	-19.1044302420319	0.00433753887447731	-41.2997239853764	0.00116772229111629	-0.924538484616489	0.0705836812493491	4.43912149968184	0.0320781903852062	-138.460050691093	0.000389599721916272	-18.7370528913214	0.00243298625526194	-21.4220165749901	0.00225844848130869	-5.99193139182915	0.0237385502144471	-1.06363160291043	0.0880034472335405	0.769456520462755	0.178827329135218	-57.7340948633837	0.000770009725925078	4.73310965665263	0.0165997048905717	-29.7170274716248	0.00150105910299531	-1.83778206494657	0.0808025056650007	0.903458171147525	0.171576835595703	-23.4050367932497	0.00149977277334091	13.3463103529608	0.00927756773511652	-7.83785586808047	0.0146125133377872	-42.9689897686205	0.00102462066410602	4.80752772947438	0.0132910162571044	-13.2073362656543	0.0120250537221278	-49.0095072492101	0.00155015730761172	-4.82610867238286	0.0270465999968804	-5.81085897579454	0.0216974208575698	-15.8076476163692	0.00421890272035723	-16.1977052686449	0.00248716177986648	-13.3866814677559	0.00529654404095151	-12.6316943151156	0.00951884820364537	-16.2403231707489	0.00328069754760758	1.22130452261985	0.0889479399000057	2.04145622768476	0.0229722109189066	-9.87326417868779	0.00654737245900197	8.05562687171731	0.00926009316071932	4.37008961210301	0.044796148418741	-5.87716458611194	0.0188356681402336	13.2500181396481	0.0073229998698415	-7.22634768110891	0.0167454260160021	2.0540045017214	0.0878549666654913	19.9887605498832	0.00153238745415042	6.27239489349448	3.36464937260479e-05	6.65241663836122	0.0140139051893465	-0.527141005941953	0.0983179614238267	-15.9244899308714	0.00244686391553436	-13.869406252077	0.00496366395310879	-44.1885828358386	0.00264098357192857	19.4591579024665	6.29159132026063e-17	9.49844776934474	0.00640498555290708	1.28392594913088	0.089992107479241	1.17611839650995	0.105112276164373	2.85045662857488	0.0543939670086907	-114.527752105528	0.00035888229699638	3.74589704975115	0.0323892879819941	2.8701846061534	0.0527464321410089	-32.0891133965258	0.00201158798980181	-93.2359843004013	0.000520184345429328	7.28209956787814	0.000105972775850106	-22.7527136998266	0.0021563336095182	-9.74659962278543	0.0147029261306713	-1.33798243918943	0.102336150806473	5.46341568352087	0.000587115857945724	-39.3568392188831	0.000930596668497272	8.72237772008963	2.00131799638811e-16	-28.5292398568251	0.00427090496290335	3.00552087900007	0.0143929331999255	-166.127637073599	0.000284929764211262	-1.53911970024221	0.111851253147676	-64.5629237480825	0.000547830806784613	2.9769332814017	1.21966363317904e-05	-36.878299479036	0.00119956782278665	-42.6337729412594	0.00121443493655511	12.6608535352726	3.01449007435112e-08	5.5284100806649	0.0162887583757396	-16.3230001862736	0.00876779039402718	2.40274006839034	0.072237170641486	-50.7932278117587	0.000737059912173704	9.26483104048168	1.51721747137541e-19	9.49029103794286	5.40964041820954e-07	5.05531882700888	0.0262693015425637	-7.53291656050607	0.00898115516426035	-2.78457799497304	0.0277877895076002	10.2766492314273	0.0109087304723011	2.63620722036451	0.0558655678053346	5.29864636685889	0.028461525121892	5.8259910530502	0.0127448250787564	2.95195940861702	0.0525599705129017	-11.493074325431	0.010510924831748	-39.322158745891	0.00112795041416204	-25.9280590075323	0.0015544559419846	6.50934094347845	0.00493432815985384	-152.600218052763	0.000333079936701928	-43.76713789147	0.00111671315002961	14.6281261296709	0.00705905764599619	3.60190041641376	0.0102206752431532	8.81792252843591	0.00955772238226705	0.278086159802283	0.12177479023984	-1.09073397436918	0.0550021151437226	-1.27111866643486	0.0413257131669738	-27.695070827898	0.00298336178297745	6.2584948960922	0.0265956055172569	-2.47063189109886	0.0501065322861791	19.7457877242482	0.00383831268620341	-5.3989831393865	0.0282232512095816	8.64528841689918	0.0211437676569145	-51.0304746342285	0.00111053077481731	9.59056124322982	0.0180058219114982	-5.17637954375312	0.0200575737563779	-4.61363169053533	0.0268334526618606	-1.73030729005253	0.0429761846007868	10.9605543701394	0.00631074188446141	-2.62321292863505	0.0326624192367808	-92.7988804153906	0.000290534812594994	-14.6466587634592	0.00856004823566248	-50.2722516820172	0.000478764101023066	-17.6287632583149	0.00689818866955151	-32.9098739891807	0.00159177842128345	-85.9082969233079	0.00018610575113831	6.48479878371326	0.0292239681185896	-16.6097094910254	0.00357037892602789	1.6026082774311	0.0621140623686738	-171.325728736015	0.000242647101589084	-56.3902496191342	0.000569857992754299	-42.2374565558077	0.00132688831189442	-11.3119630272839	0.00342176041662782	-54.5386622995938	0.000818747188266691	23.5523259546952	0.00537031743910575	-145.770119567938	0.000296727149019534	-2.40148542410036	0.0585710835971407	-103.58480507397	0.000531732883313912	56.0231673202838	0.00237994595427133	-42.5526281432816	0.000909956843494044	55.5417186681103	0.00229685112170711	-43.5519528420485	0.000977097011927788	-4.66406140367225	0.00827059133014633	-35.8225310849119	0.000964669522396916	-0.115691750328016	0.107673462983449	48.1256793331931	0.00206354580011894	-33.8451432760431	0.00107213555753339	12.9439605706446	0.00309996433414941	-2.49568253066098	0.0346707055070211	-313.306203887089	0.00017117242372348	3.90032688450617	7.08713372021914e-05	-36.0481508581711	0.00110275960574477	-104.948213829707	0.000486752410662389	-60.608520522171	0.000811371282292564	-77.79840878389	0.000581884734959941	-195.877499821336	0.000255789532441062	-214.340433940759	0.000241813418839113	4.32972571455852	0.0399606285378201	3.56804149450943	0.00927408632214117	-50.8998327169034	0.000805453671782258	37.0038962795767	7.28674917840769e-06	2.74442516204168	0.061316583955732	15.5586448039886	0.00401382184891441	-43.1465089421456	0.00101748545163007	18.0708748905573	0.000436364584464546	16.3665474723512	0.00896075533770164	5.30239389138766	0.0027426112858133	-72.9095132234954	0.000512965292962435	-44.9759439595832	0.00115467563649749	-96.0480561676503	0.000432126365485789	-135.652092795417	0.000359926253140287	-209.326216354383	0.00024456728862508	10.9167289078159	0.0103770254727693	-149.736477742661	0.000268409447716031	4.12431526441971	0	-34.7299765231258	0.00116521347230243	-64.7547947760126	0.000763541423353709	-69.8728615857106	0.000741535293119625	8.21998858042968	0.001130294281662	5.45328572559379	0.0165198233304747	7.72791961882473	0.00510389412751435	33.0201764607943	0	-84.3842719002554	0.000502268999235337	-108.075034428034	0.000418306309024422	21.3948892512498	7.02142615068097e-05	-202.295142423875	0.00020624176177569	-213.045530352044	0.000223025155396386	12.6611828698779	0.00625904426875836	-96.7558315011191	0.000444556650459492	19.8178593475395	3.76292202862726e-15	-49.6949871984672	0.000722613154998506	-27.0940133086216	0.00154754408014075	-83.0003053373622	0.000683662419990654	21.8025667287945	0.0134441243803797	-44.5240750411912	0.000805670861893996	-105.835082044582	0.000418353621957785	-96.9712191458	0.000383695929057595	-12.1985886037735	0.0127944555264807	-179.236645937401	0.000299865014774216	15.6553532841544	9.6511402098801e-05	32.065886341686	0	14.583675439549	2.03932892448054e-06	28.6890404833656	9.6406432417453e-19	26.6634278958818	0	-8.81891177272519	0.0173980653874989	4.33119051077697	0.0159935588278507	-245.419067922931	0.000215288704484529	-74.576216549791	0.000720525981810612	-35.9667097621561	0.0010124823374476	7.39979081838306	0.00462771862170754	-33.1522504097486	0.00177050355056301	7.52198800840548	0.0227597035245096	-42.0721283560691	0.00135547528480925	-79.6890144067654	0.000563641122978267	-10.1237317718631	0.0151925877303864	-7.06864711422767	0.0239147100430995	12.9433468323465	2.22557550667592e-05	-2.40815197967416	0.056622581779813	-6.20279618457496	0.0242093874235775	-14.8048634883976	0.0102082024283247	19.5934562908963	0.00265820099267122	-23.9037613083706	0.00187968832947464	1.39695391836797	0.101279918236463	-41.3902180152964	0.00147968688631839	12.5428126532879	5.18231965019511e-20	-48.2145012613143	0.00148371732392948	31.7848210057869	0	-37.8977132355354	0.00188956735126748	-0.220034112511508	0.135001637779413	-1.75485132145845	0.0800290099388657	5.91003050502173	0.00209953070548005	14.515769262677	0.00438854099721923	7.98271324533059	5.10846830777559e-16	-3.10765299197721	0.0443112728805024	0.628399017084085	0.0309997209867988	-45.0122286871189	0.00188046530075829	-4.3204267156381	0.0358601329473523	-48.2744492053182	0.000897692212206723	2.24238419678478	0.0811360935107286	14.8679240463582	0.00886675637087671	5.8628454912597	0.0171426212315648	2.16831698049231	0.0796252898206289	3.63435341261161	0.0525164549594389	-35.2045326626492	0.00223424490714276	1.61703337635604	0.0591670160498484	-12.4767793105718	0.00900267829251072	12.6007835625712	0.00631830940632912	-16.7330234018435	0.00810171653281329	5.87638539477077	0.00333645120089763	7.95681787105668	3.0648443871851e-18	-65.9831628045607	0.000671135388952651	-15.2378694539615	0.00704600793601843	-55.2101656977491	0.000939857527797657	-32.6996670705838	0.00293233092084039	-25.1948062188906	0.00349410366730578	-14.2451246610966	0.0065169081801734	5.03287164094903	0.000222091264645249	-32.1098292789398	0.00142705683328316	6.31384940529618	0.0286072752728454	-1.06025928743174	0.0455723546222696	-6.61685887662463	0.0224222388214682	10.9313688609069	2.94265478207849e-05	-22.2977757162821	0.00429185893352578	-39.5859611828938	0.000877242259768439	-8.96757380642207	0.0133793195503322	-126.930747472829	0.000336179423986171	6.91158819890985	0.0206477697221208	3.4619991015105	0.0146560912941673	-8.70491430846244	0.0140095499249583	-8.43200565447509	0.0134420202885178	9.36819844440665	0.000565555144457885	3.46020662572416	0.015292059184256	-6.86526060034313	0.0205987876366287	3.43656497449243	0.0186014671660012	8.01049094179205	0.0225875233052656	10.0502495052039	0.00702835902454292	-11.0057983891626	0.011512906814661	-32.5131045194112	0.0010141609123355	7.49815746107577	0	11.3447318600093	0.00195174458810424	7.64935733999033	0.0092946689186173	-114.280827549563	0.000313871563173311	6.95121515389942	0.00762133897851584	3.89477289510141	0.0166180767264127	19.3642895111257	0.00100480325612601	22.3053437271405	0.00297640113026757	58.3531664171573	0.00206054299200253	-380.366248734009	0.000117866266780808	-14.2207849378886	0.0105620033734578	47.8441706463036	6.67144159944229e-07	-187.369886042322	0.000264304676880567	0.794182991711338	0.0354186151896126	34.8847208032417	0.00395222075019203	-73.9188176694981	0.000424752263979742	50.0466012696862	0.00116454898260651	85.2285217077965	2.52783693317833e-08	-35.9894297184798	0.00124188849339785	-10.9846380296889	0.0128797554826087	3.08542498182322	0.0333641725201606	2.78098695221891	0.0255208772313902	9.47484609933707	0.000484846172673593	-20.2674547113372	0.00178061722883234	-10.9895547233365	0.0103547958557284	-41.9365258201809	0.00101172715549147
-15.7962287196373	0.0084086188957285	-64.3964886073711	0.00031064856550554	-23.8372245172351	0.0017851831846664	2.42273675322853	0.0531950464337871	6.00449940464268	0.00042511797184035	5.201775742748	0.0160001954069207	-5.2766805105197	0.0284439216259803	2.92546144049545	0.0578914958237456	30.4085044138447	3.44665530920186e-05	-5.26276832513244	0.0266363207628626	-5.73251796784765	0.0275306975573422	3.66030074350148	0.0484869222995361	26.9715453364496	0.00422625063492817	16.7722914007115	0.00684281822302429	-10.0611018757488	0.0156597263132171	-13.0904201236765	0.00571764750257396	-2.18587402888918	0.079294654045104	4.19348495566638	0.0106400198794934	0.691036959425669	0.122519654390625	2.36259808182719	0.065692766749287	-62.842146616962	0.000710614017582086	-49.4951038884584	0.000935605409747424	-2.11755495272053	0.0455569482699868	-18.4061997628551	0.00496162681880732	-40.5647147380359	0.001289665226903	-0.219633958692928	0.0732546296513825	5.08459292795759	0.0254053908889843	-135.878137798406	0.000430930962751954	-18.282075540422	0.00273402717228158	-21.0447524728072	0.00249092380777299	-5.41868011785065	0.0272811736575423	-0.579770348844272	0.0932588321568962	1.07979142058557	0.155186790993715	-56.7892753421223	0.000845246575960095	5.35060192419254	0.0158129855937704	-29.2200128043831	0.00165059557759015	-1.67918421852268	0.0930151847780247	1.24107372968745	0.149835021252306	-23.0854940207206	0.00163263390270661	14.5622716404744	0.0128963660391608	-7.38362361914874	0.0169091227930349	-41.5167070668799	0.00117151297088954	5.41909726074476	0.0102411931026201	-11.393272497398	0.013669857833705	-46.8441662627269	0.00178914802232168	-4.50134314775757	0.0312469278684061	-5.32940010271431	0.0251118981358107	-15.2858070857399	0.00481805773225246	-15.8545547269874	0.00277825556181457	-12.8691900687216	0.00608084835670094	-11.8803982888573	0.0110098097472113	-15.7765588332406	0.00372163415626493	1.43177726888754	0.0571758804360519	2.2991424803763	0.0189035202144669	-9.55441484738347	0.00746159898654524	8.95121678077462	0.0067990020803373	5.44289589230216	0.0355221175240541	-5.55343417203248	0.0217603760540712	15.0833652575705	0.00497987775151808	-6.7518722229754	0.0193995489872192	2.57498577198452	0.0665240724040259	21.5859798407361	0.00049348266998377	6.82240572553817	1.76550432763548e-06	7.27627353383581	0.0154936895113174	-0.017464743962984	0.100546969309093	-15.705968143217	0.00266218516551908	-13.3949804464551	0.00567426988558137	-40.7086095184338	0.00305645308894644	20.90227990703	6.91223049604881e-11	10.2274563025283	0.00119575499715981	1.9488576499661	0.0804459884908643	1.71445054454941	0.0958338999516533	3.40432167377831	0.037155798934226	-112.911669976191	0.000390823340230268	4.19402221794346	0.0253376633529884	3.36814641652283	0.0363169131171186	-30.9899486838583	0.00230233120756481	-91.5535061952021	0.000574923739577365	7.92678938256472	0.000700776177596846	-22.1030350565841	0.00244781754156709	-9.04116677612104	0.0169811404040038	-0.965080225305065	0.111256969174006	5.93803765573077	0.00273226380203974	-38.8009895755614	0.00101303454314719	9.37166097281275	9.24498324867669e-11	-25.0613635996241	0.00492928479537785	3.30726507492939	0.0163048794073839	-163.394881825892	0.000313038561376089	-1.25457034597924	0.124366333243968	-63.7379635661778	0.000594016439091845	3.25189405777841	6.20358808525437e-07	-36.2768512483539	0.00131712295118603	-41.8384765880733	0.00134361706377728	13.7567959322153	3.84095490284656e-10	6.0250902882297	0.011089820959345	-13.7697444682433	0.00992117277621142	2.93981807226398	0.0522519248415644	-50.0969358042254	0.000802217331832991	9.9499668781512	4.86729658908225e-19	10.3524727799888	2.26301411378566e-08	5.42747966348701	0.0081234091772845	-7.28722875775968	0.0102249424165157	-1.29719929229124	0.029514580100178	11.711507238781	0.00876870212781879	3.68329159782662	0.0482879134648728	5.92150022811935	0.0253757412426266	6.55365844991901	0.0123370270896934	3.54773088716747	0.0334337092448743	-10.673955513267	0.0121801781957571	-38.6623368800037	0.00124033497000429	-25.4191689492889	0.00172480216446154	7.20140189589642	0.00296915100562056	-149.902025877908	0.000367148473731978	-43.0021809771604	0.00123256372063723	15.8026661457637	0.00478477708746651	3.99968877227066	0.00992612881966187	10.1085756572158	0.0055789934919376	0.754372703836369	0.117397462431648	-0.192602024371805	0.0569517738243451	-0.0510308549320158	0.0423871608052084	-26.5302888286136	0.00343623645776037	7.49513317095252	0.0195120032113725	-1.72948581254959	0.054449704383002	21.6004622035652	0.00442868105822226	-4.38256325107304	0.0315300917661714	10.7606302530035	0.0161226350133741	-49.3064809767057	0.00126990200532939	11.609082818102	0.0136594352548621	-3.20288108411173	0.0214865023112103	-3.21864777498217	0.0290556438163068	-0.733944265977467	0.0453481099757534	12.3296788841928	0.00472736402796674	-1.21525778132264	0.0342374870916076	-90.9963486880917	0.000323768619629186	-13.6061529058149	0.00989689196464831	-49.3199138371855	0.000532042767518672	-15.2602029121265	0.00789078332239892	-32.0420574653172	0.00179845082367358	-84.7923164787203	0.000202549679479192	8.1619305975024	0.02291146486234	-16.1145963538485	0.0040553557262369	2.57985314945841	0.0569855663825922	-167.157908658111	0.000272784896385883	-55.3096664606347	0.000632586885956561	-41.4454712894634	0.00146779413548071	-11.1624122454657	0.00371267637595803	-53.6336366767265	0.00090106459838179	26.6123370733867	0.00516001809736915	-143.503549424204	0.000324895940837909	-1.79846469468622	0.0641024535917254	-101.638340188007	0.000589057802843553	60.7584348158335	0.0010758021702863	-41.9368791697129	0.000992048281076682	59.7886969688666	0.000473704416638112	-42.8354998156782	0.00107352825074234	-4.59269316498755	0.00906151508746031	-35.3776349057647	0.00104541193289324	0.404311125972725	0.107094499074786	51.5700839929303	0.00515606448402737	-33.3970345721926	0.00116394728360803	14.3190584476898	0.00248309034351627	-1.15665682367278	0.0363857477450328	-307.471500336623	0.000189358181282848	4.24928602427953	0.000653971449638204	-35.5557261144781	0.0012004185537742	-103.081693190083	0.000537202241441216	-59.5460526613719	0.000895495734497027	-76.5026773544351	0.000640371245233806	-192.44306115264	0.000282351994369184	-210.631887437886	0.000266300216459871	5.66043371574538	0.0318820717355381	3.93900597893974	0.00567268245447146	-50.191143183777	0.000877986831332347	39.6319050268549	0.00155551137868366	3.32636102415377	0.0409832427998022	16.7802928505416	0.00916152412068847	-42.4263987178539	0.00111904460786278	19.6092704211579	0.00259496306661667	17.7760836574973	0.0103135025431888	5.85770618289956	0.000962873391886108	-71.9294944574934	0.000557169489408565	-44.1608048994602	0.00127531732173948	-94.6470247490738	0.000472298285317336	-133.30590945739	0.000396354044465904	-205.489891130456	0.000270737521481117	12.6184680807564	0.00758752142803614	-147.499798001527	0.000293778140591229	4.43720792444292	0	-34.1987915895577	0.0012764550200381	-63.6452945898338	0.000841116230488167	-68.5820804564561	0.000820988522824805	9.24346056138423	0.00118248066149442	6.09235730261835	0.0146281856898349	8.44462265575269	0.00216576455913617	35.2709657478596	0	-83.0688071522294	0.000549592035815802	-106.309005178853	0.000459208159879854	23.0874053042591	0.000836583190060977	-199.299570106105	0.00022513722049115	-209.537066608377	0.000245245073149782	13.6993068496289	0.00259934940611969	-95.1912958192018	0.000488782326500771	21.2553526558658	4.7210604057974e-15	-49.0216400583488	0.000785686158870388	-26.5014602387313	0.00173166245085759	-81.4460836935478	0.000755774710041069	23.5356329794025	0.00903034640884437	-43.9558252489201	0.00087373026717023	-104.148595216954	0.00045869953624852	-95.6762660516387	0.000417127385808656	-10.4827108964813	0.0145234816336674	-175.91647277342	0.000331880673613569	16.8060170958627	8.7102613886745e-08	34.2387516791426	0	15.693369096765	0.000125245482519242	30.6383376123329	0.00312959785435303	28.6642660335289	0	-7.92444644310887	0.0199776541008346	4.94241217185482	0.0110346191940106	-240.884269303709	0.000238334906846932	-73.1987686639291	0.000797691178276127	-35.5302785365338	0.00109500310153015	8.15463576300517	0.00591263883817877	-31.5421371024315	0.00205391609889714	8.33846622874475	0.0196354974334078	-40.6091881134243	0.00155383999108535	-78.4381869040346	0.000618745116664374	-9.28018195160589	0.0175317067046927	-6.21484816572777	0.0272836492652954	14.1268464297172	2.09162069010106e-06	-1.82547775106845	0.0622979546692138	-5.66816917341249	0.0279183459627424	-13.1504773616267	0.0116746214202341	21.9156248718073	0.00280493279253604	-23.3619161470052	0.00210491463556509	1.95964849666998	0.0882830105589816	-39.7126495412204	0.00170500736574445	13.4610961765591	2.76324998858981e-19	-46.2654596760281	0.00170979791774901	34.016069151293	0	-36.0401759663648	0.0021873217352321	0.179508648871076	0.137110743596735	-1.30058998540249	0.0872794782804003	6.6821717503231	0.00128513200522907	15.6772213655349	0.000856801049033218	8.62093481187807	0	-2.8577043308879	0.051216982737352	2.30568218125421	0.0310322734136441	-42.5334460314552	0.00218315142442251	-3.57510269603045	0.0402156299808546	-47.1827051337784	0.00100519926977773	2.90622043713079	0.0660139732247913	17.1664357966852	0.00655402036813052	6.2959937428553	0.00366679587771317	2.83219092236137	0.0642990951235889	4.5303020470706	0.0405431218802791	-32.9709171422224	0.00260847761732411	2.64033053487431	0.0539308115075274	-11.6803270057462	0.0104158411751306	13.5925890363235	0.00106535430850735	-15.2703081278234	0.00935127305020382	6.48022578813971	0.00258009322772745	8.5329849485159	2.89774713661996e-15	-64.9372660777226	0.000735963743566732	-14.413408458311	0.00815136130273908	-53.4550922437044	0.00107147554654252	-30.9800842553215	0.00339299935342522	-23.7196718894982	0.00405867893696072	-13.6778892155203	0.00747608029586866	5.47350419129851	0.00110021204086711	-31.3833435023122	0.00159888018441421	7.58776271338227	0.0206671881435522	-0.0733351323904401	0.0476918092692858	-5.71023992079667	0.0255781665687329	11.7300949779093	0.00148363701034552	-21.1712153182934	0.00497012169168662	-39.0597409700752	0.000953888686304197	-8.35791653487769	0.0154680814192186	-124.871929396019	0.000369304358528992	7.6254901190807	0.019865136094916	3.9194959867433	0.0126452136800913	-8.02052797038152	0.0161758003577467	-7.97384762680576	0.0155327047577248	10.3108670579434	0.000135053874253554	3.85072551709329	0.0102643366093061	-6.39532188682819	0.0238254465884961	3.77015514091866	0.0214920435293071	10.1015491915143	0.0178757135971104	11.1229719604838	0.00459665739777049	-10.3672087908708	0.0133061245722648	-31.9223431700581	0.0011200812094826	8.09878882298398	0	12.407352517556	0.000495714272075189	8.65717705999037	0.0063402868376866	-112.81323575102	0.000340136163340026	7.74114773122209	0.00461376670694157	4.48622914085982	0.00826812451732607	20.9245419455909	0.00140912328702443	25.4653838779632	0.00196310878519158	62.7116979497263	0.00218966565888456	-374.234954560478	0.000129584107588914	-11.7509687843007	0.0118508236232261	51.379891350477	0.000377037650860616	-184.194127680399	0.00029143927896283	2.34133815598697	0.0347549027912568	39.3513955608166	0.00329016875664896	-72.4208600076706	0.000472734001646704	56.1516050066106	0.000880147175866213	91.4549311809449	4.62669119439965e-14	-35.3898894701701	0.00136619404214415	-9.47765408777754	0.0147030743735222	3.3352776846015	0.0248451818223121	3.1638518713365	0.0196293851086413	10.4342646186745	9.93203481467703e-05	-19.9940141512069	0.00193274901532204	-10.3107000259422	0.011994287572986	-41.2496795589743	0.0011104655839676
-14.7083530256095	0.0096561482381756	-63.5147496152736	0.000338238703760178	-23.457131721756	0.00195463643402239	3.44934328035493	0.0471321287310726	6.6742300960638	0.000627260268757735	5.95515037430229	0.0112575606758782	-4.34558789878475	0.0315038652521194	3.7665868624558	0.0474225892181655	33.0655670258955	6.56008402030823e-06	-4.91008453254316	0.0304960356696625	-5.18150536672928	0.0313727831164886	4.39050825605471	0.0358359035883851	29.6782194686565	0.00368742586966055	18.1776889313974	0.00509907888722285	-9.06986554223836	0.017794963584249	-12.6651782859993	0.0064842960282607	-1.86390795778735	0.0883526168533667	4.64390881806444	0.00682509740141378	1.15286979049278	0.113818842884437	3.17145988524336	0.0560296476262335	-61.0819497626114	0.000802579658889417	-48.7147067949784	0.00102372748060573	-1.23973635166533	0.0482452375561396	-17.7079692836782	0.00564435972307627	-39.8297054906955	0.00142336896480039	0.485270567230634	0.0736208574246443	5.73006435623334	0.0205654600853385	-133.29622490572	0.000476034356353353	-17.8270981895225	0.00306115469167222	-20.6674883706243	0.00273989405283656	-4.84542884387215	0.0309435431009526	-0.0959090947781167	0.0960926463671495	1.39012632070839	0.129118694168453	-55.8444558208608	0.000927998422923243	5.96809419173244	0.0156430929079327	-28.7229981371415	0.00181132293562206	-1.52058637209879	0.105774074897936	1.57868928822738	0.125216473480032	-22.7659512481915	0.00177302579091712	15.7782329279881	0.0139301593368619	-6.92939137021701	0.0193949354853725	-40.0644243651393	0.00133287250925139	6.03066679201513	0.00795785890187567	-9.5792087291416	0.0152642019168715	-44.6788252762437	0.00205145325265292	-4.17657762313227	0.0357429408826807	-4.84794122963408	0.02871467040853	-14.7639665551105	0.005473824548536	-15.5114041853298	0.00309307850399602	-12.3516986696872	0.00695199264312447	-11.1291022625991	0.0126316891394957	-15.3127944957323	0.00420345256379753	1.64225001515524	0.0413064191811814	2.55682873306784	0.0162689890810095	-9.23556551607916	0.00846271536835269	9.84680668983193	0.00410974851273418	6.51570217250132	0.0274220398761602	-5.22970375795301	0.0249319199271118	16.916712375493	0.00361929700290501	-6.27739676484189	0.0222499027018012	3.09596704224763	0.0480912982747803	23.183199131589	0.00229835211327015	7.37241655758185	5.16373139671974e-08	7.90013042931039	0.0158185916139541	0.492211518015985	0.0995344873373263	-15.4874463555627	0.00289013586754559	-12.9205546408331	0.006465645980009	-37.2286362010291	0.00349791847644953	22.3454019115936	1.40285506322854e-06	10.9564648357119	3.31021854188804e-05	2.61378935080131	0.0685314189838834	2.25278269258887	0.0839084156811378	3.95818671898174	0.0251282632364462	-111.295587846854	0.000425644930700607	4.64214738613576	0.0194695006077935	3.86610822689225	0.0258990648520818	-29.8907839711908	0.00262476435348278	-89.871028090003	0.000633609267667464	8.57147919725129	0.00270730255844598	-21.4533564133416	0.00276662011647018	-8.33573392945666	0.0194044711783002	-0.592178011420701	0.117994832825559	6.41265962794066	0.00754930617571207	-38.2451399322396	0.00110338683072067	10.0209442255359	1.0091710762081e-06	-21.5934873424232	0.00559820124596334	3.6090092708587	0.0131461324282122	-160.662126578185	0.000343782548218706	-0.970020991716283	0.13530129449978	-62.9130033842731	0.000642614564052888	3.52685483415511	1.92510946036502e-08	-35.6754030176718	0.00144375773097296	-41.0431802348871	0.00148493776669352	14.8527383291581	2.32871813860794e-12	6.52177049579451	0.00513497507336364	-11.2164887502131	0.0110173427106558	3.47689607613761	0.0367303963420881	-49.4006437966921	0.000871049886703399	10.6351027158207	1.66807128586481e-17	11.2146545220348	4.128557867394e-08	5.79964049996515	0.000605183523127537	-7.0415409550133	0.0116075454768735	0.190179410390567	0.0304820212822226	13.1463652461348	0.00734219245807861	4.73037597528872	0.039801002127774	6.54435408937982	0.0196993350756166	7.28132584678783	0.0114478208040839	4.14350236571792	0.0196781228579979	-9.85483670110308	0.0139656434314449	-38.0025150141164	0.00136356656933131	-24.9102788910455	0.00190801752808106	7.89346284831439	0.00141862197698834	-147.203833703052	0.000404469795028353	-42.2372240628507	0.00135660163552022	16.9772061618566	0.00129883225707634	4.39747712812757	0.0077578975916741	11.3992287859957	0.00342710897595196	1.23065924787045	0.108897940189626	0.705529925625573	0.0571239426232188	1.16905695657083	0.0420705506588392	-25.3655068293292	0.00393318133042653	8.73177144581284	0.0147794213297357	-0.988339734000322	0.057664423612907	23.4551366828823	0.00482702426624734	-3.36614336275958	0.034459317043654	12.8759720891079	0.0119663672489959	-47.5824873191829	0.00144498970531275	13.6276043929743	0.0106444892210179	-1.22938262447035	0.022414640399745	-1.82366385942901	0.0306430553656346	0.262418758097596	0.0464899634239931	13.6988033982463	0.00327942577174447	0.192697365989769	0.0348360062465925	-89.1938169607927	0.000359676134680015	-12.5656470481706	0.0113205084890006	-48.3675759923538	0.000589470975505907	-12.8916425659381	0.00888113692057675	-31.1742409414536	0.0020253548597585	-83.6763360341327	0.000219923981168731	9.83906241129153	0.0171836394546742	-15.6194832166717	0.00458555118488538	3.55709802148572	0.0499463901507717	-162.990088580206	0.000305556219295448	-54.2290833021352	0.000701087969217098	-40.6534860231191	0.0016242247145277	-11.0128614636474	0.004030097832939	-52.7286110538591	0.000988970383303199	29.6723481920782	0.00509918563250624	-141.236979280471	0.000355702703240105	-1.19544396527208	0.0685112323009425	-99.6918753020449	0.00065201702841933	65.4937023113833	0.000661866957709959	-41.3211301961441	0.00108238452898245	64.0356752696229	0.000358742979037942	-42.1190467893079	0.00117897563919112	-4.52132492630284	0.00990967288382336	-34.9327387266175	0.00113036975711634	0.924314002273465	0.10264610271175	55.0144886526676	0.000179027396462694	-32.9489258683421	0.00126319766148424	15.6941563247349	0.0015588740303913	0.182368883315412	0.0370648377307035	-301.636796786157	0.000209059079081452	4.5982451640529	0.00335830167219007	-35.063301370785	0.001303605729089	-101.215172550458	0.000592687814725316	-58.4835848005729	0.000985564406124341	-75.2069459249803	0.000702833679384711	-189.008622483945	0.000310796478627513	-206.923340935014	0.000293345249408066	6.99114171693225	0.0241131216995113	4.30997046337006	0.00308456521263932	-49.4824536506506	0.000954736880184128	42.2599137741332	0.0105512052944363	3.90829688626587	0.0254300627508503	18.0019408970947	0.00974699926883594	-41.7062884935623	0.00122744095687175	21.1476659517585	0.00832942324935985	19.1856198426435	0.00852301194984138	6.41301847441146	0.000352011605792501	-70.9494756914913	0.000604714109296382	-43.3456658393372	0.00140600074649045	-93.2459933304973	0.000515087091790118	-130.959726119363	0.000436682369934943	-201.653565906529	0.000299070625358164	14.3202072536969	0.00599912270450123	-145.263118260393	0.000320901236016024	4.75010058446612	0	-33.6676066559896	0.00139607886567848	-62.5357944036549	0.000924036325662587	-67.2912993272015	0.000906290832440223	10.2669325423388	0.00183397856246281	6.73142887964291	0.0137011619292136	9.16132569268066	0.000563302190264421	37.5217550349249	2.26645199025585e-18	-81.7533424042034	0.000602150338868454	-104.542975929672	0.000503789608158896	24.7799213572685	0.00345808697949029	-196.303997788334	0.000245800588427518	-206.028602864709	0.00026940707339511	14.73743082938	0.000407974074810555	-93.6267601372844	0.000535973182832094	22.692845964192	2.36764637540111e-08	-48.3482929182305	0.000853930831356221	-25.908907168841	0.0019310659639568	-79.8918620497334	0.000836321321682734	25.2686992300104	0.00262089056669349	-43.3875754566491	0.000945358480471324	-102.462108389326	0.000502715798446116	-94.3813129574774	0.000452403395594168	-8.76683318918913	0.0161910148324889	-172.596299609439	0.000366242878851881	17.956680907571	7.2969510138744e-13	36.4116170165992	0	16.8030627539811	0.00151618175219351	32.5876347413002	0.0188829219919846	30.6651041711759	0	-7.02998111349255	0.022614394859375	5.55363383293267	0.0087057699509648	-236.349470684487	0.00026307459780795	-71.8213207780672	0.000880529881578274	-35.0938473109115	0.0011823307983524	8.90948070762727	0.00569631653503791	-29.9320237951145	0.0023656673415476	9.15494444908402	0.0143008867189209	-39.1462478707796	0.00177184963607135	-77.1873594013037	0.00067766495455361	-8.43663213134866	0.0199826153545627	-5.36104921722786	0.0306134089449195	15.3103460270879	1.37527671803602e-07	-1.24280352246274	0.066958904014999	-5.13354216225001	0.0318062707107767	-11.4960912348558	0.0131479280855184	24.2377934527183	0.0030764946216113	-22.8200709856398	0.0023489270225175	2.52234307497198	0.0737298771045975	-38.0350810671443	0.00195671343663241	14.3793796998302	5.66684249896354e-18	-44.316418090742	0.00196013839607398	36.2473172967991	0	-34.1826386971942	0.00251391912243123	0.57905141025366	0.13430633947397	-0.846328649346533	0.0929036743642166	7.45431299562446	0.00179626474064364	16.8386734683928	7.90487164548111e-05	9.25915637842555	0	-2.6077556697986	0.058576934858339	3.98296534542434	0.0299895556908988	-40.0546633757915	0.00251397389768618	-2.82977867642281	0.0442234640119125	-46.0909610622386	0.00112165374148145	3.57005667747679	0.051142946175819	19.4649475470122	0.00523683188883118	6.72914199445089	0.000247855168780251	3.49606486423042	0.0494886605093213	5.4262506815296	0.0300604749900401	-30.7373016217955	0.00301918490197869	3.66362769339258	0.0469808108223452	-10.8838747009205	0.0119548201075027	14.5843945100758	6.19251851057934e-05	-13.8075928538033	0.0106684104158754	7.08406618150865	0.00364535221155867	9.10915202597513	2.67641045988318e-08	-63.8913693508845	0.000804963757279246	-13.5889474626604	0.00935113836008972	-51.7000187896597	0.00121548015563892	-29.2605014400592	0.00389893474635793	-22.2445375601057	0.00467405947636379	-13.110653769944	0.00852439738460934	5.914136741648	0.00521314489459828	-30.6568577256846	0.00178513060673381	8.86167602146836	0.014683101720339	0.913589022650857	0.0484297760520642	-4.80362096496871	0.0286767924622553	12.5288210949118	0.0156533948355933	-20.0446549203048	0.00571026876105996	-38.5335207572565	0.00103479010660911	-7.74825926333332	0.0177074304606511	-122.813111319209	0.000404619854520169	8.33939203925156	0.0160123980361425	4.37699287197611	0.0110688873174531	-7.33614163230059	0.0184674367629321	-7.51568959913642	0.0177989818077113	11.2535356714802	2.33742498910696e-05	4.24124440846242	0.00863517453877815	-5.92538317331325	0.0273065383695978	4.10374530734489	0.0254209818110337	12.1926074412366	0.0136891638365267	12.1956944157636	0.00271292087150416	-9.72861919257911	0.0152424068088116	-31.3315818207051	0.00123653495495915	8.69942018489219	0	13.4699731751027	8.02340332793724e-05	9.66499677999041	0.00489596191841027	-111.345643952477	0.000368378763568477	8.53108030854475	0.0024346832140374	5.07768538661823	0.00438997937064254	22.4847943800561	0.00401516354735799	28.6254240287859	0.00161036706328649	67.0702294822953	0.000347491735585076	-368.103660386948	0.000142085680344397	-9.2811526307128	0.013036901065373	54.9156120546504	0.00328790462567501	-181.018369318477	0.000320468340228696	3.8884933202626	0.032917563511811	43.8180703183915	0.00284635402796223	-70.9229023458432	0.000524888797384251	62.256608743535	0.000652327800456067	97.6813406540934	4.38929420086538e-14	-34.7903492218605	0.00149889583368257	-7.97067014586615	0.0164904448677557	3.58513038737979	0.028264128418764	3.54671679045409	0.0159115307093544	11.393683138012	2.00453307289455e-05	-19.7205735910766	0.0021003665580874	-9.63184532854786	0.0137646175200899	-40.5628332977678	0.00121959947274013
-13.6204773315818	0.0109795966611935	-62.633010623176	0.000367404167092531	-23.077038926277	0.00213473229609946	4.47594980748132	0.0401189172613307	7.34396078748492	0.00127531947378254	6.70852500585658	0.00897945417730574	-3.41449528704981	0.0342641583556837	4.60771228441615	0.0373092922651875	35.7226296379462	2.10788449850522e-05	-4.55740073995388	0.0345972248357298	-4.63049276561092	0.035284044336098	5.12071576860794	0.0262312076455283	32.3848936008634	0.00311060488686406	19.5830864620834	0.00284019650290076	-8.07862920872793	0.0199586180175911	-12.2399364483222	0.00731791737769421	-1.54194188668552	0.0968106500220885	5.09433268046249	0.00367246986862366	1.6147026215599	0.101750153621338	3.98032168865953	0.0456778793346812	-59.3217529082609	0.000902694962828395	-47.9343097014984	0.00111995557394115	-0.361917750610131	0.0498165713425853	-17.0097388045014	0.00638726719961814	-39.094696243355	0.00156649032670786	1.1901750931542	0.0716761409055194	6.37553578450909	0.0163278192781972	-130.714312013033	0.000525510496310092	-17.372120838623	0.00342378967784616	-20.2902242684414	0.0030167229206239	-4.27217756989365	0.034622189064715	0.387952159288039	0.0963329528992236	1.7004612208312	0.10374492235631	-54.8996362995993	0.00101727444356065	6.58558645927235	0.0152825140800049	-28.2259834698998	0.0019887970275225	-1.36198852567489	0.118837596248502	1.91630484676731	0.100538765118827	-22.4464084756623	0.00192361228743393	16.9941942155018	0.013931113075564	-6.47515912128529	0.0220556829264066	-38.6121416633987	0.00151358104483238	6.64223632328551	0.00613360940705392	-7.76514496088524	0.0167462931462904	-42.5134842897605	0.0023377466775461	-3.85181209850698	0.0404901522861977	-4.36648235655386	0.0324484479721805	-14.2421260244811	0.00618771402832139	-15.1682536436722	0.00343251397124163	-11.8342072706529	0.0079156428498344	-10.3778062363408	0.0143797604142633	-14.849030158224	0.00472773472342673	1.85272276142293	0.034932718090109	2.81451498575938	0.0134441472544844	-8.91671618477485	0.00956182797465527	10.7423965988892	0.00211488956873405	7.58850845270048	0.0210274907728486	-4.90597334387354	0.028336005049747	18.7500594934154	0.00280452988685392	-5.80292130670838	0.0252700406826261	3.61694831251074	0.0339844839235308	24.7804184224419	0.00524472017184876	7.92242738962553	8.27532656657699e-10	8.52398732478498	0.0164066109445213	1.00188777999495	0.0954226193838459	-15.2689245679083	0.00314157614829021	-12.4461288352112	0.00732861712628142	-33.7486628836244	0.00395953317395353	23.7885239161571	0.000539189651606218	11.6854733688955	9.16263595142633e-08	3.27872105163653	0.0557281877215023	2.79111484062833	0.0711388756195417	4.51205176418517	0.0173710756394594	-109.679505717517	0.0004630992051376	5.09027255432806	0.0165477042260467	4.36407003726168	0.0198501344838916	-28.7916192585234	0.00297657832020365	-88.1885499848038	0.000698100479169692	9.21616901193787	0.00632138946782629	-20.803677770099	0.0031138435732049	-7.63030108279227	0.0219428267188593	-0.219275797536338	0.12207192546262	6.88728160015055	0.0125734455311018	-37.6892902889178	0.00120001568820554	10.670227478259	0.000278381952581194	-18.1256110852223	0.00625846499366709	3.91075346678801	0.00746432997337374	-157.929371330477	0.000376543651786461	-0.685471637453322	0.143914727764064	-62.0880432023684	0.000695621428829745	3.80181561053182	1.73104537762094e-08	-35.0739547869898	0.00158300645465329	-40.247883881701	0.00163973868089023	15.9486807261008	6.57360720457381e-15	7.01845070335931	0.00152611273294576	-8.66323303218284	0.0119999257044602	4.01397408001125	0.0259013449789395	-48.7043517891587	0.000946867782309581	11.3202385534902	3.67861653815709e-18	12.0768362640808	1.06493198063582e-06	6.17180133644328	6.79407839423749e-07	-6.79585315226691	0.0131313101242527	1.67755811307237	0.030626625147822	14.5812232534885	0.00624719661555959	5.77746035275082	0.0313762477274785	7.16720795064028	0.0130206294349129	8.00899324365664	0.0101100818503252	4.73927384426837	0.0107394405128499	-9.03571788893912	0.0158475832439399	-37.3426931482291	0.00149725286205317	-24.4013888328022	0.00211023709826901	8.58552380073236	0.000548188723164635	-144.505641528196	0.000445076037843591	-41.4722671485411	0.00148906598711586	18.1517461779494	0.000125250022143941	4.79526548398448	0.00479279158999241	12.6898819147756	0.00258933810071209	1.70694579190454	0.0973209935227013	1.60366187562295	0.0555307992490041	2.38914476807368	0.0404194073112648	-24.2007248300448	0.00447672900950507	9.96840972067317	0.0119831228996125	-0.247193655451055	0.0595419527673764	25.3098111621993	0.00543276823259679	-2.34972347444613	0.036868830071733	14.9913139252123	0.00890055844535155	-45.8584936616601	0.00164080392411538	15.6461259678465	0.00882079717752045	0.744115835171037	0.0227769289096654	-0.428679943875846	0.0314884873823443	1.25878178217266	0.0463271787832397	15.0679279122998	0.00202983978925754	1.60065251330218	0.034413882991017	-87.3912852334938	0.0003983585661829	-11.5251411905263	0.0128137588820079	-47.4152381475222	0.000651199499442881	-10.5230822197497	0.00982714083326487	-30.3064244175901	0.00227175016557345	-82.5603555895452	0.000238234203426416	11.5161942250807	0.0124947368732186	-15.1243700794949	0.00516269147782553	4.53434289351303	0.0418715790792188	-158.822268502302	0.000342230877946001	-53.1485001436357	0.00077675877970366	-39.8615007567748	0.0017920093997608	-10.8633106818292	0.00436458016601064	-51.8235854309918	0.00108296683617873	32.7323593107697	0.00501703208933572	-138.970409136737	0.000389003423691576	-0.59242323585794	0.071526576841431	-97.7454104160825	0.000719572461434386	70.228969806933	0.00115920395574561	-40.7053812225754	0.00117889185341416	68.2826535703792	0.00169806637424774	-41.4025937629377	0.00129134542004025	-4.44995668761813	0.0108100722740054	-34.4878425474702	0.00121951355758576	1.44431687857421	0.0948328513870491	58.4588933124048	1.49104683119462e-06	-32.5008171644917	0.0013677586633143	17.06925420178	0.000769480703008854	1.52139459030361	0.0366546608366163	-295.802093235691	0.00023081736097425	4.94720430382626	0.00963610103209258	-34.570876627092	0.00141467132834901	-99.3486519108334	0.000652057795459778	-57.4211169397738	0.00108330882541464	-73.9112144955255	0.000771088132390929	-185.574183815249	0.000341708330629903	-203.214794432142	0.000322241269938885	8.32184971811912	0.0174048225474886	4.68093494780037	0.00262719749443013	-48.7737641175242	0.00103575619795881	44.8879225214115	0.00921953036663581	4.49023274837796	0.014715897111265	19.2235889436478	0.00740174623980079	-40.9861782692706	0.00134726500097391	22.6860614823591	0.0133362243974563	20.5951560277896	0.00415668253569731	6.96833076592337	0.000500064679509869	-69.9694569254893	0.000656267472860557	-42.5305267792142	0.00155007144157949	-91.8449619119208	0.000560388733883749	-128.613542781337	0.000479779990342368	-197.817240682603	0.000329419542972406	16.0219464266374	0.00501316704941725	-143.02643851926	0.000349662181839239	5.06299324448932	0	-33.1364217224215	0.00152307961665596	-61.4262942174761	0.00101584383504115	-66.000518197947	0.000998099192093488	11.2904045232933	0.00267699772138756	7.37050045666746	0.0129498691115325	9.87802872960862	8.84027561984347e-05	39.7725443219902	3.27890692953153e-18	-80.4378776561773	0.00065809649440869	-102.776946680491	0.000552284339217166	26.4724374102779	0.00523878419255833	-193.308425470563	0.000268035993675481	-202.520139121042	0.000295163677085596	15.775554809131	2.13302402552934e-05	-92.0622244553671	0.00058636251572702	24.1303392725182	0.000246809720645945	-47.6749457781121	0.000925935285666998	-25.3163540989507	0.00214634338212263	-78.337640405919	0.000922747480052108	27.0017654806183	0.000287352977716728	-42.819325664378	0.0010228873523059	-100.775621561698	0.000550489901875609	-93.086359863316	0.000490497079494209	-7.05095548189693	0.0177319305415213	-169.276126445458	0.000403776045306446	19.1073447192793	4.09844968891243e-18	38.5844823540558	0	17.9127564111971	0.00625821539467318	34.5369318702675	0.0243194318307291	32.665942308823	0	-6.13551578387623	0.025241473789996	6.16485549401052	0.0078342490336583	-231.814672065264	0.000289733227889955	-70.4438728922052	0.000969600368963033	-34.6574160852893	0.00127382789533517	9.66432565224939	0.00410383235590328	-28.3219104877974	0.00270587732870764	9.97142266942329	0.00861562588593962	-37.6833076281348	0.00201017123761978	-75.9365318985729	0.000740299470440953	-7.59308231109144	0.0225015497401237	-4.50725026872795	0.0337845692140202	16.4938456244586	6.05461600833632e-09	-0.660129293857024	0.0703325634159505	-4.59891515108754	0.0358035562918494	-9.8417051080849	0.0145847205450364	26.5599620336294	0.00338051320812377	-22.2782258242745	0.00261270520326818	3.08503765327398	0.0593486556745728	-36.3575125930682	0.00223523794124701	15.2976632231014	2.93657670390734e-18	-42.3673765054559	0.00223904074572638	38.4785654423052	8.87993948169319e-19	-32.3251014280236	0.00286928687846823	0.978594171636245	0.127235040897862	-0.392067313290573	0.0965351409243203	8.22645424092583	0.00318359727596357	18.0001255712507	0.000260403777109706	9.89737794497303	0	-2.3578070087093	0.0661917748101941	5.66024850959447	0.0281043311445911	-37.5758807201278	0.00287203834295014	-2.08445465681517	0.0476965478428046	-44.9992169906989	0.00124739931477716	4.2338929178228	0.0379166364027283	21.7634592973392	0.00447291997146292	7.16229024604648	4.32719644128519e-07	4.15993880609948	0.0366642296524353	6.32219931598859	0.0216389856974726	-28.5036861013687	0.00346990960349634	4.68692485191085	0.0391640035478023	-10.0874223960948	0.0135943086830342	15.5761999838281	7.92934483623378e-07	-12.3448775797831	0.0120194849694724	7.68790657487758	0.00578302111378464	9.68531910343435	0.000402673895750949	-62.8454726240464	0.000880934112505222	-12.7644864670098	0.0106399284681967	-49.944945335615	0.00137224646365665	-27.5409186247969	0.0044516798655066	-20.7694032307132	0.00533778663781941	-12.5434183243677	0.00966262443580588	6.35476929199748	0.0149259249124584	-29.930371949057	0.00198637675540317	10.1355893295544	0.0105563366343185	1.90051317769215	0.047759977024188	-3.89700200914075	0.0316025756668764	13.3275472119143	0.010100797296288	-18.918094522316	0.00651040184028837	-38.0073005444378	0.00111998045684775	-7.13860199178894	0.0200899494925442	-120.754293242399	0.000442994110493231	9.05329395942241	0.0108299027022625	4.83448975720891	0.00934111085500651	-6.65175529421967	0.0208513382983156	-7.05753157146709	0.0202302421943086	12.196204285017	2.89681675157444e-06	4.63176329983155	0.00932596540642678	-5.45544445979831	0.0309833552638993	4.43733547377112	0.0291461318086429	14.2836656909589	0.0103800284121526	13.2684168710434	0.00144200047225746	-9.09002959428737	0.0173093766683434	-30.740820471352	0.00136325569409105	9.3000515468004	0	14.5325938326495	8.13306212526263e-06	10.6728164999905	0.00411803779147989	-109.878052153934	0.000398908728505556	9.32101288586741	0.00109200715899632	5.66914163237665	0.00329135887376425	24.0450468145212	0.00535046982904614	31.7854641796086	0.00164901838468745	71.4287610148643	9.91170321862659e-06	-361.972366213418	0.00015538991930641	-6.81133647712491	0.0140640434561598	58.4513327588238	0.00202133577242296	-177.842610956555	0.00035144121771417	5.43564848453822	0.0301542853428579	48.2847450759664	0.00246341809795866	-69.4249446840158	0.000582873287836678	68.3616124804593	0.000466259350367683	103.907750127242	2.41599280127305e-08	-34.1908089735508	0.00164401560585226	-6.46368620395477	0.0181735433205506	3.83498309015807	0.0339905922099593	3.92958170957168	0.0129001678179852	12.3531016573495	3.62930604789767e-05	-19.4471330309463	0.00227794086745876	-8.95299063115353	0.0156533968176983	-39.8759870365612	0.00133680292658208
-12.5326016375541	0.0123642698304763	-61.7512716310784	0.000398160473809246	-22.6969461307979	0.00232964950374487	5.50255633460772	0.0329183928022606	8.01369147890603	0.00231187620011682	7.46189963741087	0.00786904474935472	-2.48340267531486	0.0365978496060529	5.4488377063765	0.0284981869062838	38.379692249997	0.00010919427886246	-4.2047169473646	0.0389218015609204	-4.07948016449256	0.0391727623471743	5.85092328116117	0.019687410389868	35.0915677330702	0.00253097982190515	20.9884839927694	0.00110055212511826	-7.0873928752175	0.0220992776780798	-11.814694610645	0.00821982445735574	-1.21997581558368	0.104328935793417	5.54475654286054	0.0016642332455614	2.07653545262702	0.0876278563216455	4.7891834920757	0.0357052680980663	-57.5615560539103	0.00101124816308093	-47.1539126080184	0.00122214168691295	0.515900850445071	0.05017771336086	-16.3115083253245	0.00720768122698657	-38.3596869960146	0.0017193011086709	1.89507961907776	0.067626084629019	7.02100721278484	0.0122287720442067	-128.132399120347	0.000578453308113633	-16.9171434877236	0.00381970715175258	-19.9129601662585	0.00331231089634667	-3.69892629591515	0.0382067395178653	0.871813413354195	0.0940230705950897	2.01079612095402	0.081375965195389	-53.9548167783379	0.0011122478882905	7.20307872681226	0.0142758851061507	-27.7289688026581	0.0021778690207523	-1.203390679251	0.131834155346528	2.25392040530723	0.0779752567456142	-22.1268657031332	0.00208709779626511	18.2101555030155	0.0133107741845952	-6.02092687235356	0.024871603200327	-37.159858961658	0.00171054578460846	7.25380585455589	0.00505013189064202	-5.95108119262888	0.0180560817810612	-40.3481433032773	0.00265238271759949	-3.52704657388169	0.0454457683820256	-3.88502348347363	0.0362453259727198	-13.7202854938517	0.00696090217007678	-14.8251031020147	0.00379976878032327	-11.3167158716186	0.00896017122519465	-9.62651021008251	0.01622045635248	-14.3852658207157	0.00529959683936337	2.06319550769062	0.0330119503015939	3.07220123845092	0.0100384101650265	-8.59786685347053	0.0107761629806866	11.6379865079465	0.00123109250619713	8.66131473289963	0.0164235078724433	-4.58224292979407	0.0319790974540371	20.5834066113379	0.00222931621244939	-5.32844584857488	0.0284260964312114	4.13792958277385	0.0240492094572197	26.3776377132948	0.00433352321017653	8.47243822166921	7.0240466464552e-12	9.14784422025957	0.0171883614670286	1.51156404197392	0.0886460533220557	-15.050402780254	0.00340694160819049	-11.9717030295892	0.00826448072793465	-30.2686895662196	0.0044337053892859	25.2316459207207	0.00479978354516213	12.4144819020791	1.49811181330967e-07	3.94365275247174	0.0434110284069687	3.32944698866779	0.0589072983796304	5.0659168093886	0.0126731579570142	-108.06342358818	0.000502662022315114	5.53839772252037	0.0162984514102411	4.8620318476311	0.0165576609380617	-27.6924545458559	0.00335834145491165	-86.5060718796046	0.000767948071022336	9.86085882662445	0.00910714112088894	-20.1539991268565	0.00349284889267683	-6.92486823612788	0.0245605045540478	0.153626416348026	0.122856517187439	7.36190357236044	0.0123421512218075	-37.1334406455961	0.0013020469266315	11.3195107309821	0.00503336134281322	-14.6577348280213	0.00688950639254023	4.21249766271733	0.00296087491723175	-155.19661608277	0.000411370355511881	-0.40092228319036	0.149819284588819	-61.2630830204637	0.000751972784495404	4.07677638690853	3.57090819227266e-07	-34.4725065563077	0.00173116158286237	-39.4525875285149	0.0018054447730986	17.0446231230435	1.44310564285951e-18	7.51513091092411	0.00027781421658062	-6.1099773141526	0.0128290739473386	4.55105208388489	0.019021948663535	-48.0080597816254	0.00102722173808225	12.0053743911597	0	12.9390180061268	1.60746468100282e-05	6.54396217292141	8.13413195612798e-12	-6.55016534952052	0.0147817647125649	3.16493681575417	0.0299542713127095	16.0160812608422	0.00538165842337383	6.82454473021292	0.0237566758954437	7.79006181190074	0.00725282201793764	8.73666064052545	0.00871769698638238	5.33504532281882	0.00547045824694478	-8.21659907677517	0.0178012049809633	-36.6828712823419	0.0016396923980914	-23.8924987745588	0.00232902687606667	9.27758475315033	0.000242611648039626	-141.807449353341	0.000488411137915924	-40.7073102342314	0.00163589584487457	19.3262861940423	3.41048317514631e-06	5.19305383984139	0.00232013048996241	13.9805350435555	0.0026240671675713	2.18323233593863	0.0839267899146859	2.50179382562033	0.052345951286841	3.60923257957653	0.0376042177109196	-23.0359428307604	0.00507405555486018	11.2050479955335	0.0104713663595374	0.493952423098214	0.0599668383434626	27.1644856415164	0.00623097243058404	-1.33330358613267	0.038628702645864	17.1066557613167	0.00688207812979596	-44.1345000041374	0.00185456021164812	17.6646475427187	0.00780797637319636	2.71761429481242	0.0224995570359936	0.966303971677316	0.0315390435572942	2.25514480624772	0.0448971881567571	16.4370524263533	0.00109563826522354	3.00860766061459	0.0330167092735378	-85.5887535061949	0.000440453574946251	-10.484635332882	0.0143555232777814	-46.4629003026905	0.000719437109186676	-8.15452187356124	0.0106947782523192	-29.4386078937266	0.00253829349043808	-81.4443751449576	0.000258398364888723	13.1933260388698	0.00898695542839779	-14.6292569423181	0.00580498141295368	5.51158776554035	0.0336412089047554	-154.654448424397	0.000381990304577893	-52.0679169851362	0.000858028157186266	-39.0695154904305	0.0019714883444823	-10.713759900011	0.00471915689053758	-50.9185598081245	0.0011867772740501	35.7923704294612	0.00476728313922691	-136.703838993003	0.000424353524778783	0.0105974935561992	0.0729615077293603	-95.79894553012	0.000791866481282937	74.9642373024828	0.00149688648071656	-40.0896322490066	0.00128094434993841	72.5296318711355	0.0023449164888178	-40.6861407365674	0.00141080441684466	-4.37858844893342	0.0117821381162329	-34.042946368323	0.00131754117110901	1.96431975487495	0.0844805947502726	61.903297972142	8.98455781085539e-12	-32.0527084606412	0.0014796135909879	18.4443520788252	0.000316195614128552	2.8604202972918	0.0351965923008648	-289.967389685225	0.000254101736936336	5.29616344359962	0.0160347103324038	-34.078451883399	0.00153485679679114	-97.4821312712088	0.000715422061145505	-56.3586490789748	0.00119018784398748	-72.6154830660706	0.000845039832781066	-182.139745146553	0.000375482373070057	-199.50624792927	0.000353037346466315	9.65255771930599	0.012126733584951	5.05189943223069	0.00450341891209511	-48.0650745843977	0.00112440181808667	47.5159312686897	4.72926771766241e-05	5.07216861049005	0.00803305258657286	20.4452369902008	0.0031698191643195	-40.2660680449789	0.00147554926429826	24.2244570129597	0.0111851231201151	22.0046922129358	0.0010621126334851	7.52364305743527	0.00154634356575004	-68.9894381594872	0.000710586009062233	-41.7153877190912	0.00170407431340252	-90.4439304933443	0.000609606390435962	-126.26735944331	0.000525720763082197	-193.980915458676	0.000361898970452551	17.7236855995778	0.0042995374573995	-140.789758778126	0.000380815326523109	5.37588590451253	0	-32.6052367888534	0.00165982373043901	-60.3167940312972	0.00111419799970447	-64.7097370686925	0.00109961027615582	12.3138765042479	0.00333978467246761	8.00957203369202	0.011502561603121	10.5947317665366	8.29100502058609e-06	42.0233336090555	0	-79.1224129081513	0.000717449283040254	-101.01091743131	0.000603876183655302	28.1649534632872	0.00252375217207099	-190.312853152792	0.000291575354076656	-199.011675377374	0.000322611182079246	16.813678788882	3.52426045458019e-07	-90.4976887734498	0.000642061914285817	25.5678325808445	0.00568106386549125	-47.0015986379937	0.00100295255581556	-24.7238010290604	0.00238113909438837	-76.7834187621046	0.00101519118567299	28.7348317312262	1.38415462581511e-05	-42.251075872107	0.00110590819369565	-99.0891347340694	0.000601265006266956	-91.7914067691547	0.000531520208215279	-5.33507777460473	0.0190819467492231	-165.955953281478	0.000444694909045232	20.2580085309876	0	40.7573476915124	0	19.0224500684131	0.00975326928642488	36.4862289992348	5.73251391220605e-18	34.6667804464701	7.41524133174278e-21	-5.2410504542599	0.0277848235366477	6.77607715508837	0.00766973941871127	-227.279873446042	0.000319167553511763	-69.0664250063433	0.00106814747848919	-34.220984859667	0.00137375717319579	10.4191705968715	0.00219531371158416	-26.7117971804804	0.0030742631146237	10.7879008897626	0.00426757444311137	-36.22036738549	0.00227051913821864	-74.6857043958421	0.000808141138567269	-6.74953249083421	0.0250372489831802	-3.65345132022804	0.0366800417715872	17.6773452218293	1.65763376533725e-10	-0.0774550652513106	0.0722216906480578	-4.06428813992507	0.0398014063727462	-8.18731898131402	0.015938702956837	28.8821306145404	0.00353882421126864	-21.7363806629091	0.0029063235552822	3.64773223157599	0.0464474924161589	-34.6799441189921	0.00253795112279857	16.2159467463726	0	-40.4183349201697	0.00254183504269216	40.7098135878113	6.8841496683413e-20	-30.4675641588529	0.00325748233067906	1.37813693301883	0.116651577575161	0.0621940227653877	0.0979310203039132	8.99859548622719	0.00511992565546029	19.1615776741086	0.00191837616100026	10.5355995115205	0	-2.10785834762	0.0739194638668816	7.3375316737646	0.0256073423831036	-35.0970980644641	0.00325928950798593	-1.33913063720752	0.0504634674988251	-43.9074729191591	0.00138608387821249	4.89772915816881	0.027077321407328	24.0619710476662	0.00395162649487016	7.59543849764208	1.08636497979871e-11	4.82381274796853	0.0265803807763768	7.21814795044759	0.0153392914261323	-26.2700705809419	0.00395110602048244	5.71022201042912	0.0312999102243922	-9.29097009126918	0.0153104285436047	16.5680054575804	1.84910158088047e-09	-10.882162305763	0.0133723409964951	8.29174696824652	0.00764846241582937	10.2614861808936	0.0112419869517129	-61.7995758972083	0.000962246037214541	-11.9400254713593	0.0120099144765731	-48.1898718815703	0.00154209016100388	-25.8213358095346	0.00504183806610535	-19.2942689013207	0.00605042800585267	-11.9761828787914	0.0108988260523879	6.79540184234696	0.0259573641634821	-29.2038861724294	0.00220897821144913	11.4095026376405	0.00795525308043135	2.88743733273345	0.045785370747209	-2.99038305331279	0.0342450998058962	14.1262733289167	0.000658881868612295	-17.7915341243274	0.00736735884784959	-37.4810803316191	0.00121344639061406	-6.52894472024457	0.022559073273037	-118.695475165589	0.000484663388957458	9.76719587959326	0.0067162616900719	5.29198664244172	0.00772441482207375	-5.96736895613874	0.0232849984152244	-6.59937354379775	0.0228113460750787	13.1388728985537	2.6666744778271e-07	5.02228219120068	0.0103108915605065	-4.98550574628337	0.0347870444907837	4.77092564019734	0.0282156799841355	16.3747239406812	0.00804499877067147	14.3411393263232	0.00095028390523315	-8.45143999599563	0.0194902491508103	-30.150059121999	0.00149873882650463	9.90068290870861	0	15.5952144901962	5.09814178327557e-07	11.6806362199905	0.00342698175596119	-108.410460355391	0.000431002922078216	10.1109454631901	0.0004070231174617	6.26059787813506	0.00388733735777628	25.6052992489864	0.00240700087492499	34.9455043304313	0.00184566191107767	75.7872925474333	0.000393617956981364	-355.841072039888	0.000169908893542162	-4.34152032353701	0.0148805637524437	61.9870534629971	0.000421337495840292	-174.666852594632	0.000384966957728809	6.98280364881385	0.026782479698581	52.7514198335412	0.00203493891913031	-67.9269870221883	0.00064524982783752	74.4666162173837	0.000370428778710111	110.13415960039	6.69601830235752e-05	-33.5912687252411	0.00180097005806675	-4.95670226204338	0.0196863625436251	4.08483579293635	0.0158266790824187	4.31244662868928	0.0100199034554663	13.312520176687	0.000161041451166017	-19.173692470816	0.00246491366041785	-8.2741359337592	0.0176440218965741	-39.1891407753546	0.00146147949933707
-11.4447259435264	0.0137923754047047	-60.8695326389808	0.000431978315597689	-22.3168533353189	0.00254079627073397	6.52916286173411	0.0261712282922892	8.68342217032715	0.00356667002573841	8.21527426896515	0.00715313254137804	-1.55231006357991	0.0383282758934999	6.28996312833686	0.0215142725065934	41.0367548620478	0.000386457471167075	-3.85203315477532	0.043364267372473	-3.5284675633742	0.0429400710649686	6.5811307937144	0.0157081464495938	37.7982418652771	0.00194719034945026	22.3938815234553	0.000287388942417251	-6.09615654170706	0.024161201282449	-11.3894527729679	0.00919094737943447	-0.89800974448185	0.110582835560039	5.9951804052586	0.000639790216691866	2.53836828369413	0.0728027718200257	5.59804529549187	0.0269053196344144	-55.8013591995597	0.00112851099510058	-46.3735155145384	0.00133040543511582	1.39371945150027	0.0493235271896587	-15.6132778461477	0.00808796811845719	-37.6246777486741	0.00188705952524968	2.59998414500132	0.0618561707010324	7.66647864106059	0.00840189849293579	-125.55048622766	0.000634960235781241	-16.4621661368241	0.00424612396939359	-19.5356960640755	0.00362713880337178	-3.12567502193665	0.0415943293928776	1.35567466742035	0.0894117588911686	2.32113102107683	0.0632673329068463	-53.0099972570764	0.00121386491059171	7.82057099435216	0.0123881414510493	-27.2319541354164	0.00237881462203616	-1.0447928328271	0.144416571132563	2.59153596384716	0.0588394122130277	-21.8073229306041	0.00225933459601413	19.4261167905291	0.0103428815786302	-5.56669462342183	0.0278255329697263	-35.7075762599174	0.0019235268541358	7.86537538582626	0.00515949390785983	-4.13701742437252	0.0191380122953181	-38.1828023167941	0.00298911677964602	-3.2022810492564	0.0504925172672699	-3.4035646103934	0.0400283128916668	-13.1984449632223	0.00779421745388354	-14.4819525603571	0.00420504414956665	-10.7992244725843	0.0100850720251185	-8.87521418382424	0.0181336990925395	-13.9215014832073	0.00593000514253513	2.27366825395832	0.0324832333422564	3.32988749114246	0.00654210642131847	-8.27901752216621	0.0120859181272555	12.5335764170039	0.00139995496688535	9.73412101309879	0.0134070061225847	-4.2585125157146	0.0357939432935236	22.4167537292604	0.00172459021227873	-4.85397039044137	0.0316769604966851	4.65891085303697	0.0175016788450224	27.9748570041476	0.00315072178373862	9.0224490537129	3.07173601483045e-14	9.77170111573416	0.0161510891363822	2.02124030395289	0.0798666793286778	-14.8318809925996	0.00368637716922372	-11.4972772239673	0.0092740260553834	-26.7887162488149	0.00490796639877966	26.6747679252842	0.00739845097292124	13.1434904352627	5.36186056221246e-05	4.60858445330696	0.0326295205469396	3.86777913670725	0.0481617015855417	5.61978185459203	0.0100158085301695	-106.447341458843	0.000545135493504796	5.98652289071267	0.0169135148912587	5.35999365800053	0.0147606745389157	-26.5932898331884	0.00377041786562197	-84.8235937744055	0.000842458123729533	10.505548641311	0.00812120793692097	-19.504320483614	0.00391135074721013	-6.21943538946349	0.0271936149913738	0.52652863023239	0.120612995564032	7.83652554457034	0.00676437296138302	-36.5775910022743	0.0014121235804864	11.9687939837052	0.0234605681389528	-11.1898585708204	0.00747043766056371	4.51424185864664	0.000815989090190668	-152.463860835063	0.000449682754018156	-0.116372928927399	0.152677909307556	-60.438122838559	0.00081111367554335	4.35173716328524	5.26353500924166e-06	-33.8710583256257	0.0018884226209092	-38.6572911753288	0.00198236836123028	18.1405655199863	0	8.01181111848892	2.95820342483375e-05	-3.55672159612236	0.0134675968067516	5.08813008775852	0.0149387617669954	-47.3117677740922	0.00111186567150125	12.6905102288293	0	13.8011997481727	0.000143097080730036	6.91612300939955	2.12280892187964e-18	-6.30447754677414	0.0165602909105668	4.65231551843597	0.0285394681405652	17.450939268196	0.00478174339240152	7.87162910767502	0.0173837916896668	8.4129156731612	0.00338667316132273	9.46432803739427	0.00754749313223097	5.93081680136927	0.00267516837176045	-7.39748026461122	0.0197968344223859	-36.0230494164546	0.00179137759582282	-23.3836087163154	0.00256293839076266	9.96964570556829	0.000381206552243379	-139.109257178485	0.000534546552983867	-39.9423533199218	0.00179246034946581	20.5008262101351	2.34201569992267e-08	5.59084219569829	0.000874651163183332	15.2711881723354	0.00313122542251016	2.65951887997271	0.0699772969817296	3.3999257756177	0.0478769566663679	4.82932039107937	0.033897312437491	-21.871160831476	0.00571433968730612	12.4416862703938	0.00961898189306134	1.23509850164748	0.0589287803572971	29.0191601208334	0.00646286326569775	-0.316883697819211	0.0396428317659437	19.221997597421	0.00570492063384532	-42.4105063466146	0.00208571131887728	19.6831691175909	0.00718270106545271	4.6911127544538	0.0216797963264224	2.36128788723048	0.0308019106338076	3.25150783032278	0.0422849744677283	17.8061769404067	0.000508261557066707	4.41656280792701	0.0307741141750419	-83.786221778896	0.000486803169055381	-9.44412947523764	0.0159209389368951	-45.5105624578588	0.000793240579055914	-5.78596152737282	0.0114525598262307	-28.570791369863	0.00282695774009758	-80.3283947003701	0.000279726554368902	14.8704578526589	0.00656184677713119	-14.1341438051412	0.00649854130260504	6.48883263756766	0.0259965513193289	-150.486628346493	0.000424846356516075	-50.9873338266367	0.000945073887384759	-38.2775302240861	0.00216565699206425	-10.5642091181928	0.00510607082301192	-50.0135341852571	0.00129715201545779	38.8523815481527	0.00426018922703684	-134.43726884927	0.000462125080936301	0.613618222970338	0.0727322637519802	-93.8524806441576	0.000870980563591514	79.6995047980326	0.00104366685335439	-39.4738832754379	0.00139124045255058	76.7766101718917	0.000603687560192634	-39.9696877101971	0.00154226427856028	-4.30722021024871	0.0128361045628583	-33.5980501891757	0.00142043602509939	2.48432263117569	0.0726032555676855	65.3477026318793	2.01764181773278e-06	-31.6045997567907	0.00160061546150567	19.8194499558703	0.000184873263120641	4.19944600428	0.0328218242901348	-284.132686134759	0.000278954585952343	5.64512258337299	0.0161726493310176	-33.586027139706	0.00166146700942355	-95.6156106315843	0.000784698325728903	-55.2961812181757	0.00130407114889777	-71.3197516366158	0.000923685102617217	-178.705306477857	0.000411477295946411	-195.797701426398	0.000386565148284044	10.9832657204929	0.00831094212072316	5.422863916661	0.00798206498263555	-47.3563850512713	0.00121858991451699	50.143940015968	0.00087816801468313	5.65410447260215	0.0042929789466754	21.6668850367539	0.000610548959711169	-39.5459578206873	0.00161189330692205	25.7628525435603	0.0064360151999376	23.4142283980819	0.000131853262570354	8.07895534894717	0.00402544616141911	-68.0094193934851	0.000768397070257143	-40.9002486589682	0.00186827790391374	-89.0428990747678	0.000662467498429995	-123.921176105283	0.000575649284091512	-190.144590234749	0.000397805663459173	19.4254247725183	0.00377131806383731	-138.553079036992	0.000414448315387551	5.68877856453573	0	-32.0740518552853	0.00180846710137351	-59.2072938451184	0.00121886113064818	-63.418955939438	0.00120801174606913	13.3373484852024	0.00352754699813469	8.64864361071658	0.00909610373143159	11.3114348034645	4.62053789410764e-07	44.2741228961208	0	-77.8069481601253	0.000781763664104214	-99.2448881821292	0.000658635966285163	29.8574695162966	0.000491887875898125	-187.317280835022	0.000316822378498294	-195.503211633707	0.000352895827343145	17.851802768633	1.80841386202883e-09	-88.9331530915324	0.000701252186463885	27.0053258891707	0.00775569362742837	-46.3282514978754	0.00108647806555032	-24.13124795917	0.00263873916745978	-75.2291971182902	0.0011145126760603	30.4678979818341	2.55868999782366e-07	-41.6828260798359	0.00119305247561245	-97.4026479064412	0.000655295558600941	-90.4964536749934	0.000574683536829754	-3.61920006731253	0.0201817964778876	-162.635780117497	0.000488378924090776	21.4086723426959	1.31026477113433e-19	42.930213028969	0	20.1321437256291	0.00639161847614835	38.4355261282021	0	36.6676185841171	1.48502258375014e-19	-4.34658512464358	0.0301659741509928	7.38729881616622	0.00772902880763586	-222.74507482682	0.000350595131006175	-67.6889771204814	0.00117337167080473	-33.7845536340447	0.00147903144361782	11.1740155414936	0.000908294659535383	-25.1016838731633	0.00347420782803514	11.6043791101018	0.00173238939742573	-34.7574271428452	0.00255738448950306	-73.4348768931112	0.00088162172821015	-5.90598267057698	0.0275321502211453	-2.79965237172814	0.0391864125265488	18.8608448192	2.66874486098909e-12	0.505219163354404	0.0725240595848986	-3.52966112876259	0.0436915318856737	-6.53293285454313	0.0171628867664084	31.2042991954514	0.00338238932339211	-21.1945355015437	0.00322189158355661	4.21042680987799	0.0357800601143773	-33.002375644916	0.00286475895462127	17.1342302696437	0	-38.4692933348836	0.0028682920496762	42.9410617333173	0	-28.6100268896823	0.0036731150313105	1.77767969440141	0.103563231877431	0.516455358821348	0.096999489243361	9.77073673152856	0.00708138330725631	20.3230297769665	0.00579353384705094	11.173821078068	3.96119540640131e-16	-1.85790968653069	0.0816008312075822	9.01481483793473	0.0227528222635102	-32.6183154088004	0.00366938621693942	-0.593806617599883	0.0523821213267776	-42.8157288476193	0.0015364625623852	5.56156539851482	0.0187926929308069	26.3604827979932	0.00349007595333461	8.02858674923767	1.14713851436523e-18	5.48768668983759	0.0193390394794846	8.11409658490659	0.0109245294875855	-24.0364550605151	0.00445861146034929	6.73351916894739	0.024051736946577	-8.49451778644352	0.0170817060821395	17.5598109313327	7.55458533854232e-13	-9.41944703174285	0.0146953071005313	8.89558736161545	0.00827008302922752	10.8376532583528	0.0358998108330249	-60.7536791703702	0.00104845938173079	-11.1155644757087	0.0134507806285957	-46.4347984275256	0.00172629303935594	-24.1017529942723	0.00566539703912124	-17.8191345719282	0.00680228588572754	-11.4089474332152	0.0122360452631195	7.23603439269645	0.0269843813203526	-28.4774003958018	0.00245010699362471	12.6834159457266	0.00649524595478265	3.87436148777475	0.0427219145476048	-2.08376409748483	0.0365005080231788	14.9249994459192	2.45684715726312e-07	-16.6649737263387	0.00827666014850619	-36.9548601188004	0.00131219296868441	-5.9192874487002	0.0250743373132296	-116.636657088779	0.000528907736065102	10.4810977997641	0.00511723278999225	5.74948352767452	0.00675555068284816	-5.28298261805782	0.0257031210758358	-6.14121551612842	0.0255279926744913	14.0815415120905	1.71350484489096e-07	5.41280108256981	0.0100793120311698	-4.51556703276843	0.0386565327320244	5.10451580662357	0.0211409201486821	18.4657821904034	0.00660621653121761	15.413861781603	0.00127432459264895	-7.8128503977039	0.0217703468632314	-29.5592977726459	0.00164323054855886	10.5013142706168	0	16.6578351477429	1.95941100015886e-08	12.6884559399905	0.00261569269252441	-106.942868556848	0.000465281260327225	10.9008780405127	0.000124408130729744	6.85205412389348	0.00541473158294439	27.1655516834516	0.000301606434534193	38.105544481254	0.00199900434954547	80.1458240800023	0.00248497717565358	-349.709777866358	0.000185547429335984	-1.87170416994912	0.0154434727157567	65.5227741671705	2.81542171208399e-05	-171.49109423271	0.000421466932513923	8.52995881308948	0.0231351287173256	57.2180945911161	0.00155568835146295	-66.4290293603609	0.000712160830858235	80.5716199543081	0.000428560056576468	116.360569073539	0.00104347805251	-32.9917284769314	0.00196781227328923	-3.44971832013199	0.0209667952929065	4.33468849571463	0.00217386445299341	4.69531154780687	0.00720858724132631	14.2719386960245	0.000565767285354503	-18.9002519106857	0.00266838377778247	-7.59528123636487	0.0197179296269293	-38.502294514148	0.00159546955657558
-10.3568502494987	0.0152432369712196	-59.9877936468832	0.00046774374139945	-21.9367605398398	0.00276433521824092	7.55576938886051	0.020323026439476	9.35315286174827	0.00466890922089582	8.96864890051944	0.00654648511011611	-0.621217451844966	0.0393930869888199	7.13108855029721	0.0164707216663682	43.6938174740985	0.00094090904120186	-3.49934936218604	0.0478571082295708	-2.97745496225584	0.0464827538547474	7.31133830626763	0.0135866821911164	40.504915997484	0.00135018069640506	23.7992790541413	5.01365675927872e-05	-5.10492020819663	0.0260863245917544	-10.9642109352907	0.0102318277278285	-0.576043673380016	0.11510896165463	6.44560426765665	0.000207920709305833	3.00020111476125	0.0584671993138599	6.40690709890804	0.0197562584985752	-54.0411623452092	0.00125755466253637	-45.5931184210584	0.00144963174465897	2.27153805255547	0.047335882531936	-14.9150473669708	0.00902653983482866	-36.8896685013337	0.00206718345812551	3.30488867092488	0.0548767441380819	8.31195006933634	0.00520212389390996	-122.968573334974	0.000696495378151116	-16.0071887859246	0.00470386823688768	-19.1584319618926	0.00396611660708921	-2.55242374795815	0.0446819745387033	1.83953592148651	0.0829176196716856	2.63146592119965	0.0496647122565064	-52.0651777358149	0.00132505108643645	8.43806326189207	0.00973654798381701	-26.7349394681747	0.00259698993634284	-0.886194986403209	0.1562488534002	2.92915152238709	0.0436149569260652	-21.487780158075	0.00244195749375596	20.6420780780428	0.00579631833853054	-5.1124623744901	0.0308712734589903	-34.2552935581768	0.00215263824964536	8.47694491709664	0.00664986695433525	-2.32295365611616	0.0199446902992926	-36.0174613303109	0.00334656232090771	-2.8775155246311	0.0555384063348296	-2.92210573731318	0.0437133736062772	-12.6766044325929	0.00870443027079907	-14.1388020186995	0.00463893522372906	-10.2817330735499	0.0112889229051077	-8.12391815756596	0.0200958084922935	-13.457737145699	0.00660755296223284	2.48414100022601	0.0321016946085817	3.587573743834	0.00365360923993408	-7.9601681908619	0.0134914337106559	13.4291663260612	0.00233860184157796	10.8069272932979	0.0116406396809247	-3.93478210163514	0.0397299629334146	24.2501008471828	0.00125471071452317	-4.37949493230786	0.0349729805148862	5.17989212330008	0.0134037583648045	29.5720762950005	0.00508583498547601	9.57245988575658	9.00066198933663e-14	10.3955580112088	0.0120510378786206	2.53091656593186	0.0698772876449137	-14.6133592049453	0.00399172960415312	-11.0228514183453	0.0103599287163378	-23.3087429314102	0.00537233984291945	28.1178899298478	0.00205652504228012	13.8724989684463	0.00188554075627932	5.27351615414217	0.0240671498164259	4.40611128474671	0.0394000676279208	6.17364689979546	0.00869410019203882	-104.831259329506	0.000591058451435114	6.43464805890497	0.0164695336785585	5.85795546836995	0.0135583615375062	-25.494125120521	0.0042154990886492	-83.1411156692063	0.000921751876974075	11.1502384559976	0.00452956739471219	-18.8546418403715	0.00436166204189888	-5.5140025427991	0.0297840857134854	0.899430844116753	0.11554573182162	8.31114751678023	0.00193860473726833	-36.0217413589526	0.0015305023740094	12.6180772364283	0.0179183856925466	-7.72198231361945	0.00798120118684809	4.81598605457595	0.000155675984681078	-149.731105587356	0.000490483478636448	0.168176425335562	0.152330369133057	-59.6131626566543	0.000875155284945406	4.62669793966195	5.73703896750969e-05	-33.2696100949436	0.00205992732858167	-37.8619948221427	0.00217547760900119	19.236507916929	0	8.50849132605372	1.77493343374362e-06	-1.00346587809211	0.0138872841911242	5.62520809163216	0.0125377551615554	-46.6154757665589	0.00120383723529771	13.3756460664988	0	14.6633814902187	0.000768345593773357	7.28828384587768	0	-6.05878974402775	0.0184674188472187	6.13969422111777	0.0265040166383104	18.8857972755497	0.00450677474208748	8.91871348513712	0.0124108145033041	9.03576953442166	0.00132044697931253	10.1919954342631	0.00654340637470082	6.52658827991972	0.00140245132102725	-6.57836145244726	0.0217906769752447	-35.3632275505673	0.00195846171363109	-22.874718658072	0.00281237835746985	10.6617066579863	0.00105187179274948	-136.41106500363	0.000585212652559044	-39.1773964056121	0.00195887284499917	21.675366226228	7.12317768737468e-09	5.9886305515552	0.000255526630240164	16.5618413011153	0.00374937390489031	3.1358054240068	0.0565555905258532	4.29805772561508	0.0425203851945058	6.04940820258222	0.0296335931214755	-20.7063788321916	0.00639548249308656	13.6783245452541	0.00897995850554007	1.97624458019675	0.0565224066513698	30.8738346001505	0.0052570274404508	0.699536190494246	0.0398572504890367	21.3373394335254	0.00510417852093936	-40.6865126890918	0.0023343724620058	21.7016906924632	0.00659714199551339	6.66461121409519	0.0204018513651639	3.75627180278364	0.029343289345184	4.24787085439785	0.0388684184067611	19.1753014544602	0.000203055080987703	5.82451795523942	0.0278677461769917	-81.9836900515971	0.000536455927593915	-8.40362361759332	0.0174748343643451	-44.5582246130272	0.000872160839739335	-3.4174011811844	0.0120727937402164	-27.7029748459995	0.00314414151705779	-79.2124142557825	0.00030214750353281	16.5475896664481	0.00493688924165272	-13.6390306679644	0.00724334731339781	7.46607750959497	0.0194477484452449	-146.318808268589	0.000470889011799527	-49.9067506681371	0.00103975448999525	-37.4855449577418	0.00237724887874151	-10.4146583363745	0.00551258721768819	-49.1085085623898	0.0014142339012624	41.9123926668442	0.00353064354177573	-132.170698705536	0.000503407068105043	1.21663895238448	0.0708673751552036	-91.9060157581951	0.000956381866138776	84.4347722935823	0.000704494081533913	-38.8581343018692	0.00150993690496371	81.0235884726481	1.46722811734246e-05	-39.2532346838269	0.00168223470546719	-4.23585197156401	0.013950862670498	-33.1531540100285	0.00152813643064363	3.00432550747643	0.0602508450572508	68.7921072916165	0.000173627740720414	-31.1564910529402	0.00172772378943184	21.1945478329154	0.000345665431542953	5.53847171126819	0.0297179809312316	-278.297982584293	0.00030584702056169	5.99408172314635	0.0106615406550105	-33.093602396013	0.0017961411580934	-93.7490899919597	0.000859283535052041	-54.2337133573767	0.00142512951762856	-70.0240202071609	0.00100724856643864	-175.270867809162	0.000449747907948344	-192.089154923526	0.000422726819947636	12.3139737216797	0.00576265228741238	5.79382840109132	0.0111900887724771	-46.6476955181449	0.00131771510628916	52.7719487632463	0.00646025311206699	6.23604033471424	0.00254551168957668	22.8885330833069	3.55442232176709e-05	-38.8258475963956	0.00175828891566774	27.3012480741609	0.00512547884295082	24.8237645832281	7.60348652100533e-06	8.63426764045907	0.00809294272743857	-67.0294006274831	0.000831170396951611	-40.0851095988452	0.00204640811700353	-87.6418676561913	0.000718245759847397	-121.574992767257	0.000629615584611969	-186.308265010822	0.000436059029234738	21.1271639454588	0.00346917634470064	-136.316399295859	0.000449987356215483	6.00167122455893	3.90895218062465e-19	-31.5428669217172	0.0019656906506385	-58.0977936589395	0.0013311819963698	-62.1281748101835	0.00132347954845949	14.360820466157	0.00319580406684873	9.28771518774114	0.00620677215689187	12.0281378403925	1.52510301855926e-08	46.5249121831861	0	-76.4914834120993	0.000851060817950448	-97.4788589329482	0.000718988407401614	31.5499855693059	0.000808729108564438	-184.321708517251	0.000344214504142236	-191.994747890039	0.000385038312163026	18.8899267483841	2.86674482730835e-12	-87.3686174096151	0.000764007016702635	28.442819197497	0.00225583700035132	-45.654904357757	0.00117434156271451	-23.5386948892797	0.0029147783884717	-73.6749754744758	0.00122341407682049	32.2009642324421	1.17767979632174e-09	-41.1145762875648	0.00128674786126051	-95.716161078813	0.000714657424647955	-89.201500580832	0.000620820114013248	-1.90332236002034	0.0209812900240031	-159.315606953516	0.000534899997374979	22.5593361544042	5.71273972288669e-20	45.1030783664256	0	21.2418373828451	0.00873971351514889	40.3848232571694	0	38.6684567217642	5.91323891313187e-21	-3.45211979502726	0.0322741784767273	7.99852047724407	0.00772276023774481	-218.210276207598	0.000384066537695622	-66.3115292346195	0.00128544182772093	-33.3481224084224	0.00158906621027636	11.9288604861157	0.000488384285711191	-23.4915705658463	0.00390088008442669	12.4208573304411	0.000575344780003427	-33.2944869002004	0.00286565592388643	-72.1840493903804	0.000959431430198286	-5.06243285031976	0.0299146378141107	-1.94585342322823	0.0412006829201365	20.0443444165707	2.45311136531045e-14	1.08789339196012	0.0712425140151241	-2.99503411760012	0.0473713139900161	-4.87854672777225	0.0182120397741773	33.5264677763625	0.00292705216127968	-20.6526903401784	0.00355997789910334	4.77312138818	0.0275684896939065	-31.32480717084	0.00321528330233241	18.0525137929149	0	-36.5202517495975	0.00321787646481708	45.1723098788234	1.57741552352424e-16	-26.7524896205117	0.00411251486448329	2.177222455784	0.0890796284026274	0.970716694877309	0.0938118932384568	10.5428779768299	0.00838656039108189	21.4844818798244	0.00712161518440815	11.8120426446155	6.48737612960728e-13	-1.60796102544139	0.0890642590329319	10.6920980021049	0.0197809389863897	-30.1395327531367	0.00409737004063471	0.151517402007761	0.053300238185687	-41.7239847760795	0.00169753466191223	6.22540163886083	0.0128447055673879	28.6589945483202	0.00300446474119122	8.46173500083327	0	6.15156063170664	0.0145799038870684	9.01004521936558	0.008045362612525	-21.8028395400883	0.00498728617950791	7.75681632746566	0.0178534091421335	-7.69806548161786	0.0188833370443741	18.551616405085	5.28683973230851e-17	-7.95673175772271	0.0159552232216709	9.49942775498439	0.00800649127656668	11.413820335812	0.0303425747422282	-59.7077824435321	0.00114104559027128	-10.2911034800581	0.0149552880597749	-44.6797249734809	0.00192726285231994	-22.38217017901	0.0063173226461928	-16.3440002425358	0.00758185908702886	-10.8417119876389	0.0136544763380906	7.67666694304593	0.0160812612108558	-27.7509146191742	0.00270857587183294	13.9573292538127	0.0058250438854628	4.86128564281604	0.0388667823481428	-1.17714514165687	0.0382780619734134	15.7237255629217	4.69460720887636e-13	-15.53841332835	0.00923246560515767	-36.4286399059817	0.00141588699076813	-5.30963017715582	0.0275929224213807	-114.577839011969	0.000575781843209321	11.194999719935	0.00555739575721643	6.20698041290733	0.00676259254792349	-4.5985962799769	0.0280513171322983	-5.68305748845908	0.0283529585094285	15.0242101256273	1.51053818923409e-06	5.80331997393895	0.00863352861326119	-4.04562831925349	0.0425229571297488	5.4381059730498	0.0117901426094341	20.5568404401257	0.0058296983797799	16.4865842368829	0.00224526821239457	-7.17426079941216	0.0241074984939132	-28.9685364232928	0.0018020577396856	11.101945632525	0	17.7204558052897	4.59227939741718e-10	13.6962756599906	0.00176194666303212	-105.475276758306	0.000502279871890375	11.6908106178354	3.46938003477094e-05	7.44351036965189	0.00728537974721336	28.7258041179167	5.56059464449335e-05	41.2655846320767	0.00197928118964598	84.5043556125713	0.00172618686735345	-343.578483692828	0.000202122520511788	0.598111983638773	0.0156925696879535	69.0584948713439	5.05792493697016e-08	-168.315335870788	0.000460234009362607	10.0771139773651	0.0195129015712553	61.684769348691	0.00110694874113568	-64.9310716985335	0.000784260854480109	86.6766236912325	0.000674545432189639	122.586978546687	0.00167072006210596	-32.3921882286217	0.00214522473949162	-1.9427343782206	0.0219607350045272	4.58454119849291	8.21961580997938e-05	5.07817646692446	0.00468265871868633	15.2313572153619	0.00151010792236417	-18.6268113505554	0.00288458375513016	-6.91642653897054	0.0218449819052592	-37.8154482529415	0.00174147338739598
-9.26897455547098	0.0166935966536693	-59.1060546547856	0.000505356302014984	-21.5566677443607	0.00300088549931133	8.5823759159869	0.0156039920271979	10.0228835531694	0.00518214140085538	9.72202353207373	0.00608516360766297	0.30987515988998	0.0397648911458326	7.97221397225756	0.0131611318037754	46.3508800861493	0.00161435508131012	-3.14666556959676	0.0523257783052357	-2.42644236113748	0.0496972706629818	8.04154581882085	0.0126327252687847	43.2115901296909	0.000798771864675341	25.2046765848273	5.7688459392588e-06	-4.1136838746862	0.0278165533608738	-10.5389690976136	0.011362576932842	-0.254077602278182	0.117751719394964	6.8960281300547	5.705611308098e-05	3.46203394582837	0.0455204877239411	7.21576890232421	0.0144130923766513	-52.2809654908586	0.00139653946345002	-44.8127213275784	0.00157585114112962	3.14935665361067	0.0443731918085263	-14.216816887794	0.010021082119999	-36.1546592539933	0.00225854155946084	4.00979319684844	0.0472551447369041	8.95742149761209	0.00287140123304912	-120.386660442287	0.000762802134182176	-15.5522114350252	0.00519746662352273	-18.7811678597097	0.00433444694231674	-1.97917247397965	0.0473713719512066	2.32339717555266	0.0750740431075269	2.94180082132247	0.0400546745853716	-51.1203582145534	0.00144281820715128	9.05555552943197	0.00679921974130672	-26.237924800933	0.00283171559318433	-0.727597139979315	0.166997466645693	3.26676708092701	0.0321519565371722	-21.1682373855459	0.00264065147356164	21.8580393655565	0.00224362960176751	-4.65823012555837	0.0339545467506657	-32.8030108564361	0.00239787904812269	9.08851444836702	0.00916680202345259	-0.508889887859802	0.0204401091762034	-33.8521203438277	0.00372291193533631	-2.55275000000581	0.0604892816284894	-2.44064686423295	0.047172165418141	-12.1547639019635	0.0096759231929337	-13.795651477042	0.00510215050014893	-9.7642416745156	0.0125693429138904	-7.37262213130768	0.0220797977422029	-12.9939728081907	0.00733271894656918	2.6946137464937	0.0316750997561435	3.84525999652554	0.00173242176332205	-7.64131885955758	0.0149923694457261	14.3247562351185	0.00357898411007857	11.8797335734971	0.0107553269222369	-3.61105168755567	0.0437393740480229	26.0834479651053	0.000877454365377486	-3.90501947417435	0.0382395959318368	5.70087339356319	0.0108913139465698	31.1692955858534	0.0044931389462421	10.1224707178003	1.91656501424572e-11	11.0194149066833	0.00660362438546863	3.04059282791083	0.0594924539734338	-14.3948374172909	0.00431468328766463	-10.5484256127234	0.0115378427627106	-19.8287696140054	0.00581647762283262	29.5610119344113	0.000165868826620744	14.6015075016299	0.00889438199106395	5.93844785497738	0.0178890392581103	4.94444343278617	0.0327169745754465	6.72751194499889	0.00823315931309178	-103.215177200169	0.000639410452686374	6.88277322709727	0.0143228602090545	6.35591727873937	0.0123938416462294	-24.3949604078535	0.00469692100610088	-81.4586375640071	0.00100886958462556	11.7949282706842	0.00239506779932155	-18.2049631971289	0.00484418900753543	-4.80856969613471	0.0322752964697308	1.27233305800112	0.108045420564911	8.78576948899012	0.000275746522317565	-35.4658917156308	0.00165509877692166	13.2673604891515	0.0156239827309973	-4.25410605641852	0.00840373191798583	5.11773025050527	2.2476402899899e-05	-146.998350339648	0.000533670906111289	0.452725779598524	0.148806052213067	-58.7882024747496	0.000943163629282334	4.90165871603865	0.000478631034852755	-32.6681618642615	0.0022433846492559	-37.0666984689566	0.00238331308030315	20.3324503138717	0	9.00517153361852	5.8560680207474e-08	1.54978983993813	0.0140710136848661	6.1622860955058	0.0109881971565125	-45.9191837590256	0.00130170017281789	14.0607819041683	0	15.5255632322647	0.00253586642873938	7.66044468235582	3.09276807927155e-18	-5.81310194128136	0.0205165079380012	7.62707292379957	0.0240327070262503	20.3206552829034	0.00455946209253434	9.96579786259923	0.00877459261237995	9.65862339568213	0.000428140456145876	10.9196628311319	0.00545685202232505	7.12235975847017	0.0010215936666238	-5.75924264028331	0.0237366438809259	-34.70340568468	0.00213567266450666	-22.3658285998287	0.00308521577355786	11.3537676104042	0.00240628688808888	-133.712872828774	0.000639211045615303	-38.4124394913025	0.00213747973130282	22.8499062423208	9.2046050798511e-07	6.38641890741211	5.76275408515371e-05	17.8524944298952	0.00418484457647684	3.61209196804089	0.0444499458343869	5.19618967561246	0.0367078209457075	7.26949601408507	0.0251644033325752	-19.5415968329072	0.00711466544587574	14.9149628201145	0.00833414356189282	2.71739065874602	0.0529357611100349	32.7285090794675	0.00304720641854403	1.7159560788077	0.0392648374775763	23.4526812696298	0.00482938351889261	-38.962519031569	0.0026005309910355	23.7202122673354	0.00590130314364757	8.63810967373657	0.0187759027270098	5.1512557183368	0.0272807687151949	5.24423387847291	0.0349460058210018	20.5444259685137	8.02390774046934e-05	7.23247310255183	0.0245641919927432	-80.1811583242981	0.000589508166015796	-7.363117759949	0.0189785429405697	-43.6058867681955	0.000956345800189165	-1.04884083499598	0.0125336127215193	-26.835158322136	0.00348346815717321	-78.0964338111949	0.000326618732163902	18.2247214802372	0.00389078664680449	-13.1439175307876	0.0080396921964469	8.44332238162229	0.014243997411649	-142.150988190684	0.000520930785049919	-48.8261675096376	0.00114264483786071	-36.6935596913975	0.00260229700819856	-10.2651075545563	0.00593997413830237	-48.2034829395225	0.00154076166726825	44.9724037855357	0.0027402405746041	-129.904128561802	0.00054705763151795	1.81965968179862	0.0675050480742416	-89.9595508722327	0.00104725881842318	89.1700397891321	0.00113073390412731	-38.2423853283004	0.00163503577810598	85.2705667734044	3.19078221214783e-08	-38.5367816574566	0.00183040034000089	-4.1644837328793	0.0151299375703696	-32.7082578308812	0.00164593084974916	3.52432838377717	0.0483681792298997	72.2365119513538	0.00213156174308901	-30.7083823490897	0.00186248626505609	22.5696457099606	0.000842593393529799	6.87749741825639	0.0261655807758877	-272.463279033827	0.000334998526541736	6.34304086291971	0.00702481492370654	-32.6011776523199	0.00194221865601845	-91.8825693523351	0.000938485323401073	-53.1712454965776	0.00155701022389999	-68.7282887777061	0.00109908636076932	-171.836429140466	0.00049149559368998	-188.380608420653	0.000461080104268788	13.6446817228666	0.0041837065536826	6.16479288552163	0.0119648729130318	-45.9390059850185	0.00142462145942225	55.3999575105246	0.00333027469858767	6.81797619682633	0.00197931102550951	24.11018112986	4.04556088972187e-07	-38.1057373721039	0.00191740516930739	28.8396436047614	0.00559879122315722	26.2333007683742	1.98958592852364e-07	9.18957993197097	0.0125974677787462	-66.049381861481	0.000897112503383626	-39.2699705387222	0.00223885101406889	-86.2408362376147	0.000777797426868749	-119.22880942923	0.000686865707379684	-182.471939786896	0.000476712723320425	22.8289031183993	0.00342470523342731	-134.079719554725	0.000487757202873025	6.31456388458214	1.53606248319072e-18	-31.0116819881492	0.00213164018918523	-56.9882934727607	0.00145351244139435	-60.837393680929	0.00144773735118761	15.3842924471116	0.00261491158754167	9.9267867647657	0.00359162311581336	12.7448408773205	2.97685589201429e-10	48.7757014702514	0	-75.1760186640733	0.000924291424564865	-95.7128296837672	0.000782922542847688	33.2425016223153	0.00328270387366587	-181.32613619948	0.000373110039452208	-188.486284146372	0.000419075975121126	19.9280507281351	1.39602192258357e-15	-85.8040817276978	0.000831929671293158	29.8803125058232	8.8382223310697e-05	-44.9815572176386	0.00126731844009587	-22.9461418193894	0.00320971770221105	-72.1207538306615	0.0013392276819473	33.93403048305	1.14367180212349e-12	-40.5463264952938	0.00138692322816849	-94.0296742511848	0.000777487177174626	-87.9065474866707	0.000670563143571448	-0.187444652728139	0.0214429513718019	-155.995433789535	0.000585603133268228	23.7099999661125	0	47.2759437038822	0	22.3515310400611	0.00482830354988184	42.3341203861367	0	40.6692948594112	1.96117012340288e-19	-2.55765446541094	0.0340278655350979	8.60974213832192	0.00748641247671224	-213.675477588376	0.000420121085033906	-64.9340813487576	0.0014059343209355	-32.9116911828002	0.00170886417179448	12.6837054307378	0.000884541538129608	-21.8814572585293	0.00435019088058017	13.2373355507804	0.000155880942222711	-31.8315466575557	0.00319508340517923	-70.9332218876496	0.00104182270930234	-4.21888303006253	0.0320920910375417	-1.09205447472832	0.0426366668777325	21.2278440139414	3.99681553861413e-16	1.67056762056583	0.0684844104085264	-2.46040710643765	0.0507378135168489	-3.22416060100137	0.0190257141143678	35.8486363572735	0.00240771889189405	-20.110845178813	0.0039211326165412	5.335815966482	0.021634733865899	-29.6472386967639	0.00358884720835699	18.970797316186	1.31642548291587e-12	-34.5712101643114	0.00358973271493383	47.4035580243295	3.85109142420758e-06	-24.8949523513411	0.00457288533551468	2.57676521716658	0.0742691655237307	1.42497803093327	0.0884555543272301	11.3150192221313	0.00851707393572821	22.6459339826822	0.00290759171514051	12.450264211163	5.88161391926715e-11	-1.35801236435209	0.0961311337905035	12.369381166275	0.0168905534109034	-27.660750097473	0.00453883830782298	0.896841421615404	0.0531552076865086	-40.6322407045397	0.00186954966027952	6.88923787920684	0.00883472102903817	30.9575062986472	0.00249601816171313	8.89488325242886	1.73607858703965e-18	6.8154345735757	0.0117070940436623	9.90599385382457	0.00634882775117405	-19.5692240196615	0.00553106974059857	8.78011348598393	0.0128981162399997	-6.9016131767922	0.0206876022805511	19.5434218788373	0	-6.49401648370257	0.0171187022087432	10.1032681483533	0.0079701387691245	11.9899874132712	0.00280754847261747	-58.661885716694	0.00124135300445669	-9.46664248440756	0.0164939416951749	-42.9246515194362	0.00214161031467538	-20.6625873637476	0.00699157689994247	-14.8688659131433	0.00837992896039899	-10.2744765420626	0.0151480328254109	8.11729949339542	0.00535976771026683	-27.0244288425466	0.00298481113859138	15.2312425618988	0.00564498408734105	5.84820979785734	0.034556875044938	-0.270526185828906	0.0395059783333328	16.5224516799241	1.2095015772736e-18	-14.4118529303613	0.0102318258783998	-35.902419693163	0.00152842084835646	-4.69997290561145	0.030068426294104	-112.519020935159	0.000627296793663078	11.9089016401058	0.00628866160026315	6.66447729814013	0.00762208594189363	-3.91420994189597	0.0302744524365865	-5.22489946078975	0.031232717729597	15.966878739164	1.14424150629184e-05	6.19383886530808	0.00725600422773353	-3.57568960573855	0.0463111526657935	5.77169613947602	0.0047864869502007	22.647898689848	0.00545944145948505	17.5593066921627	0.00340396088246767	-6.53567120112042	0.026461126816438	-28.3777750739398	0.00197169359894649	11.7025769944332	0	18.7830764628364	6.54349591352274e-12	14.7040953799906	0.00103031734557124	-104.007684959763	0.000541067442329573	12.4807431951581	2.85539074831563e-05	8.0349666154103	0.00889364107987735	30.2860565523819	0.000539318092841979	44.4256247828994	0.00176786164093176	88.8628871451403	0.000300192158879145	-337.447189519297	0.00021976146161975	3.06792813722667	0.0156384563483338	72.5942155755173	4.8411910082473e-07	-165.139577508865	0.000501317131743825	11.6242691416407	0.0161508056340131	66.1514441062659	0.000788978664782685	-63.433114036706	0.000863341069483099	92.7816274281569	0.00107228344855625	128.813388019836	0.000756625819634801	-31.792647980312	0.0023398456810235	-0.435750436309213	0.0226257833578893	4.8343939012712	8.40312753380155e-07	5.46104138604206	0.00270700746651342	16.1907757346994	0.00303511316831183	-18.3533707904251	0.00311156397657603	-6.23757184157621	0.023981716461296	-37.1286019917349	0.00189611573546384
-8.18109886144326	0.0181131068810667	-58.2243156626881	0.000546211180490678	-21.1765749488817	0.00325974639926288	9.60898244311329	0.0120523247756832	10.6926142445905	0.00486977118455806	10.475398163628	0.00592586313932005	1.24096777162493	0.039435814554358	8.81333939421792	0.0111895180251501	49.0079426982	0.00202946516747023	-2.79398177700748	0.0566902680311648	-1.87542976001911	0.0524840649137239	8.77175333137409	0.012294727105812	45.9182642618978	0.000386685390681795	26.6100741155132	7.7645772816736e-07	-3.12244754117577	0.0292626689977389	-10.1137272599365	0.0125626595280144	0.0678884688236518	0.118465027098127	7.34645199245275	1.31755226223494e-05	3.92386677689548	0.0345102944422313	8.02463070574038	0.0106161145271945	-50.520768636508	0.001544943018515	-44.0323242340984	0.0017090738875453	4.02717525466587	0.0406523583232257	-13.5185864086172	0.0110685381291067	-35.4196500066528	0.00246196526869997	4.714697722772	0.0395465467623511	9.60289292588785	0.00140747803526281	-117.804747549601	0.00083316935322041	-15.0972340841257	0.00573436773154316	-18.4039037575268	0.00472475166044786	-1.40592120000115	0.0495737015616114	2.80725842961882	0.0664638113805963	3.25213572144528	0.0335039154875734	-50.175538693292	0.00156728886497566	9.67304779697188	0.00416313149551569	-25.7409101336914	0.00308006103615198	-0.568999293555421	0.176345204387997	3.60438263946694	0.0239230330811766	-20.8486946130168	0.0028493321333062	23.0740006530702	0.000589259429074497	-4.20399787662665	0.0370300003419807	-31.3507281546955	0.00266191415953515	9.70008397963739	0.011854999535956	1.30517388039656	0.0206021886364365	-31.6867793573445	0.00411593372149562	-2.22798447538052	0.0652464870628228	-1.95918799115272	0.0503152675254152	-11.6329233713341	0.0107048981568725	-13.4525009353844	0.00559684496811099	-9.24675027548127	0.013935803193814	-6.62132610504941	0.0240557540508445	-12.5302084706824	0.00810577145556186	2.9050864927614	0.0312365179736095	4.10294624921708	0.000701753897566934	-7.32246952825327	0.0165905690275898	15.2203461441758	0.00447504561925985	12.9525398536963	0.0103990005031623	-3.2873212734762	0.0477688952637051	27.9167950830277	0.000679648158557902	-3.43054401604084	0.0414100646168116	6.2218546638263	0.00930090998317541	32.7665148767063	0.00155604618643609	10.6724815498439	2.00773504851244e-09	11.6432718021579	0.00251579640141882	3.5502690898898	0.0495010253879166	-14.1763156296365	0.00465374905030954	-10.0739998071015	0.0127854724811728	-16.3487962966007	0.00623002499658811	31.0041339389749	4.43375397228278e-07	15.3305160348135	0.0127337279126381	6.6033795558126	0.0137657455040455	5.48277558082563	0.0279094576165022	7.28137699020233	0.0082639322263046	-101.599095070832	0.000690597620740016	7.33089839528958	0.011390492760127	6.8538790891088	0.0110089310129527	-23.295795695186	0.00520713741190597	-79.7761594588079	0.00110147416661783	12.4396180853708	0.00382173203774101	-17.5552845538864	0.00535920311193096	-4.10313684947032	0.0346093310970787	1.64523527188548	0.0986472995315635	9.26039146120001	2.33049441433146e-05	-34.9100420723091	0.00178759772385579	13.9166437418746	0.00366487460852228	-0.78622979921758	0.0087230594770026	5.41947444643458	2.57107200814065e-06	-144.265595091941	0.000579918090164649	0.737275133861485	0.142319893915714	-57.9632422928448	0.00101434882955205	5.17661949241536	0.00250939107371163	-32.0667136335795	0.00243728333529338	-36.2714021157705	0.00260396438025655	21.4283927108145	2.43936354458988e-18	9.50185174118332	1.04778511328459e-09	4.10304555796837	0.0140140168179941	6.69936409937943	0.00980046485998824	-45.2228917514923	0.00140447967677624	14.7459177418378	0	16.3877449743107	0.00520379975539646	8.03260551883395	1.27585892659856e-18	-5.56741413853497	0.0227148593372818	9.11445162648137	0.0213591427664138	21.7555132902572	0.00483271159532738	11.0128822400613	0.00628863252238054	10.2814772569426	0.000114931838120046	11.6473302280007	0.0041564378337376	7.71813123702062	0.00116792958471231	-4.94012382811935	0.0255938648674535	-34.0435838187927	0.00232320826874048	-21.8569385415853	0.00337649446557729	12.0458285628222	0.00423978269503604	-131.014680653919	0.000696406950726547	-37.6474825769928	0.00233119009943928	24.0244462584136	3.59280730375361e-05	6.78420726326902	1.0152335046959e-05	19.1431475586751	0.00425495918791263	4.08837851207497	0.0341142702896844	6.09432162560983	0.030852279355262	8.48958382558792	0.0208317930654789	-18.3768148336228	0.00786833770618796	16.1516010949748	0.00765550384130598	3.45853673729528	0.0484293442104662	34.5831835587846	0.00121650524589397	2.73237596712116	0.0379059817653882	25.5680231057341	0.00468157785722144	-37.2385253740462	0.00288678260644801	25.7387338422076	0.00508343504742467	10.611608133378	0.0169259289633174	6.54623963388996	0.0247702850852042	6.24059690254797	0.0308150913427129	21.9135504825671	6.67337240008513e-05	8.64042824986425	0.0211402879017439	-78.3786265969992	0.000646930382320446	-6.32261190230468	0.0203995845158312	-42.6535489233638	0.00104895373664411	1.31971951119244	0.0128204106332768	-25.9673417982724	0.00384512497791362	-76.9804533666074	0.000352519330246229	19.9018532940263	0.0032505371572942	-12.6488043936108	0.00888790065101543	9.4205672536496	0.0103994596539243	-137.98316811278	0.000575064617349779	-47.7455843511381	0.00125221202912486	-35.9015744250532	0.00284108931102366	-10.1155567727381	0.00640607701233589	-47.2984573166551	0.0016768477418012	48.0324149042272	0.00208183926931721	-127.637558418069	0.000593116523162624	2.42268041121275	0.0628304046629073	-88.0130859862702	0.00114373598128425	93.9053072846818	0.00168459180639348	-37.6266363547317	0.00176804795869212	89.5175450741607	8.51324709499955e-07	-37.8203286310864	0.00198911213461006	-4.09311549419459	0.0164195548007399	-32.263361651734	0.00176926666345667	4.04433126007791	0.0376886765600218	75.680916611091	0.00505170651305914	-30.2602736452392	0.00200827461587747	23.9447435870057	0.00167198239749896	8.21652312524458	0.0224639689958599	-266.628575483361	0.000365935571369592	6.69200000269307	0.0100152429544669	-32.1087529086269	0.00209562712929744	-90.0160487127106	0.00102240406504096	-52.1087776357786	0.00169811858964374	-67.4325573482512	0.00119630750340572	-168.40199047177	0.00053613405474103	-184.672061917781	0.000501670096434085	14.9753897240535	0.00327022370617051	6.53575736995194	0.00970440974263528	-45.2303164518921	0.00153870694379635	58.0279662578028	1.5533308686919e-05	7.39991205893842	0.0021912035674486	25.3318291764131	7.87308273864339e-10	-37.3856271478123	0.00208574736755867	30.378039135362	0.00584905016611041	27.6428369535204	2.33610108369936e-09	9.74489222348287	0.0152474382531281	-65.0693630954789	0.000966612720921874	-38.4548314785992	0.00244293778280576	-84.8398048190382	0.000842179265890575	-116.882626091203	0.000747467725731055	-178.635614562969	0.000520246934667527	24.5306422913397	0.00356905495880612	-131.843039813591	0.000528849190206201	6.62745654460534	0	-30.4804970545811	0.00231344165558685	-55.8787932865818	0.00158306012440612	-59.5466125516745	0.00158248916122275	16.4077644280661	0.00220840015229804	10.5658583417903	0.00174635153087068	13.4615439142484	7.63035145963911e-12	51.0264907573167	2.36112727180905e-19	-73.8605539160473	0.00100192512052347	-93.9468004345862	0.000850496004931832	34.9350176753246	0.00530624102969403	-178.330563881709	0.000403565977747692	-184.977820402704	0.000455750374335506	20.9661747078861	0	-84.2395460457804	0.000904903345377387	31.3178058141494	8.46929258971092e-09	-44.3082100775203	0.00136829646345727	-22.3535887494991	0.00352603683388421	-70.5665321868471	0.00146209665076111	35.6670967336579	2.27083665792888e-16	-39.9780767030227	0.00149179124388123	-92.3431874235566	0.000843845959509608	-86.6115943925094	0.000722746972397509	1.52843305456406	0.0215449262226755	-152.675260625554	0.000639908017579596	24.8606637778208	0	49.4488090413388	0	23.4612246972771	0.00105106494995367	44.283417515104	0	42.6701329970583	3.33876058715888e-19	-1.66318913579462	0.0353800220431012	9.22096379939977	0.00691761777775755	-209.140678969154	0.000459169717348969	-63.5566334628957	0.0015366700224263	-32.4752599571779	0.00183451901927322	13.4385503753599	0.00218959132778394	-20.2713439512122	0.00481930323718667	14.0538137711196	3.42660472192521e-05	-30.3686064149109	0.00354521554232668	-69.6823943849187	0.00113197858333022	-3.3753332098053	0.0340142699837754	-0.238255526228414	0.0434306106338699	22.4113436113121	6.10979110434016e-14	2.25324184917154	0.0644504156576922	-1.92578009527517	0.0536919373853747	-1.56977447423048	0.0195677288231931	38.1708049381845	0.00210189679459644	-19.5690000174476	0.00431446406882048	5.89851054478401	0.0175728325554097	-27.9696702226878	0.00398803364974983	19.8890808394572	4.10913799413355e-07	-32.6221685790252	0.00398454548574812	49.6348061698356	0.0108493694812882	-23.0374150821704	0.00505088604097313	2.97630797854917	0.0600446685804943	1.87923936698923	0.0815130316281141	12.0871604674327	0.0074284181149933	23.8073860855401	0.000324313447697702	13.0884857777104	4.62034940394828e-08	-1.10806370326279	0.102621919476743	14.0466643304451	0.0142250819520593	-25.1819674418093	0.0049887500459995	1.64216544122305	0.0520443373285265	-39.5404966329999	0.00205521581385821	7.55307411955285	0.00633791526777929	33.2560180489742	0.00203385037643549	9.32803150402445	4.0676366723536e-18	7.47930851544475	0.0100843602554966	10.8019424882836	0.00551504428029409	-17.3356084992346	0.00608306168071936	9.8034106445022	0.00917691217775746	-6.10516087196653	0.0224643824834082	20.5352273525896	0	-5.03130120968243	0.0181534683674913	10.7071085417223	0.00829883498178511	12.5661544907305	6.65539105847607e-05	-57.6159889898559	0.00134726926432494	-8.64218148875699	0.0180445285812469	-41.1695780653915	0.00236909145246864	-18.9430045484853	0.00768114970668536	-13.3937315837508	0.00918614883704288	-9.7072410964863	0.0167092162737631	8.5579320437449	0.00178869868286464	-26.297943065919	0.00328372707227289	16.5051558699849	0.00570005732893125	6.83513395289863	0.030126490905606	0.636092769999053	0.0401361036520963	17.3211777969266	3.91774504249689e-18	-13.2852925323726	0.0112573992050427	-35.3761994803444	0.00164752168972262	-4.09031563406707	0.0324520336133077	-110.460202858348	0.000681766068051359	12.6228035602767	0.00586236975931976	7.12197418337294	0.00886290794649259	-3.22982360381505	0.0323178372196758	-4.76674143312041	0.0341294445953648	16.9095473527008	7.11305913146019e-05	6.58435775667721	0.00722456151589483	-3.10575089222361	0.0499414250081342	6.10528630590225	0.00138653815958666	24.7389569395703	0.00529798087365386	18.6320291474425	0.0041382521488252	-5.89708160282869	0.0287943646153699	-27.7870137245867	0.00215165782893566	12.3032083563414	0	19.8456971203832	2.95759842803467e-13	15.7119150999907	0.000519237887362671	-102.54009316122	0.000582227554728094	13.2706757724807	9.38668238831024e-05	8.62642286116872	0.00971104750068713	31.8463089868471	0.00273559993415531	47.5856649337221	0.00145102611649089	93.2214186777093	1.46435906949046e-05	-331.315895345767	0.000238991118231413	5.53774429081457	0.0152969564041497	76.1299362796906	0.000273642404456396	-161.963819146943	0.000546081884143967	13.1714243059164	0.0132027528735652	70.6181188638407	0.00065305376702679	-61.9351563748786	0.000947620410181249	98.8866311650812	0.00148818290294762	135.039797492984	4.66178521796014e-05	-31.1931077320023	0.00254577565467662	1.07123350560217	0.0229342795775563	5.08424660404948	2.31221665032355e-09	5.84390630515965	0.00141514023215495	17.1501942540369	0.00453511144800516	-18.0799302302948	0.00335573742879396	-5.55871714418187	0.0260936108991382	-36.4417557305283	0.00205956000664755
-7.09322316741555	0.0194634908001928	-57.3425766705905	0.000589548425494876	-20.7964821534026	0.0035326661306409	10.6355889702397	0.00956465359511486	11.3623449360116	0.00386756436817959	11.2287727951823	0.00617842633629794	2.17206038335987	0.038434698803166	9.65446481617827	0.0100971707596827	51.6650053102508	0.0020560921342314	-2.4412979844182	0.0608668801414156	-1.32441715890075	0.054752002456555	9.50196084392731	0.0121922205214294	48.6249383941047	0.000149321911546166	28.0154716461992	5.73044938385437e-06	-2.13121120766533	0.030380870426653	-9.68848542225931	0.0138278256066692	0.389854539925485	0.117232413546365	7.7968758548508	2.54596593636932e-06	4.3856996079626	0.025645293252911	8.83349250915655	0.00808497131371776	-48.7605717821574	0.00170281640328203	-43.2519271406184	0.00185247819237693	4.90499385572107	0.0364257430580341	-12.8203559294403	0.0121707283180871	-34.6846407593124	0.00268403635011943	5.41960224869556	0.0322342287933846	10.2483643541636	0.000626789943139015	-115.222834656915	0.000907677482488261	-14.6422567332263	0.00630509673011878	-18.0266396553439	0.00513744547117665	-0.832669926022652	0.0512142073224808	3.29111968368497	0.0576536465504663	3.5624706215681	0.0289805033231567	-49.2307191720305	0.00170186714792864	10.2905400645118	0.00221502861812241	-25.2438954664497	0.00334264557897197	-0.410401447131526	0.184004978184218	3.94199819800687	0.018275286170601	-20.5291518404877	0.00306826167518829	24.2899619405838	0.000102751957515458	-3.74976562769492	0.0400491335551469	-29.8984454529549	0.00294307199174755	10.3116535109078	0.0137314818022148	3.11923764865291	0.0204244198498473	-29.5214383708613	0.00452296839524259	-1.90321895075522	0.069709528624432	-1.4777291180725	0.0530681220782681	-11.1110828407047	0.0117890521105273	-13.1093503937268	0.00613631115273259	-8.72925887644694	0.0153706698781414	-5.87003007879113	0.0259866403616289	-12.0664441331741	0.0089332679636743	3.11555923902909	0.0305583353642673	4.36063250190862	0.000280117842545853	-7.00362019694895	0.0183049897131408	16.1159360532331	0.00453325215351686	14.0253461338954	0.0102555514621345	-2.96359085939674	0.0517605099140646	29.7501422009502	0.000724671089486354	-2.95606855790733	0.0444215711922248	6.74283593408942	0.0081880489933058	34.3637341675591	0.000191523672049233	11.2224923818876	1.05000100857769e-07	12.2671286976325	0.000637643477477119	4.05994535186877	0.0405105778362589	-13.9577938419822	0.0050194431902394	-9.59957400147952	0.0140994391311372	-12.868822979196	0.00660300078194319	32.4472559435384	2.26176807246794e-11	16.0595245679971	0.00501586184492951	7.26831125664781	0.0112751891399694	6.02110772886509	0.024601061968984	7.83524203540576	0.00845627906023781	-99.9830129414954	0.000746156489247771	7.77902356348188	0.00927759533847298	7.35184089947822	0.0093952276220774	-22.1966309825186	0.00574481014836247	-78.0936813536087	0.00119949988313983	13.0843079000573	0.00738836147361131	-16.9056059106439	0.00591116876662993	-3.39770400280593	0.0367288166404583	2.01813748576984	0.0879746925719691	9.73501343340991	7.17612307301526e-05	-34.3541924289873	0.00193068968994219	14.5659269945977	0.000269773647704363	2.68164645798336	0.00892827470250127	5.7212186423639	2.28024421087509e-07	-141.532839844234	0.000629821392218288	1.02182448812445	0.13325220992388	-57.1382821109401	0.00109089719906944	5.45158026879207	0.00823174643233737	-31.4652654028974	0.00264346524085016	-35.4761057625844	0.00283769391676138	22.5243351077572	1.89262442198381e-15	9.99853194874813	1.00930610655398e-11	6.65630127599862	0.0137242044049743	7.23644210325307	0.00877027522680796	-44.526599743959	0.00151475720446065	15.4310535795073	0	17.2499267163566	0.00668806684874701	8.40476635531208	4.43225476255009e-12	-5.32172633578859	0.0250313494806983	10.6018303291632	0.0186628732392889	23.1903712976109	0.00510799127360579	12.0599666175234	0.00472482051514068	10.9043311182031	2.54956481428086e-05	12.3749976248695	0.00277661807175315	8.31390271557107	0.00164059128365573	-4.1210050159554	0.0273215257644661	-33.3837619529055	0.00252467586804696	-21.3480484833419	0.00368509577818724	12.7378895152402	0.00576911554465038	-128.316488479063	0.000757293837233764	-36.8825256626832	0.00253603100626264	25.1989862745065	0.000602527243224745	7.18199561912592	1.58703507909276e-06	20.4338006874549	0.00391637357766238	4.56466505610906	0.0256966288166823	6.99245357560721	0.025303702242385	9.70967163709076	0.0169171661847696	-17.2120328343384	0.00865349091110242	17.3882393698351	0.00703395688015018	4.19968281584455	0.0433086303326067	36.4378580381017	0.000446978770049093	3.74879585543462	0.035865150705795	27.6833649418385	0.00452309399235255	-35.5145317165235	0.00319184743274091	27.7572554170798	0.00421690241144225	12.5851065930193	0.0149758710429301	7.94122354944312	0.021989461417805	7.23695992662303	0.0267396902391393	23.2826749966206	0.000144360096409026	10.0483833971767	0.0178077172044174	-76.5760948697003	0.000709194404277532	-5.28210604466036	0.0217056231587765	-41.7012110785321	0.00114763610961484	3.68827985738086	0.0129267960797451	-25.0995252744089	0.00422922423801222	-75.8644729220198	0.000379677104357174	21.5789851078155	0.00289606795216984	-12.153691256434	0.00980361383091123	10.3978121256769	0.00775585199536986	-133.815348034875	0.000632664022431268	-46.6650011926386	0.00136860924773522	-35.1095891587089	0.00309855174343222	-9.96600599091984	0.00689431697314739	-46.3934316937878	0.00182054696217812	51.0924260229187	0.00165901452557088	-125.370988274335	0.000643107642394464	3.02570114062689	0.057209563874055	-86.0666211003078	0.00124880019322003	98.6405747802316	0.00187378381778146	-37.0108873811629	0.00191200792626607	93.7645233749169	4.10403509693124e-05	-37.1038756047161	0.00216034711726345	-4.02174725550988	0.0177782031764511	-31.8184654725867	0.00189804194456376	4.56433413637865	0.0286775415316312	79.1253212708283	6.88749545604341e-05	-29.8121649413887	0.00216096389233426	25.3198414640508	0.00259081485233633	9.55554883223278	0.0188448961600939	-260.793871932894	0.000398692616141626	7.04095914246644	0.0157926853050433	-31.6163281649339	0.00225704047275284	-88.149528073086	0.00111416920885638	-51.0463097749796	0.00184735607844262	-66.1368259187964	0.00129900802550677	-164.967551803074	0.000583355236589457	-180.963515414909	0.000545996100817395	16.3060977252403	0.0027684362960461	6.90672185438226	0.00594781765072272	-44.5216269187657	0.00165838921728461	60.6559750050811	1.6025322468943e-12	7.98184792105052	0.00294877695339478	26.5534772229661	5.87868145799218e-13	-36.6655169235206	0.00226348118994191	31.9164346659626	0.00549819132649888	29.0523731386665	1.22460721496459e-11	10.3002045149948	0.0143671688235928	-64.0893443294769	0.00104212327046593	-37.6396924184762	0.0026588966304664	-83.4387734004617	0.000909873538581535	-114.536442753177	0.000813557061189031	-174.799289339042	0.000567418493327634	26.2323814642802	0.00371915387761376	-129.606360072457	0.000572108482207851	6.94034920462854	6.89522003410996e-18	-29.949312121013	0.00250504074482266	-54.769293100403	0.00171995808656141	-58.2558314224199	0.0017252054083646	17.4312364090207	0.00227056979970003	11.2049299188148	0.000725607957223893	14.1782469511764	2.30157470825259e-10	53.277280044382	3.56495887565606e-19	-72.5450891680213	0.00108637650641483	-92.1807711854052	0.000923032387209663	36.627533728334	0.00473334175484593	-175.334991563938	0.00043681920612279	-181.469356659036	0.000495145957679508	22.0042986876371	0	-82.6750103638631	0.000981943570326839	32.7552991224757	1.68769620471936e-15	-43.6348629374019	0.00147418895969316	-21.7610356796088	0.00386976122498273	-69.0123105430327	0.00159378344247609	37.4001629842658	0	-39.4098269107516	0.00160381937821067	-90.6567005959284	0.000915429915634824	-85.3166412983481	0.000777996632019019	3.24431076185625	0.0212600426898579	-149.355087461573	0.000697409107748581	26.0113275895291	0	51.6216743787954	0	24.5709183544931	0.00213316662424029	46.2327146440713	2.86939286092617e-18	44.6709711347054	1.6183810877573e-16	-0.768723806178301	0.0362839011720918	9.83218546047762	0.00597479799336765	-204.605880349931	0.000500519022386158	-62.1791855770337	0.00167511161645213	-32.0388287315556	0.00196553756659097	14.193395319982	0.00445180480719941	-18.6612306438952	0.00530489964814692	14.8702919914589	6.06028788259804e-06	-28.9056661722661	0.00391539452070324	-68.4315668821879	0.00122704902375927	-2.53178338954807	0.035624293021481	0.61554342227149	0.0435456321288342	23.5948432086828	7.57720327937943e-12	2.83591607777726	0.0594139143480153	-1.3911530841127	0.0561426302418354	0.0846116525403957	0.0198344932411117	40.4929735190956	0.00211744254390253	-19.0271548560823	0.00473461561680643	6.46120512308601	0.0149031620833267	-26.2921017486117	0.00440811471262696	20.8073643627283	0.000810116894498708	-30.6731269937391	0.00440064130653288	51.8660543153417	0.00403222149603557	-21.1798778129998	0.0055426507434102	3.37585073993175	0.0470914337704693	2.33350070304519	0.0734913371258823	12.859301712734	0.00556805834908441	24.968838188398	0.000275094397363966	13.7267073442579	8.26664436389985e-06	-0.858115042173484	0.108351796402533	15.7239474946152	0.01187069754867	-22.7031847861456	0.00544148670931135	2.38748946083069	0.050049159769583	-38.4487525614602	0.0022551423902376	8.21691035989886	0.00498277927159509	35.5545297993012	0.00170326209094492	9.76117975562005	3.75789041971285e-18	8.14318245731381	0.00916575818183134	11.6978911227426	0.00525404841584772	-15.1019929788078	0.00663562630596433	10.8267078030205	0.00654552261789107	-5.30870856714087	0.024172635956081	21.527032826342	0	-3.56858593566229	0.0190297257898042	11.3109489350912	0.00785227739280088	13.1423215681897	4.40926483266708e-09	-56.5700922630179	0.00145888616288822	-7.81772049310642	0.0195852765313539	-39.4145046113468	0.00260935439892064	-17.223421733223	0.00837724976898026	-11.9185972543583	0.0099892104009995	-9.14000565091001	0.0183291076263993	8.99856459409439	0.00376601367240379	-25.5714572892914	0.00360541971986793	17.779069178071	0.00577855644091815	7.82205810793993	0.0259025697587066	1.54271172582702	0.0401470644078119	18.1199039139291	2.22360198758621e-18	-12.1587321343839	0.0122960256217917	-34.8499792675257	0.00177223077074617	-3.4806583625227	0.034693829462074	-108.401384781538	0.000739229279331932	13.3367054804475	0.00419824015878943	7.57947106860574	0.00997881398563935	-2.54543726573412	0.0341292721640078	-4.30858340545108	0.0370021681506263	17.8522159662376	0.000329883551241419	6.97487664804634	0.00859256858432015	-2.63581217870867	0.0533235867629171	6.43887647232848	0.000280769418690511	26.8300151892926	0.0052006755845047	19.7047516027223	0.00417413505868975	-5.25849200453695	0.031067997065666	-27.1962523752337	0.00234304562123559	12.9038397182496	1.39336261085191e-17	20.9083177779299	1.52931058482238e-11	16.7197348199907	0.000224583107976149	-101.072501362677	0.000626570687543427	14.0606083498034	0.000307332480256278	9.21787910692713	0.00946259922740882	33.4065614213123	0.00534508001242182	50.7457050845448	0.0011601357123779	97.5799502102783	7.8532139767753e-08	-325.184601172237	0.000259283502622747	8.00756044440246	0.0146934022147347	79.665656983864	0.0025071560931177	-158.788060785021	0.000593686386258065	14.718579470192	0.0107427230570243	75.0847936214156	0.000675020154782074	-60.4371987130512	0.00103721065703664	104.991634902006	0.00173443095161706	141.266206966133	1.68996094479948e-08	-30.5935674836927	0.00276321129544081	2.57821744751357	0.0228754067300635	5.33409930682776	1.71045607648783e-12	6.22677122427724	0.000792114866969842	18.1096127733744	0.00496889262497714	-17.8064896701645	0.00361573649851226	-4.87986244678754	0.0281443838228014	-35.7549094693217	0.00223697361301887
-6.00534747338784	0.0207202058417991	-56.4608376784929	0.000634993491168796	-20.4163893579235	0.00381984601134916	11.6621954973661	0.00795535879052578	12.0320756274327	0.00259737033287988	11.9821474267366	0.00681491343567912	3.10315299509482	0.0368244401206446	10.4955902381386	0.00946020982456966	54.3220679223015	0.00202412769942694	-2.08861419182892	0.0647702034673776	-0.773404557782388	0.0563470286241244	10.2321683564805	0.0120932322832497	51.3316125263116	4.56420785988827e-05	29.4208691768852	5.64895648193602e-05	-1.1399748741549	0.0311492467759461	-9.26324358458216	0.0151551082588896	0.711820611027319	0.114127109960961	8.24729971724886	4.08815486958045e-07	4.84753243902971	0.0188605044121153	9.64235431257272	0.00651544634805227	-47.0003749278069	0.00187056077402168	-42.4715300471384	0.00200588809696873	5.78281245677627	0.0319561820104227	-12.1221254502635	0.0133192679176427	-33.9496315119719	0.00291868161211545	6.12450677461912	0.025687282750885	10.8938357824393	0.000304001851522783	-112.640921764228	0.000988458689764979	-14.1872793823268	0.00690984400275388	-17.649375553161	0.00558276506649853	-0.259418652044152	0.0522363348577253	3.77498093775113	0.0491523491434466	3.87280552169092	0.0255889801233103	-48.285899650769	0.0018453008639228	10.9080323320517	0.00101749786802664	-24.746880799208	0.00362873784247865	-0.251803600707632	0.189733008761376	4.2796137565468	0.0145687039777607	-20.2096090679586	0.00330674162761488	25.5059232280975	1.14967921908404e-05	-3.29553337876319	0.0429612481411153	-28.4461627512143	0.00323868813761848	10.9232230421781	0.014161257414328	4.93330141690927	0.0199164638300439	-27.3560973843781	0.00494204680717472	-1.57845342612993	0.073778935196001	-0.996270244992271	0.0553589032026716	-10.5892423100753	0.0129255036939111	-12.7661998520693	0.00670784437140526	-8.21176747741262	0.0168613732422207	-5.11873405253285	0.0278194641188745	-11.6026797956658	0.00981773617128591	3.32603198529678	0.0291442496529332	4.61831875460016	0.000247071679865249	-6.68477086564464	0.0201040956417412	17.0115259622904	0.00388093587666632	15.0981524140946	0.0100603033102943	-2.63986044531727	0.0556518999969825	31.5834893188727	0.00103009805704077	-2.48159309977382	0.0472117926984994	7.26381720435253	0.00729427246042891	35.960953458412	1.01740860970186e-05	11.7725032139313	2.82183789118086e-06	12.8909855931071	0.000103987807275144	4.56962161384773	0.0328195643388517	-13.7392720543278	0.00540751388551193	-9.12514819585758	0.0154755655468767	-9.38884966179123	0.00692618166704232	33.890377948102	2.28193580507257e-17	16.7885331011807	0.000625658407356835	7.93324295748303	0.00993211069454161	6.55943987690455	0.0223534658347383	8.38910708060919	0.00852362519592913	-98.3669308121585	0.000804456432938057	8.22714873167418	0.00908322046251641	7.84980270984765	0.00773431158979449	-21.0974662698511	0.00630827497471551	-76.4112032484096	0.00130379496451233	13.7289977147439	0.0092905301268053	-16.2559272674014	0.00650229255636648	-2.69227115614155	0.0385788364683008	2.39103969965421	0.0766785112340308	10.2096354056198	0.000621454230167368	-33.7983427856655	0.00208079034317249	15.2152102473208	1.05043463555099e-06	6.14952271518429	0.00900088958081064	6.02296283829321	1.09340075045691e-07	-138.800084596526	0.000682399809984306	1.30637384238741	0.122114730000002	-56.3133219290354	0.0011720724445336	5.72654104516878	0.0167723544243639	-30.8638171722153	0.00286663849924489	-34.6808094093983	0.00309164272823642	23.6202775046999	5.58847131732722e-13	10.4952121563129	5.21395776950641e-14	9.20955699402886	0.0132215265932512	7.77352010712671	0.00787835369115994	-43.8303077364257	0.00163244569751617	16.1161894171768	0	18.1121084584026	0.00545769150944797	8.77692719179022	3.76778505938295e-07	-5.0760385330422	0.0274594787052081	12.089209031845	0.0160947745397833	24.6252293049646	0.00514395317624856	13.1070509949855	0.00386583104512814	11.5271849794635	5.20050451691629e-06	13.1026650217383	0.00158607512509281	8.90967419412152	0.00230599674760098	-3.30188620379145	0.0288801818080569	-32.7239400870182	0.00274107218820668	-20.8391584250985	0.00401130476765807	13.4299504676581	0.0060983781589307	-125.618296304207	0.000823202427616186	-36.1175687483735	0.00275218939938525	26.3735262905993	0.00414368416406895	7.57978397498283	2.03035881891881e-07	21.7244538162348	0.0032554315602129	5.04095160014314	0.019113440477662	7.89058552560459	0.0203348924004184	10.9297594485936	0.0135612835815271	-16.047250835054	0.00946543760288207	18.6248776446954	0.00658246810593173	4.94082889439382	0.0378936479101297	38.2925325174187	0.00059405432170178	4.76521574374808	0.0332636985276783	29.7987067779429	0.00427314962758538	-33.7905380590007	0.0035125117664387	29.7757769919521	0.00340345494829114	14.5586050526607	0.0130376430143821	9.33620746499628	0.0191195212844625	8.2333229506981	0.0229277289671287	24.6517995106741	0.000345958625939775	11.4563385444891	0.0147328408107232	-74.7735631424014	0.000775323313386085	-4.24160018701604	0.0228659071043681	-40.7488732337005	0.00125232092031302	6.05684020356928	0.0128549900432043	-24.2317087505453	0.00464035843888512	-74.7484924774323	0.000409066871244539	23.2561169216046	0.00274707199162425	-11.6585781192571	0.0107679763446665	11.3750569977042	0.00605853915171463	-129.647527956971	0.000693757490864744	-45.5844180341391	0.00149450590927615	-34.3176038923646	0.00337431069270288	-9.81645520910161	0.00740481518466401	-45.4884060709204	0.00197198758338671	54.1524371416102	0.00144094479421884	-123.104418130602	0.00069613634868073	3.62872187004103	0.051055510456821	-84.1201562143453	0.00136042123921447	103.375842275781	0.00191630099614549	-36.3951384075942	0.00206320030315593	98.0115016756732	0.000433182990647002	-36.3874225783458	0.00234077336499043	-3.95037901682517	0.0192068201640177	-31.3735692934395	0.00203812269561333	5.08433701267939	0.021603483938233	82.5697259305655	1.26874917590804e-05	-29.3640562375382	0.00232150189818312	26.694939341096	0.0031642649949736	10.894574539221	0.0154945773440605	-254.959168382428	0.00043401579025152	7.3899182822398	0.0164573772429718	-31.1239034212409	0.00243236382462378	-86.2830074334614	0.00121110607736961	-49.9838419141805	0.00200521763645134	-64.8410944893415	0.00140912190249052	-161.533113134378	0.000633362438371201	-177.254968912037	0.000592808632914265	17.6368057264272	0.002492586345214	7.27768633881257	0.00274647947216496	-43.8129373856392	0.00178577494690573	63.2839837523594	2.43492201793377e-20	8.56378378316261	0.004102811509542	27.7751252695192	1.04726964304841e-09	-35.9454066992289	0.00245574831648206	33.4548301965632	0.00340353590535679	30.4619093238127	2.85934526117979e-14	10.8555168065067	0.0105190335096053	-63.1093255634748	0.00112119943413965	-36.8245533583532	0.00289286034724842	-82.0377419818852	0.000981021934392619	-112.19025941515	0.000883487384936822	-170.962964115115	0.000617260745215262	27.9341206372207	0.00370621390745158	-127.369680331324	0.000617563191033983	7.25324186465174	1.75840555018542e-12	-29.4181271874449	0.00270650729635293	-53.6597929142241	0.00186762474480635	-56.9650502931654	0.00187602227850745	18.4547083899752	0.00276772691236319	11.8440014958394	0.000332185931528096	14.8949499881044	1.18308530853108e-08	55.5280693314473	0.00876863879763293	-71.2296244199953	0.00117525043419038	-90.4147419362241	0.0010008633152526	38.3200497813433	0.00572758317876398	-172.339419246168	0.000471765766662407	-177.960892915369	0.000536674768834725	23.0424226673882	0	-81.1104746819458	0.00106336685023575	34.1927924308019	4.54002689938511e-15	-42.9615157972835	0.00158514233777745	-21.1684826097184	0.00423404327148055	-67.4580888992183	0.00173557428923779	39.1332292348738	9.91070533582116e-20	-38.8415771184806	0.00172337028831277	-88.9702137683002	0.000991864827601991	-84.0216882041867	0.00083759060778848	4.96018846914846	0.0206117037313044	-146.034914297592	0.000758163309029813	27.1619914012374	2.41928961376762e-18	53.7945397162521	0	25.6806120117091	0.00675516057024284	48.1820117730386	6.06259833229721e-18	46.6718092723524	3.44937296507028e-14	0.125741523438023	0.0367094503557076	10.4434071215555	0.00472691339140638	-200.071081730709	0.000544207868569093	-60.8017376911718	0.00182138829454822	-31.6023975059334	0.00210769910166157	14.9482402646041	0.00718906302424578	-17.0511173365781	0.00580320645157808	15.6867702117982	8.53321604253568e-07	-27.4427259296213	0.00430871787879294	-67.1807393794571	0.00132710481610441	-1.68823356929085	0.0368731639544709	1.4693423707714	0.0429484684835446	24.7783428060535	5.41575056260522e-10	3.41859030638297	0.0536675442086731	-0.856526072950224	0.058010939726707	1.73899777931128	0.0198195541052359	42.8151421000066	0.00234395747912545	-18.4853096947169	0.00517948124458281	7.02389970138801	0.0131755456279665	-24.6145332745357	0.00484518614993296	21.7256478859995	0.0107923611440238	-28.724085408453	0.00483218550881062	54.0973024608478	0.0111891895869026	-19.3223405438292	0.00604400451263631	3.77539350131434	0.0358407346287165	2.78776203910115	0.0648817061016354	13.6314429580354	0.00358580975343416	26.1302902912559	0.00252685370969822	14.3649289108054	0.000342238110634567	-0.608166381084182	0.112997228835311	17.4012306587854	0.0098636418765106	-20.2244021304819	0.00589092525930409	3.13281348043833	0.0472932461605237	-37.3570084899204	0.00246676969777513	8.88074660024487	0.00446703153414364	37.8530415496282	0.00155856936270826	10.1943280072156	1.35926550502119e-17	8.80705639918286	0.00855773938927413	12.5938397572016	0.00529729329637908	-12.868377458381	0.00717728203724888	11.8500049615387	0.00479565240377534	-4.51225626231521	0.0257670945793417	22.5188383000943	0	-2.10587066164215	0.0197070571400722	11.9147893284601	0.00593930317415895	13.7184886456489	4.77094748266453e-16	-55.5241955361798	0.00158022755719649	-6.99325949745586	0.0210930535292764	-37.6594311573021	0.00286234663162077	-15.5038389179607	0.00906699455809057	-10.4434629249659	0.0107770371277239	-8.57277020533373	0.0200016909861167	9.43919714444387	0.00922191891929011	-24.8449715126638	0.00394622087900014	19.052982486157	0.00572504619315762	8.80898226298122	0.0220896161768734	2.44933068165498	0.0395456206355784	18.9186300309315	6.48276885713421e-18	-11.0321717363952	0.0133354278805743	-34.323759054707	0.00190619385600162	-2.87100109097832	0.0367234246341657	-106.342566704728	0.000800803894332788	14.0506074006184	0.00226096970305718	8.03696795383854	0.0106601094520441	-1.8610509276532	0.0356610992580118	-3.85042537778174	0.0398074540085134	18.7948845797744	0.00109035740976717	7.36539553941547	0.0100796582020391	-2.16587346519373	0.056310014825911	6.7724666387547	3.89858615861963e-05	28.9210734390148	0.00507678399988741	20.7774740580021	0.00387306234282157	-4.61990240624521	0.0332412478501526	-26.6054910258806	0.00255095580732775	13.5044710801579	3.40925916289202e-14	21.9709384354766	6.05220289963215e-10	17.7275545399907	8.30883500085003e-05	-99.604909564134	0.000672927431048034	14.8505409271261	0.00082122437726329	9.80933535268555	0.0082301717191361	34.9668138557774	0.00379117884048155	53.9057452353675	0.000993156323454981	101.938481742847	1.33605343356528e-11	-319.053306998707	0.000280654901540757	10.4773765979904	0.0138662590264524	83.2013776880374	0.00252745209907228	-155.612302423098	0.000643893640207557	16.2657346344676	0.00877786726544236	79.5514683789905	0.000778356795413632	-58.9392410512237	0.0011328658492539	111.09663863893	0.00169323024535456	147.492616439281	3.08498339765179e-14	-29.994027235383	0.00299644371408198	4.08520138942495	0.0224561813014527	5.58395200960604	3.33018025494447e-16	6.60963614339483	0.000762154735096859	19.0690312927118	0.00395697644838024	-17.5330491100342	0.00388787271460154	-4.20100774939321	0.0300968338902095	-35.0680632081152	0.00242537293653624
-4.91747177936012	0.0218565201698937	-55.5790986863953	0.00068379839278341	-20.0362965624445	0.00412800770611371	12.6888020244925	0.00701016994731664	12.7018063188538	0.00150249041576877	12.7355220582909	0.0076701885390582	4.03424560682976	0.0346968792770031	11.336715660099	0.00894856280376158	56.9791305343523	0.00214929247981436	-1.73593039923964	0.068242609238035	-0.222391956664026	0.0572444585214659	10.9623758690338	0.0118721176652251	54.0382866585185	1.28609243927699e-05	30.8262667075711	0.000344282914347663	-0.148738540644466	0.0315446884410515	-8.83800174690502	0.0165409387785526	1.03378668212915	0.109305620517787	8.69772357964691	5.41585101570349e-08	5.30936527009683	0.0139091979239752	10.4512161159889	0.00563074610491389	-45.2401780734563	0.00205072124201505	-41.6911329536584	0.0021671567476207	6.66063105783147	0.0274931047026942	-11.4238949710866	0.0145002422047072	-33.2146222646315	0.00316608675111399	6.82941130054269	0.0201398176292854	11.5393072107151	0.000279696976496784	-110.059008871542	0.00107409088285739	-13.7323020314273	0.0075487267588439	-17.2721114509781	0.00605674772964581	0.313832621934347	0.052527426629285	4.25884219181728	0.0414146823599817	4.18314042181373	0.0226959974585466	-47.3410801295076	0.00199621161701519	11.5255245995916	0.000401520571003698	-24.2498661319663	0.00392997009805128	-0.0932057542837379	0.193230957827849	4.61722931508672	0.0120993608931209	-19.8900662954295	0.00355640163174468	26.7218845156112	7.92787332298238e-07	-2.84130112983146	0.0457144831853724	-26.9938800494736	0.00354786228265486	11.5347925734485	0.013098868658741	6.74736518516563	0.0190735347736271	-25.1907563978949	0.00536576396004172	-1.25368790150464	0.0773107608096381	-0.514811371912044	0.0571282111150076	-10.0674017794459	0.0141189812779014	-12.4230493104117	0.00731176881215632	-7.69427607837829	0.0183992587091198	-4.36743802627458	0.0295255734578036	-11.1389154581575	0.0107475147053841	3.53650473156448	0.0265430973217654	4.8760050072917	0.000595650015644664	-6.36592153434032	0.0219821699122781	17.9071158713477	0.00331537811737056	16.1709586942937	0.00962376853656524	-2.3161300312378	0.0593238621498252	33.4168364367951	0.00154554073011408	-2.00711764164031	0.0497207020829173	7.78479847461564	0.00650224280591436	37.5581727492649	2.23263286282887e-07	12.322514045975	4.0877713631474e-05	13.5148424885817	1.06655035694042e-05	5.0792978758267	0.0265492364003066	-13.5207502666735	0.00581367783896633	-8.65072239023564	0.0169088697108856	-5.9088763443865	0.00719001218218051	35.3334999526655	1.19065278417076e-16	17.5175416343643	1.58557233301121e-05	8.59817465831824	0.0092768342295244	7.09777202494401	0.0207493696855727	8.94297212581262	0.00826381469418813	-96.7508486828216	0.000865523462140446	8.67527389986648	0.0107251492641338	8.34776452021707	0.00631499716478647	-19.9983015571836	0.00689553774709852	-74.7287251432104	0.00141645028750454	14.3736875294305	0.00746833698895605	-15.6062486241589	0.00712465310707822	-1.98683830947716	0.0401088812930741	2.76394191353857	0.0653798887231493	10.6842573778297	0.00312490571257428	-33.2424931423438	0.00223833993502616	15.8644935000439	1.01333533991214e-10	9.61739897238523	0.00895042774487578	6.32470703422252	1.51596506741892e-06	-136.067329348819	0.000737691614659521	1.59092319665037	0.10950641045825	-55.4883617471307	0.0012568083195419	6.00150182154549	0.0211568878367016	-30.2623689415333	0.00310142813046643	-33.8855130562122	0.0033605852278941	24.7162199016427	7.43249651248597e-11	10.9918923638777	1.35545932075574e-16	11.7628127120591	0.012536420120502	8.31059811100035	0.00720386600828874	-43.1340157288924	0.00175566086562062	16.8013252548463	0	18.9742902004486	0.00308327096510803	9.14908802826835	0.000343784410623011	-4.83035073029581	0.0299915047166679	13.5765877345268	0.0137672373520805	26.0600873123184	0.0048244199930079	14.1541353724476	0.00352616644296266	12.150038840724	4.33316484707892e-06	13.8303324186072	0.000763495686364644	9.50544567267196	0.00303473331648217	-2.48276739162749	0.030233068187318	-32.0641182211309	0.00296898092473811	-20.3302683668551	0.00436440546227801	14.1220114200761	0.00502687636347528	-122.920104129352	0.000892630428795493	-35.3526118340639	0.00298476988012915	27.5480663066922	0.00832634558409215	7.97757233083974	2.09492205660365e-08	23.0151069450147	0.002438127358435	5.51723814417723	0.0141412844727191	8.78871747560197	0.0161410851211914	12.1498472600965	0.0108265709441208	-14.8824688357696	0.0102915107022497	19.8615159195558	0.00635909483121653	5.68197497294308	0.0324893870815543	40.1472069967358	0.00144810157335378	5.78163563206153	0.0302482163853535	31.9140486140472	0.00389909581530001	-32.0665444014779	0.00384775473168549	31.7942985668243	0.00272631561028195	16.5321035123021	0.0112023187154097	10.7311913805494	0.0163280702703115	9.22968597477316	0.0195194466711884	26.0209240247276	0.000723995953867632	12.8642936918015	0.0120287417830038	-72.9710314151025	0.000845393474530812	-3.20109432937171	0.0238523280475002	-39.7965353888688	0.001363515653508	8.4254005497577	0.0126156291610214	-23.3638922266818	0.00507730115599795	-73.6325120328447	0.000440179512218601	24.9332487353937	0.00274619519638938	-11.1634649820803	0.0117789243254985	12.3523018697315	0.00504487092946814	-125.479707879066	0.000758509989032601	-44.5038348756395	0.00162922496854885	-33.5256186260202	0.00366511820791984	-9.66690442728338	0.00795853540761754	-44.5833804480531	0.00213670660097728	57.2124482603017	0.0013223313310418	-120.837847986868	0.000751865388404022	4.23174259945517	0.0447004087432914	-82.1736913283829	0.00147820236184801	108.111109771331	0.0016518530869549	-35.7793894340255	0.00222170430066555	102.25847997643	0.00164250523849579	-35.6709695519756	0.00253052349938993	-3.87901077814047	0.0207429076669573	-30.9286731142923	0.00218441991789702	5.60433988898013	0.0163882435092202	86.0141305903027	0.000962733344273475	-28.9159475336877	0.00249506462188056	28.0700372181411	0.00315399872940781	12.2336002462092	0.0125437895806861	-249.124464831962	0.000471652813390612	7.73887742201316	0.0106674628298361	-30.6314786775479	0.00261589153533703	-84.4164867938369	0.00131326387930646	-48.9213740533815	0.0021765350024989	-63.5453630598867	0.00152710983434764	-158.098674465683	0.000687606906916206	-173.546422409165	0.00064209731482093	18.9675137276141	0.00231928392828903	7.64865082324289	0.000974564099984748	-43.1042478525128	0.00192214134988829	65.9119924996376	2.18706632701131e-19	9.1457196452747	0.00552393682728893	28.9967733160723	5.51148179802516e-07	-35.2252964749373	0.00265975388206166	34.9932257271638	0.00116361252277153	31.8714455089588	3.72504532964414e-16	11.4108290980186	0.00595908662635056	-62.1293067974728	0.00120386420703116	-36.0094142982302	0.00314104088343711	-80.6367105633087	0.0010583144155674	-109.844076077123	0.00095713543119285	-167.126638891189	0.000669811914486335	29.6358598101612	0.00346897621365029	-125.13300059019	0.000666768282074702	7.56613452467495	2.66962676051489e-08	-28.8869422538768	0.00292265367201648	-52.5502927280453	0.00202485016358805	-55.6742691639109	0.0020379043153229	19.4781803709298	0.00335254706256154	12.4830730728639	0.000404724321324554	15.6116530250323	3.6037663923676e-07	57.7788586185127	0.0182261552231453	-69.9141596719693	0.00126860413324752	-88.6487126870431	0.00108275077540909	40.0125658343527	0.00388556897802834	-169.343846928397	0.000508424659980534	-174.452429171701	0.000580369508611665	24.0805466471392	7.71327411913446e-19	-79.5459390000284	0.00115178613772875	35.6302857391282	2.27300687007089e-08	-42.2881686571652	0.00170570775833235	-20.5759295398281	0.00461906466690615	-65.9038672554039	0.00188507444464923	40.8662954854817	2.23272065005718e-19	-38.2733273262095	0.0018481772623565	-87.283726940672	0.00107224780169897	-82.7267351100254	0.000899918024660557	6.67606617644065	0.0196613653567434	-142.714741133611	0.000824069072335844	28.3126552129457	1.24344202569322e-18	55.9674050537087	0	26.7903056689252	0.00816752725926901	50.1313089020059	9.67880656706762e-19	48.6726474099995	3.10803354878971e-09	1.02020685305434	0.0366449057941216	11.0546287826333	0.00336895417383084	-195.536283111487	0.00059113602893806	-59.4242898053099	0.00197826269277018	-31.1659662803111	0.00225618044727232	15.7030852092262	0.00940683298004871	-15.4410040292611	0.00631016842303218	16.5032484321374	9.45896644702974e-08	-25.9797856869766	0.00471972172465746	-65.9299118767262	0.00143453763461694	-0.844683749033621	0.0377218751605633	2.3231413192713	0.0416384086229795	25.9618424034242	2.25519583705302e-08	4.00126453498869	0.0476319565767768	-0.32189906178775	0.0592121027236787	3.39338390608216	0.0195282726788246	45.1373106809176	0.00257206519860782	-17.9434645333515	0.00564921106490546	7.58659427969002	0.0120170514396801	-22.9369648004596	0.00529666748162689	22.6439314092706	0.0100429716006222	-26.7750438231668	0.00527630809472298	56.3285506063539	0.00398798927171671	-17.4648032746586	0.00654807415978817	4.17493626269692	0.0264832126403653	3.24202337515711	0.0561521429799815	14.4035842033367	0.00198163464327674	27.2917423941138	0.00707505198527513	15.0031504773529	0.00349360184095223	-0.35821771999488	0.116554050505711	19.0785138229555	0.00820239550983481	-17.7456194748182	0.00632635439207698	3.87813750004598	0.0439308518801429	-36.2652644183806	0.00269015296232175	9.54458284059088	0.00453859467365557	40.1515532999552	0.00159503285705085	10.6274762588112	4.40597432179565e-18	9.47093034105191	0.00802554578803426	13.4897883916606	0.00540404398671933	-10.6347619379542	0.00769819736404702	12.873302120057	0.00371251645517368	-3.71580395748954	0.0272226654531484	23.5106437738466	0	-0.643155387622016	0.0201572576743962	12.5186297218291	0.00337591659225001	14.2946557231081	4.55298576255136e-18	-54.4782988093417	0.00170815278434288	-6.16879850180529	0.0225437654884994	-35.9043577032574	0.00312979958593524	-13.7842561026984	0.0097400808256239	-8.96832859557339	0.0115312810462529	-8.00553475975744	0.0217054458053476	9.87982969479335	0.0138255341852808	-24.1184857360361	0.00430625231606109	20.3268957942431	0.0054588344890182	9.79590641802252	0.0188010861246537	3.35594963748294	0.0383171642167888	19.717356147934	5.75380102897391e-18	-9.90561133840646	0.0143625176922701	-33.7975388418883	0.00204812180295685	-2.26134381943395	0.0384758299696671	-104.283748627918	0.000866690066843743	14.7645093207892	0.000905095122143965	8.49446483907135	0.0107938513112055	-1.17666458957227	0.0368721990307535	-3.39226735011241	0.0425001498549552	19.7375531933111	0.00256526897651391	7.7559144307846	0.0101494420946516	-1.69593475167879	0.0588654932280063	7.10605680518093	3.65319051174898e-06	31.0121316887371	0.00488011705038432	21.8501965132819	0.00380778213553272	-3.98131280795348	0.0352726340104722	-26.0147296765275	0.00277027140602585	14.1051024420661	1.01257961747881e-10	23.0335590930234	1.5347640107931e-08	18.7353742599908	2.62081522057565e-05	-98.1373177655911	0.000721817141235305	15.6404735044487	0.00177902878058797	10.400791598444	0.00639202017494553	36.5270662902426	0.00107570711165273	57.0657853861902	0.000964951096565723	106.297013275416	6.6884556627053e-17	-312.922012825177	0.00030364719781005	12.9471927515782	0.0128637271428787	86.7370983922107	0.000765266524966887	-152.436544061176	0.000697144251902723	17.8128897987432	0.00726751698290223	84.0181431365654	0.000887454396873039	-57.4412833893963	0.00123635535950456	117.201642375854	0.00138946593193567	153.71902591243	0	-29.3944869870733	0.00324594094349506	5.59218533133634	0.0216705570936678	5.83380471238432	1.94312511565114e-18	6.99250106251243	0.00129758204912372	20.0284498120493	0.00238719843494147	-17.2596085499039	0.0041775032425468	-3.52215305199888	0.0319137306001931	-34.3812169469086	0.00262359917985508
-3.82959608533241	0.0228474520423738	-54.6973596942977	0.000735679788720728	-19.6562037669654	0.0044557139922332	13.7154085516189	0.00652551287919823	13.371537010275	0.000847309504599406	13.4888966898452	0.00851393176478565	4.96533821856471	0.0321657287828066	12.1778410820593	0.00834957296739894	59.636193146403	0.00213284337284098	-1.38324660665036	0.0712282315483277	0.328620644454334	0.0574480935274045	11.692583381587	0.0114720004783803	56.7449607907254	1.34963102676403e-05	32.2316642382571	0.00128493472628973	0.84249779286597	0.0315568279720537	-8.41275990922787	0.0179926304857423	1.35575275323099	0.10299603861	9.14814744204496	5.88086823435745e-09	5.77119810116395	0.0104558658667303	11.2600779194051	0.00520301054266725	-43.4799812191057	0.0022399400680002	-40.9107358601784	0.00233728423482934	7.53844965888667	0.023252431871709	-10.7256644919098	0.0157059332298902	-32.4796130172911	0.00342953884409111	7.53431582646625	0.0157859005893472	12.1847786389908	0.000495927514135172	-107.477095978855	0.00116420705275244	-13.2773246805279	0.00823363970785442	-16.8948473487952	0.00655520763275131	0.887083895912847	0.0521412095609598	4.74270344588344	0.0346263653510947	4.49347532193655	0.0199578271328557	-46.3962606082461	0.0021555439971756	12.1430168671315	0.0001355515414801	-23.7528514647246	0.00424653323663003	0.0653920921401561	0.194232170650049	4.95484487362665	0.0104153917088764	-19.5705235229004	0.00381731839704714	27.9378458031249	3.25118434108471e-08	-2.38706888089974	0.0482259436828126	-25.541597347733	0.00386953771863415	12.1463621047189	0.0109622341348788	8.56142895342199	0.0179774594327533	-23.0254154114117	0.00578978844817509	-0.928922376879347	0.0801816952157928	-0.0333524988318175	0.0583314588879525	-9.54556124881652	0.0153569776245921	-12.0798987687541	0.00794865176494609	-7.17678467934396	0.0199746099954122	-3.6161420000163	0.0310713938933665	-10.6751511206492	0.011720907308242	3.74697747783217	0.0226772124044362	5.13369125998324	0.00158552553856881	-6.04707220303601	0.0239325807253705	18.802705780405	0.003673085718122	17.2437649744929	0.00885730482242896	-1.99239961715833	0.0627322311985342	35.2501835547176	0.00214969145915165	-1.53264218350681	0.0518923682618758	8.30577974487876	0.00579364100434032	39.1553920401178	1.35690626272348e-09	12.8725248780187	0.0003395553362729	14.1386993840563	6.78099084329177e-07	5.58897413780567	0.0216656424618719	-13.3022284790191	0.00624648410422352	-8.1762965846137	0.0184023791899366	-2.42890302698176	0.00737895781790655	36.7766219572291	1.27396013423298e-10	18.2465501675479	4.33661042980608e-08	9.26310635915346	0.00893138250712843	7.63610417298347	0.0194431739470599	9.49683717101605	0.00759396014177074	-95.1347665534847	0.000931709026179387	9.12339906805879	0.0130758202182906	8.8457263305865	0.00543033946510649	-18.8991368445162	0.0075087203943319	-73.0462470380112	0.00153501441947793	15.0183773441171	0.00493351568148774	-14.9565699809163	0.00777725200056056	-1.28140546281277	0.041203094010417	3.13684412742293	0.05462199087358	11.1588793500396	0.00890104341814718	-32.686643499022	0.00240896942428693	16.5137767527671	2.35455379085885e-16	13.0852752295862	0.00878813163571706	6.62645123015184	1.67128126561321e-05	-133.334574101112	0.000797331906649776	1.87547255091333	0.0960625801878689	-54.663401565226	0.00134731762827335	6.27646259792219	0.0166257090253023	-29.6609207108512	0.0033479811368737	-33.090216703026	0.00364373957032928	25.8121622985854	4.66401709344714e-09	11.4885725714425	5.39977121810374e-19	14.3160684300893	0.0117015825113196	8.84767611487398	0.00680167819203777	-42.437723721359	0.00188633878938594	17.4864610925159	0	19.8364719424946	0.00223531693398994	9.52124886474648	0.00646013939403531	-4.58466292754943	0.0326222121076135	15.0639664372086	0.0117505257563114	27.4949453196721	0.00424341587292089	15.2012197499097	0.00355753052536713	12.7728927019844	1.84840030086512e-05	14.557999815476	0.000307106267659581	10.1012171512224	0.00368136554296066	-1.66364857946354	0.0313473821525837	-31.4042963552436	0.0032085647834925	-19.8213783086118	0.00473657129746366	14.8140723724941	0.00323847264162924	-120.221911954496	0.000965619341903084	-34.5876549197542	0.00323179427300414	28.722606322785	0.00435237557016016	8.37536068669665	1.71255540768335e-09	24.3057600737946	0.00164002154336159	5.99352468821132	0.0105162167033891	9.68684942559934	0.0127115752984046	13.3699350715993	0.00870506378320118	-13.7176868364852	0.0111242962941635	21.0981541944161	0.00632699872825227	6.42312105149236	0.0273893208239154	42.0018814760528	0.00258412352236819	6.79805552037499	0.026979379563613	34.0293904501516	0.003407323078931	-30.3425507439551	0.00419637797395265	33.8128201416965	0.00222284073677998	18.5056019719435	0.00953517849871868	12.1261752961026	0.0137841907219018	10.2260489988482	0.0165866061264474	27.390048538781	0.00128982404465062	14.2722488391139	0.00975526341845842	-71.1684996878035	0.000920724007229734	-2.16058847172739	0.0246404357521903	-38.8441975440371	0.00148421367201649	10.7939608959461	0.0122203683567658	-22.4960757028183	0.00553556002531956	-72.5165315882572	0.000472716437062112	26.6103805491829	0.00284543684885579	-10.6683518449035	0.0128340077808416	13.3295467417589	0.00442483791961242	-121.311887801162	0.000828071624759163	-43.42325171714	0.00177145473390819	-32.7336333596759	0.00397115374939486	-9.51735364546516	0.00853792312224201	-43.6783548251858	0.00230980971267586	60.2724593789932	0.00122560764290268	-118.571277843134	0.000811094854991391	4.83476332886931	0.038440022756715	-80.2272264424204	0.00160238040626121	112.846377266881	0.00152816361548926	-35.1636404604567	0.00239375517526322	106.505458277186	0.00229292955384499	-34.9545165256053	0.00273526302354082	-3.80764253945576	0.02237276380056	-30.483776935145	0.0023367834906076	6.12434276528087	0.012707711196155	89.45853525004	0.00389977922935497	-28.4678388298372	0.00267628407475284	29.4451350951863	0.00284172563862635	13.5726259531974	0.0100661736515515	-243.289761281496	0.000511259127406013	8.08783656178653	0.00426072960833007	-30.1390539338548	0.00280768086818016	-82.5499661542123	0.00142169683766762	-47.8589061925824	0.00235673003467872	-62.2496316304319	0.00165115343219056	-154.664235796987	0.000744677557673763	-169.837875906292	0.000694435320024805	20.2982217288009	0.0021735774922969	8.0196153076732	0.000383723849903619	-42.3955583193864	0.00206471934491068	68.5400012469159	0	9.7276555073868	0.00706944725531004	30.2184213626253	4.93828021218983e-05	-34.5051862506456	0.00287411167597382	36.5316212577644	0.00021542788588155	33.280981694105	2.03419892248458e-17	11.9661413895305	0.00259811425486121	-61.1492880314707	0.00129351446034927	-35.1942752381072	0.00340214937886624	-79.2356791447322	0.00113928045803058	-107.497892739096	0.00103524447597635	-163.290313667262	0.000725974489979504	31.3375989831016	0.00307571354074968	-122.896320849056	0.00071863098070478	7.87902718469815	2.55150280648858e-05	-28.3557573203087	0.00315246032077735	-51.4407925418664	0.00219014780969649	-54.3834880346564	0.00221035788059988	20.5016523518843	0.00358812433810854	13.1221446498885	0.000986782833790302	16.3283560619603	6.52343117243414e-06	60.029647905578	0.00739834520758285	-68.5986949239432	0.00136891310614067	-86.8826834378621	0.00116874993864363	41.7050818873621	0.00120991346178074	-166.348274610626	0.000547804789443952	-170.943965428034	0.000627768131881942	25.1186706268902	2.5815525135214e-18	-77.9814033181111	0.0012447090555272	37.0677790474544	0.000236563550372532	-41.6148215170468	0.00183173379510614	-19.9833764699378	0.00502559035163582	-64.3496456115895	0.00204236870086524	42.5993617360896	3.63034378980986e-20	-37.7050775339384	0.00198068175309789	-85.5972401130438	0.00115707661425367	-81.4317820158641	0.000965327276626961	8.39194388373285	0.0184597957094708	-139.394567969631	0.000893528534576292	29.463319024654	0	58.1402703911653	0	27.8999993261412	0.001881975823138	52.0806060309732	0	50.6734855476465	1.07304563180914e-05	1.91467218267066	0.0360974322068118	11.6658504437112	0.00215144869486684	-191.001484492265	0.000641069712883601	-58.046841919448	0.00214544494059191	-30.7295350546888	0.00241062151244654	16.4579301538484	0.0101995994334499	-13.8308907219441	0.00681934735722277	17.3197266524767	8.16800162611971e-09	-24.5168454443318	0.00514547444233639	-64.6790843739954	0.00154876663309255	-0.00113392877639029	0.0381431396591689	3.17694026777121	0.0397494111996254	27.1453420007949	5.55561486668932e-07	4.5839387635944	0.0416154995020396	0.212727949374724	0.0596318493416708	5.04777003285305	0.0189773584988336	47.4594792618287	0.00263126474981746	-17.4016193719862	0.00614991310913	8.14928885799202	0.0111406214684112	-21.2593963263835	0.0057596515636426	23.5622149325418	0.00312177096017005	-24.8260022378807	0.00572979913318995	58.5597987518599	0.000321905531563381	-15.6072660054879	0.00704802873490059	4.5744790240795	0.0190107852977044	3.69628471121307	0.0477118563274357	15.1757254486381	0.000937953278264455	28.4531944969717	0.0105376915953181	15.6413720439004	0.0106402797217656	-0.108269058905577	0.118932615720381	20.7557969871256	0.00686074769674578	-15.2668368191545	0.00674148685060264	4.62346151965362	0.0401340450878456	-35.1735203468408	0.00292659221031283	10.2084190809369	0.00497027692084899	42.4500650502822	0.00175477750820939	11.0606245104068	0	10.134804282921	0.00746320370814522	14.3857370261196	0.00538402244945401	-8.40114641752738	0.00818998902092287	13.8965992785753	0.00312623952861606	-2.91935165266388	0.0285100866749982	24.5024492475989	2.44742417013111e-18	0.819559886398125	0.0203874677977443	13.122470115198	0.00140511048347116	14.8708228005674	1.65421936423251e-18	-53.4324020825036	0.00184238918787161	-5.34433750615472	0.0239106738755102	-34.1492842492127	0.00340721228473769	-12.0646732874361	0.0103863991982266	-7.49319426618091	0.0122363115531207	-7.43829931418115	0.0234202515900811	10.3204622451428	0.01226196935081	-23.3919999594085	0.00468816072660066	21.6008091023292	0.00498276816818181	10.7828305730638	0.0160774152801329	4.2625685933109	0.0365758397688335	20.5160822649365	6.1635737515279e-19	-8.77905094041776	0.0153635787022755	-33.2713186290696	0.00219629060228893	-1.65168654788958	0.0399323818563825	-102.224930551108	0.000935882809665473	15.4784112409601	0.000266850268466334	8.95196172430416	0.010358936570931	-0.492278251491346	0.0376674837673924	-2.93410932244307	0.045008771117909	20.6802218068479	0.00429911752376076	8.14643332215373	0.0083142718590634	-1.22599603816385	0.060925145002034	7.43964697160716	2.28275121949545e-07	33.1031899384594	0.00459606267548066	22.9229189685618	0.00405810861924931	-3.34272320966174	0.037088488078836	-25.4239683271745	0.00300113540709375	14.7057338039743	7.01574018946957e-08	24.0961797505701	2.62855099299502e-07	19.7431939799908	7.02543895394921e-06	-96.6697259670483	0.000774368782766054	16.4304060817714	0.00312182694169445	10.9922478442024	0.00443284219052771	38.0873187247078	0.000139507652650842	60.2258255370129	0.00101112728459333	110.655544807985	0	-306.790718651646	0.000328056416427088	15.4170089051661	0.0117398020581073	90.2728190963841	6.23744489366702e-05	-149.260785699254	0.000754485755590443	19.3600449630189	0.00614260144024179	88.4848178941403	0.000976738900618191	-55.9433257275689	0.00134560022642046	123.306646112779	0.000963979450641481	159.945435385578	0	-28.7949467387636	0.00350810990324701	7.09916927324773	0.0205995318650955	6.0836574151626	3.45412759332119e-17	7.37536598163002	0.00243238571648268	20.9878683313868	0.00160315950746781	-16.9861679897736	0.00448628745392321	-2.84329835460455	0.0335541092560904	-33.694370685702	0.00283362472151692
-2.7417203913047	0.0236705071005437	-53.8156207022001	0.000789923061221771	-19.2761109714864	0.00479907444275264	14.7420150787453	0.00633122051459313	14.0412677016961	0.000718098779286182	14.2422713213995	0.00914572630270883	5.89643083029966	0.0293581524871626	13.0189665040197	0.00755578425551823	62.2932557584538	0.00177790242654983	-1.03056281406108	0.0736745203856973	0.879633245572697	0.0569574497340252	12.4227908941402	0.0108815898565652	59.4516349229323	4.80038582320308e-05	33.6370617689431	0.00292800530263121	1.8337341263764	0.0311884775128562	-7.98751807155073	0.0194902697016765	1.67771882433282	0.0954820889973337	9.59857130444302	5.20628078896441e-10	6.23303093223106	0.00815138944023811	12.0689397228212	0.00505439779960626	-41.7197843647551	0.00243792219938021	-40.1303387666984	0.00252072356207072	8.41626825994187	0.0194374556412178	-10.0274340127329	0.0169279160498917	-31.7446037699506	0.00371123825385956	8.23922035238981	0.0124936441752145	12.8302500672666	0.000969408478984342	-104.895183086169	0.00125894754526914	-12.8223473296284	0.00895367420891979	-16.5175832466123	0.0070785905265116	1.46033516989135	0.0511299331039997	5.22656469994959	0.0288788033321121	4.80381022205936	0.0172869120330527	-45.4514410869846	0.00232709775902074	12.7605091346714	3.90109409494546e-05	-23.2558367974829	0.00458356300006262	0.223989938564051	0.192978708824772	5.29246043216658	0.00917068211623922	-19.2509807503713	0.00409842314772265	29.1538070906386	7.72951710449886e-10	-1.93283663196801	0.0504335514097734	-24.0893146459924	0.00420331931093758	12.7579316359893	0.00833375695491172	10.3754927216783	0.0166846930959079	-20.8600744249285	0.00620956502804463	-0.604156852254055	0.082378947295553	0.448106374248409	0.0589407046522489	-9.02372071818712	0.0166283064603644	-11.7367482270966	0.0086340927256033	-6.65929328030963	0.0215768133126329	-2.86484597375802	0.0324254683753964	-10.2113867831409	0.0127359203358626	3.95745022409986	0.0179417727899196	5.39137751267478	0.0037029157038742	-5.72822287173169	0.025947779951845	19.6982956894623	0.00512605487410146	18.316571254692	0.00778448415546352	-1.66866920307886	0.0658150953062319	37.0835306726401	0.00268924121201074	-1.0581667253733	0.0536763431238354	8.82676101514187	0.0052094123009649	40.7526113309706	1.90275068028127e-12	13.4225357100624	0.0017077993845582	14.7625562795309	2.64906351752105e-08	6.09865039978464	0.0180249997399128	-13.0837066913648	0.0067068262866999	-7.70187077899176	0.0199361946875842	1.05107029042297	0.00749830794271329	38.2197439617926	2.58285563117023e-06	18.9755587007315	1.13454984887042e-11	9.92803805998867	0.00862670937084248	8.17443632102293	0.0181843442823444	10.0507022162195	0.00655489352001461	-93.5186844241478	0.00100104695818745	9.57152423625109	0.0146715411567567	9.34368814095592	0.00527480660619997	-17.7999721318487	0.00813783928408764	-71.3637689328121	0.0016595469345998	15.6630671588036	0.00565527345232946	-14.3068913376738	0.00845889680880049	-0.57597261614838	0.0418898978449951	3.5097463413073	0.0448353202625292	11.6335013222495	0.0138275544464505	-32.1307938557003	0.0025873258006376	17.1630600054902	1.82678768727966e-18	16.5531514867871	0.00852556743423854	6.92819542608115	0.00012757287055363	-130.601818853405	0.000860164183508155	2.16002190517629	0.0824692316233568	-53.8384413833213	0.00144313056689385	6.5514233742989	0.00827683195854799	-29.0594724801692	0.00361232528787565	-32.2949203498399	0.00394195209011487	26.9081046955281	1.56964580987694e-07	11.9852527790073	1.10662458780806e-18	16.8693241481196	0.0107710382194572	9.38475411874762	0.00668721373435768	-41.7414317138257	0.00202606575762605	18.1715969301854	0	20.6986536845405	0.00378782591432168	9.89340970122462	0.0325093966425675	-4.33897512480304	0.0353507246550061	16.5513451398904	0.0100745626254419	28.9298033270258	0.0036419652819455	16.2483041273718	0.00381591465638722	13.3957465632449	7.56786101213681e-05	15.2856672123448	0.000102688353262824	10.6969886297729	0.00410259398186552	-0.844529767299584	0.0321685116914296	-30.7444744893563	0.0034671698749571	-19.3124882503684	0.00512720621130285	15.506133324912	0.00165721783277276	-117.523719779641	0.00104339165634915	-33.8226980054446	0.00349105159464749	29.8971463388779	0.000690401616114858	8.77314904255356	1.09202651789176e-10	25.5964132025745	0.000986870095075918	6.4698112322454	0.00799483804530753	10.5849813755967	0.0100078352478851	14.5900228831022	0.00713758060295601	-12.5529048372008	0.0119558625602663	22.3347924692764	0.00636210170032439	7.16426713004162	0.0228155628799254	43.8565559553699	0.00303364389355218	7.81447540868845	0.0236618747522847	36.144732286256	0.00283345492241458	-28.6185570864323	0.00455771217811883	35.8313417165688	0.00187991504789066	20.4791004315849	0.00807464395702602	13.5211592116558	0.0115758437937942	11.2224120229233	0.0141405781297486	28.7591730528345	0.00194601727060851	15.6802039864263	0.00792526352295562	-69.3659679605046	0.0010012215253783	-1.12008261408307	0.0252015528279882	-37.8918596992055	0.00161149452359971	13.1625212421345	0.0116976617652758	-21.6282591789547	0.00601444311645422	-71.4005511436696	0.000507643381797003	28.287512362972	0.00299750590731206	-10.1732387077267	0.0139312405746814	14.3067916137862	0.00399482229433507	-117.144067723258	0.00090107352254771	-42.3426685586405	0.00192129386812655	-31.9416480933316	0.00429923981045854	-9.36780286364693	0.0091419620092798	-42.7733292023185	0.00249136754103875	63.3324704976847	0.00115596784766089	-116.304707699401	0.000874463114703901	5.43778405828345	0.0325162343914696	-78.280761556458	0.00173632027689503	117.581644762431	0.00160031153703353	-34.547891486888	0.00257388225815096	110.752436577942	0.000592803094010354	-34.238063499235	0.00295093776001584	-3.73627430077105	0.0240796858466146	-30.0388807559978	0.0025016190467201	6.64434564158161	0.0102464182909845	92.9029399097772	0.00251878689760206	-28.0197301259867	0.00286534926713645	30.8202329722314	0.00282124275163116	14.9116516601856	0.00808312618121901	-237.45505773103	0.000552854131721197	8.43679570155989	0.00103949481087531	-29.6466291901618	0.00301483682943472	-80.6834455145878	0.00153785040364751	-46.7964383317834	0.00254589065006741	-60.953900200977	0.00178132908035525	-151.229797128291	0.000804603686209006	-166.12932940342	0.000750422440951016	21.6289297299878	0.00201655669962942	8.39057979210351	0.000608562855614897	-41.68686878626	0.00221466256373019	71.1680099941942	0	10.3095913694989	0.00857703821215606	31.4400694091784	0.000836907328061613	-33.7850760263539	0.00310035964341045	38.070016788365	2.21879477517068e-05	34.6905178792511	2.02743269343617e-14	12.5214536810424	0.000867066405901152	-60.1692692654686	0.00138716787704791	-34.3791361779841	0.00367686801009057	-77.8346477261557	0.0012239526919804	-105.15170940107	0.00111895650924886	-159.453988443335	0.000785721245142738	33.0393381560421	0.00266468500893688	-120.659641107922	0.000772920085583162	8.19191984472135	0.00166705298417665	-27.8245723867406	0.00339312573053303	-50.3312923556876	0.0023639017889341	-53.0927069054019	0.00239148576633007	21.5251243328389	0.00323555426407991	13.761216226913	0.00230141152648872	17.0450590988883	7.05452032203341e-05	62.2804371926433	1.98717271583749e-18	-67.2832301759172	0.00147498597420062	-85.1166541886811	0.00126171552017679	43.3975979403714	0.000171248485892259	-163.352702292855	0.000589437441661338	-167.435501684366	0.000677507670555924	26.1567946066413	5.14249245268973e-16	-76.4168676361938	0.00134218737566389	38.5052723557806	0.00547501253174691	-40.9414743769284	0.00196325277669472	-19.3908234000475	0.00546222437746275	-62.7954239677751	0.00221015026208089	44.3324279866975	0	-37.1368277416674	0.00212177252426334	-83.9107532854156	0.00124847668352671	-80.1368289217027	0.00103585597875162	10.1078215910251	0.0170662935959928	-136.07439480565	0.000966466487599743	30.6139828363623	0	60.3131357286219	0	29.0096929833572	3.52039289931769e-05	54.0299031599404	0.00119610828129962	52.6743236852936	0.00142950453747917	2.80913751228698	0.0350927761623937	12.277072104789	0.00127469964029844	-186.466685873043	0.000693503946430275	-56.6693940335861	0.00232100137793907	-30.2931038290665	0.00257758947453281	17.2127750984705	0.00918103397551718	-12.220777414627	0.00732439633115799	18.136204872816	5.65358880334583e-10	-23.053905201687	0.00558390671889806	-63.4282568712646	0.00166846998908183	0.842415891480837	0.0381226909846269	4.03073921627112	0.0373696619182936	28.3288415981656	8.25060030138007e-06	5.16661299220011	0.0358634712626658	0.747354960537196	0.059348323974538	6.70215615962393	0.0181937744552591	49.7816478427397	0.00244607184951993	-16.8597742106208	0.00668033884880769	8.71198343629403	0.0103327069598216	-19.5818278523074	0.00623091535658772	24.4804984558129	0.0103945134879819	-22.8769606525946	0.00618912324076164	60.791046897366	3.03957030822203e-06	-13.7497287363173	0.0075381641345363	4.97402178546209	0.0132733859773354	4.15054604726903	0.0398864483215241	15.9478666939395	0.000379346168684027	29.6146465998296	0.0138127722463599	16.2795936104479	0.01240591609818	0.141679602183725	0.120077769304629	22.4330801512958	0.00579900257765767	-12.7880541634909	0.00712961945928268	5.36878553926126	0.0360795723091791	-34.081776275301	0.00317867683444901	10.8722553212829	0.00554680335451845	44.7485768006091	0.00195756392603598	11.4937727620024	0	10.79867822479	0.0068468886719887	15.2816856605785	0.00512388045194362	-6.16753089710056	0.00864432389197059	14.9198964370936	0.00286753374949354	-2.12289934783822	0.0296031892889492	25.4942547213512	1.14591538644173e-16	2.28227516041827	0.0203951263508028	13.7263105085669	0.000423079882539047	15.4469898780266	0	-52.3865053556655	0.00198513645766307	-4.51987651050415	0.0251427451453707	-32.394210795168	0.0036934490602644	-10.3450904721738	0.0109958150815639	-6.01805993678843	0.0128822728432332	-6.87106386860487	0.0251300427225317	10.7610947954923	0.00627018935321578	-22.6655141827809	0.00509530176170556	22.8747224104153	0.00437147584730373	11.7697547281051	0.0139014002860421	5.16918754913886	0.03442603240155	21.3148083819389	0	-7.65249054242906	0.0163209525816594	-32.7450984162509	0.00235393844347882	-1.0420292763452	0.0410617858800895	-100.166112474298	0.00100842223131187	16.1923131611309	5.75049534435368e-05	9.40945860953696	0.00942248410469474	0.192108086589577	0.0380844358112349	-2.47595129477374	0.0472742252189569	21.6228904203847	0.00515109964212068	8.53695221352286	0.00543612270379044	-0.756057324648909	0.0624351995849923	7.77323713803338	9.4331771859369e-09	35.1942481881817	0.00422995872355198	23.9956414238416	0.00412674716001818	-2.70413361137001	0.0386515211291151	-24.8332069778214	0.0032464817891	15.3063651658825	1.13731991566998e-05	25.1588004081169	3.21118618219601e-06	20.7510136999909	1.59568711231455e-06	-95.2021341685054	0.000829148959958811	17.220338659094	0.0044256327146879	11.5837040899608	0.00274322393486078	39.647571159173	0.000462737571836166	63.3858656878356	0.00103558649746884	115.014076340554	1.94618173536375e-19	-300.659424478116	0.000353646981585376	17.886825058754	0.0105501691174359	93.8085398005575	1.11787644277444e-07	-146.085027337331	0.000814651281985856	20.9072001272945	0.00532433257401169	92.9514926517151	0.00107892721859455	-54.4453680657414	0.00146065181394653	129.411649849703	0.000573404188841565	166.171844858726	0	-28.1954064904539	0.00378310427497321	8.60615321515912	0.0193076536059792	6.33351011794089	1.22438543812869e-13	7.75823090074761	0.00411238637747754	21.9472868507243	0.00245835930126376	-16.7127274296433	0.00480846834989241	-2.16444365721022	0.0349436889497089	-33.0075244244954	0.0030590289871565
-1.65384469727699	0.024306371586087	-52.9338817101026	0.00084756629026498	-18.8960181760073	0.00516023137017529	15.7686216058717	0.00629868365359218	14.7109983931172	0.00113812308798629	14.9956459529537	0.0094604646266143	6.8275234420346	0.0264057079039826	13.86009192598	0.0065786526310874	64.9503183705045	0.00149054235622245	-0.677879021471805	0.075526117444919	1.43064584669106	0.0557953897965641	13.1529984066935	0.0101244131979571	62.1583090551392	0.000154932739753018	35.042459299629	0.00410009177056359	2.82497045988683	0.0304554814777835	-7.56227623387358	0.0210236971411221	1.99968489543465	0.0870841092634486	10.0489951668411	3.75676856503949e-11	6.69486376329818	0.00672101384271415	12.8778015262374	0.0050486235081719	-39.9595875104046	0.0026443239549084	-39.3499416732184	0.00271273213512244	9.29408686099707	0.0161523796908451	-9.32920353355606	0.0181570835940047	-31.0095945226102	0.00400654904665377	8.94412487831337	0.010139064821369	13.4757214955424	0.00172441479232919	-102.313270193482	0.00136076131950854	-12.3673699787289	0.00970606570664827	-16.1403191444293	0.00764230022829217	2.03358644386985	0.0495455689025738	5.71042595401575	0.0241673033092292	5.11414512218218	0.0147707267468402	-44.5066215657232	0.00250671812595403	13.3780014022113	9.54167565295198e-06	-22.7588221302412	0.00494210401425488	0.382587784987945	0.189548255384271	5.6300759907065	0.00811933271295246	-18.9314379778422	0.00439330843930658	30.3697683781522	1.06943510020742e-11	-1.47860438303628	0.0523145064297917	-22.6370319442518	0.00454788395784126	13.3695011672597	0.0057534222670001	12.1895564899347	0.0152528346588954	-18.6947334384453	0.00662034196480066	-0.279391327628762	0.0838546434260408	0.929565247328636	0.0589458614481917	-8.50188018755773	0.0179262248780015	-11.393597685439	0.00935238240916225	-6.14180188127531	0.0231911648189034	-2.11354994749975	0.0335592747182327	-9.74762244563254	0.013796883978166	4.16792297036755	0.0130326122919	5.64906376536631	0.00744066778484218	-5.40937354042738	0.0280298302025861	20.5938855985196	0.00703966181283129	19.3893775348912	0.0065253042151546	-1.3449387889994	0.068514906397528	38.9168777905625	0.00301767385227049	-0.583691267239788	0.0549431578789596	9.34774228540498	0.00480947035162753	42.3498306218235	5.92916554017215e-16	13.972546542106	0.00532893002401013	15.3864131750055	6.32547446947841e-10	6.60832666176361	0.0154197577433513	-12.8651849037104	0.00718706687050017	-7.22744497336982	0.0214978995176396	4.53104360782771	0.00754698697867126	39.6628659663562	0.000988759909802068	19.7045672339151	2.76680603199732e-16	10.5929697608239	0.00820734144867733	8.71276846906239	0.0168216545579407	10.6045672614229	0.00528214351936558	-91.9026022948109	0.00107343169314334	10.0196494044434	0.0145049870061581	9.84164995132535	0.00586992039212709	-16.7008074191812	0.00877886429944672	-69.6812908276129	0.00179190423421892	16.3077569734902	0.00877961780379316	-13.6572126944313	0.00917286777802354	0.129460230516006	0.0421532383629906	3.88264855519166	0.0363187153442998	12.1081232944594	0.0115759774288891	-31.5749442123785	0.00277346453346049	17.8123432582133	3.5448628122699e-19	20.021027743988	0.0081777938897508	7.22993962201046	0.000675992548091289	-127.869063605697	0.00092591882800371	2.44457125943925	0.0693407131582661	-53.0134812014166	0.00154286725562108	6.82638415067561	0.00266437508877107	-28.4580242494871	0.00389148112219812	-31.4996239966538	0.00426225567202112	28.0040470924709	3.41930025692634e-06	12.4819329865721	6.0963776829744e-19	19.4225798661498	0.0097980066098384	9.92183212262126	0.00683358184471081	-41.0451397062925	0.0021718782655242	18.8567327678549	0	21.5608354265865	0.00603838607500128	10.2655705377028	0.017842049381258	-4.09328732205665	0.0381376183161018	18.0387238425722	0.00873484600740244	30.3646613343796	0.00318502531600042	17.2953885048339	0.00417013124576419	14.0186004245054	0.000254514377818956	16.0133346092136	2.97748817410666e-05	11.2927601083233	0.00419675885455315	-0.0254109551356301	0.0326745501845147	-30.0846526234691	0.00373888178149914	-18.803598192125	0.00553662379280693	16.19819427733	0.000800790377162754	-114.825527604785	0.00112589158805737	-33.0577410911349	0.00376280408275937	31.0716863549707	4.93590161041882e-05	9.17093739841046	5.37068454791983e-12	26.8870663313544	0.000528874754268521	6.94609777627949	0.0062637306292988	11.4831133255941	0.00794717727487321	15.810110694605	0.00603405434152797	-11.3881228379164	0.0127778260543264	23.5714307441367	0.00630067995994238	7.90541320859089	0.0188645176682492	45.7112304346869	0.0022927821609099	8.83089529700191	0.0204368279634472	38.2600741223604	0.00223037377851697	-26.8945634289095	0.00493051452712213	37.849863291441	0.00164849310402776	22.4525988912263	0.0068345537550766	14.9161431272089	0.00974373526911573	12.2187750469983	0.0121463662438653	30.128297566888	0.00247107078584475	17.0881591337387	0.00651480552876915	-67.5634362332057	0.00108597045842274	-0.0795767564387511	0.0254960591140164	-36.9395218543738	0.0017454347295748	15.531081588323	0.0110886446887857	-20.7604426550912	0.00651315481342477	-70.284570699082	0.000544608506006496	29.9646441767611	0.00315227636103589	-9.67812557054986	0.0150753028564748	15.2840364858135	0.00363029504479272	-112.976247645353	0.000977446923929834	-41.262085400141	0.00208216147564635	-31.1496628269873	0.00464509023903796	-9.2182520818287	0.00979064414861805	-41.8683035794511	0.00268405047278132	66.3924816163762	0.0011725341490503	-114.038137555667	0.000940772125101391	6.04080478769759	0.0271078231804427	-76.3342966704955	0.00187672600799579	122.31691225798	0.001153875274185	-33.9321425133193	0.00276205411853053	114.999414878698	1.43918890620349e-05	-33.5216104728648	0.00317666339390101	-3.66490606208634	0.0258810337437618	-29.5939845768505	0.00267332025347204	7.16434851788235	0.00867485158390336	96.3473445695145	3.38018340462516e-05	-27.5716214221363	0.00306948296482852	32.1953308492765	0.00342496206185236	16.2506773671738	0.00657314045581233	-231.620354180564	0.000597441108430118	8.78575484133325	0.000153278128804017	-29.1542044464688	0.0032315810138151	-78.8169248749632	0.00165954984549889	-45.7339704709843	0.0027463889329618	-59.6581687715222	0.00192158280675272	-147.795358459595	0.000868190860119017	-162.420782900548	0.000809045440234389	22.9596377311747	0.00183730040962606	8.76154427653383	0.00176473035318214	-40.9781792531336	0.00237548181485807	73.7960187414724	0	10.891527231611	0.00987857238965382	32.6617174557314	0.00384646264754446	-33.0649658020623	0.00334296231490961	39.6084123189656	3.61209101681881e-05	36.1000540643973	8.66921058960961e-12	13.0767659725543	0.000220412057861909	-59.1892504994666	0.00148477569157682	-33.5639971178611	0.00397208758797955	-76.4336163075792	0.00131464294633782	-102.805526063043	0.00120663618554604	-155.617663219409	0.00084832620378984	34.7410773289826	0.00234922384109625	-118.422961366789	0.000830647714890353	8.50481250474456	0.015840284338586	-27.2933874531725	0.0036465996078848	-49.2217921695088	0.00255095873809437	-51.8019257761474	0.00258135435181713	22.5485963137934	0.00243355380332102	14.4002878039376	0.00451838284596773	17.7617621358162	0.000459675108512303	64.5312264797086	0	-65.9677654278912	0.00158592765937938	-83.3506249395001	0.00135914892737011	45.0901139933808	9.65517988373016e-06	-160.357129975084	0.000632943753617527	-163.927037940699	0.000729591929462896	27.1949185863923	1.01799969431795e-12	-74.8523319542764	0.00144618010938045	39.9427656641069	0.00827813337609341	-40.2681272368101	0.00210473874267565	-18.7982703301572	0.00591964312983056	-61.2412023239607	0.00238779035200953	46.0654942373054	0	-36.5685779493963	0.00226865181435616	-82.2242664577874	0.00134415906170641	-78.8418758275414	0.0011093869942734	11.8236992983172	0.0155445738661371	-132.754221641669	0.00104324862419609	31.7646466480706	0	62.4860010660785	7.71007886650967e-19	30.1193866405732	4.68821929219141e-08	55.9792002889077	0.0166097212186994	54.6751618229407	0.00870442962585164	3.7036028419033	0.0336739336675287	12.8882937658669	0.000846187190974654	-181.931887253821	0.000748457130103945	-55.2919461477242	0.00250499215568681	-29.8566726034443	0.00275126655344815	17.9676200430926	0.00666496225204236	-10.61066410731	0.00782011281337483	18.9526830931553	4.56490807100811e-10	-21.5909649590422	0.00603272596440186	-62.1774293685337	0.00179443942827337	1.68596571173806	0.0376454403487461	4.88453816477103	0.0346025052666657	29.5123411955363	7.52494256382617e-05	5.74928722080583	0.0305597710939789	1.28198197169967	0.0583785570101033	8.35654228639482	0.0172130921455201	52.1038164236507	0.00203765488327824	-16.3179290492554	0.00723499578824211	9.27467801459603	0.00944902205821204	-17.9042593782314	0.00670649622622144	25.3987819790841	0.0103366716280658	-20.9279190673084	0.00664973471044906	63.0222950428721	0.00823210054737137	-11.8921914671467	0.00801270729026402	5.37356454684467	0.00903777152261739	4.60480738332499	0.0329048942915981	16.7200079392408	0.000130761965028618	30.7760987026875	0.0121201889419769	16.9178151769953	0.00618623729151689	0.391628263273027	0.119970496657249	24.1103633154659	0.00497208374146331	-10.3092715078272	0.00748429726294707	6.11410955886891	0.0319366282104182	-32.9900322037612	0.0034421928334913	11.5360915616289	0.00605841270131002	47.0470885509361	0.00213445885835177	11.926921013598	0	11.4625521666591	0.00618912341705347	16.1776342950375	0.00460135383028505	-3.93391537667374	0.0090534125860673	15.9431935956118	0.00282270852297037	-1.32644704301256	0.0304796589646906	26.4860601951035	1.62860450547251e-12	3.74499043443841	0.0201847548488091	14.3301509019359	9.15397268107923e-05	16.0231569554858	0	-51.3406086288274	0.0021370038786275	-3.69541551485359	0.0262334680022502	-30.6391373411233	0.0039872575716429	-8.62550765691153	0.0115583607505169	-4.54292560739596	0.0134579431873421	-6.30382842302858	0.0268179110479359	11.2017273458418	0.00177370431205482	-21.9390284061533	0.00552129668245401	24.1486357185014	0.00373848133704898	12.7566788831464	0.0122166723157245	6.07580650496682	0.0319626743941178	22.1135344989414	0	-6.52593014444037	0.0172092007698581	-32.2188782034322	0.0025210106472913	-0.432372004800825	0.0418408594888654	-98.1072943974879	0.0010866997807797	16.9062150813018	9.00252527691363e-06	9.86695549476976	0.0082392397864078	0.876494424670504	0.0381221170768023	-2.0177932671044	0.0492714550128747	22.5655590339214	0.0044425615209198	8.92747110489199	0.00281220858108451	-0.286118611133968	0.0633548088343099	8.10682730445961	2.56378331775389e-10	37.2853064379039	0.00379929062326779	25.0683638791214	0.00356216489743523	-2.06554401307827	0.0399413757197457	-24.2424456284684	0.00350796009561805	15.9069965277907	0.000436877659129473	26.2214210656636	2.89356705086907e-05	21.7588334199909	3.06269734044551e-07	-93.7345423699625	0.000886584037672207	18.0102712364167	0.00504888198334788	12.1751603357192	0.00151298863591878	41.2078235936381	0.00303268309795141	66.5459058386583	0.000968841924449071	119.372607873123	1.11397704036784e-19	-294.528130304586	0.000380584228915887	20.3566412123419	0.00934829555538845	97.3442605047309	2.9338021475035e-12	-142.909268975409	0.00087766626157536	22.4543552915701	0.00473589075003519	97.41816740929	0.00123889296623501	-52.947410403914	0.00158230040871887	135.516653586628	0.0003115754593412	172.398254331875	0	-27.5958662421442	0.00407940213711064	10.1131371570705	0.0178581489523833	6.58336282071917	1.47112688018069e-10	8.14109581986521	0.00605688375916993	22.9067053700617	0.0050937298268612	-16.439286869513	0.00514798428212277	-1.48558895981589	0.0360851233371403	-32.3206781632889	0.00329504748418771
-0.565969003249272	0.0247339795103403	-52.052142718005	0.000908922037779296	-18.5159253805282	0.00554714001452417	16.7952281329981	0.00633888772158148	15.3807290845383	0.00213169087702944	15.749020584508	0.00945509860105686	7.75861605376955	0.0234493676296193	14.7012173479404	0.0054899119565594	67.6073809825553	0.00164756616570302	-0.325195228882524	0.076740464675105	1.98165844780942	0.0540068331301484	13.8832059192467	0.00925258539988715	64.864983187346	0.000391645538354738	36.447856830315	0.00358195086234024	3.81620679339727	0.0293859915932925	-7.13703439619643	0.0225852103520673	2.32165096653649	0.0781318718274473	10.4994190292391	5.33841101009801e-12	7.1566965943653	0.005839075322022	13.6866633296536	0.00508164467500544	-38.199390656054	0.00285980658463688	-38.5695445797384	0.0029133837043447	10.1719054620523	0.0134196529076786	-8.63097305437922	0.0193776777292054	-30.2745852752697	0.00431555934005263	9.64902940423693	0.00856050614054966	14.1211929238181	0.00271071200292637	-99.7313573007958	0.00146719879829914	-11.9123926278295	0.0104899182437944	-15.7630550422464	0.00823167452870339	2.60683771784835	0.0474591396433233	6.19428720808191	0.0204172297349788	5.424480022305	0.0125583624340679	-43.5618020444617	0.0026944666347596	13.9954936697512	1.97819710850164e-06	-22.2618074629996	0.00531698741737389	0.541185631411839	0.184087155139635	5.96769154924643	0.0071095627085314	-18.6118952053131	0.00470051603403487	31.5857296656659	2.77441106851034e-11	-1.02437213410455	0.0538321584539529	-21.1847492425111	0.00489904043003484	13.98107069853	0.00365446830672125	14.0036202581911	0.0137403868356288	-16.5293924519621	0.00701722140993161	0.04537419699653	0.0845786980712002	1.41102412040886	0.0582904038647063	-7.98003965692834	0.0192434388338262	-11.0504471437814	0.0101032435789108	-5.62431048224098	0.0247969816066407	-1.36225392124147	0.034448000407213	-9.28385810812423	0.0148964611429637	4.37839571663525	0.00864172211379304	5.90675001805785	0.0128427246748964	-5.09052420912306	0.0301485313749538	21.4894755075769	0.00833817155460799	20.4621838150903	0.0052532346790868	-1.02120837491993	0.0707798318075205	40.750224908485	0.00304486239560592	-0.109215809106278	0.0557414636298741	9.86872355566809	0.00463479513625237	43.9470499126764	0	14.5225573741497	0.0101879795657293	16.0102700704801	1.52300679300141e-11	7.11800292374258	0.0136184802918372	-12.6466631160561	0.00769317830613533	-6.75301916774787	0.0230776273077718	8.01101692523244	0.00752603779777303	41.1059879709197	0.00766299824791629	20.4335757670987	2.73120197908889e-19	11.2579014616591	0.0076196402752087	9.25110061710185	0.0152957615521147	11.1584323066263	0.00395472063772256	-90.2865201654739	0.00115077003084149	10.4677745726357	0.0124655848995547	10.3396117616948	0.00704221416941606	-15.6016427065138	0.00942780009910297	-67.9988127224137	0.00193217979564762	16.9524467881768	0.00944147782497371	-13.0075340511888	0.00991467648352021	0.834893077180396	0.0419883463865075	4.25555076907603	0.0293424673939405	12.5827452666693	0.00530946815717272	-31.0190945690567	0.00297302599746722	18.4616265109364	0	23.488904001189	0.00776231423099735	7.53168381793978	0.00249791184612297	-125.13630835799	0.000995239574444089	2.72912061370221	0.0570917875679819	-52.1885210195119	0.0016487112282008	7.10134492705232	0.000560197701380359	-27.856576018805	0.00418321296352491	-30.7043276434677	0.00459727905939206	29.0999894894136	5.51813427378122e-05	12.9786131941369	0	21.9758355841801	0.00882418583508703	10.4589101264949	0.00719392206550791	-40.3488476987592	0.00232488810501689	19.5418686055244	0	22.4230171686325	0.00637322500960478	10.6377313741809	0.00155236415858818	-3.84759951931027	0.0409672164169487	19.526102545254	0.0077009457828462	31.7995193417333	0.00286273686501332	18.342472882296	0.0045190661359051	14.6414542857658	0.000702267413499259	16.7410020060824	7.50883002806931e-06	11.8885315868738	0.00394018027710624	0.793707857028327	0.0328810231169977	-29.4248307575818	0.00402307367224101	-18.2947081338816	0.00597399097247856	16.890255229748	0.000767951125149152	-112.12733542993	0.00121211614302348	-32.2927841768253	0.00405457414262107	32.2462263710636	1.93143511332311e-06	9.56872575426737	2.02246519258469e-13	28.1777194601343	0.000251277594010894	7.42238432031357	0.00514048128568746	12.3812452755915	0.00642488502134917	17.0301985061079	0.00529177901306524	-10.223340838632	0.0135791451603094	24.8080690189971	0.00600420520162826	8.64655928714016	0.0155809591447284	47.565904914004	0.00119824777258347	9.84731518531536	0.0174206833379915	40.3754159584647	0.00165430650693513	-25.1705697713868	0.00530998336385494	39.8683848663132	0.00146832186690792	24.4260973508677	0.00581072322566697	16.3111270427621	0.00829467400984744	13.2151380710734	0.010539292656213	31.4974220809415	0.00265318525095173	18.4961142810511	0.00547497492039448	-65.7609045059068	0.00117500948530297	0.960929101205572	0.0255519906279264	-35.9871840095421	0.00188717747044292	17.8996419345114	0.0104237694285446	-19.8926261312277	0.00703641281878558	-69.1685902544945	0.000583161480838348	31.6417759905503	0.00325873181095444	-9.18301243337304	0.0162483370166349	16.2612813578408	0.00326163765370072	-108.808427567449	0.00105711285698098	-40.1815022416415	0.0022518328411258	-30.357677560643	0.0050066499025023	-9.06870130001047	0.0104698558952964	-40.9632779565838	0.00288866699042524	69.4524927350677	0.00131401281714427	-111.771567411933	0.00101004865267036	6.64382551711172	0.022329085085956	-74.3878317845331	0.00202360813456952	127.05217975353	0.000459641151087292	-33.3163935397505	0.00296306281558092	119.246393179455	2.953583357223e-08	-32.8051574464945	0.00341470006922412	-3.59353782340164	0.0278050856485156	-29.1490883977033	0.00285168149024992	7.68435139418309	0.00769061698365838	99.7917492292517	8.58516933190663e-11	-27.1235127182858	0.0032819460093215	33.5704287263217	0.00441267404271466	17.5897030741619	0.00548338694168621	-225.785650630098	0.000644208987794003	9.13471398110662	1.34035434338121e-05	-28.6617797027758	0.00345736352814179	-76.9504042353386	0.00178682493576063	-44.6715026101853	0.00295944005581237	-58.3624373420673	0.00206858803451623	-144.360919790899	0.000935735701667007	-158.712236397676	0.000870320018546599	24.2903457323615	0.00164707817508583	9.13250876096414	0.00426153993833864	-40.2694897200072	0.0025430389606468	76.4240274887507	1.37014317416983e-19	11.4734630937231	0.0108260928047027	33.8833655022845	0.00679963286619447	-32.3448555777706	0.00359657167886518	41.1468078495662	0.000340754042770058	37.5095902495434	1.64953770302499e-09	13.6320782640662	4.2496881342795e-05	-58.2092317334645	0.00158946064314032	-32.7488580577381	0.00428076245003095	-75.0325848890027	0.00141005999483487	-100.459342725016	0.00129830846572707	-151.781337995482	0.000913802556595392	36.4428165019231	0.00215431897131317	-116.186281625655	0.000891874434529968	8.81770516476776	0.0475507020015065	-26.7622025196044	0.00391782321262455	-48.1122919833299	0.00274654121662799	-50.5111446468929	0.00278409228882586	23.572068294748	0.00153369869135564	15.0393593809622	0.0073975499815332	18.4784651727442	0.00182874970107876	66.7820157667739	0	-64.6523006798652	0.0017028275451251	-81.5845956903191	0.00146098781408417	46.7826300463901	1.45719924404176e-07	-157.361557657314	0.000678913947972967	-160.418574197031	0.000784772463286742	28.2330425661433	6.23664168452102e-10	-73.2877962723591	0.00155627667238019	41.3802589724331	0.00196440019771482	-39.5947800966917	0.00225282417541246	-18.2057172602669	0.00639759540649044	-59.6869806801463	0.00257344988211823	47.7985604879134	0	-36.0003281571252	0.00242366230811204	-80.5377796301592	0.00144415892191555	-77.5469227333801	0.00118593451603347	13.5395770056094	0.0139586876163853	-129.434048477688	0.00112522602914964	32.9153104597789	2.09823592089201e-12	64.6588664035351	2.87897937902418e-18	31.2290802977892	4.40106701549133e-12	57.928497417875	0.0285261221770679	56.6759999605877	0.0105857765223796	4.59806817151963	0.0318632939406976	13.4995154269447	0.000893752978473785	-177.397088634598	0.000807160951150387	-53.9144982618622	0.00270129048139348	-29.420241377822	0.00293150938637473	18.7224649877147	0.00379305042577986	-9.00055079999293	0.00830129284354201	19.7691613134945	6.66992823291737e-09	-20.1280247163974	0.00648982186188056	-60.9266018658029	0.00192937345012566	2.52951553199529	0.0366931885255097	5.73833711327093	0.0315598302883745	30.695840792907	0.000427030374856743	6.33196144941154	0.0258237270477959	1.81660898286214	0.0567611721725114	10.0109284131657	0.0160773989681381	54.4259850045618	0.00151794410122887	-15.7760838878901	0.00781342710268061	9.83737259289804	0.00843065861959358	-16.2266909041553	0.00718012009601592	26.3170655023552	0.00261669293338557	-18.9788774820223	0.00710512312389583	65.2535431883782	0.00625570418253997	-10.0346541979761	0.0084659031387581	5.77310730822726	0.00612028896358393	5.05906871938095	0.0268978566575573	17.4921491845422	3.8319452861498e-05	31.9375508055454	0.0064298080591056	17.5560367435428	0.00852517934860155	0.641576924362329	0.118628197252029	25.787646479636	0.00433622310888508	-7.83048885216346	0.00779949448447651	6.85943357847655	0.0278565323672492	-31.8982881322215	0.00371690476814884	12.1999278019749	0.00634557880423269	49.3456003012631	0.00224688670743037	12.3600692651936	1.17382921197393e-18	12.1264261085281	0.0055066400076461	17.0735829294965	0.00387702804322133	-1.70029985624693	0.00941020779362097	16.9664907541301	0.0029115530971464	-0.529994738186893	0.0311217152954522	27.4778656688558	4.1443952150422e-09	5.20770570845854	0.0197675799148171	14.9339912953048	1.41732384422915e-05	16.599324032945	3.39123836044734e-19	-50.2947119019893	0.00229563889579188	-2.87095451920302	0.027162626160423	-28.8840638870786	0.00428726929937345	-6.90592484164922	0.0120639274004827	-3.06779127800348	0.013953276057337	-5.7365929774523	0.0284662260288511	11.6423598961913	0.00026660979298598	-21.2125426295257	0.00596580300512175	25.4225490265875	0.00319215353033153	13.7436030381877	0.0109456090277696	6.98242546079478	0.02928407113359	22.9122606159439	1.373241985656e-18	-5.39936974645166	0.0180215522155397	-31.6926579906136	0.00269489153432807	0.177285266743549	0.0422552690959619	-96.0484763206778	0.00116852020688856	17.6201170014726	1.01910568050551e-06	10.3244523800026	0.00724987549773519	1.56088076275143	0.0377899192948054	-1.55963523943507	0.0509636324575852	23.5082276474582	0.00278228795336961	9.31798999626112	0.00114488980675812	0.183820102380972	0.0636575071004765	8.44041747088584	4.56664400342107e-12	39.3763646876262	0.00332962453723445	26.1410863344012	0.00246974041175575	-1.42695441478653	0.0409303317091728	-23.6516842791153	0.00378154294203853	16.5076278896989	0.00418374090235145	27.2840417232103	0.000195242795573511	22.7666531399909	4.95641414560173e-08	-92.2669505714196	0.000948157481719435	18.8002038137394	0.00461628501596714	12.7666165814776	0.000742433469131337	42.7680760281033	0.00606632784828786	69.705945989481	0.000800519979999195	123.731139405692	7.9807194303036e-19	-288.396836131056	0.000409425373392775	22.8264573659298	0.00818204343941308	100.879981208904	1.794157379033e-12	-139.733510613487	0.000944744555512953	24.0015104558458	0.0042838702152794	101.884842166865	0.00144743243397563	-51.4494527420865	0.00171209418944168	141.621657323552	0.000200969813104819	178.624663805023	8.25311107887668e-20	-26.9963259938345	0.00438951646286045	11.6201210989819	0.0163159991636718	6.83321552349745	4.73835330072805e-08	8.5239607389828	0.00777253076670581	23.8661238893992	0.00837007638860405	-16.1658463093827	0.0055100768679584	-0.806734262421557	0.036956428596959	-31.6338319020823	0.00354176695061114
0.521906690778437	0.0249119794200089	-51.1704037259074	0.000972873682059681	-18.1358325850492	0.00595069610824974	17.8218346601245	0.00639103830137531	16.0504597759594	0.00363457598116878	16.5023952160623	0.00918519373162115	8.6897086655045	0.0206143217873364	15.5423427699007	0.00438162268537291	70.264443594606	0.00194221320250163	0.0274885637067541	0.077289110212654	2.53267104892778	0.05165654671812	14.6134134317999	0.00833747928445713	67.5716573195529	0.000773611610715254	37.8532543610009	0.00198031205508113	4.8074431269077	0.0280060818882552	-6.71179255851929	0.024166543423563	2.64361703763832	0.0690074622603918	10.9498428916372	5.54180087186789e-11	7.61852942543241	0.00531026453171902	14.4955251330697	0.00507621997170648	-36.4391938017034	0.00308387632233137	-37.7891474862585	0.00312749331264802	11.0497240631075	0.0112312105005284	-7.93274257520237	0.0205762744758217	-29.5395760279293	0.00464409432189233	10.3539339301605	0.00758099240713429	14.7666643520939	0.00374791801116669	-97.1494444081094	0.00157825046748553	-11.45741527693	0.0113093584878618	-15.3857909400635	0.00884676440887526	3.18008899182685	0.0449567891330949	6.67814846214806	0.0175096972956495	5.73481492242781	0.0107812035325275	-42.6169825232002	0.00289396926021521	14.6129859372911	3.46840383958518e-07	-21.7647927957579	0.00570832457068215	0.699783477835734	0.176802388533354	6.30530710778636	0.00607354363777411	-18.292352432784	0.00502767353113548	32.8016909531796	2.05648876766248e-09	-0.570139885172827	0.054956727772233	-19.7324665407705	0.00525482062092853	14.5926402298004	0.00234128174295402	15.8176840264474	0.0122034187863194	-14.3640514654789	0.00738934791565284	0.370139721621824	0.0845396610760836	1.89248299348909	0.0570568697382997	-7.45819912629894	0.0205717085752726	-10.7072966021239	0.0108863815919422	-5.10681908320665	0.0263799293202619	-0.610957894983191	0.0350572180451939	-8.82009377061592	0.0160246823548056	4.58886846290294	0.00521003410423047	6.16443627074939	0.0190176856345251	-4.77167487781875	0.0322904395461381	22.3850654166343	0.00820686740467375	21.5349900952895	0.00413877482580974	-0.697477960840461	0.0725650302120828	42.5835720264074	0.00276680957651991	0.36525964902723	0.056059217256014	10.3897048259312	0.00468100119934405	45.5442692035293	0	15.0725682061934	0.0114041857646166	16.6341269659546	3.66452281451898e-13	7.62767918572155	0.0123958290015291	-12.4281413284017	0.00823214335148781	-6.27859336212593	0.0246648538517977	11.4909902426372	0.00743852109955141	42.5491099754832	0.00507081384324993	21.1625843002823	1.65569226252821e-19	11.9228331624943	0.0068890241565971	9.78943276514131	0.0136247467968106	11.7122973518298	0.00274483642798043	-88.670438036137	0.00123209581034532	10.915899740828	0.00925366030112	10.8375735720642	0.00846423868303651	-14.5024779938463	0.0100803794934523	-66.3163346172145	0.00207861158530604	17.5971366028634	0.00589027070584914	-12.3578554079462	0.010677495039006	1.54032592384478	0.0414020978476154	4.62845298296039	0.0238710218589275	13.0573672388792	0.00180612169925154	-30.463244925735	0.00318201868795424	19.1109097636595	0	26.9567802583899	0.00729794675586603	7.83342801386909	0.00647896417592747	-122.403553110283	0.00106892054752041	3.01366996796518	0.046019685984639	-51.3635608376072	0.00176052373496275	7.37630570342903	7.61285010174815e-05	-27.255127788123	0.00448933031466969	-29.9090312902816	0.00494700895832328	30.1959318863563	0.000465556904498862	13.4752934017017	0	24.5290913022103	0.00788610161706913	10.9959881303685	0.00772133632000949	-39.6525556912259	0.00248863353269585	20.2270044431939	0	23.2851989106785	0.00438455984829406	11.009892210659	1.73290587762704e-06	-3.60191171656388	0.0438228105092282	21.0134812479358	0.00692603255128274	33.234377349087	0.00255280208763901	19.3895572597581	0.00478417792461453	15.2643081470263	0.00159384429746772	17.4686694029512	1.62069378775037e-06	12.4843030654242	0.00339868222341329	1.61282666919228	0.0327884796711777	-28.7650088916945	0.00432261077889963	-17.7858180756383	0.00642957716150201	17.582316182166	0.00155155953264176	-109.429143255074	0.00130207770288059	-31.5278272625156	0.00435900792786694	33.4207663871564	3.71974265696126e-08	9.96651411012428	5.80473864707783e-15	29.4683725889142	0.00010539613480794	7.89867086434766	0.00447555748868522	13.2793772255889	0.00533180271973746	18.2502863176107	0.00480962481399846	-9.05855883934758	0.0143433434118427	26.0447072938574	0.005412814901526	9.38770536568942	0.0129533437511309	49.420579393321	0.000857608909459205	10.8637350736288	0.0147008336976012	42.4907577945691	0.00115159464170228	-23.446576113864	0.0056938644660571	41.8869064411854	0.00129187013152104	26.399595810509	0.0049949912651093	17.7061109583153	0.00720440744503217	14.2115010951485	0.00924132754355903	32.8665465949949	0.00248586160943365	19.9040694283635	0.00474334234554771	-63.9583727786078	0.0012699457220405	2.0014349588499	0.0253730562154039	-35.0348461647104	0.00203849049481569	20.2682022806998	0.00973223788677341	-19.0248096073641	0.00757611948915758	-68.0526098099069	0.000624229461562844	33.3189078043394	0.00327249373286236	-8.68789929619622	0.0174451071422043	17.2385262298681	0.00286211722185784	-104.640607489544	0.00114080055078748	-39.1009190831419	0.00242939088952361	-29.5656922942987	0.00538392891455447	-8.91915051819224	0.0111758289184593	-40.0582523337164	0.00310217945505661	72.5125038537592	0.00154784499670937	-109.5049972682	0.00108442843472875	7.24684624652586	0.0182350341065692	-72.4413668985706	0.0021778184407989	131.78744724908	9.27315733790591e-05	-32.7006445661818	0.00317456131803668	123.493371480211	5.07716521401387e-12	-32.0887044201242	0.00366770165852988	-3.52216958471693	0.0298115514161992	-28.704192218556	0.00304358167647281	8.20435427048383	0.00704334342907606	103.236153888989	2.85246447873966e-20	-26.6754040144353	0.00350276768204018	34.9455266033668	0.00519474949208408	18.9287287811501	0.00474161179064975	-219.950947079632	0.00069300025680689	9.48367312087998	6.75831388659722e-07	-28.1693549590828	0.00369835280503183	-75.0838835957141	0.00192174815730143	-43.6090347493862	0.00318179129258567	-57.0667059126125	0.00222208685136623	-140.926481122204	0.00100625012596367	-155.003689894804	0.000935426034134668	25.6210537335484	0.00147430264246586	9.50347324539446	0.00795359324296527	-39.5608001868807	0.00271737225459983	79.052036236029	1.72269791602256e-18	12.0553989558352	0.0113214980067651	35.1050135488376	0.00462868087346046	-31.6247453534789	0.00386124753651123	42.6852033801668	0.00153405917501941	38.9191264346896	1.39820245977782e-07	14.1873905555781	6.19059267625615e-06	-57.2292129674625	0.00169898524481694	-31.9337189976151	0.00460289798355949	-73.6315534704262	0.00150946829370116	-98.1131593869898	0.00139563508669978	-147.945012771555	0.000983439737107994	38.1445556748635	0.00202005664562329	-113.949601884521	0.000955709387550979	9.13059782479096	0.037622962674662	-26.2310175860363	0.00420064516668649	-47.0027917971511	0.00295068027552941	-49.2203635176383	0.00299660577957562	24.5955402757025	0.000812613564745465	15.6784309579867	0.010095065393905	19.1951682096721	0.00452594217104677	69.0328050538392	0	-63.3368359318392	0.00182729838302486	-79.8185664411381	0.00156862283582124	48.4751460993995	4.57388858153112e-10	-154.365985339543	0.000727758328846373	-156.910110453364	0.000843238363394442	29.2711665458943	1.18541526764611e-07	-71.7232605904418	0.00167122431901489	42.8177522807594	7.3679145365435e-05	-38.9214329565733	0.00240687568137679	-17.6131641903765	0.006895808264185	-58.1327590363319	0.00276712421938512	49.5316267385213	0	-35.4320783648542	0.00258829826283713	-78.851292802531	0.00155063278023284	-76.2519696392187	0.00126836868022027	15.2554547129016	0.012369257533187	-126.113875313707	0.00121073782492008	34.0659742714872	2.54211327675483e-07	66.8317317409917	2.88791469717523e-18	32.3387739550052	2.91289918531308e-17	59.8777945468423	0	58.6768380982348	0.00912787480287074	5.49253350113595	0.029789151514999	14.1107370880226	0.00139681540199121	-172.862290015376	0.000868630239748723	-52.5370503760003	0.00290710238299681	-28.9838101521997	0.00312552932009178	19.4773099323368	0.00166146548110984	-7.39043749267589	0.0087628086793791	20.5856395338338	7.96077606452603e-08	-18.6650844737527	0.00695069370613289	-59.6757743630721	0.00207012830646645	3.37306535225252	0.0353584183614848	6.59213606177084	0.028355464326552	31.8793403902777	0.00151653466335242	6.91463567801725	0.0217136947418856	2.35123599402462	0.0545542707519292	11.6653145399366	0.0148290719359215	56.7481535854728	0.00106117009193826	-15.2342387265247	0.0084180524751588	10.4000671712	0.00727976050930939	-14.5491224300792	0.00764740669635825	27.2353490256264	0.000150491091039487	-17.0298358967362	0.00755056835793343	67.4847913338843	0.000701340036475171	-8.17711692880544	0.0088921030037286	6.17265006960984	0.00414124035153364	5.51333005543691	0.0219056501588646	18.2642904298436	9.52388528625605e-06	33.0990029084033	0.00192250590355338	18.1942583100903	0.0269342666022979	0.891525585451632	0.116103603098944	27.4649296438061	0.00385345090561649	-5.35170619649976	0.00806975434077896	7.60475759808419	0.0239726654958502	-30.8065440606817	0.00400257984595935	12.8637640423209	0.00633118109264485	51.6441120515901	0.00228712643290469	12.7932175167892	4.91037107419418e-19	12.7903000503972	0.00480681147604671	17.9695315639555	0.00306497740159611	0.533315664179895	0.00970859032231676	17.9897879126484	0.00306756199456833	0.266457566638767	0.0315062944573758	28.4696711426081	1.84586921104762e-06	6.67042098247868	0.0191608922558418	15.5378316886738	1.56615703982536e-06	17.1754911104043	5.31722084116603e-19	-49.2488151751512	0.00246113147306455	-2.04649352355245	0.0279126294849677	-27.1289904330339	0.00459241616903165	-5.18634202638692	0.0124878236480664	-1.592656948611	0.0143596530143428	-5.16935753187601	0.030037920692397	12.0829924465408	4.95965341922044e-05	-20.4860568528981	0.00642890254031427	26.6964623346736	0.00279650215465677	14.730527193229	0.0100041423741442	7.88904441662274	0.0264863042681304	23.7109867329463	3.92962527776813e-18	-4.27280934846296	0.0187454487098608	-31.1664377777949	0.00287825405330135	0.786942538287924	0.0423000135441458	-93.9896582438677	0.0012538919866146	18.3340189216435	8.31317801078221e-08	10.7819492652354	0.00684980469918763	2.24526710083235	0.0371082639986652	-1.10147721176573	0.052318915043243	24.450896260995	0.00127572486515478	9.70850888763025	0.000381209757287035	0.653758815895912	0.0633322918883287	8.77400763731207	5.32813541922052e-14	41.4674229373485	0.00285238992104841	27.213808789681	0.00134422373538572	-0.788364816494799	0.0415964697062122	-23.0609229297622	0.00406726773724816	17.1082592516071	0.0117370428406959	28.3466623807571	0.000849154475588755	23.774472859991	6.75068514506074e-09	-90.7993587728767	0.00101215317746261	19.590136391062	0.00337069617113295	13.358072827236	0.000323530200793897	44.3283284625685	0.00340811584647061	72.8659861403037	0.000580441444816568	128.089670938261	1.61446101546463e-19	-282.265541957526	0.000439515965657722	25.2962735195177	0.00709885979021377	104.415701913078	6.9550862162391e-08	-136.557752251564	0.00101542373026914	25.5486656201214	0.0039083724544505	106.35151692444	0.001620553389813	-49.9514950802591	0.00184776425730938	147.726661060476	0.000225721318595725	184.851073278172	7.33154950204123e-20	-26.3967857455248	0.00471315240905525	13.1271050408933	0.0147440413531933	7.08306822627573	4.32904015470398e-06	8.90682565810039	0.00878659496696442	24.8255424087367	0.0100472001218191	-15.8924057492524	0.00588664326988699	-0.127879565027229	0.0375413518944944	-30.9469856408757	0.00380472847715035
[truncated: 5,363,811 more chars]
