# Supplementary material for: Precision treatment exploration of breast cancer based on heterogeneity analysis of lncRNAs at the single-cell level
Source: BMC Cancer. 2021 Aug 13;21:918. doi: 10.1186/s12885-021-08617-7 (PMC8361656; doi:10.1186/s12885-021-08617-7)
Supplement: Supplementary file 1 — Additional file 1. Density matrix.zip. [file 12885_2021_8617_MOESM1_ESM.zip › Supplementary table 1.3. Expression proportation of cells in each lncRNA (Figure 4b left).txt]

# Supplementary table 1.3. Expression proportation of cells in each lncRNA (Figure 4b left)
!Only the first 500 columns are presented because the file is too large.
ENSG00000233631.2.expression_value	ENSG00000233631.2.expression_density	ENSG00000241409.1.expression_value	ENSG00000241409.1.expression_density	ENSG00000241772.2.expression_value	ENSG00000241772.2.expression_density	ENSG00000243389.1.expression_value	ENSG00000243389.1.expression_density	ENSG00000250686.2.expression_value	ENSG00000250686.2.expression_density	ENSG00000257499.2.expression_value	ENSG00000257499.2.expression_density	ENSG00000260108.1.expression_value	ENSG00000260108.1.expression_density	ENSG00000260566.2.expression_value	ENSG00000260566.2.expression_density	ENSG00000260772.1.expression_value	ENSG00000260772.1.expression_density	ENSG00000267520.2.expression_value	ENSG00000267520.2.expression_density	ENSG00000272084.1.expression_value	ENSG00000272084.1.expression_density	ENSG00000273333.1.expression_value	ENSG00000273333.1.expression_density	ENSG00000273420.1.expression_value	ENSG00000273420.1.expression_density	ENSG00000117242.7.expression_value	ENSG00000117242.7.expression_density	ENSG00000126005.11.expression_value	ENSG00000126005.11.expression_density	ENSG00000131484.3.expression_value	ENSG00000131484.3.expression_density	ENSG00000157306.10.expression_value	ENSG00000157306.10.expression_density	ENSG00000164621.5.expression_value	ENSG00000164621.5.expression_density	ENSG00000167912.5.expression_value	ENSG00000167912.5.expression_density	ENSG00000170919.11.expression_value	ENSG00000170919.11.expression_density	ENSG00000174171.4.expression_value	ENSG00000174171.4.expression_density	ENSG00000175967.3.expression_value	ENSG00000175967.3.expression_density	ENSG00000177112.3.expression_value	ENSG00000177112.3.expression_density	ENSG00000177337.3.expression_value	ENSG00000177337.3.expression_density	ENSG00000177406.4.expression_value	ENSG00000177406.4.expression_density	ENSG00000177410.8.expression_value	ENSG00000177410.8.expression_density	ENSG00000177640.11.expression_value	ENSG00000177640.11.expression_density	ENSG00000177699.4.expression_value	ENSG00000177699.4.expression_density	ENSG00000177993.3.expression_value	ENSG00000177993.3.expression_density	ENSG00000179141.5.expression_value	ENSG00000179141.5.expression_density	ENSG00000179743.2.expression_value	ENSG00000179743.2.expression_density	ENSG00000179818.9.expression_value	ENSG00000179818.9.expression_density	ENSG00000179859.7.expression_value	ENSG00000179859.7.expression_density	ENSG00000180139.10.expression_value	ENSG00000180139.10.expression_density	ENSG00000180458.2.expression_value	ENSG00000180458.2.expression_density	ENSG00000180846.4.expression_value	ENSG00000180846.4.expression_density	ENSG00000181097.5.expression_value	ENSG00000181097.5.expression_density	ENSG00000182109.3.expression_value	ENSG00000182109.3.expression_density	ENSG00000183242.7.expression_value	ENSG00000183242.7.expression_density	ENSG00000183308.6.expression_value	ENSG00000183308.6.expression_density	ENSG00000184068.2.expression_value	ENSG00000184068.2.expression_density	ENSG00000184441.4.expression_value	ENSG00000184441.4.expression_density	ENSG00000185065.6.expression_value	ENSG00000185065.6.expression_density	ENSG00000185203.7.expression_value	ENSG00000185203.7.expression_density	ENSG00000185837.3.expression_value	ENSG00000185837.3.expression_density	ENSG00000186019.10.expression_value	ENSG00000186019.10.expression_density	ENSG00000186056.5.expression_value	ENSG00000186056.5.expression_density	ENSG00000186615.6.expression_value	ENSG00000186615.6.expression_density	ENSG00000187229.3.expression_value	ENSG00000187229.3.expression_density	ENSG00000188206.5.expression_value	ENSG00000188206.5.expression_density	ENSG00000188365.3.expression_value	ENSG00000188365.3.expression_density	ENSG00000188693.7.expression_value	ENSG00000188693.7.expression_density	ENSG00000189316.3.expression_value	ENSG00000189316.3.expression_density	ENSG00000196566.2.expression_value	ENSG00000196566.2.expression_density	ENSG00000196810.4.expression_value	ENSG00000196810.4.expression_density	ENSG00000196951.6.expression_value	ENSG00000196951.6.expression_density	ENSG00000197670.5.expression_value	ENSG00000197670.5.expression_density	ENSG00000197934.4.expression_value	ENSG00000197934.4.expression_density	ENSG00000197989.9.expression_value	ENSG00000197989.9.expression_density	ENSG00000203258.3.expression_value	ENSG00000203258.3.expression_density	ENSG00000203280.3.expression_value	ENSG00000203280.3.expression_density	ENSG00000203288.3.expression_value	ENSG00000203288.3.expression_density	ENSG00000203321.2.expression_value	ENSG00000203321.2.expression_density	ENSG00000203325.3.expression_value	ENSG00000203325.3.expression_density	ENSG00000203327.2.expression_value	ENSG00000203327.2.expression_density	ENSG00000203362.2.expression_value	ENSG00000203362.2.expression_density	ENSG00000203394.2.expression_value	ENSG00000203394.2.expression_density	ENSG00000203441.2.expression_value	ENSG00000203441.2.expression_density	ENSG00000203446.2.expression_value	ENSG00000203446.2.expression_density	ENSG00000203469.2.expression_value	ENSG00000203469.2.expression_density	ENSG00000203497.2.expression_value	ENSG00000203497.2.expression_density	ENSG00000203706.4.expression_value	ENSG00000203706.4.expression_density	ENSG00000203739.3.expression_value	ENSG00000203739.3.expression_density	ENSG00000204380.2.expression_value	ENSG00000204380.2.expression_density	ENSG00000204584.1.expression_value	ENSG00000204584.1.expression_density	ENSG00000204623.4.expression_value	ENSG00000204623.4.expression_density	ENSG00000204706.10.expression_value	ENSG00000204706.10.expression_density	ENSG00000204758.3.expression_value	ENSG00000204758.3.expression_density	ENSG00000204791.4.expression_value	ENSG00000204791.4.expression_density	ENSG00000204832.5.expression_value	ENSG00000204832.5.expression_density	ENSG00000204860.4.expression_value	ENSG00000204860.4.expression_density	ENSG00000204934.6.expression_value	ENSG00000204934.6.expression_density	ENSG00000204949.4.expression_value	ENSG00000204949.4.expression_density	ENSG00000205559.3.expression_value	ENSG00000205559.3.expression_density	ENSG00000205861.7.expression_value	ENSG00000205861.7.expression_density	ENSG00000205885.3.expression_value	ENSG00000205885.3.expression_density	ENSG00000205890.3.expression_value	ENSG00000205890.3.expression_density	ENSG00000205913.2.expression_value	ENSG00000205913.2.expression_density	ENSG00000206417.4.expression_value	ENSG00000206417.4.expression_density	ENSG00000206552.4.expression_value	ENSG00000206552.4.expression_density	ENSG00000206573.4.expression_value	ENSG00000206573.4.expression_density	ENSG00000213742.2.expression_value	ENSG00000213742.2.expression_density	ENSG00000213904.4.expression_value	ENSG00000213904.4.expression_density	ENSG00000214184.3.expression_value	ENSG00000214184.3.expression_density	ENSG00000214353.3.expression_value	ENSG00000214353.3.expression_density	ENSG00000214401.4.expression_value	ENSG00000214401.4.expression_density	ENSG00000214432.5.expression_value	ENSG00000214432.5.expression_density	ENSG00000214559.3.expression_value	ENSG00000214559.3.expression_density	ENSG00000214725.3.expression_value	ENSG00000214725.3.expression_density	ENSG00000215022.3.expression_value	ENSG00000215022.3.expression_density	ENSG00000215039.2.expression_value	ENSG00000215039.2.expression_density	ENSG00000215068.3.expression_value	ENSG00000215068.3.expression_density	ENSG00000215424.5.expression_value	ENSG00000215424.5.expression_density	ENSG00000215458.4.expression_value	ENSG00000215458.4.expression_density	ENSG00000218018.2.expression_value	ENSG00000218018.2.expression_density	ENSG00000219410.4.expression_value	ENSG00000219410.4.expression_density	ENSG00000220925.2.expression_value	ENSG00000220925.2.expression_density	ENSG00000223343.1.expression_value	ENSG00000223343.1.expression_density	ENSG00000223392.1.expression_value	ENSG00000223392.1.expression_density	ENSG00000223442.1.expression_value	ENSG00000223442.1.expression_density	ENSG00000223461.1.expression_value	ENSG00000223461.1.expression_density	ENSG00000223478.1.expression_value	ENSG00000223478.1.expression_density	ENSG00000223482.3.expression_value	ENSG00000223482.3.expression_density	ENSG00000223522.1.expression_value	ENSG00000223522.1.expression_density	ENSG00000223534.1.expression_value	ENSG00000223534.1.expression_density	ENSG00000223576.2.expression_value	ENSG00000223576.2.expression_density	ENSG00000223635.1.expression_value	ENSG00000223635.1.expression_density	ENSG00000223642.3.expression_value	ENSG00000223642.3.expression_density	ENSG00000223653.1.expression_value	ENSG00000223653.1.expression_density	ENSG00000223669.1.expression_value	ENSG00000223669.1.expression_density	ENSG00000223697.2.expression_value	ENSG00000223697.2.expression_density	ENSG00000223711.1.expression_value	ENSG00000223711.1.expression_density	ENSG00000223774.1.expression_value	ENSG00000223774.1.expression_density	ENSG00000223776.4.expression_value	ENSG00000223776.4.expression_density	ENSG00000223797.1.expression_value	ENSG00000223797.1.expression_density	ENSG00000223799.1.expression_value	ENSG00000223799.1.expression_density	ENSG00000223813.2.expression_value	ENSG00000223813.2.expression_density	ENSG00000223882.1.expression_value	ENSG00000223882.1.expression_density	ENSG00000223960.2.expression_value	ENSG00000223960.2.expression_density	ENSG00000223969.1.expression_value	ENSG00000223969.1.expression_density	ENSG00000224020.1.expression_value	ENSG00000224020.1.expression_density	ENSG00000224043.3.expression_value	ENSG00000224043.3.expression_density	ENSG00000224046.1.expression_value	ENSG00000224046.1.expression_density	ENSG00000224057.1.expression_value	ENSG00000224057.1.expression_density	ENSG00000224063.1.expression_value	ENSG00000224063.1.expression_density	ENSG00000224066.1.expression_value	ENSG00000224066.1.expression_density	ENSG00000224086.3.expression_value	ENSG00000224086.3.expression_density	ENSG00000224093.1.expression_value	ENSG00000224093.1.expression_density	ENSG00000224138.1.expression_value	ENSG00000224138.1.expression_density	ENSG00000224152.1.expression_value	ENSG00000224152.1.expression_density	ENSG00000224157.1.expression_value	ENSG00000224157.1.expression_density	ENSG00000224165.1.expression_value	ENSG00000224165.1.expression_density	ENSG00000224189.2.expression_value	ENSG00000224189.2.expression_density	ENSG00000224195.1.expression_value	ENSG00000224195.1.expression_density	ENSG00000224220.1.expression_value	ENSG00000224220.1.expression_density	ENSG00000224272.2.expression_value	ENSG00000224272.2.expression_density	ENSG00000224328.1.expression_value	ENSG00000224328.1.expression_density	ENSG00000224358.1.expression_value	ENSG00000224358.1.expression_density	ENSG00000224424.7.expression_value	ENSG00000224424.7.expression_density	ENSG00000224505.2.expression_value	ENSG00000224505.2.expression_density	ENSG00000224533.3.expression_value	ENSG00000224533.3.expression_density	ENSG00000224536.1.expression_value	ENSG00000224536.1.expression_density	ENSG00000224596.3.expression_value	ENSG00000224596.3.expression_density	ENSG00000224597.5.expression_value	ENSG00000224597.5.expression_density	ENSG00000224616.1.expression_value	ENSG00000224616.1.expression_density	ENSG00000224623.1.expression_value	ENSG00000224623.1.expression_density	ENSG00000224645.1.expression_value	ENSG00000224645.1.expression_density	ENSG00000224660.1.expression_value	ENSG00000224660.1.expression_density	ENSG00000224699.4.expression_value	ENSG00000224699.4.expression_density	ENSG00000224721.1.expression_value	ENSG00000224721.1.expression_density	ENSG00000224733.1.expression_value	ENSG00000224733.1.expression_density	ENSG00000224738.1.expression_value	ENSG00000224738.1.expression_density	ENSG00000224746.1.expression_value	ENSG00000224746.1.expression_density	ENSG00000224789.1.expression_value	ENSG00000224789.1.expression_density	ENSG00000224804.4.expression_value	ENSG00000224804.4.expression_density	ENSG00000224805.2.expression_value	ENSG00000224805.2.expression_density	ENSG00000224842.2.expression_value	ENSG00000224842.2.expression_density	ENSG00000224855.1.expression_value	ENSG00000224855.1.expression_density	ENSG00000224871.1.expression_value	ENSG00000224871.1.expression_density	ENSG00000224875.2.expression_value	ENSG00000224875.2.expression_density	ENSG00000224897.2.expression_value	ENSG00000224897.2.expression_density	ENSG00000224903.1.expression_value	ENSG00000224903.1.expression_density	ENSG00000224905.2.expression_value	ENSG00000224905.2.expression_density	ENSG00000224985.1.expression_value	ENSG00000224985.1.expression_density	ENSG00000225032.1.expression_value	ENSG00000225032.1.expression_density	ENSG00000225076.1.expression_value	ENSG00000225076.1.expression_density	ENSG00000225083.1.expression_value	ENSG00000225083.1.expression_density	ENSG00000225113.1.expression_value	ENSG00000225113.1.expression_density	ENSG00000225140.1.expression_value	ENSG00000225140.1.expression_density	ENSG00000225177.1.expression_value	ENSG00000225177.1.expression_density	ENSG00000225205.1.expression_value	ENSG00000225205.1.expression_density	ENSG00000225230.1.expression_value	ENSG00000225230.1.expression_density	ENSG00000225234.1.expression_value	ENSG00000225234.1.expression_density	ENSG00000225243.1.expression_value	ENSG00000225243.1.expression_density	ENSG00000225261.1.expression_value	ENSG00000225261.1.expression_density	ENSG00000225265.1.expression_value	ENSG00000225265.1.expression_density	ENSG00000225279.1.expression_value	ENSG00000225279.1.expression_density	ENSG00000225284.1.expression_value	ENSG00000225284.1.expression_density	ENSG00000225302.1.expression_value	ENSG00000225302.1.expression_density	ENSG00000225303.2.expression_value	ENSG00000225303.2.expression_density	ENSG00000225311.1.expression_value	ENSG00000225311.1.expression_density	ENSG00000225335.2.expression_value	ENSG00000225335.2.expression_density	ENSG00000225361.3.expression_value	ENSG00000225361.3.expression_density	ENSG00000225377.1.expression_value	ENSG00000225377.1.expression_density	ENSG00000225393.1.expression_value	ENSG00000225393.1.expression_density	ENSG00000225420.1.expression_value	ENSG00000225420.1.expression_density	ENSG00000225439.2.expression_value	ENSG00000225439.2.expression_density	ENSG00000225442.2.expression_value	ENSG00000225442.2.expression_density	ENSG00000225450.1.expression_value	ENSG00000225450.1.expression_density	ENSG00000225465.6.expression_value	ENSG00000225465.6.expression_density	ENSG00000225473.1.expression_value	ENSG00000225473.1.expression_density	ENSG00000225521.1.expression_value	ENSG00000225521.1.expression_density	ENSG00000225555.1.expression_value	ENSG00000225555.1.expression_density	ENSG00000225572.1.expression_value	ENSG00000225572.1.expression_density	ENSG00000225578.1.expression_value	ENSG00000225578.1.expression_density	ENSG00000225632.1.expression_value	ENSG00000225632.1.expression_density	ENSG00000225733.1.expression_value	ENSG00000225733.1.expression_density	ENSG00000225745.4.expression_value	ENSG00000225745.4.expression_density	ENSG00000225782.1.expression_value	ENSG00000225782.1.expression_density	ENSG00000225822.3.expression_value	ENSG00000225822.3.expression_density	ENSG00000225850.2.expression_value	ENSG00000225850.2.expression_density	ENSG00000225855.2.expression_value	ENSG00000225855.2.expression_density	ENSG00000225886.1.expression_value	ENSG00000225886.1.expression_density	ENSG00000225889.3.expression_value	ENSG00000225889.3.expression_density	ENSG00000225914.1.expression_value	ENSG00000225914.1.expression_density	ENSG00000225945.1.expression_value	ENSG00000225945.1.expression_density	ENSG00000225963.3.expression_value	ENSG00000225963.3.expression_density	ENSG00000225969.1.expression_value	ENSG00000225969.1.expression_density	ENSG00000225973.3.expression_value	ENSG00000225973.3.expression_density	ENSG00000225986.1.expression_value	ENSG00000225986.1.expression_density	ENSG00000226026.1.expression_value	ENSG00000226026.1.expression_density	ENSG00000226143.1.expression_value	ENSG00000226143.1.expression_density	ENSG00000226155.1.expression_value	ENSG00000226155.1.expression_density	ENSG00000226167.1.expression_value	ENSG00000226167.1.expression_density	ENSG00000226179.1.expression_value	ENSG00000226179.1.expression_density	ENSG00000226200.2.expression_value	ENSG00000226200.2.expression_density	ENSG00000226245.1.expression_value	ENSG00000226245.1.expression_density	ENSG00000226310.1.expression_value	ENSG00000226310.1.expression_density	ENSG00000226312.3.expression_value	ENSG00000226312.3.expression_density	ENSG00000226332.2.expression_value	ENSG00000226332.2.expression_density	ENSG00000226352.2.expression_value	ENSG00000226352.2.expression_density	ENSG00000226367.1.expression_value	ENSG00000226367.1.expression_density	ENSG00000226377.1.expression_value	ENSG00000226377.1.expression_density	ENSG00000226381.3.expression_value	ENSG00000226381.3.expression_density	ENSG00000226386.1.expression_value	ENSG00000226386.1.expression_density	ENSG00000226419.2.expression_value	ENSG00000226419.2.expression_density	ENSG00000226455.1.expression_value	ENSG00000226455.1.expression_density	ENSG00000226465.1.expression_value	ENSG00000226465.1.expression_density	ENSG00000226471.2.expression_value	ENSG00000226471.2.expression_density	ENSG00000226496.1.expression_value	ENSG00000226496.1.expression_density	ENSG00000226627.1.expression_value	ENSG00000226627.1.expression_density	ENSG00000226645.1.expression_value	ENSG00000226645.1.expression_density	ENSG00000226647.2.expression_value	ENSG00000226647.2.expression_density	ENSG00000226648.1.expression_value	ENSG00000226648.1.expression_density	ENSG00000226664.1.expression_value	ENSG00000226664.1.expression_density	ENSG00000226688.2.expression_value	ENSG00000226688.2.expression_density	ENSG00000226696.1.expression_value	ENSG00000226696.1.expression_density	ENSG00000226698.1.expression_value	ENSG00000226698.1.expression_density	ENSG00000226706.1.expression_value	ENSG00000226706.1.expression_density	ENSG00000226709.1.expression_value	ENSG00000226709.1.expression_density
-1.21898838052108	0.00958410791036637	-0.412507528114511	0.0311679425657398	-1.32446807877741	0.00872814601373866	-0.522130343730395	0.025380045491908	-0.328876712727816	0.0398716754265287	-0.283080691852337	0.0467937834502569	-0.24870233653934	0.0544291510752731	-1.34739338392181	0.00859728752568284	-1.70700371500316	0.003930469969797	-1.77042459303703	0.00383021487919275	-0.245922289022841	0.0532876354562293	-0.394477461608958	0.0319274066802438	-0.963771010110243	0.0119571564253805	-0.572569560866417	0.0199125380820536	-1.80371384614373	0.00350348417626932	-0.643323104317471	0.0204633533718557	-0.498288322296152	0.0179737281783991	-0.503914653074079	0.0261227999460044	-0.519094702506838	0.0254564844899072	-0.309151164942394	0.0312167739164114	-1.17842626268816	0.00987246421746526	-0.597613150470588	0.0218007014231585	-0.569799783200981	0.0234669899152446	-1.56971405349469	0.00751012855809436	-0.902773669065455	0.0136494256081047	-1.135102832505	0.000188384666629573	-0.647544697865209	0.0193196415907932	-0.350623577475623	0.0384428847409469	-0.417585508575239	0.0311282625607764	-0.204551097026076	0.0660380472442685	-0.503614722189986	0.0184337340524694	-2.24995327131568	0.00305653250776392	-1.24086491520352	0.00942111824928757	-0.209700218306798	0.0642773581794678	-0.1365791819667	0.0986151450216358	-0.321950815804762	0.0426686097298917	-0.260883514375179	0.0490870755444445	-1.31655996854555	0.00898109010342951	-0.570791631235805	0.0226280022838739	-1.13453920778185	0.00989251970180616	-2.17988502557153	0.00338410748003337	-0.521244745284929	0.0238004097125804	-1.58463917702375	0.00725825766409442	-0.206764398979271	0.0642610774241242	-0.47700377617537	0.0281817027340854	-0.456460219950611	0.0279958516601765	-0.676075907396383	0.0191137267210135	-0.549163855679884	0.0231650626039563	-0.377065129813371	0.0350751212322037	-2.23818266251936	0.00234018166727151	-0.292430860066166	0.045673568812027	-0.139927490099027	0.0924673782998427	-0.301143396816222	0.0442813856360209	-0.129449757028642	0.103368354578826	-1.03888327614164	0.0106675059520195	-0.946606798155047	0.0134900215855367	-1.20126239087862	0.00960861905330805	-0.17419343883346	0.0786769815787958	-2.86919218992067	0.00137360682724737	-0.506658833445072	0.0264987364672003	-0.652765447019958	0.0199235639019553	-1.09754604152659	0.0111717519504141	-0.152328734729081	0.0889988455208676	-0.437988533475756	0.0302016493507395	-0.281743797551675	0.0478136770691426	-0.208422586100562	0.0637771052461952	-1.08373314749844	0.0101122713428989	-0.442910770730885	0.0289016172281293	-0.388099255748418	0.0350395499746325	-1.70264403223527	0.00614516100194415	-0.612213676300049	0.0213725227965307	-0.890423861701478	0.013790474626171	-0.736083460561072	0.0175843230147449	-1.11699404071593	0.0110574237572052	-0.420286623695979	0.0312668062413182	-0.835076433404392	0.014376206208385	-0.30600173755595	0.0440203775715703	-0.946499461531264	0.0127079161444374	-0.123859497968762	0.105814430274911	-2.61692524306363	0.00248661047628211	-0.3564409166752	0.0380918222677603	-0.705731719154057	0.0174422259136781	-0.618340676134026	0.0211587515891845	-0.426439141939356	0.031283696568028	-1.16480960081223	0.0105053339570354	-1.39036125353548	0.00829507255394882	-0.293129916072443	0.0458143509018006	-0.932378025822731	0.0130424621264132	-1.03487099150537	0.0119586446834262	-0.433497478331007	0.0314429026929871	-2.76212055344351	0.00109626933303887	-1.00628933883082	0.0114344368023177	-1.51977362510217	0.00690700429229915	-0.293788449307674	0.0452552797510147	-0.522230341460202	0.0248652727562279	-0.585932514995292	0.0230429864892326	-0.240281069756765	0.0547707851341431	-0.476886864085953	0.0281654594020819	-0.617710052061909	0.0215259375542141	-0.743081684223305	0.0168713999681171	-0.677307382144963	0.0146973491329189	-0.644700770473303	0.0195893951369316	-0.785038006988517	0.0100921073585474	-0.480014747779561	0.0274794576520738	-0.548684427317893	0.0240462283479537	-0.190340336209012	0.0703303632791962	-0.504858613445424	0.0265732456846604	-0.749910019686927	0.0165253805315474	-0.432130886812603	0.0310047162896207	-0.543187953278535	0.0238302135456299	-0.452502028694431	0.0295487449064295	-1.21469059590286	0.00995834795932867	-2.48838715357728	0.00164550634963996	-0.388716436084431	0.0332616735140634	-0.332386063295603	0.0406148044955201	-0.420304616442104	0.0309451380956121	-0.448077120233259	0.0296186549961528	-0.274978780053404	0.0488025541648283	-0.504811032213179	0.0255762400623147	-0.302451242584168	0.0438478930770444	-0.960686245951544	0.0126265807476846	-0.72517542510398	0.0180975487034258	-0.712552585556137	0.018216500892732	-0.346477153214814	0.0376899541285405	-1.37374479220799	0.00696465650853189	-0.832230054131665	0.0143142652847834	-0.594642583728861	0.0213524533250343	-0.267777067106461	0.050391451511656	-1.08011843126696	0.00833079239008913	-0.497058650933281	0.0271648170369664	-0.631785881206653	0.0200491200779853	-0.720635467929592	0.0180576021724647	-0.901510655990658	0.0141898596403829	-0.0875880967573944	0.152506639795208	-0.518380256855988	0.0253031466202766	-0.375584865952533	0.0352423016089771	-0.233244368768554	0.0583953259727093	-0.898723447019976	0.0140977611349834	-0.511406881915152	0.0257594946996186	-0.715004400100456	0.0156137339968293	-0.553277567340796	0.0243110512256097	-1.54034709221164	0.00750249635505865	-0.294426171673574	0.0459315936549847	-1.00081997682381	0.0128856167311208	-0.317786722068589	0.041825116549153	-0.40423227062532	0.0322071717243517	-0.570718772351064	0.0231909999517417	-0.129324246527927	0.103264382407888	-0.273316866359476	0.0490218396705952	-1.26681222985762	0.00728658127001781	-0.37088489455897	0.0358057127859817	-0.49717768270576	0.026150368477523	-0.718743254349247	0.0179012022921277	-1.5696599843532	0.00546226840704366	-0.387125380825353	0.0344679914698123	-0.292815924650745	0.0453731057089792	-1.51557203774034	0.00716476571324623	-0.212345774751414	0.0448974801672197	-0.84115991351335	0.0152447966303995	-0.238135210300986	0.0559599964660764	-0.895076861804013	0.0144663102696435	-0.551993019474169	0.0236632482225837	-1.54978395977982	0.00739676719845919	-0.341765737855845	0.0390549156329811	-0.761912955484999	0.0164944298409058	-0.592892457585886	0.0212892849031863	-0.962457655854715	0.0127783008726794	-0.588064554166792	0.0224876619367273	-0.434625361631223	0.0299303778509924	-0.601875253115742	0.0199737090435005	-0.877130555998604	0.0139884787732691	-0.530946736525691	0.0253442748195622	-0.716672622773511	0.0178819943018522	-0.514836289659795	0.0260709343018168	-0.277279096330339	0.0482340758803677	-0.886939077879286	0.0145433766228214	-0.56226104965997	0.0232524084068745	-1.42512863047647	0.00812888681040535	-0.464449300674382	0.0287363779605695	-0.927707076977855	0.0137508700739392	-0.627664045961465	0.0208925298194175	-0.451563816720983	0.0297175105303402	-0.298681260437219	0.0449742192094905	-0.417676522859872	0.0320406864812801	-0.4202301560949	0.0314787948480804	-1.37534747177106	0.00848125614675549	-0.22533667753085	0.0585305129039495	-0.52379424847066	0.0256486337484669	-0.989162377108039	0.0125930130046937	-0.840318414478638	0.0156827177713117	-0.799255875985523	0.0163289550891376	-0.538388352591379	0.0237435997258762	-0.793015201917349	0.0152835170241771	-1.45067038660175	0.00817805181826885	-0.544289458618824	0.0243030432085885	-0.4318399965702	0.0222135585135904	-0.993452777031546	0.0122012320679146	-2.58668847125171	0.00342086474063882	-0.813193263556238	0.0159799461903428	-0.419965763898822	0.0317510748470717	-1.13724223706533	0.0109568964339606	-0.49113139844918	0.0272011343633272	-0.690825727559082	0.0186941299401913	-0.419092811693458	0.0321629990425445	-0.542585855969169	0.0236702385283675	-0.358436946921316	0.0374095278711804	-2.04673355863278	0.00185647044471988	-0.596384092375195	0.0217388524560558	-0.787716898664787	0.0163980996610883	-0.460793347282165	0.0284500909874557	-0.481865623219924	0.0280760674015016	-0.757253557882097	0.00928496071871988	-0.57905727775666	0.0232673316186659	-0.543835509861715	0.0244091346765804	-0.305910152943435	0.0426587503912804	-0.344820023402443	0.0391107756888114	-0.69865136723645	0.0179737255800031	-0.75883826795079	0.0169013618855478	-2.05093092835933	0.00429070605167723	-1.47379632942401	0.00782680681469738	-0.446197502045413	0.0304426043210958	-0.48826880899887	0.027131706581666	-0.471400016211425	0.0284977001676212	-0.358586044802886	0.0372762452149396	-0.90276709750972	0.0135338511272798	-0.286976208182943	0.0420844561095978	-0.59750332153496	0.0215447143460583	-0.556881676825	0.0230436982563693	-0.691097280816773	0.0186334839513652	-0.99531844476484	0.0121628821300553	-0.5710283664397	0.0229315160402674	-0.373633613982556	0.0341993294496725	-0.557036730272076	0.023955424582963	-1.00094986997957	0.0123962931191754	-0.638840570763745	0.0208458357560128	-0.71296529816092	0.0179191041655449	-0.225912618782309	0.0597053395386539	-1.38580691729459	0.00913559983567064	-1.03953385366389	0.00959880196789054	-0.437012487163229	0.03057370265909	-0.707946652317657	0.0178665961434815	-0.806048349560868	0.0162833298123511	-0.465664726929329	0.0218982191549791	-0.904106330547382	0.0127683723263911	-1.0280308221771	0.0122152957834453	-1.49949683453598	0.00703726916460951	-1.11943926261562	0.0106162594145354	-0.708556420610967	0.017673127982593	-0.117565881503376	0.113371651774496	-0.478581345704129	0.0279366376434232
-1.20071133990866	0.0109799179309626	-0.40185881894619	0.03932830910419	-1.30541799168943	0.00994347274741809	-0.507855462431061	0.0324483773614327	-0.320096696925617	0.0506024540341431	-0.275097028194229	0.0602511939973348	-0.239540526426819	0.0753148209771611	-1.32747771072369	0.00981052121979811	-1.68166276691028	0.00448198745638741	-1.74730295420092	0.00431548251453742	-0.236843715095589	0.0737259265538797	-0.386565633449568	0.038200469210193	-0.948044034398147	0.0138565615954543	-0.559940801381392	0.0242841674155614	-1.78028510316114	0.00392843972016521	-0.626038446447678	0.0259357014898377	-0.482401204181876	0.0239202486488851	-0.490558103672931	0.0331117609317562	-0.505655802606606	0.0321148170617423	-0.293377842932075	0.0486875285015753	-1.15858824263395	0.0114528190095848	-0.583690786516575	0.0268442574305721	-0.552474620925429	0.0306132119992847	-1.54670003955077	0.00856780342785807	-0.884306782874677	0.0164178904603767	-1.10936825172974	0.000230782102250929	-0.631628289186169	0.0240540212962423	-0.335824732166799	0.0551908506490512	-0.407483473881035	0.0384542874920878	-0.19732694438604	0.090447757109962	-0.486714663198005	0.0247005495431911	-2.2240558156943	0.00338929514478414	-1.22181188758738	0.0108166270242675	-0.202739545194541	0.0862249679598416	-0.13204727844157	0.132298447420053	-0.308139603357338	0.0621709300519047	-0.254530447250946	0.0608883504273465	-1.29341300504491	0.0104886713745025	-0.555184770376908	0.0289298486729401	-1.11787336352365	0.011303629088097	-2.15726361552229	0.00370997363954935	-0.510630708370891	0.0284925914603012	-1.56143010631815	0.00827180010578837	-0.199936490116011	0.0863262279114	-0.462212724958633	0.0371382291275118	-0.443566411005262	0.0360339186535409	-0.658235542807882	0.024024632820512	-0.537540970325975	0.0279304403327385	-0.363800408471836	0.0480446282246208	-2.21230835577449	0.00259612355479046	-0.282927654627207	0.0606213865591318	-0.135851008657476	0.119946491131481	-0.290213744651415	0.0605439654477051	-0.12582265709986	0.132058703954751	-1.01947271610593	0.0126150112635406	-0.929159476414658	0.0158579130423368	-1.18341249386574	0.0109506157840729	-0.166736610660342	0.114657271885894	-2.83754086808501	0.001518519726004	-0.490088717966123	0.0351269078636341	-0.635972329714932	0.0250013185522562	-1.07915407824015	0.0129737988039011	-0.146678610516807	0.123143777175641	-0.427253939626523	0.0376184867343432	-0.273021977970721	0.063021609467079	-0.202112996875007	0.0832642985837732	-1.06673233145636	0.0116416054306389	-0.431854480707579	0.0358790211086986	-0.370796946555993	0.0518944650910365	-1.68219648195615	0.00682880934025203	-0.598443789662178	0.0260585187969868	-0.872625958718105	0.0165105422188027	-0.720064159707911	0.0212872234518962	-1.09484115557609	0.013141342115611	-0.409180985556646	0.0393593781947046	-0.815017509999815	0.0177883726756234	-0.297035129434992	0.0570243510309491	-0.929743752224251	0.0148498686386	-0.120398109059097	0.134795988603485	-2.58976046620209	0.00272518179635791	-0.344080134245446	0.0515310900093428	-0.690320144338168	0.0211018682906742	-0.600396359719988	0.0274599089180826	-0.41507136319906	0.0397077111768146	-1.14518714809582	0.0121847740256221	-1.36600396668519	0.00969539873352483	-0.284007034539542	0.0603595909783948	-0.915909933788968	0.0152176904737038	-1.01630261981729	0.014021157350866	-0.416023077302168	0.0445363132618626	-2.73087252181849	0.00121288406989084	-0.986209048959009	0.0136954436566191	-1.49876841701979	0.00782753530270685	-0.284768769021909	0.0591188024858387	-0.507344724174641	0.0319641149515561	-0.566353799915528	0.0308810741921275	-0.231523453585084	0.0759721130697374	-0.462689221163243	0.0365271750456072	-0.600626381406696	0.0274826523608703	-0.727235914818699	0.0203135457901497	-0.658091643997097	0.0189025978102445	-0.631086269755847	0.0236299196742743	-0.765153467183147	0.0126359163756132	-0.466045772160646	0.0356579858257741	-0.533164834458804	0.0309416409590549	-0.184865736572357	0.0902555154165655	-0.490302197309694	0.0340863319038919	-0.736560924940529	0.0194082552707679	-0.419135526728064	0.0405318689581221	-0.527888074672621	0.0306940712179457	-0.439143418232641	0.0382460539362907	-1.19678975101998	0.0113711295031703	-2.46041139854238	0.00182356855047868	-0.376128936888485	0.0441815327393905	-0.321707812419374	0.0539683466384063	-0.410215955466487	0.038290116023582	-0.435763528822573	0.0378370471734623	-0.266669677561786	0.0637434894727562	-0.488836429293098	0.0336119020033923	-0.292830949849483	0.0583329452991554	-0.944745801419502	0.0146307663181569	-0.708838919576606	0.0221343454456512	-0.698543858527319	0.0216889443298684	-0.336120456345679	0.0492929181316651	-1.35269285076961	0.00799909434730547	-0.815878634418326	0.0170461883727917	-0.583100461989492	0.0253386420014325	-0.259885623436772	0.0652311975044618	-1.0593359001615	0.00987555596093766	-0.482418429050897	0.035166206651414	-0.619564809201984	0.0237408290767283	-0.703929866254306	0.0222561507457818	-0.883544578357818	0.0169837777702135	-0.083883079580339	0.220710714502754	-0.506887723415741	0.0308259273727842	-0.365745988462229	0.0443528095540731	-0.223421991715158	0.0838088909904623	-0.882097606902565	0.0165604374059624	-0.497786220161766	0.0326986260672743	-0.69967842944007	0.0189340057687885	-0.535828730917651	0.0319590318128616	-1.51909370827871	0.0084867002897765	-0.282216133095797	0.066051609999932	-0.981340006701787	0.0153589433729086	-0.309527356227379	0.0527099825943795	-0.394125404966854	0.0401070853214392	-0.557102762077117	0.0287256114501669	-0.12477991886577	0.140958790166203	-0.264394748147692	0.0650011844409985	-1.24760289210576	0.00832680566896938	-0.357759921146232	0.049029759405548	-0.487721129658201	0.031061140733711	-0.701161144533218	0.0223056238063725	-1.54754204872604	0.00620280347080407	-0.374783761019123	0.0458724999408203	-0.28402429560004	0.0593190254620732	-1.4938646243083	0.00812365405078784	-0.198025442769891	0.0796194203736112	-0.823732035169621	0.0182902658990702	-0.231069669478358	0.072375696716251	-0.876693149991296	0.0173838464833593	-0.533809199718256	0.0317866355781299	-1.52825586347387	0.0083799503104123	-0.327875647502938	0.055625340954762	-0.74592359225745	0.0199259848359022	-0.581617110665553	0.0252807428406727	-0.943616868952108	0.0152289578445869	-0.573147625056388	0.0281454732779847	-0.423706293303565	0.0375308526522877	-0.589106963147294	0.0240723149164651	-0.86045646850487	0.0166014386407095	-0.514828302860342	0.0330700780327515	-0.70085891695746	0.0218016340333265	-0.49817663151332	0.0346297043945652	-0.267347627756587	0.0659891610847469	-0.870318605088209	0.0171839795132854	-0.545424941483289	0.0304050281790923	-1.40520671572602	0.00919517961665772	-0.449087448616063	0.0385865223260478	-0.906379135335165	0.0167993936002623	-0.611975957184	0.0259987026829912	-0.436874076506293	0.0394325141648394	-0.288557425051715	0.0604427754571475	-0.404913600016618	0.0417780785565932	-0.408684020735826	0.0402142239717414	-1.35502628555991	0.00967821395042425	-0.219688337121625	0.0733019624030985	-0.506852689496217	0.0340687192463435	-0.97131177643562	0.0147454465099102	-0.820629208070034	0.0192872227443405	-0.780100425648545	0.0202132582120066	-0.526534616660418	0.0289607136858109	-0.776067074667761	0.0184374688157949	-1.42844012172007	0.00939275763244222	-0.531141103172449	0.0300299223160492	-0.414364172778172	0.0314799264110589	-0.975028583090371	0.0143868752404121	-2.55906372901731	0.00376786671436298	-0.795290521895335	0.0194914971856039	-0.402563399413301	0.0456695337921348	-1.116889984096	0.0128552768017003	-0.477903571711601	0.0344581131069391	-0.67658132074755	0.0224475149037869	-0.405061854373384	0.0430987683980118	-0.529379366084034	0.0293320267509155	-0.346959462528035	0.0497338954867186	-2.02338281530702	0.00205603397229706	-0.583700869778436	0.026189044961307	-0.771601854522909	0.019723222979801	-0.450755226839493	0.0344344290892689	-0.466141803684918	0.0372302374284174	-0.736671714180783	0.0117557097720022	-0.561400990834779	0.03034314399338	-0.525322762811341	0.0330980410644735	-0.292432631143457	0.0625783542151939	-0.334653886714113	0.0506268773182246	-0.681675015758505	0.0221975408328858	-0.74213128700312	0.0206151590168194	-2.02555717868848	0.00479605267057976	-1.45422377986034	0.00881991981971341	-0.431279093770641	0.040796021992697	-0.476532744981706	0.0335599367671481	-0.455542529479803	0.0381875410722259	-0.346825603007517	0.0497072302436915	-0.886526727127092	0.015858044820527	-0.280359168381723	0.0514751231274256	-0.585186529108708	0.0258716714574743	-0.545420135906801	0.0276795839926637	-0.673685497435971	0.0233488195448847	-0.977519651754756	0.0142731031116057	-0.558977101399515	0.0276651183390905	-0.366437805321727	0.0405290653010012	-0.541320900639971	0.0308419041976465	-0.981019744552248	0.0148155632146977	-0.623417268441801	0.0257607572464069	-0.697821204092197	0.0215917018310576	-0.218898133302398	0.0786712920855508	-1.36156465689161	0.0106811085290182	-1.02055228652447	0.0113068112758966	-0.424850171616069	0.0389728913874344	-0.689175875543572	0.0226648207030273	-0.788388797067888	0.0197309052251037	-0.448594760489548	0.0303227639814408	-0.888669897248498	0.0148853867658415	-1.01236109659355	0.0139791130873117	-1.47795578107796	0.00800598330181189	-1.10198981324879	0.0122073190296814	-0.697391114537747	0.0203252236046688	-0.113929752121915	0.149450386082206	-0.465476177791299	0.035706414420208
-1.18243429929624	0.0125300277835982	-0.391210109777869	0.0492308067789064	-1.28636790460145	0.0112922943836406	-0.493580581131726	0.0411251785481509	-0.311316681123418	0.0636898016577634	-0.267113364536122	0.0768735348515695	-0.230378716314298	0.102759872517231	-1.30756203752556	0.0111519845637837	-1.65632181881741	0.00510031192603439	-1.7241813153648	0.00484557036825319	-0.227765141168336	0.100581955147907	-0.378653805290177	0.0454561633627135	-0.93231705868605	0.0159891667837929	-0.547312041896368	0.0294304294787306	-1.75685636017855	0.00441345575485417	-0.608753788577886	0.0326018724311366	-0.4665140860676	0.0314788290104301	-0.477201554271783	0.0417086120210647	-0.492216902706374	0.0401928958235167	-0.277604520921756	0.0740378756723408	-1.13875022257974	0.0132331673525602	-0.569768422562562	0.0328322244044673	-0.535149458649878	0.0395427546633832	-1.52368602560686	0.00975631815873165	-0.865839896683899	0.0196361808492876	-1.08363367095447	0.000280889227918383	-0.615711880507128	0.0297308271387652	-0.321025886857974	0.0790703690236836	-0.397381439186831	0.0472264237489522	-0.190102791746003	0.122243437377554	-0.469814604206023	0.0327165691586448	-2.19815836007292	0.0037466223879776	-1.20275885997124	0.0123692871395622	-0.195778872082284	0.114313274413611	-0.127515374916439	0.175408932487658	-0.294328390909914	0.0889320893557389	-0.248177380126712	0.0753898321770921	-1.27026604154428	0.0121928680326271	-0.539577909518011	0.0366657907753281	-1.10120751926546	0.0128667529738339	-2.13464220547305	0.00406755453899802	-0.500016671456852	0.0341064159262612	-1.53822103561255	0.0094226570481975	-0.193108581252751	0.114599845415839	-0.447421673741895	0.0484259511341502	-0.430672602059913	0.045959018293146	-0.640395178219381	0.0302486660694125	-0.525918084972067	0.0334804211466869	-0.3505356871303	0.0649787982547365	-2.18643404902961	0.00288004210030966	-0.273424449188248	0.0795858963057659	-0.131774527215924	0.154108535753244	-0.279284092486609	0.0827778439703471	-0.122195557171078	0.168660746713155	-1.00006215607022	0.0148435216557336	-0.91171215467427	0.0185947860251115	-1.16556259685285	0.0124699019337633	-0.159279782487224	0.164034522379545	-2.80588954624936	0.00167536398221508	-0.473518602487173	0.0465543780231862	-0.619179212409906	0.0313079169486334	-1.06076211495371	0.0150004682103905	-0.141028486304532	0.168025467729861	-0.416519345777291	0.0465153903305092	-0.264300158389768	0.0821909525920757	-0.195803407649452	0.107628244961039	-1.04973151541428	0.0133475334874159	-0.420798190684274	0.0446727300242365	-0.353494637363568	0.075339243636434	-1.66174893167704	0.00759712181457435	-0.584673903024308	0.0317638882145133	-0.854828055734732	0.0196589818321784	-0.70404485885475	0.0256154888689132	-1.07268827043625	0.0156627560900269	-0.398075347417314	0.0496069790025399	-0.794958586595239	0.0218572073161364	-0.288068521314033	0.073171670627893	-0.912988042917239	0.0173791939611795	-0.116936720149433	0.171613197900762	-2.56259568934055	0.00298772102409721	-0.331719351815692	0.0688616173863917	-0.67490856952228	0.0255067282102472	-0.58245204330595	0.0352968629191014	-0.403703584458764	0.049982777538209	-1.1255646953794	0.0140909561169779	-1.3416466798349	0.0112799243616727	-0.274884153006641	0.0786876643298255	-0.899441841755206	0.0177896934657251	-0.997734248129199	0.016361642883735	-0.39854867627333	0.0621038699821127	-2.69962449019347	0.00133779028746525	-0.966128759087203	0.0163137730379627	-1.47776320893741	0.00884550202041684	-0.275749088736144	0.0772374240979752	-0.492459106889081	0.0407203102281632	-0.546775084835764	0.0409055445563633	-0.222765837413402	0.103897778614863	-0.448491578240532	0.0473216738183768	-0.583542710751483	0.0347860134073059	-0.711390145414092	0.0245006635689324	-0.638875905849231	0.0240915146864068	-0.61747176903839	0.0283379437781296	-0.745268927377778	0.015701572734655	-0.452076796541731	0.0458287276489106	-0.517645241599716	0.0394536234480468	-0.179391136935701	0.115386304024035	-0.475745781173964	0.0438279816980345	-0.723211830194131	0.0226863447372156	-0.406140166643526	0.0524560712736132	-0.512588196066708	0.0391749360947659	-0.425784807770852	0.0490402366912834	-1.17888890613709	0.012934619210411	-2.43243564350749	0.002014793520942	-0.363541437692539	0.0580426082666723	-0.311029561543144	0.0709188598232978	-0.400127294490869	0.047048154375762	-0.423449937411886	0.0479179776859589	-0.258360575070168	0.082430467936754	-0.472861826373017	0.0441513173418773	-0.283210657114799	0.0768131856297799	-0.92880535688746	0.0169529561890748	-0.692502414049231	0.0269757817848694	-0.6845351314985	0.0256865652058598	-0.325763759476544	0.0638205842762198	-1.33164090933124	0.00915057648731894	-0.799527214704988	0.0201919780328274	-0.571558340250124	0.0300845483092986	-0.251994179767082	0.0836492308496225	-1.03855336905603	0.0116466636414894	-0.467778207168512	0.0450971585778651	-0.607343737197316	0.028128278966229	-0.687224264579021	0.0272456711019529	-0.865578500724978	0.0202354515653564	-0.0801780624032836	0.316471137638133	-0.495395189975494	0.0373196143129286	-0.355907110971924	0.0553819123218428	-0.213599614661761	0.119093818825235	-0.865471766785153	0.0195199495717692	-0.484165558408379	0.0411631807115201	-0.684352458779685	0.0228504078673434	-0.518379894494507	0.0416117219881968	-1.49784032434579	0.00959383986445385	-0.270006094518019	0.0933726270240609	-0.96186003657976	0.0182251965649844	-0.301267990386169	0.0659029221359679	-0.384018539308388	0.0499427396719311	-0.54348675180317	0.0353318010490635	-0.120235591203614	0.190695380765278	-0.255472629935907	0.0857228381765511	-1.2283935543539	0.00950344574839125	-0.344634947733495	0.0662520647035848	-0.478264576610643	0.0367161815038194	-0.683579034717189	0.0275910136248411	-1.52542411309887	0.00702746918298889	-0.362442141212893	0.0603688360325481	-0.275232666549336	0.0767743765715562	-1.47215721087627	0.00923317602122566	-0.183705110788369	0.135545581188875	-0.806304156825891	0.0218207675131444	-0.224004128655731	0.0933342567482521	-0.858309438178579	0.0207719028127998	-0.515625379962342	0.0421947766665352	-1.50672776716793	0.00945948636425383	-0.31398555715003	0.0787135467541799	-0.7299342290299	0.0239306556488523	-0.570341763745221	0.0298841507395934	-0.9247760820495	0.0180532933850485	-0.558230695945985	0.0349610418532704	-0.412787224975908	0.0467029846561663	-0.576338673178845	0.0288436081721062	-0.843782381011136	0.0196273762616304	-0.498709869194992	0.0427253181995488	-0.685045211141409	0.0264141195607232	-0.481516973366845	0.045493176290745	-0.257416159182836	0.0891046840158141	-0.853698132297132	0.0202026020017498	-0.528588833306609	0.0393589888447633	-1.38528480097556	0.0103869057435477	-0.433725596557744	0.0512033414184953	-0.885051193692474	0.0205023337654771	-0.596287868406535	0.0323755197990302	-0.422184336291604	0.051755829122856	-0.278433589666211	0.0809801525801526	-0.392150677173364	0.0540395140980182	-0.397137885376752	0.0509295824227245	-1.33470509934876	0.0110017235518106	-0.2140399967124	0.0912594681972412	-0.489911130521773	0.0447558751452996	-0.9534611757632	0.0172702566981155	-0.80094000166143	0.0235615485066175	-0.760944975311566	0.0248466990086749	-0.514680880729457	0.0351028847740471	-0.759118947418174	0.022265072514689	-1.40620985683839	0.0107449134103836	-0.517992747726075	0.0368498879433464	-0.396888348986144	0.0441692324858278	-0.956604389149197	0.0169512817769091	-2.53143898678292	0.00413795012236431	-0.777387780234432	0.0236257613057559	-0.38516103492778	0.0645725463410073	-1.09653773112667	0.0150111644037472	-0.464675744974022	0.0432945663536224	-0.662336913936017	0.0268026372573361	-0.39103089705331	0.057085170338295	-0.516172876198898	0.0363227497797444	-0.335481978134754	0.0653843072564433	-2.00003207198126	0.00227862891162641	-0.571017647181676	0.0314423593246752	-0.755486810381031	0.0235884200582423	-0.44071710639682	0.0414461141045627	-0.450417984149911	0.0490493476007088	-0.716089870479469	0.0149218745681265	-0.543744703912898	0.03918342531864	-0.506810015760967	0.0443199571319663	-0.278955109343478	0.0908817208992699	-0.324487750025782	0.0649196794520188	-0.664698664280561	0.0274964993160688	-0.725424306055449	0.0249874815540687	-2.00018342901764	0.00534342298073834	-1.43465123029667	0.00992311116391425	-0.416360685495868	0.0540373676439266	-0.464796680964541	0.0412223649077803	-0.439685042748182	0.050584830532875	-0.335065161212149	0.0659921407008625	-0.870286356744464	0.0184935405562615	-0.273742128580503	0.0630739317381054	-0.572869736682457	0.0308925846474921	-0.533958594988603	0.0330606582405372	-0.656273714055169	0.029035302531989	-0.959720858744671	0.0166701206248762	-0.54692583635933	0.033181497971986	-0.359241996660898	0.047783728091987	-0.525605071007865	0.039347216603088	-0.961089619124922	0.0176558286330738	-0.607993966119856	0.0316143303768695	-0.682677110023473	0.0258697250695915	-0.211883647822487	0.102571558746784	-1.33732239648864	0.012430551734829	-1.00157071938505	0.0132540340389622	-0.41268785606891	0.0492578608286062	-0.670405098769487	0.0285485562646449	-0.770729244574908	0.0239433170309532	-0.431524794049768	0.0413992121592006	-0.873233463949613	0.0172755516101888	-0.996691371010004	0.0160113789498891	-1.45641472761995	0.00909452182060977	-1.08454036388197	0.0140156424225465	-0.686225808464526	0.0232795618191993	-0.110293622740453	0.194932162267391	-0.452371009878468	0.0452415588717902
-1.16415725868382	0.0142442402699033	-0.380561400609548	0.0611484511670886	-1.26731781751347	0.0127769105629356	-0.479305699832391	0.0516804676349182	-0.302536665321219	0.0795158568836039	-0.259129700878015	0.0972115558752396	-0.221216906201778	0.138296319413198	-1.28764636432744	0.012667036038698	-1.63098087072453	0.00581280933941613	-1.70105967652868	0.00542233327202216	-0.218686567241084	0.135357068578548	-0.370741977130786	0.053801662518837	-0.916590082973954	0.0183728077878889	-0.534683282411343	0.0354497675065516	-1.73342761719597	0.00494178354407628	-0.591469130708093	0.0406552007630042	-0.450626967953324	0.040973931778317	-0.463845004870634	0.0521111428647157	-0.478778002806142	0.049913345629781	-0.261831198911437	0.109829233496946	-1.11891220252553	0.0153345645402393	-0.555846058608549	0.0398927903045092	-0.517824296374327	0.0506335835245366	-1.50067201166294	0.0110680916879649	-0.847373010493121	0.0233555984320224	-1.0578990901792	0.000339716616102045	-0.599795471828088	0.0364872796133902	-0.30622704154915	0.111292302327777	-0.387279404492627	0.0581046983028816	-0.182878639105967	0.163081979849556	-0.452914545214042	0.0429167207548138	-2.17226090445154	0.00414730014856608	-1.1837058323551	0.0140894185509142	-0.188818198970026	0.149823366723936	-0.122983471391308	0.229913452673261	-0.28051717846249	0.124939914605365	-0.241824313002479	0.0926768469384253	-1.24711907804365	0.0142096659196497	-0.523971048659114	0.0460766244709588	-1.08454167500726	0.0145910702057479	-2.11202079542382	0.00445900792982324	-0.489402634542814	0.0406002850414723	-1.51501196490694	0.0106934701309983	-0.186280672389491	0.150380708652811	-0.432630622525157	0.06249599975555	-0.417778793114563	0.0580992141638867	-0.62255481363088	0.0378257535013256	-0.514295199618159	0.0400039121732692	-0.337270965788765	0.0867410818243067	-2.16055974228474	0.00319509755927986	-0.263921243749288	0.103916163707313	-0.127698045774372	0.196160062694903	-0.268354440321803	0.111607828283634	-0.118568457242296	0.213482783461198	-0.980651596034517	0.0173804893553133	-0.894264832933881	0.0218255470371534	-1.14771269983997	0.0142036291022862	-0.151822954314106	0.230474229142461	-2.7742382244137	0.00184292644967645	-0.456948487008224	0.0611069727216553	-0.60238609510488	0.0389004255811196	-1.04237015166728	0.0172906758242001	-0.135378362092258	0.226172554411306	-0.405784751928058	0.0571079857801489	-0.255578338808814	0.106088067869538	-0.189493818423896	0.137781705222093	-1.0327306993722	0.0152421995748126	-0.409741900660969	0.0552216915063576	-0.336192328171143	0.107260654352598	-1.64130138139792	0.00844131632093223	-0.570904016386437	0.0384718317379863	-0.837030152751359	0.0232827544152527	-0.688025558001588	0.0308756212906608	-1.0505353852964	0.0185806645077596	-0.386969709277981	0.0620136606104432	-0.774899663190662	0.0266751262823079	-0.279101913193075	0.0930287659544809	-0.896232333610227	0.0202452358504067	-0.113475331239769	0.217263316433394	-2.53543091247901	0.00327417496123696	-0.319358569385938	0.0909319469878389	-0.659496994706391	0.0307729765567159	-0.564507726891911	0.044946813338346	-0.392335805718469	0.0624088883778032	-1.10594224266299	0.0163260785214759	-1.31728939298461	0.0130848790487633	-0.265761271473741	0.10153232576785	-0.882973749721443	0.0207331117428705	-0.979165876441111	0.0190758589991662	-0.381074275244492	0.0858570351509749	-2.66837645856844	0.00147918086747533	-0.946048469215397	0.0193287606405139	-1.45675800085503	0.00996049168345954	-0.26672940845038	0.099858803518453	-0.47757348960352	0.0514226786828558	-0.527196369756001	0.0535740317871342	-0.214008221241721	0.140120027843625	-0.434293935317822	0.0607021568346673	-0.56645904009627	0.043662690827057	-0.695544376009485	0.0294267808502689	-0.619660167701365	0.0304350217422173	-0.603857268320934	0.0337915785094591	-0.725384387572408	0.0193679469854036	-0.438107820922816	0.0583517499636392	-0.502125648740628	0.0498630429773624	-0.173916537299046	0.147067870942608	-0.461189365038234	0.0558402789277143	-0.709862735447733	0.0263954931878324	-0.393144806558987	0.0672258433388862	-0.497288317460794	0.0495545381767872	-0.412426197309062	0.0626242053884817	-1.16098806125421	0.0146577102813536	-2.40445988847259	0.0022193794247642	-0.350953938496593	0.0754409552436869	-0.300351310666916	0.0921887728639107	-0.390038633515252	0.057417734712357	-0.411136346001199	0.0601737808899926	-0.25005147257855	0.105564754176214	-0.456887223452936	0.05750427910184	-0.273590364380114	0.100040039376738	-0.912864912355418	0.0195595299542161	-0.676165908521856	0.032666916133097	-0.670526404469682	0.0303058001099813	-0.315407062607409	0.0818190153761761	-1.31058896789286	0.0104268660290431	-0.783175794991649	0.0238035594398331	-0.560016218510755	0.0355337886142082	-0.244102736097393	0.106398883077354	-1.01777083795057	0.0137339417867838	-0.453137985286128	0.0573066040337595	-0.595122665192648	0.033250229357201	-0.670518662903735	0.0331339350768702	-0.847612423092138	0.0239805874803794	-0.0764730452262282	0.445541241370429	-0.483902656535246	0.044906700474422	-0.34606823348162	0.0688550266901604	-0.203777237608365	0.167602563886285	-0.848845926667742	0.0228957365234057	-0.470544896654993	0.0514003308261784	-0.669026488119299	0.0274138825363033	-0.500931058071362	0.0542112001872162	-1.47658694041286	0.0108071146928606	-0.257796055940242	0.129809962336756	-0.942380066457733	0.0215141500889989	-0.293008624544958	0.0817646179447388	-0.373911673649923	0.0617262807285264	-0.529870741529223	0.0431604294374058	-0.115691263541457	0.254627878662603	-0.246550511724122	0.112548789825033	-1.20918421660204	0.0108533085531032	-0.331509974320758	0.0883698561790693	-0.468808023563084	0.0431822228053696	-0.66599692490116	0.0338859326878842	-1.50330617747171	0.0079330805026622	-0.350100521406663	0.0785792208564828	-0.266441037498631	0.098395074762748	-1.45044979744424	0.0104558274039693	-0.169384778806847	0.221705676855334	-0.788876278482162	0.0261122277367153	-0.216938587833103	0.119815314283321	-0.839925726365861	0.0246837488510488	-0.497441560206428	0.0553645971419662	-1.48519967086198	0.0106518135530615	-0.300095466797123	0.109503815814839	-0.71394486580235	0.0285761221471937	-0.559066416824888	0.0351478969667455	-0.905935295146893	0.0212906301412184	-0.543313766835581	0.043108891976505	-0.40186815664825	0.0576847002686474	-0.563570383210397	0.0345939466023456	-0.827108293517402	0.0230880183176917	-0.482591435529642	0.0546714818670737	-0.669231505325358	0.0318071382323828	-0.464857315220371	0.0591278155768285	-0.247484690609084	0.118795388751676	-0.837077659506055	0.0236358085329398	-0.511752725129928	0.050450617183661	-1.3653628862251	0.0117443478447589	-0.418363744499425	0.0671650590253055	-0.863723252049784	0.0249646483624583	-0.58059977962907	0.0400154631159597	-0.407494596076915	0.0677395225227582	-0.268309754280707	0.107166409096501	-0.379387754330109	0.0698850861687131	-0.385591750017677	0.0639568791169329	-1.31438391313761	0.0124903703963634	-0.208391656303176	0.112769169125811	-0.472969571547329	0.0581685977807739	-0.935610575090781	0.0201956668987789	-0.781250795252826	0.0286054531135487	-0.741789524974588	0.0303346564736566	-0.502827144798496	0.0422874893114778	-0.742170820168586	0.0267280100448049	-1.38397959195671	0.0122436368375658	-0.5048443922797	0.0452615610642453	-0.379412525194116	0.0614966076804074	-0.938180195208023	0.0198750154203067	-2.50381424454852	0.00454023809593311	-0.759485038573528	0.0284617599304364	-0.367758670442259	0.0897859749272422	-1.07618547815734	0.0174475863715417	-0.451447918236443	0.0540229097444076	-0.648092507124485	0.0318301719333225	-0.376999939733236	0.0747623772755782	-0.502966386313762	0.044657357866037	-0.324004493741473	0.0850284549554902	-1.9766813286555	0.00251766808029955	-0.558334424584917	0.0377807469797181	-0.739371766239153	0.0280552520143376	-0.430678985954148	0.0500195919970357	-0.434694164614905	0.0644027386275849	-0.695508026778156	0.0187792107979678	-0.526088416991018	0.0504984135757619	-0.488297268710594	0.0586221969745187	-0.2654775875435	0.129414345841296	-0.314321613337451	0.0826519946433834	-0.647722312802616	0.0338160415445196	-0.708717325107779	0.0301018894823231	-1.97480967934679	0.00594513954419598	-1.415078680733	0.011126187303768	-0.401442277221095	0.0707715403611977	-0.453060616947377	0.0502921860481586	-0.42382755601656	0.0667796228167698	-0.323304719416781	0.0865987172153912	-0.854045986361836	0.0216367895835148	-0.267125088779283	0.0767756686127382	-0.560552944256206	0.0366856838142775	-0.522497054070404	0.0392710610249628	-0.638861930674368	0.0358395281204941	-0.941922065734587	0.0193796428943697	-0.534874571319144	0.0395723200687807	-0.352046188000069	0.0564186471035065	-0.509889241375759	0.0497529843983166	-0.941159493697595	0.0209278472372622	-0.592570663797911	0.038788100210548	-0.66753301595475	0.0310893313892996	-0.204869162342576	0.132361586873717	-1.31308013608566	0.0144014247454787	-0.982589152245638	0.0154628624338919	-0.40052554052175	0.062274056519082	-0.651634321995403	0.0356680688838972	-0.753069692081927	0.0288763591602913	-0.414454827609987	0.0557464092449754	-0.857797030650729	0.0199614910696898	-0.981021645426456	0.0182674901129693	-1.43487367416193	0.0102931156486724	-1.06709091451514	0.0160275781847456	-0.675060502391306	0.0266972256120778	-0.106657493358991	0.251636102058724	-0.439265841965638	0.0568381919063882
-1.14588021807141	0.0161594571772151	-0.369912691441228	0.0753774532899864	-1.24826773042548	0.014419756355715	-0.465030818533056	0.0644090911351802	-0.29375664951902	0.0984977876591014	-0.251146037219908	0.121869185055937	-0.212055096089257	0.183654095071477	-1.26773069112932	0.0143897797686622	-1.60563992263166	0.00660009149723421	-1.67793803769257	0.00607375906520565	-0.209607993313831	0.179749148882916	-0.362830148971395	0.0635262973173816	-0.900863107261857	0.0210614017984367	-0.522054522926318	0.0424470800279608	-1.70999887421338	0.00551510984022158	-0.574184472838301	0.0505871255180709	-0.434739849839048	0.0527658724071477	-0.450488455469486	0.0645933790363075	-0.46533910290591	0.0615181147884456	-0.246057876901118	0.159014734222042	-1.09907418247132	0.0176932745188183	-0.541923694654536	0.0481636418413548	-0.500499134098775	0.0648360010057928	-1.47765799771902	0.0125100860201008	-0.828906124302342	0.0276301945414435	-1.03216450940394	0.000408345377049129	-0.583879063149048	0.0444717690026254	-0.291428196240325	0.153855759202955	-0.377177369798422	0.0709867988655169	-0.175654486465931	0.214821218355852	-0.436014486222061	0.0561980955923509	-2.14636344883016	0.00458407542603905	-1.16465280473896	0.0160760672307147	-0.181857525857769	0.194187785668172	-0.118451567866177	0.298010951625408	-0.266705966015065	0.172465849866019	-0.235471245878245	0.11313287000184	-1.22397211454301	0.0164974127926346	-0.508364187800217	0.0574253165778798	-1.06787583074906	0.0165160667964133	-2.08939938537458	0.00487450019644129	-0.478788597628775	0.0480695934224364	-1.49180289420134	0.0120910853651245	-0.179452763526231	0.195117831429753	-0.417839571308419	0.0798485208888342	-0.404884984169214	0.0728145127126117	-0.60471444904238	0.0469243914474634	-0.50267231426425	0.0478182054532593	-0.32400624444723	0.114323232558508	-2.13468543553987	0.00353379915014928	-0.254418038310329	0.135008079391338	-0.12362156433282	0.247430449667176	-0.257424788156996	0.148436417415207	-0.114941357313514	0.26786002185984	-0.961241035998811	0.0203190583084464	-0.876817511193493	0.0254948917481603	-1.12986280282708	0.0161179077406369	-0.144366126140987	0.318159948565939	-2.74258690257804	0.00202964510686796	-0.440378371529274	0.0792994659338128	-0.585592977799853	0.0479676930129036	-1.02397818838084	0.0199676213851529	-0.129728237879983	0.300457326975189	-0.395050158078825	0.0696290329409307	-0.246856519227861	0.135561769579219	-0.183184229198341	0.174980180938027	-1.01572988333013	0.017444333638764	-0.398685610637663	0.0677641423822255	-0.318890018978718	0.149819633586983	-1.6208538311188	0.00935038833405232	-0.557134129748567	0.0463070512488762	-0.819232249767986	0.027431174911483	-0.672006257148427	0.0370437028231262	-1.02838250015656	0.0219266132607168	-0.375864071138648	0.076907465594347	-0.754840739786086	0.0325235813635631	-0.270135305072117	0.117221819431944	-0.879476624303214	0.0234772656007929	-0.110013942330104	0.272652591786749	-2.50826613561747	0.00357811297215337	-0.306997786956183	0.119717900533622	-0.644085419890502	0.0369034169636317	-0.546563410477873	0.0567145248400632	-0.380968026978173	0.0773132114724525	-1.08631978994657	0.0188344452387903	-1.29293210613432	0.0152017527099665	-0.25663838994084	0.129709148788117	-0.866505657687681	0.0240540202448988	-0.960597504753023	0.0222268519625659	-0.363599874215653	0.117514784659456	-2.63712842694342	0.00163139196169274	-0.92596817934359	0.0227816903884057	-1.43575279277265	0.0111944159003487	-0.257709728164615	0.127792910878776	-0.46268787231796	0.0647158096027939	-0.507617654676237	0.0695486348470849	-0.205250605070039	0.186411469837753	-0.420096292395112	0.0771169961624174	-0.549375369441057	0.0546153256367208	-0.679698606604879	0.0351385004118407	-0.600444429553499	0.0381211681584919	-0.590242767603477	0.0403499109148174	-0.705499847767038	0.0237659837411405	-0.424138845303901	0.0736236002267526	-0.486606055881539	0.062478317750186	-0.168441937662391	0.185726188467494	-0.446632948902504	0.0704931737509691	-0.696513640701336	0.0305726116060017	-0.380149446474449	0.085337254934972	-0.481988438854881	0.0621416644825152	-0.399067586847273	0.0796629297741246	-1.14308721637132	0.0166471055267558	-2.37648413343769	0.00244937476342019	-0.338366439300647	0.097739798519135	-0.289673059790686	0.118583233444302	-0.379949972539634	0.0699096045785083	-0.398822754590513	0.0749464489449816	-0.241742370086932	0.133924369882186	-0.440912620532855	0.0740918819125242	-0.263970071645429	0.128897369756681	-0.896924467823375	0.0224722385767117	-0.659829402994481	0.0393134156587972	-0.656517677440864	0.0358128667615339	-0.305050365738275	0.103890026314353	-1.28953702645448	0.0118708134973215	-0.76682437527831	0.0281340098441761	-0.548474096771387	0.0417572537902418	-0.236211292427704	0.135358114689882	-0.996988306845111	0.0161661248243559	-0.438497763403744	0.072887159218285	-0.58290159318798	0.0391047803294369	-0.65381306122845	0.0400363943908085	-0.829646345459298	0.028270584189762	-0.0727680280491728	0.616086176316862	-0.472410123094999	0.0539078605082051	-0.336229355991316	0.0854977014887233	-0.193954860554969	0.231668108096568	-0.832220086550331	0.0267268744446632	-0.456924234901606	0.0636794903511827	-0.653700517458914	0.0326993790898834	-0.483482221648217	0.069865748675589	-1.45533355647994	0.0121315379309645	-0.245586017362465	0.177559509895161	-0.922900096335706	0.0252682179573451	-0.284749258703748	0.100687836069215	-0.363804807991457	0.0757347908215556	-0.516254731255276	0.0523738209651965	-0.111146935879301	0.335673863495545	-0.237628393512337	0.146091519845471	-1.18997487885018	0.0123475791029836	-0.318385000908021	0.116390192128574	-0.459351470515525	0.0505376639942511	-0.648414815085131	0.0413290388050742	-1.48118824184454	0.00893001459408533	-0.337758901600433	0.101194542702035	-0.257649408447927	0.124905768554324	-1.4287423840122	0.0117977819355248	-0.155064446825324	0.348664734906747	-0.771448400138433	0.0310767563247052	-0.209873047010476	0.152322153484139	-0.821542014553144	0.0292272852910331	-0.479257740450515	0.0718273411348999	-1.46367157455604	0.0120174735558731	-0.286205376444216	0.149816660766389	-0.697955502574801	0.0339339830194101	-0.547791069904556	0.0411358292370374	-0.887094508244285	0.0250431458495738	-0.528396837725178	0.0530256827842258	-0.390949088320593	0.0707334045457397	-0.550802093241948	0.0413380623608538	-0.810434206023669	0.0270254878111854	-0.466473001864292	0.0698296230786763	-0.653417799509308	0.0380740866861754	-0.448197657073896	0.076474969413337	-0.237553222035332	0.156662204109746	-0.820457186714978	0.0277350913676835	-0.494916616953247	0.0640508900154963	-1.34544097147465	0.0132324793843479	-0.403001892441107	0.0871172000619505	-0.842395310407093	0.0302014673581342	-0.564911690851605	0.0490982025395407	-0.392804855862225	0.0879851281158967	-0.258185918895203	0.140121390075936	-0.366624831486855	0.0894546708392536	-0.374045614658603	0.0796596049382104	-1.29406272692645	0.0141889244639626	-0.202743315893951	0.138336804014345	-0.456028012572885	0.0751514691891554	-0.917759974418362	0.0235066752871623	-0.761561588844223	0.0348051838649205	-0.722634074637609	0.0368444992137545	-0.490973408867535	0.0506394162153455	-0.725222692918998	0.0319001392097629	-1.36174932707503	0.0139388251990649	-0.491696036833326	0.0553059662596363	-0.361936701402088	0.0841971846735362	-0.919756001266849	0.0231916742074225	-2.47618950231412	0.00498544491937556	-0.741582296912625	0.0340835693235401	-0.350356305956738	0.122829272511523	-1.05583322518801	0.020336853660606	-0.438220091498864	0.0674622074352692	-0.633848100312953	0.0379056154683303	-0.362968982413161	0.0974926685768699	-0.489759896428626	0.0545209609654799	-0.312527009348192	0.109409026574395	-1.95333058532974	0.00277676580148248	-0.545651201988158	0.0451330887141875	-0.723256722097276	0.0331885791771938	-0.420640865511475	0.0600032606144218	-0.418970345079898	0.083601308497783	-0.674926183076842	0.0234369084990456	-0.508432130069137	0.0646462054231811	-0.46978452166022	0.0766158566897762	-0.252000065743521	0.180761249660832	-0.30415547664912	0.105145551783147	-0.630745961324672	0.0412968789768198	-0.692010344160109	0.0360472900076538	-1.94943592967595	0.00662169099106093	-1.39550613116933	0.0124472952017258	-0.386523868946322	0.0919993139530453	-0.441324552930212	0.0613724610667981	-0.407970069284938	0.0874493347266088	-0.311544277621412	0.112355302613235	-0.837805615979208	0.0251977574185138	-0.260508048978063	0.092851640618596	-0.548236151829955	0.0436733843741654	-0.511035513152205	0.0466409546656076	-0.621450147293566	0.0439202923379331	-0.924123272724502	0.0225672227199179	-0.522823306278959	0.047208436271462	-0.34485037933924	0.0663919158259806	-0.494173411743654	0.062368070712592	-0.921229368270269	0.0246766559098333	-0.577147361475967	0.0473997097635994	-0.652388921886026	0.0371449027654203	-0.197854676862665	0.169101541788683	-1.28883787568268	0.0167258880159682	-0.96360758510622	0.0180163548934439	-0.38836322497459	0.0781892021087494	-0.632863545221318	0.0442109996662792	-0.735410139588947	0.0346168485405399	-0.397384861170206	0.0740612607920548	-0.842360597351844	0.0230548068533236	-0.965351919842907	0.0207616925656645	-1.41333262070391	0.0116076457869788	-1.04964146514832	0.0182566249563564	-0.663895196318086	0.0305530740042255	-0.10302136397753	0.321576111155445	-0.426160674052808	0.0708198970347648
-1.12760317745899	0.0183544687570674	-0.359263982272907	0.0922367260007782	-1.2292176433375	0.0163035204605565	-0.450755937233721	0.0796299918343278	-0.284976633716821	0.121347794745695	-0.243162373561801	0.151502061973514	-0.202893285976736	0.240746090643728	-1.24781501793119	0.0162870006379699	-1.58029897453878	0.00746654131177255	-1.65481639885645	0.00679454642638933	-0.200529419386579	0.235639454927838	-0.354918320812004	0.0749981728078098	-0.885136131549761	0.0241720215234946	-0.509425763441294	0.0506833466494157	-1.68657013123079	0.00616126082962688	-0.556899814968508	0.0626783991906916	-0.418852731724772	0.0672486759616649	-0.437131906068338	0.0794506194202389	-0.451900203005678	0.0752683237601663	-0.2302845548908	0.224822375162079	-1.07923616241711	0.0203290109483245	-0.528001330700524	0.0581992725656171	-0.483173971823224	0.082191161564346	-1.45464398377511	0.0141732208731755	-0.810439238111564	0.032618550122391	-1.00642992862867	0.000490647141597464	-0.567962654470007	0.0541815179197365	-0.2766293509315	0.208987537832022	-0.367075335104218	0.0861314793058229	-0.168430333825894	0.279502272863023	-0.419114427230079	0.0727174221369655	-2.12046599320878	0.00505191365941456	-1.14559977712282	0.0182967753229255	-0.174896852745511	0.24898423707285	-0.113919664341046	0.382122509484691	-0.252894753567641	0.234021659288584	-0.229118178754012	0.137167880623666	-1.20082515104238	0.0190686811433436	-0.49275732694132	0.0709963657096821	-1.05120998649087	0.0187148500602498	-2.06677797532534	0.00532911747872264	-0.468174560714737	0.0566143529551101	-1.46859382349573	0.013686607923305	-0.172624854662971	0.250401442204594	-0.403048520091682	0.101030860375333	-0.391991175223865	0.0904961901420639	-0.586874084453879	0.0577606260946086	-0.491049428910342	0.056834036541145	-0.310741523105694	0.148812452837094	-2.10881112879499	0.00390313468939474	-0.244914832871369	0.173443707381259	-0.119545082891268	0.309369062019073	-0.24649513599219	0.194799649412976	-0.111314257384732	0.333235843305827	-0.941830475963105	0.0237458677954905	-0.859370189453104	0.0296419306126981	-1.1120129058142	0.0182231606816906	-0.136909297967869	0.43171025687661	-2.71093558074239	0.00223238338070264	-0.423808256050325	0.101769742914366	-0.568799860494827	0.0587125538806528	-1.0055862250944	0.0229619455947984	-0.124078113667709	0.397396361920921	-0.384315564229592	0.0844303176853758	-0.238134699646907	0.171539717802622	-0.176874639972786	0.221963311085742	-0.998729067288049	0.0199029024865853	-0.387629320614358	0.082565718223877	-0.301587709786294	0.205400259514406	-1.60040628083968	0.010349088469565	-0.543364243110697	0.0554017678498027	-0.801434346784613	0.0323193879680391	-0.655986956295265	0.0441829893622939	-1.00622961501672	0.0257430668678328	-0.364758432999316	0.0946412918363643	-0.73478181638151	0.0395137500504158	-0.261168696951158	0.147609532734596	-0.862720914996202	0.02710533713445	-0.10655255342044	0.339249065849803	-2.48110135875593	0.00391156108185301	-0.294637004526429	0.15600484947504	-0.628673845074613	0.0439962101848249	-0.528619094063835	0.0709312475160655	-0.369600248237877	0.0950498530508212	-1.06669733723016	0.0216369471815441	-1.26857481928403	0.0175827803526994	-0.247515508407939	0.164412729879183	-0.850037565653918	0.0277835229758169	-0.942029133064936	0.0257803068629402	-0.346125473186815	0.158221395098864	-2.60588039531839	0.00179402941933802	-0.905887889471784	0.0267837277996116	-1.41474758469027	0.0125978332793475	-0.24869004787885	0.161920878528079	-0.447802255032399	0.0811001044761579	-0.488038939596473	0.0900017616822707	-0.196492988898358	0.244719483430423	-0.405898649472401	0.0970528586757303	-0.532291698785844	0.0680718712366437	-0.663852837200272	0.0417222213544608	-0.581228691405633	0.0475777178207451	-0.57662826688602	0.0479744015253769	-0.685615307961668	0.0291575403524304	-0.410169869684986	0.0920763099138155	-0.471086463022451	0.0776349881790326	-0.162967338025735	0.232445074812615	-0.432076532766774	0.0881970171366078	-0.683164545954938	0.0354918914510702	-0.367154086389911	0.107332709651606	-0.466688560248967	0.0772712807093288	-0.385708976385483	0.100375285215169	-1.12518637148844	0.0188522724206236	-2.3485083784028	0.00269775828863474	-0.325778940104701	0.125647330492445	-0.278994808914457	0.150987473137428	-0.369861311564017	0.0849290068454767	-0.386509163179826	0.0927217364735353	-0.233433267595315	0.169525866366058	-0.424938017612774	0.0944648165174102	-0.254349778910744	0.164350430741567	-0.880984023291333	0.0257610526333824	-0.643492897467107	0.0470274390809637	-0.642508950412046	0.0421029143119411	-0.29469366886914	0.130688374635893	-1.2684850850161	0.0135143748950467	-0.750472955564972	0.0330811136556637	-0.536931975032018	0.048828776243024	-0.228319848758015	0.170562217629267	-0.976205775739649	0.0189344222162058	-0.423857541521359	0.0918465215083462	-0.570680521183312	0.0457621380589722	-0.637107459553164	0.0480761488715049	-0.811680267826458	0.0331791786065083	-0.0690630108721174	0.837066567026975	-0.460917589654752	0.0646373710079041	-0.326390478501012	0.105332066223309	-0.184132483501572	0.31463138299473	-0.815594246432919	0.0310537491068519	-0.443303573148219	0.0782920295742913	-0.638374546798528	0.0387860394059981	-0.466033385225073	0.0890944760716135	-1.43408017254701	0.0136511944285323	-0.233375978784687	0.239095814609828	-0.903420126213679	0.0295704280758599	-0.276489892862538	0.123817420463227	-0.353697942332992	0.092265054181278	-0.502638720981329	0.0632632875968384	-0.106602608217144	0.437030194997244	-0.228706275300553	0.187527741174453	-1.17076554109832	0.0139950440109521	-0.305260027495283	0.15142110702863	-0.449894917467966	0.0590009240355473	-0.630832705269102	0.0500690080869225	-1.45907030621738	0.0100739115760676	-0.325417281794204	0.128970195575529	-0.248857779397222	0.157097599544861	-1.40703497058017	0.0132974057569622	-0.140744114843802	0.52810036117703	-0.754020521794703	0.0367824622411977	-0.202807506187849	0.191821859657289	-0.803158302740427	0.0346346843070245	-0.461073920694601	0.0921647707583685	-1.44214347825009	0.0135115135648654	-0.272315286091308	0.201650283967089	-0.681966139347251	0.0402571660311426	-0.536515722984223	0.0480150044224298	-0.868253721341678	0.0294647077642917	-0.513479908614774	0.0650300301373092	-0.380030019992935	0.0861257010095314	-0.538033803273499	0.0491167185043578	-0.793760118529935	0.031531369949505	-0.450354568198942	0.0885384374820602	-0.637604093693257	0.0454783197084562	-0.431537998927421	0.0983089048659389	-0.227621753461581	0.205872024146435	-0.803836713923901	0.032388231975227	-0.478080508776567	0.0805639190181664	-1.32551905672419	0.0148576691491616	-0.387640040382788	0.111768924553743	-0.821067368764403	0.0363066222743619	-0.54922360207414	0.0598161434693161	-0.378115115647536	0.11300740188189	-0.248062083509699	0.181069029825836	-0.353861908643601	0.113363409678285	-0.362499479299528	0.0985195151694971	-1.2737415407153	0.0160594914341078	-0.197094975484726	0.168505030715806	-0.439086453598442	0.0966070004392469	-0.899909373745942	0.027236317153257	-0.741872382435619	0.0420686532900549	-0.703478624300631	0.0447757325993978	-0.479119672936574	0.0602972000932014	-0.708274565669411	0.0378593171865632	-1.33951906219335	0.0158687759065336	-0.478547681386951	0.0671162263468729	-0.34446087761006	0.113398746462509	-0.901331807325675	0.0269360317825429	-2.44856476007972	0.00545906705900954	-0.723679555251722	0.0405803232280702	-0.332953941471217	0.165395788401206	-1.03548097221868	0.0236011714695189	-0.424992264761285	0.0835540747727996	-0.619603693501421	0.0448924403262693	-0.348938025093087	0.126152305329024	-0.47655340654349	0.066111412157906	-0.301049524954911	0.139340328565706	-1.92997984200398	0.00306742479963199	-0.532967979391398	0.0536109844759923	-0.707141677955398	0.039185227098897	-0.410602745068803	0.0715573673167565	-0.403246525544892	0.107318653859622	-0.654344339375529	0.0290128247103223	-0.490775843147256	0.0819315450380444	-0.451271774609847	0.0989704410647949	-0.238522543943542	0.247752107525934	-0.293989339960789	0.132489361741495	-0.613769609846728	0.050089268968384	-0.675303363212439	0.0429206122608192	-1.9240621800051	0.00735234368563887	-1.37593358160566	0.0139490708030759	-0.371605460671549	0.119050421566413	-0.429588488913048	0.0745369425136743	-0.392112582553317	0.113160746865514	-0.299783835826044	0.144166162034212	-0.821565245596579	0.0292113104176506	-0.253891009176842	0.111590257146116	-0.535919359403704	0.0517251857338368	-0.499573972234006	0.0552518988111892	-0.604038363912764	0.0534926918207223	-0.906324479714418	0.0261939627470002	-0.510772041238774	0.0561348882864667	-0.337654570678411	0.0777397059056453	-0.478457582111548	0.0775278682304489	-0.901299242842943	0.0289493654495678	-0.561724059154022	0.0575259658993442	-0.637244827817303	0.0441284912666291	-0.190840191382753	0.213953014412043	-1.26459561527971	0.0193502826748905	-0.944626017966803	0.0209810327796028	-0.376200909427431	0.0973310948216823	-0.614092768447233	0.0543796330104179	-0.717750587095967	0.0412565548423138	-0.380314894730425	0.0971113996432538	-0.82692416405296	0.0266027908212956	-0.949682194259359	0.0235742871089467	-1.3917915672459	0.0131219985042628	-1.03219201578149	0.0208095913041203	-0.652729890244865	0.0348290882058449	-0.0993852345960679	0.406951672725257	-0.413055506139977	0.0875370926354419
-1.10932613684657	0.0207713694705379	-0.348615273104586	0.112300251477272	-1.21016755624952	0.0183686576343895	-0.436481055934387	0.0977314193551087	-0.276196617914622	0.149298509774136	-0.235178709903693	0.187228433601649	-0.193731475864216	0.312555221279682	-1.22789934473307	0.0183683361062873	-1.5549580264459	0.00843776257602491	-1.63169476002033	0.00757641191394472	-0.191450845459327	0.307228564052265	-0.347006492652614	0.0880812791242517	-0.869409155837665	0.0276306486706511	-0.496797003956269	0.060461275217368	-1.6631413882482	0.00687306919504222	-0.539615157098716	0.0770367297635384	-0.402965613610497	0.0848467658313563	-0.423775356667189	0.0969986158136004	-0.438461303105446	0.0920823389578367	-0.214511232880481	0.310558513872069	-1.0593981423629	0.0232617906832065	-0.514078966746511	0.0699562404932826	-0.465848809547672	0.10317417421888	-1.43162996983119	0.0160077361074889	-0.791972351920786	0.0384750336405043	-0.980695347853403	0.000587377239300688	-0.552046245790967	0.0656927523133866	-0.261830505622676	0.279030716603524	-0.356973300410014	0.103812398507217	-0.161206181185858	0.359320945256385	-0.402214368238098	0.093002910059307	-2.0945685375874	0.00556766747964405	-1.12654674950668	0.0207463956571683	-0.167936179633254	0.318022940388431	-0.109387760815915	0.487761085837095	-0.239083541120217	0.31228481321929	-0.222765111629778	0.165217785769477	-1.17767818754175	0.0219456968226226	-0.477150466082423	0.0871511694818866	-1.03454414223267	0.0211303761808412	-2.0441565652761	0.00582464558461908	-0.457560523800698	0.0665802946292701	-1.44538475279013	0.0154635965124081	-0.165796945799711	0.31794835154511	-0.388257468874944	0.127073995619958	-0.379097366278515	0.11212186764562	-0.569033719865378	0.070564685067073	-0.479426543556433	0.0671760433021098	-0.297476801764159	0.191374642565821	-2.08293682205012	0.00431606190174413	-0.23541162743241	0.220392245519134	-0.115468601449716	0.385590877019129	-0.235565483827383	0.252337280796174	-0.10768715745595	0.411153996858316	-0.922419915927399	0.0276194415374184	-0.841922867712716	0.0343069704775854	-1.09416300880131	0.0206035881311455	-0.129452469794751	0.576037789497217	-2.67928425890673	0.00244844752011074	-0.407238140571375	0.129200175984658	-0.552006743189801	0.0713512910224315	-0.987194261807962	0.0262968017057339	-0.118427989455434	0.519135497104143	-0.37358097038036	0.102398993359351	-0.229412880065954	0.21511968627398	-0.170565050747231	0.278794542503724	-0.981728251245972	0.0226211614695774	-0.376573030591053	0.0999086871518791	-0.284285400593869	0.276523166001691	-1.57995873056056	0.0114593443247011	-0.529594356472826	0.0659305016869991	-0.783636443801239	0.0379760951520914	-0.639967655442104	0.0523974116620492	-0.984076729876879	0.03010009993583	-0.353652794859983	0.115591524453091	-0.714722892976933	0.0476836240745017	-0.2522020888302	0.1843646444204	-0.84596520568919	0.031343670384802	-0.103091164510776	0.418619445186604	-2.45393658189438	0.00427385710069658	-0.282276222096675	0.200789787808832	-0.613262270258724	0.0521545116124088	-0.510674777649797	0.0879532149263023	-0.358232469497581	0.116889320192145	-1.04707488451375	0.0247548056921802	-1.24421753243374	0.02024879899133	-0.238392626875039	0.207853872072324	-0.833569473620156	0.0320438580959999	-0.923460761376848	0.0297690995084324	-0.328651072157976	0.209625031688034	-2.57463236369337	0.00197533341632224	-0.885807599599978	0.0314828112594472	-1.39374237660789	0.0141293948198537	-0.239670367593085	0.203187068402159	-0.432916637746839	0.100732999395267	-0.468460224516709	0.115116048862909	-0.187735372726676	0.317131505169926	-0.391701006549691	0.121031012728057	-0.515208028130631	0.0841280603650998	-0.648007067795666	0.0492686397979039	-0.562012953257767	0.0591149074915255	-0.563013766168564	0.0567230918442203	-0.665730768156298	0.0355101403043866	-0.396200894066071	0.114563393604363	-0.455566870163363	0.0964003046847734	-0.15749273838908	0.288381282554058	-0.417520116631044	0.10939051371259	-0.66981545120854	0.0410385725912885	-0.354158726305372	0.134615288964759	-0.451388681643054	0.0953043301074017	-0.372350365923694	0.125302129650198	-1.10728552660555	0.0212730221731653	-2.3205326233679	0.00296284434562447	-0.313191440908755	0.159751597992033	-0.268316558038228	0.191954285988786	-0.3597726505884	0.102480168454388	-0.374195571769139	0.114634318697146	-0.225124165103697	0.213009065935762	-0.408963414692693	0.119212307066836	-0.244729486176059	0.207436894471802	-0.865043578759291	0.0295551890807004	-0.627156391939732	0.0560928485006317	-0.628500223383228	0.0492496858022226	-0.284336972000005	0.162917735321168	-1.24743314357772	0.0153279577827152	-0.734121535851633	0.0387030510908217	-0.52538985329265	0.0570792246530421	-0.220428405088325	0.212928927418805	-0.955423244634187	0.0220694635905334	-0.409217319638975	0.114663499584229	-0.558459449178643	0.0532951996004966	-0.620401857877878	0.057756738160862	-0.793714190193618	0.0390068000814487	-0.065357993695062	1.11792940370615	-0.449425056214505	0.0770383260422125	-0.316551601010708	0.128778570506885	-0.174310106448176	0.420001509775323	-0.798968406315508	0.0360346020168574	-0.429682911394833	0.0961342697803061	-0.623048576138143	0.0460171817347063	-0.448584548801928	0.112451489080866	-1.41282678861409	0.015315553525655	-0.22116594020691	0.319903508620257	-0.883940156091652	0.0346422477134565	-0.268230527021328	0.15152732664542	-0.343591076674526	0.111632876065719	-0.489022710707382	0.0763956598377975	-0.102058280554987	0.562122589497697	-0.219784157088768	0.238114779474209	-1.15155620334646	0.015850230880957	-0.292135054082546	0.194656965153222	-0.440438364420407	0.0688909495836672	-0.613250595453073	0.0606216779946101	-1.43695237059022	0.011325263784232	-0.313075661987974	0.162719666061073	-0.240066150346518	0.196443431114313	-1.38532755714814	0.0149923750419907	-0.12642378286228	0.774368774775092	-0.736592643450974	0.0433038957483932	-0.195741965365221	0.239348025004249	-0.78477459092771	0.0408217216603294	-0.442890100938688	0.117003208018671	-1.42061538194415	0.0151399510698683	-0.258425195738401	0.267121169537274	-0.665976776119702	0.047653424412023	-0.525240376063891	0.0560646311260928	-0.84941293443907	0.0344922476466358	-0.49856297950437	0.0791673427781862	-0.369110951665278	0.104576992982293	-0.525265513305051	0.0580372369801023	-0.777086031036201	0.036823204535549	-0.434236134533592	0.111160856959562	-0.621790387877206	0.0542338976372925	-0.414878340780946	0.124989632499106	-0.217690284887829	0.266980584599378	-0.787216241132824	0.037643719173512	-0.461244400599886	0.100424738667561	-1.30559714197373	0.0166913386025283	-0.372278188324469	0.141886942507427	-0.799739427121713	0.0433791307785496	-0.533535513296675	0.0723739625635039	-0.363425375432847	0.143566592544332	-0.237938248124195	0.231320084689173	-0.341098985800346	0.142268145782677	-0.350953343940454	0.121804300510443	-1.25342035450415	0.0181115709041998	-0.191446635075502	0.203920360706364	-0.422144894623998	0.122824738963131	-0.882058773073523	0.0314509967033964	-0.722183176027015	0.0505205776882611	-0.684323173963652	0.0540466818325603	-0.467265937005613	0.0719305286701319	-0.691326438419823	0.044743718177802	-1.31728879731167	0.0179983841649839	-0.465399325940577	0.0809057228294742	-0.326985053818032	0.150293257004602	-0.8829076133845	0.0313531580679643	-2.42094001784533	0.00597077389988521	-0.705776813590819	0.0484092256657849	-0.315551576985696	0.220973067479934	-1.01512871924935	0.027267412122718	-0.411764438023706	0.10265743713949	-0.605359286689888	0.0528823023908891	-0.334907067773013	0.161342677095949	-0.463346916658354	0.0796389939284998	-0.28957204056163	0.176091456838847	-1.90662909867822	0.00337872660787024	-0.520284756794639	0.0633313344007825	-0.69102663381352	0.0462187223781958	-0.40056462462613	0.0848500057116562	-0.387522706009886	0.13627433468033	-0.633762495674215	0.0356329459044351	-0.473119556225376	0.102828167524536	-0.432759027559473	0.126405419523593	-0.225045022143564	0.33334643850494	-0.283823203272459	0.165396481782365	-0.596793258368783	0.0603526861836	-0.658596382264769	0.0512016354289301	-1.89868843033425	0.00813865438628781	-1.35636103204199	0.015581222390222	-0.356687052396776	0.152265752343312	-0.417852424895884	0.0899168942210537	-0.376255095821695	0.144738858136161	-0.288023394030675	0.183000702224087	-0.805324875213951	0.0337142797486463	-0.247273969375622	0.133296749091492	-0.523602566977452	0.0609332105793907	-0.488112431315808	0.065101321948349	-0.586626580531962	0.0651781698072284	-0.888525686704333	0.0302679399491089	-0.498720776198589	0.0663784892708189	-0.330458762017581	0.0905868326993931	-0.462741752479442	0.0958665018557898	-0.881369117415617	0.0340162497749826	-0.546300756832078	0.069349847066788	-0.62210073374858	0.0521364391797777	-0.183825705902842	0.269763800071609	-1.24035335487673	0.0222894934176007	-0.925644450827386	0.0243214059241643	-0.364038593880271	0.120149266944992	-0.595321991673149	0.0663903676034527	-0.700091034602986	0.0488983479731845	-0.363244928290644	0.125722997462449	-0.811487730754075	0.030567171121791	-0.934012468675811	0.0267663884159869	-1.37025051378788	0.0147878139890809	-1.01474256641466	0.023679049820538	-0.641564584171645	0.0395519764401381	-0.0957491052146062	0.510133778479021	-0.399950338227147	0.10770906878517
-1.09104909623415	0.0234224952411422	-0.337966563936265	0.136522832267006	-1.19111746916154	0.0206242825502444	-0.422206174635052	0.119898623861885	-0.267416602112423	0.182236618858833	-0.227195046245586	0.230805798550679	-0.184569665751695	0.402744394916674	-1.20798367153495	0.0207176358477491	-1.52961707835303	0.00953639370390452	-1.60857312118422	0.00843034687577968	-0.182372271532074	0.395820061614249	-0.339094664493223	0.102923631402837	-0.853682180125568	0.0314604639576845	-0.484168244471244	0.0717035261365575	-1.63971264526562	0.00764308710631605	-0.522330499228923	0.0939451924873701	-0.387078495496221	0.106287348091489	-0.410418807266041	0.118228155032836	-0.425022403205214	0.111930569090597	-0.198737910870162	0.419324929040619	-1.03956012230869	0.0266511556117766	-0.500156602792498	0.0835568980499255	-0.448523647272121	0.128282172961036	-1.40861595588727	0.0180163585305335	-0.773505465730008	0.0451439732949807	-0.954960767078136	0.000698907043746322	-0.536129837111927	0.0791025835102431	-0.247031660313851	0.36633494779689	-0.34687126571581	0.12431730605683	-0.153982028545822	0.456814334445474	-0.385314309246116	0.117603908977476	-2.06867108196602	0.00613396176736621	-1.10749372189054	0.0234381924029975	-0.160975506520997	0.402444104859817	-0.104855857290784	0.617281525601804	-0.225272328672793	0.411398016263814	-0.216412044505545	0.198941861938128	-1.15453122404111	0.0252374555724384	-0.461543605223526	0.106919786941059	-1.01787829797447	0.0237741009563372	-2.02153515522686	0.00634932074070861	-0.44694648688666	0.078172026184997	-1.42217568208452	0.0174100812278512	-0.158969036936451	0.4016200983799	-0.373466417658206	0.159038952093044	-0.366203557333166	0.138179706807175	-0.551193355276877	0.0855800051037122	-0.467803658202525	0.0789739387161169	-0.284212080422624	0.243231133432117	-2.05706251530525	0.0047588083644172	-0.225908421993451	0.277074432988485	-0.111392120008165	0.477703282148096	-0.224635831662577	0.322751670423147	-0.104060057527168	0.503249456664	-0.903009355891693	0.0319771769506199	-0.824475545972327	0.0397283122325324	-1.07631311178843	0.0232719755062219	-0.121995641621633	0.756142901579591	-2.64763293707108	0.00268652102360145	-0.390668025092426	0.162306706905791	-0.535213625884774	0.0864632354147671	-0.968802298521524	0.0299956584917593	-0.11277786524316	0.668840156842397	-0.362846376531127	0.123335475164072	-0.220691060485	0.26927323423155	-0.164255461521675	0.346820091625866	-0.964727435203894	0.0256148615872351	-0.365516740567747	0.12025710992933	-0.266983091401444	0.365719171496197	-1.55951118028144	0.0126514778698353	-0.515824469834956	0.0785364765289514	-0.765838540817866	0.0443961954904295	-0.623948354588942	0.0617955777621451	-0.961923844737037	0.0352364045965115	-0.342547156720651	0.140263070544505	-0.694663969572357	0.0571667984181297	-0.243235480709241	0.228175293775836	-0.829209496382177	0.0361207643999145	-0.0996297756011113	0.512418223727505	-2.42677180503284	0.00465733018969593	-0.269915439666921	0.255327424360591	-0.597850695442835	0.0616421773663721	-0.492730461235758	0.108839452500691	-0.346864690757286	0.142686225079194	-1.02745243179733	0.0283821892202487	-1.21986024558345	0.0232210771250495	-0.229269745342138	0.26009421815875	-0.817101381586393	0.0369409976410039	-0.90489238968876	0.0342363107382032	-0.311176671129138	0.273388819859472	-2.54338433206834	0.0021716617732088	-0.865727309728171	0.036817970479731	-1.37273716852551	0.0157948103490488	-0.23065068730732	0.252588793283606	-0.418031020461278	0.124040310132492	-0.448881509436946	0.145566830327096	-0.178977756554995	0.40582626188015	-0.377503363626981	0.149602666379795	-0.498124357475418	0.103117363336049	-0.632161298391059	0.0581675174413935	-0.542797215109901	0.0728128791281994	-0.549399265451107	0.0667058235945887	-0.645846228350928	0.0429384614694762	-0.382231918447156	0.141968891882931	-0.440047277304274	0.118778565009132	-0.152018138752425	0.354754333487402	-0.402963700495314	0.134537257944348	-0.656466356462142	0.0472454562403998	-0.341163366220834	0.167619750009677	-0.43608880303714	0.117518371443967	-0.358991755461904	0.155011083411079	-1.08938468172267	0.0239286979726519	-2.292556868333	0.00325668371413724	-0.300603941712809	0.20093968924127	-0.257638307161999	0.241482376353716	-0.349683989612782	0.122848516616148	-0.361881980358453	0.140552180703083	-0.216815062612079	0.265071073359029	-0.392988811772612	0.148954051766945	-0.235109193441375	0.259254797375444	-0.849103134227249	0.0337712857151348	-0.610819886412357	0.066809454702933	-0.614491496354409	0.0573294391079327	-0.273980275130871	0.201992707846412	-1.22638120213935	0.0173214523880266	-0.717770116138294	0.0450599652149881	-0.513847731553281	0.0665698890098465	-0.212536961418636	0.263419931359133	-0.934640713528726	0.0256029203609229	-0.39457709775659	0.14185559254983	-0.546238377173975	0.0621804102117589	-0.603696256202593	0.069032022647383	-0.775748112560778	0.0456240485689972	-0.0616529765180066	1.46817313061731	-0.437932522774257	0.0912839976491018	-0.306712723520404	0.156278702157701	-0.164487729394779	0.551288700242822	-0.782342566198096	0.0417738187432375	-0.416062249641446	0.117356589485961	-0.607722605477757	0.0543843933583491	-0.431135712378783	0.140517641684178	-1.39157340468116	0.0171260764313187	-0.208955901629132	0.420734169053978	-0.864460185969626	0.0403838041379493	-0.259971161180118	0.184046403074371	-0.33348421101606	0.134682521916626	-0.475406700433435	0.0916440886814477	-0.0975139528928308	0.714535885868788	-0.210862038876983	0.29916966191691	-1.1323468655946	0.0179455865576623	-0.279010080669809	0.248322518740494	-0.430981811372849	0.0800545335091522	-0.595668485637044	0.0730377424642541	-1.41483443496305	0.0126891851859764	-0.300734042181744	0.203802454977421	-0.231274521295813	0.244614429063728	-1.3636201437161	0.0168453552092273	-0.112103450880757	1.08776701982247	-0.719164765107244	0.0507230920189727	-0.188676424542594	0.295990240162423	-0.766390879114992	0.0478622554365074	-0.424706281182774	0.147148426311142	-1.3990872856382	0.0169579242268047	-0.244535105385494	0.348380707422986	-0.649987412892152	0.0561010118089764	-0.513965029143558	0.0651509994782375	-0.830572147536463	0.040179751945493	-0.483646050393967	0.0956908705325771	-0.358191883337621	0.126571289733158	-0.512497223336602	0.0682115457555481	-0.760411943542467	0.0427977239703382	-0.418117700868242	0.138232423005713	-0.605976682061155	0.0642961667925588	-0.398218682634471	0.157209947577975	-0.207758816314077	0.34177446658452	-0.770595768341747	0.0435516508105484	-0.444408292423205	0.124865846516054	-1.28567522722327	0.0187272355670428	-0.35691633626615	0.179686376803589	-0.778411485479022	0.051577853897932	-0.517847424519211	0.0872750713512885	-0.348735635218158	0.180456965603401	-0.227814412738691	0.292248672810379	-0.328336062957092	0.1768591130662	-0.33940720858138	0.149345473842972	-1.233099168293	0.0204191324019672	-0.185798294666277	0.246900283373321	-0.405203335649554	0.15448482462296	-0.864208172401103	0.0363635826163582	-0.702493969618412	0.0602913729665313	-0.665167723626674	0.0648084412050008	-0.455412201074653	0.0853039435992757	-0.674378311170236	0.0529063382617117	-1.29505853242999	0.0203392647877882	-0.452250970494203	0.096898518528755	-0.309509230026004	0.196088368034316	-0.864483419443326	0.0363357467137091	-2.39331527561093	0.00653608934673777	-0.687874071929916	0.05741025091771	-0.298149212500175	0.290685318487152	-0.994776466280025	0.0313667509442633	-0.398536611286127	0.125148879873603	-0.591114879878356	0.0619703113223249	-0.320876110452939	0.204012312637145	-0.450140426773218	0.0958302528177567	-0.278094556168349	0.221614209168229	-1.88327835535246	0.00371146621793128	-0.507601534197879	0.0745124477532491	-0.674911589671642	0.0542275475923184	-0.390526504183458	0.10005700252736	-0.371798886474879	0.171221804654337	-0.613180651972902	0.0434307874712455	-0.455463269303495	0.127832892279393	-0.414246280509099	0.159678522185075	-0.211567500343585	0.440472781089146	-0.273657066584128	0.204614377911283	-0.579816906890839	0.0724519931634128	-0.641889401317099	0.0607213486590165	-1.87331468066341	0.00902838855307247	-1.33678848247832	0.0173488397245079	-0.341768644122003	0.192538948791877	-0.406116360878719	0.107762114337493	-0.360397609090073	0.183043442129677	-0.276262952235307	0.229878972267289	-0.789084504831323	0.0388813793848733	-0.240656929574402	0.159146917921714	-0.511285774551201	0.0714070759207367	-0.476650890397609	0.0763065626447392	-0.56921479715116	0.0788440731545103	-0.870726893694249	0.0348238741293958	-0.486669511158404	0.0780679194220946	-0.323262953356752	0.105129271640065	-0.447025922847337	0.11817088029056	-0.861438991988291	0.0397935841825514	-0.530877454510133	0.0830633887192933	-0.606956639679856	0.0612693532353669	-0.176811220422931	0.337592299089288	-1.21611109447375	0.025567022389093	-0.906662883687968	0.0280676899553763	-0.351876278333111	0.147116607763196	-0.576551214899064	0.0809648447819192	-0.682431482110006	0.0580432919216426	-0.346174961850863	0.161084450608399	-0.79605129745519	0.0349779334643349	-0.918342743092263	0.0302793568732346	-1.34870946032986	0.0166078499667671	-0.997293117047838	0.0268432836317144	-0.630399278098425	0.0449449122242851	-0.0921129758331445	0.637874958740613	-0.386845170314317	0.132109252663196
-1.07277205562173	0.026377351163069	-0.327317854767945	0.164743705690248	-1.17206738207356	0.0231321903427021	-0.407931293335717	0.145898602386604	-0.258636586310224	0.220732019366325	-0.219211382587479	0.282098200139172	-0.175407855639174	0.511943167445957	-1.18806799833682	0.023340521024883	-1.50427613026015	0.010740312036235	-1.5854514823481	0.00939434201321879	-0.173293697604822	0.503075888925145	-0.331182836333832	0.119677912152564	-0.837955204413472	0.0357095357656753	-0.47153948498622	0.084552832344452	-1.61628390228303	0.008483386107798	-0.50504584135913	0.113697011819648	-0.371191377381945	0.132458128702528	-0.397062257864892	0.143274042208804	-0.411583503304982	0.135055073284522	-0.182964588859843	0.554788216253803	-1.01972210225447	0.0304442879055902	-0.486234238838485	0.0991897036343079	-0.43119848499657	0.15802619334835	-1.38560194194336	0.0202208230593762	-0.75503857953923	0.0526978877325832	-0.929226186302869	0.000826711693410037	-0.520213428432886	0.0946144234686094	-0.232232815005027	0.473115798371379	-0.336769231021605	0.148416626914295	-0.146757875905786	0.577919710580843	-0.368414250254135	0.14707706857315	-2.04277362634464	0.00673890924796892	-1.08844069427439	0.0265194032915377	-0.154014833408739	0.503580717917379	-0.100323953765653	0.772454357795483	-0.211461116225369	0.534769284512644	-0.210058977381311	0.238243071173314	-1.13138426054048	0.0289860232422689	-0.445936744364629	0.130107122647951	-1.00121245371628	0.0267279901473263	-1.99891374517762	0.00692169941395403	-0.436332449972621	0.0913090350500438	-1.39896661137892	0.0195345668453147	-0.152141128073191	0.503076135795812	-0.358675366441469	0.197057121571891	-0.353309748387817	0.168845062925544	-0.533352990688376	0.103648416729279	-0.456180772848617	0.092498702923915	-0.270947359081088	0.306083284749894	-2.03118820856037	0.00523398714071147	-0.216405216554491	0.344736537291471	-0.107315638566613	0.58651297333312	-0.21370617949777	0.40775501581392	-0.100432957598386	0.615079991653772	-0.883598795855987	0.0368574753937019	-0.807028224231939	0.0458721530232755	-1.05846321477554	0.0261938437277758	-0.114538813448515	0.983046974888548	-2.61598161523542	0.00294569063776252	-0.374097909613476	0.201825178865084	-0.518420508579748	0.104361749964328	-0.950410335235086	0.0342804648399904	-0.107127741030886	0.850130803081492	-0.352111782681894	0.147556517574366	-0.211969240904047	0.333687045287169	-0.15794587229612	0.427418460076422	-0.947726619161817	0.0290494380691761	-0.354460450544442	0.144606974817459	-0.249680782209019	0.477221557793002	-1.53906363000232	0.0139341916536345	-0.502054583197085	0.0929925764139081	-0.748040637834493	0.0516457603671627	-0.607929053735781	0.0728130190796839	-0.939770959597195	0.0410430561713336	-0.331441518581318	0.170052219094052	-0.67460504616778	0.068102174901407	-0.234268872588283	0.279894319089455	-0.812453787075165	0.0414485536429999	-0.096168386691447	0.623882515293257	-2.3996070281713	0.00507671019470517	-0.257554657237167	0.320876725042595	-0.582439120626946	0.0727668895067267	-0.47478614482172	0.133671114587766	-0.33549691201699	0.172835155590774	-1.00782997908092	0.0324175772213651	-1.19550295873316	0.0266602407183557	-0.220146863809237	0.322228221438727	-0.800633289552631	0.0424042921254445	-0.886324018000673	0.0394438512466064	-0.293702270100299	0.351103050425976	-2.51213630044332	0.00238090032742353	-0.845647019856365	0.0428443424686807	-1.35173196044313	0.0176579963828695	-0.221631007021556	0.311797495808138	-0.403145403175718	0.151461464787519	-0.429302794357182	0.182035183314085	-0.170220140383313	0.513049035606907	-0.36330572070427	0.184088409809266	-0.481040686820206	0.125384659762095	-0.616315528986453	0.0684254101435557	-0.523581476962034	0.0889279558401915	-0.53578476473365	0.0780364795120526	-0.625961688545558	0.0515615100471335	-0.368262942828241	0.174348728671237	-0.424527684445186	0.145109699485519	-0.14654353911577	0.432834773925004	-0.388407284359585	0.164635325144976	-0.643117261715744	0.0541611586200608	-0.328168006136295	0.206743652582922	-0.420788924431227	0.143670799197034	-0.345633145000114	0.190088947119826	-1.07148383683978	0.0269703343323794	-2.26458111329811	0.00357556781982438	-0.288016442516864	0.250114408323439	-0.24696005628577	0.300591955446159	-0.339595328637165	0.146330352035256	-0.349568388947766	0.170940813484726	-0.208505960120461	0.326767234066397	-0.377014208852531	0.184330258328946	-0.22548890070669	0.322825530332681	-0.833162689695207	0.0384372027735155	-0.594483380884982	0.0790979023694145	-0.600482769325591	0.0665898902898239	-0.263623578261736	0.249206731387632	-1.20532926070097	0.0195613834918341	-0.701418696424955	0.0523063192890628	-0.502305609813913	0.0772646802836139	-0.204645517748947	0.323027407934521	-0.913858182423264	0.0297404126441756	-0.379936875874206	0.173956380038893	-0.534017305169307	0.0722169255699393	-0.586990654527307	0.0819974584674206	-0.757782034927938	0.0530992466423982	-0.0579479593409512	1.89678621204308	-0.42643998933401	0.10755399539427	-0.296873846030099	0.188291991007253	-0.154665352341383	0.711791269657222	-0.765716726080685	0.0482077604466609	-0.40244158788806	0.142159389707297	-0.592396634817372	0.0639184690521023	-0.413686875955639	0.173890442115143	-1.37032002074824	0.0191194396964426	-0.196745863051355	0.54411179644702	-0.844980215847599	0.0468512908952336	-0.251711795338908	0.221913141126038	-0.323377345357595	0.161934530484312	-0.461790690159487	0.10922945427067	-0.0929696252306742	0.897923874673435	-0.201939920665198	0.372043094188994	-1.11313752784275	0.0202451688676235	-0.265885107257072	0.314090390273634	-0.42152525832529	0.0925953240393309	-0.578086375821016	0.0874048691770942	-1.39271649933589	0.0142031101838698	-0.288392422375514	0.253982215242006	-0.222482892245109	0.301714479285575	-1.34191273028407	0.0188638702297576	-0.097783118899235	1.46475055386811	-0.701736886763515	0.0595012061461133	-0.181610883719966	0.362881603594352	-0.748007167302275	0.0558325291338035	-0.40652246142686	0.184312782056994	-1.37755918933226	0.0189855595158148	-0.230645015032586	0.44750741813893	-0.633998049664602	0.065696539511712	-0.502689682223226	0.0753584796387397	-0.811731360633856	0.0465828136273827	-0.468729121283563	0.114863361185817	-0.347272815009963	0.152110976254848	-0.499728933368154	0.080118045219758	-0.743737856048733	0.0495106264699961	-0.401999267202892	0.170302815724935	-0.590162976245105	0.0757915984966365	-0.381559024487997	0.195674298422262	-0.197827347740325	0.432026696925388	-0.75397529555067	0.0502910029695809	-0.427572184246525	0.154030607024051	-1.26575331247282	0.0209422576285068	-0.341554484207831	0.225005310823198	-0.757083543836332	0.0613221819010804	-0.502159335741746	0.104936820719091	-0.334045895003468	0.224490146805776	-0.217690577353187	0.365262369071861	-0.315573140113838	0.217849908241788	-0.327861073222305	0.181637602680882	-1.21277798208185	0.0230035132570903	-0.180149954257052	0.296821957758086	-0.38826177667511	0.192278480902229	-0.846357571728684	0.0418582246681291	-0.682804763209808	0.0715167585498517	-0.646012273289696	0.0772176524658372	-0.443558465143692	0.100585684309554	-0.657430183920648	0.0622113421073098	-1.2728282675483	0.0229689492028134	-0.439102615047828	0.115466685604421	-0.292033406233976	0.251945368987933	-0.846059225502152	0.0419199889799423	-2.36569053337653	0.00713594195717027	-0.669971330269013	0.0676957774390449	-0.280746848014654	0.376003361946472	-0.974424213310696	0.0360514153398045	-0.385308784548548	0.151419410511767	-0.576870473066824	0.0722824722571405	-0.306845153132864	0.255119683693692	-0.436933936888083	0.114773409011483	-0.266617071775068	0.275956198369905	-1.8599276120267	0.00408651572078234	-0.49491831160112	0.0876811064346424	-0.658796545529764	0.063298703766875	-0.380488383740785	0.118040831007093	-0.356075066939873	0.2129334082093	-0.592598808271588	0.052852808032613	-0.437806982381614	0.157458002420687	-0.395733533458726	0.200629829344385	-0.198089978543606	0.571822670958461	-0.263490929895797	0.250914574602673	-0.562840555412894	0.0867940599963432	-0.625182420369429	0.0715995128931018	-1.84794093099256	0.00998930165475574	-1.31721593291465	0.0193239987376163	-0.326850235847231	0.240771747669762	-0.394380296861555	0.128332251556612	-0.344540122358452	0.228948071451414	-0.264502510439939	0.286205885169161	-0.772844134448695	0.0447760311008384	-0.234039889773182	0.189180882198006	-0.49896898212495	0.0832633549326768	-0.46518934947941	0.0889890075795017	-0.551803013770359	0.094706718899918	-0.852928100684165	0.0399945232001766	-0.474618246118218	0.0913365054012445	-0.316067144695923	0.122153772830306	-0.431310093215231	0.14442267532619	-0.841508866560965	0.046320890646599	-0.515454152188189	0.0989058000067376	-0.591812545611133	0.0720789201138809	-0.16979673494302	0.418263493035994	-1.19186883407078	0.0293088538183275	-0.887681316548551	0.0322508341112991	-0.339713962785952	0.178725134334869	-0.557780438124979	0.0981176486268444	-0.664771929617026	0.0685009433943231	-0.329104995411082	0.204887864752413	-0.780614864156306	0.0399279593551064	-0.902673017508715	0.0341310096128266	-1.32716840687185	0.0186084863918577	-0.979843667681013	0.0303193799771608	-0.619233972025204	0.0509710643098612	-0.0884768464516828	0.790536601463523	-0.373740002401486	0.160723784836962
-1.05449501500932	0.0297060878326799	-0.316669145599624	0.197370006747652	-1.15301729498558	0.025944461873442	-0.393656412036382	0.176132599821302	-0.249856570508025	0.2653646741152	-0.211227718929372	0.341925814168855	-0.166246045526654	0.64214848902555	-1.1681523251387	0.0262053426343125	-1.47893518216727	0.0120548985108185	-1.56232984351198	0.0104364540057096	-0.164215123677569	0.63096172932773	-0.323271008174441	0.138927117853401	-0.822228228701375	0.0405875014500816	-0.458910725501195	0.0991560802953587	-1.59285515930044	0.00942672068149279	-0.487761183489338	0.136592747360152	-0.355304259267669	0.163357242376564	-0.383705708463744	0.17231409774133	-0.39814460340475	0.161791702772336	-0.167191266849524	0.719134967559808	-0.999884082200264	0.0346398760986392	-0.472311874884472	0.117048745762634	-0.413873322721018	0.192921805729449	-1.36258792799944	0.0227304359373037	-0.736571693348452	0.0612112708373848	-0.903491605527602	0.000972310381326116	-0.504297019753846	0.112437162819498	-0.217433969696202	0.601285242809982	-0.326667196327401	0.176664876262249	-0.139533723265749	0.722014441044062	-0.351514191262153	0.181969912645681	-2.01687617072325	0.00739538142325691	-1.06938766665825	0.0299213727901442	-0.147054160296482	0.623260437720448	-0.0957920502405223	0.956083750333708	-0.197649903777945	0.6828681360872	-0.203705910257078	0.283425472402453	-1.10823729703985	0.0331522160835845	-0.430329883505732	0.157071377728921	-0.984546609458079	0.0300369639461325	-1.97629233512838	0.00754290624821763	-0.425718413058583	0.106120713471844	-1.37575754067331	0.0219579431171444	-0.145313219209931	0.62321546986408	-0.343884315224731	0.241787197903672	-0.340415939442468	0.204608543155074	-0.515512626099875	0.124738644384874	-0.444557887494708	0.108303482420334	-0.257682637739553	0.382625022377668	-2.0053139018155	0.00576864168160273	-0.206902011115532	0.424619551850157	-0.103239157125061	0.713821924062959	-0.202776527332964	0.509304112740304	-0.0968058576696036	0.746007959500489	-0.864188235820281	0.0425125226979286	-0.78958090249155	0.0527318186926153	-1.04061331776265	0.0293819434862235	-0.107081985275397	1.25562859816748	-2.58433029339977	0.00322119622090677	-0.357527794134527	0.249384436638412	-0.501627391274722	0.125055592275753	-0.932018371948648	0.0390321409968903	-0.101477616818611	1.06637659203858	-0.341377188832661	0.175386302308967	-0.203247421323093	0.409474945824593	-0.151636283070565	0.521973075611817	-0.93072580311974	0.0328474928809439	-0.343404160521137	0.172682953510071	-0.232378473016594	0.612527114738926	-1.5186160797232	0.0153744750041847	-0.488284696559215	0.109469177544483	-0.73024273485112	0.0597927001694556	-0.591909752882619	0.0854986005840978	-0.917618074457353	0.0475746245074582	-0.320335880441986	0.204601783305322	-0.654546122763204	0.0806477609871043	-0.225302264467324	0.340381357053962	-0.795698077768152	0.0473655905262868	-0.0927069977817826	0.75679069887451	-2.37244225130976	0.00553047479112378	-0.245193874807412	0.398656531077055	-0.567027545811057	0.0854156448740996	-0.456841828407682	0.162725911396307	-0.324129133276694	0.207788565184631	-0.988207526364505	0.0368805937031179	-1.17114567188287	0.0305089847158595	-0.211023982276337	0.395341176452902	-0.784165197518868	0.0484732752432647	-0.867755646312585	0.0452472948861962	-0.276227869071461	0.444180491761749	-2.48088826881829	0.00261083898131747	-0.825566729984559	0.0496185015863433	-1.33072675236075	0.0197214033658053	-0.212611326735791	0.383109028344482	-0.388259785890157	0.183443421317856	-0.409724079277418	0.225186738050826	-0.161462524211631	0.644750725041567	-0.34910807778156	0.225110515448642	-0.463957016164993	0.151282208284541	-0.600469759581846	0.0800568926022289	-0.504365738814168	0.107719361473987	-0.522170264016194	0.0912717871001661	-0.606077148740188	0.0615018215909926	-0.354293967209326	0.212239594383813	-0.409008091586098	0.175815112888766	-0.141068939479114	0.527054733781717	-0.373850868223855	0.200495001120777	-0.629768166969347	0.0620235854647144	-0.315172646051757	0.252652960168399	-0.405489045825313	0.174180182934061	-0.332274534538325	0.231133050436241	-1.0535829919569	0.0302941316392889	-2.23660535826321	0.00391501838209151	-0.275428943320918	0.308170895602276	-0.236281805409541	0.370331928639174	-0.329506667661547	0.173231699202002	-0.337254797537079	0.206271934021544	-0.200196857628843	0.399154673972936	-0.36103960593245	0.227031433158969	-0.215868607972005	0.398301692486025	-0.817222245163165	0.0436046298797567	-0.578146875357608	0.0931033346849206	-0.586474042296773	0.0772664846038309	-0.253266881392601	0.304604619894102	-1.18427731926259	0.0220754340036062	-0.685067276711617	0.0607026847216065	-0.490763488074544	0.0892587929633583	-0.196754074079258	0.392758736210314	-0.893075651317803	0.0344024186963037	-0.365296653991821	0.211507187014617	-0.521796233164639	0.0834785909696694	-0.570285052852022	0.0968130111426394	-0.739815957295098	0.0615023784168508	-0.0542429421638959	2.41156520986493	-0.414947455893763	0.126166804716772	-0.287034968539795	0.22573571621283	-0.144842975287987	0.904340778673022	-0.749090885963273	0.0553880878977716	-0.388820926134673	0.170914157173476	-0.577070664156986	0.0747222086875743	-0.396238039532494	0.213193399151419	-1.34906663681532	0.0213592451804469	-0.184535824473578	0.692169146451937	-0.825500245725572	0.0541022371938696	-0.243452429497698	0.265678156332381	-0.313270479699129	0.193355321193945	-0.44817467988554	0.129378220721081	-0.0884252975685176	1.12251550988955	-0.193017802453414	0.45860312529369	-1.09392819009089	0.0227597688098051	-0.252760133844334	0.392333541135241	-0.412068705277731	0.106619391360498	-0.560504266004986	0.103915276316881	-1.37059856370872	0.0158976305117373	-0.276050802569284	0.313225254158669	-0.213691263194404	0.368711553693424	-1.32020531685204	0.0211290667914659	-0.0834627869177128	1.89195485520944	-0.684309008419786	0.0694318808591043	-0.174545342897339	0.443607823826955	-0.729623455489558	0.0649230898405942	-0.388338641670947	0.228314091427333	-1.35603109302631	0.0211870614425083	-0.216754924679679	0.566375248286247	-0.618008686437053	0.0765393946497395	-0.491414335302893	0.0867733972343141	-0.792890573731248	0.0539403134409919	-0.453812192173159	0.136955364488498	-0.336353746682306	0.181551741682795	-0.486960643399705	0.093784131534641	-0.727063768554999	0.0570188904366604	-0.385880833537543	0.207925471232117	-0.574349270429054	0.0888502305072439	-0.364899366341522	0.24108033895613	-0.187895879166574	0.539422175175844	-0.737354822759593	0.058024408001381	-0.410736076069844	0.188248842029677	-1.24583139772236	0.0233440215590567	-0.326192632149512	0.278658217754799	-0.735755602193641	0.0724628192554289	-0.486471246964281	0.125300463125378	-0.319356154788779	0.276475341775191	-0.207566741967683	0.454099030378723	-0.302810217270583	0.266459187289223	-0.316314937863231	0.219181769196054	-1.1924567958707	0.0258261536134754	-0.174501613847828	0.354380332920672	-0.371320217700667	0.236889795389899	-0.828506971056265	0.0479768390122181	-0.663115556801204	0.0846239314581688	-0.626856822952717	0.0914358061448984	-0.431704729212731	0.117948319381089	-0.640482056671061	0.072759216568777	-1.25059800266662	0.0259210283731979	-0.425954259601454	0.137461951318754	-0.274557582441948	0.318904344021638	-0.827635031560978	0.0481507593280671	-2.33806579114213	0.00778023021592487	-0.652068588608109	0.0793819498996619	-0.263344483529134	0.478406386368816	-0.954071960341367	0.0413746356071459	-0.372080957810969	0.181871062804353	-0.562626066255292	0.0843860285527246	-0.29281419581279	0.315604047834856	-0.423727447002947	0.136552894348147	-0.255139587381787	0.34007886571596	-1.83657686870094	0.00448708386274744	-0.482235089004361	0.102616155244358	-0.642681501387886	0.0735215638246744	-0.370450263298112	0.138590627524377	-0.340351247404867	0.262343228696731	-0.572016964570274	0.063885591057375	-0.420150695459734	0.192222387023969	-0.377220786408352	0.24957825993891	-0.184612456743628	0.729603586989691	-0.253324793207466	0.305080886066023	-0.54586420393495	0.103285968418622	-0.608475439421758	0.0839589674248432	-1.82256718132172	0.0110203882428149	-1.29764338335098	0.0214995725363998	-0.311931827572458	0.297846103925803	-0.382644232844391	0.152046677363092	-0.32868263562683	0.283315031399311	-0.25274206864457	0.354576878991464	-0.756603764066066	0.0513425811797177	-0.227422849971962	0.223520536878379	-0.486652189698699	0.0972084178997499	-0.453727808561211	0.103713575279753	-0.534391230389557	0.112987092387577	-0.83512930767408	0.0459064893925982	-0.462566981078033	0.106754333488382	-0.308871336035094	0.141263264674397	-0.415594263583125	0.175041624327085	-0.821578741133638	0.0536593048042934	-0.500030849866244	0.117753788827906	-0.57666845154241	0.084365605309251	-0.162782249463109	0.513178352539806	-1.1676265736678	0.0335461033215403	-0.868699749409134	0.0371101090099154	-0.327551647238792	0.21614414236062	-0.539009661350895	0.118007162600338	-0.647112377124046	0.0803896019898014	-0.312035028971302	0.25713680378213	-0.765178430857421	0.045596844853173	-0.887003291925167	0.0384479844777445	-1.30562735341383	0.0208754455958993	-0.962394218314187	0.0342571569200704	-0.608068665951984	0.0575932084450126	-0.0848407170702211	0.970162040770667	-0.360634834488656	0.193994593865477
-1.0362179743969	0.0333401179686017	-0.306020436431303	0.234810322186211	-1.1339672078976	0.0290029279124916	-0.379381530737047	0.210998642665579	-0.241076554705826	0.316717623692175	-0.203244055271264	0.41109801085935	-0.157084235414133	0.795068324972635	-1.14823665194058	0.029323696129212	-1.4535942340744	0.0135259480897512	-1.53920820467587	0.0115593555741304	-0.155136549750317	0.781163344016174	-0.31535918001505	0.160959977885282	-0.806501252989279	0.0459572492951306	-0.44628196601617	0.115761770302913	-1.56942641631785	0.0104436442270698	-0.470476525619545	0.163350404237662	-0.339417141153393	0.199422609138617	-0.370349159062596	0.205719628302708	-0.384705703504518	0.192478880108288	-0.151417944839206	0.909658632464571	-0.980046062146054	0.0392626991831796	-0.458389510930459	0.137641619367312	-0.396548160445467	0.23380871663965	-1.33957391405552	0.0254656365840811	-0.718104807157674	0.0709589065848764	-0.877757024752336	0.00113951519426144	-0.488380611074806	0.13280913645766	-0.202635124387377	0.752257258415672	-0.316565161633197	0.208926571009222	-0.132309570625713	0.891043291407948	-0.334614132270172	0.222801866456855	-1.99097871510187	0.00812058800432479	-1.05033463904211	0.0336416133515422	-0.140093487184224	0.763185858817763	-0.0912601467153913	1.17078089906671	-0.183838691330521	0.856890291360875	-0.197352843132844	0.335018606485606	-1.08509033353921	0.0377635271454247	-0.414723022646835	0.188168001420994	-0.967880765199882	0.0336422833926422	-1.95367092507914	0.008199041303429	-0.415104376144545	0.122739242192066	-1.35254846996771	0.0246087992333596	-0.13848531034667	0.763743995099437	-0.329093264007993	0.29386072586745	-0.327522130497118	0.245955250634369	-0.497672261511374	0.149008212190046	-0.4329350021408	0.126134514288342	-0.244417916398018	0.472445674373577	-1.97943959507063	0.00634030945925829	-0.197398805676572	0.51856744029212	-0.0991626756835092	0.861398707245136	-0.191846875168157	0.631585913155659	-0.0931787577408215	0.897407908391507	-0.844777675784575	0.0488634314402117	-0.772133580751162	0.0603575035033232	-1.02276342074977	0.0329767019637721	-0.0996251571022788	1.5759985120561	-2.55267897156411	0.00352155993252203	-0.340957678655577	0.305680859516818	-0.484834273969695	0.148801661268214	-0.91362640866221	0.044270849893525	-0.0958274926063368	1.32049292535119	-0.330642594983429	0.207154259533081	-0.19452560174214	0.497702586167922	-0.14532669384501	0.631841721570205	-0.913724987077662	0.0370090912550084	-0.332347870497831	0.204822540161642	-0.215076163824169	0.771406766174542	-1.49816852944409	0.0169161874977719	-0.474514809921345	0.128139338425286	-0.712444831867747	0.0692383150210807	-0.575890452029458	0.0998424400165774	-0.895465189317511	0.054886709816485	-0.309230242302653	0.244352215146096	-0.634487199358627	0.0954827240396017	-0.216335656346366	0.410486458740421	-0.77894236846114	0.0540512115468912	-0.0892456088721183	0.910479354536813	-2.34527747444822	0.0060095876839622	-0.232833092377658	0.489794577694715	-0.551615970995169	0.0997155683920461	-0.438897511993643	0.196403289736222	-0.312761354536399	0.248000305424462	-0.968585073648091	0.0417975756341513	-1.14678838503258	0.0347709663979636	-0.201901100743436	0.480479265130865	-0.767697105485106	0.0551989426161163	-0.849187274624497	0.0516870677585634	-0.258753468042622	0.553737387450618	-2.44964023719327	0.00286106640853999	-0.805486440112753	0.0573660731786831	-1.30972154427837	0.0219564648411267	-0.203591646450026	0.466184160709842	-0.373374168604597	0.220507012898724	-0.390145364197654	0.275647558343648	-0.15270490803995	0.799614905876328	-0.334910434858849	0.272769498454144	-0.44687334550978	0.181359056788854	-0.584623990177239	0.0931747193427725	-0.485150000666302	0.129444928852229	-0.508555763298737	0.106327086950913	-0.586192608934819	0.073035585146861	-0.340324991590411	0.25616761358324	-0.39348849872701	0.211312121479259	-0.135594339842459	0.636489095275169	-0.359294452088125	0.242057892728621	-0.616419072222949	0.0709282115868235	-0.302177285967218	0.305995302067948	-0.3901891672194	0.209459042133275	-0.318915924076535	0.280029907047158	-1.03568214707401	0.0339136476117729	-2.20862960322831	0.00428635480678708	-0.262841444124972	0.375969889968774	-0.225603554533312	0.451697264246709	-0.31941800668593	0.204917656594588	-0.324941206126393	0.247016603219244	-0.191887755137226	0.483268291248666	-0.345065003012369	0.277260354791699	-0.20624831523732	0.486415410528074	-0.801281800631123	0.0495299891556099	-0.561810369830233	0.108973489844703	-0.572465315267955	0.0892263833456999	-0.242910184523466	0.368953851616982	-1.16322537782421	0.0248252167057805	-0.668715856998278	0.0701098392883158	-0.479221366335176	0.10264948808362	-0.188862630409569	0.474816580232339	-0.872293120212341	0.0396123300584451	-0.350656432109437	0.255522964924009	-0.50957516115997	0.0960566771248019	-0.553579451176736	0.113641706901318	-0.721849879662258	0.0710099784624993	-0.0505379249868405	3.02306459779309	-0.403454922453515	0.147923232785531	-0.277196091049491	0.269829198666805	-0.13502059823459	1.13101219130553	-0.732465045845862	0.0633674417315948	-0.375200264381287	0.203993053013442	-0.561744693496601	0.0869007096964224	-0.378789203109349	0.260420890898973	-1.32781325288239	0.0237861025100506	-0.1723257858958	0.866424814717807	-0.806020275603545	0.0623529525816362	-0.235193063656488	0.315899101287475	-0.303163614040664	0.229323890191495	-0.434558669611593	0.152321281088946	-0.083880969906361	1.38631538944416	-0.184095684241629	0.56225764923663	-1.07471885233903	0.0255758157941117	-0.239635160431597	0.484110397262786	-0.402612152230172	0.122700601543775	-0.542922156188957	0.122763846917076	-1.34848062808156	0.0177370233150083	-0.263709182763054	0.382369159575814	-0.2048996341437	0.44654474259114	-1.29849790342	0.0236341249825278	-0.0691424549361905	2.34554012485887	-0.666881130076056	0.0806070335498974	-0.167479802074712	0.537821060222604	-0.711239743676841	0.0754389042696737	-0.370154821915033	0.279771570525861	-1.33450299672037	0.0235694921730312	-0.202864834326772	0.708345032606582	-0.602019323209503	0.0890110721066452	-0.480138988382561	0.0998456804440376	-0.774049786828641	0.0623278224892679	-0.438895263062756	0.162857441264821	-0.325434678354648	0.215252513107653	-0.474192353431257	0.109199879997824	-0.710389681061265	0.0655896084267533	-0.369762399872193	0.251645876572893	-0.558535564613003	0.103741384961599	-0.348239708195047	0.294097885809321	-0.177964410592822	0.66547277992973	-0.720734349968516	0.0666472258109363	-0.393899967893163	0.227996209754395	-1.2259094829719	0.0260720185899958	-0.310830780091193	0.341407181380803	-0.714427660550951	0.0851205005141856	-0.470783158186816	0.148611440323249	-0.30466641457409	0.338018870841454	-0.197442906582179	0.558646910651229	-0.290047294427329	0.324298431137774	-0.304768802504156	0.262478226475813	-1.17213560965955	0.028898448227326	-0.168853273438603	0.4202747773509	-0.354378658726223	0.288974970696702	-0.810656370383845	0.0547619914652922	-0.643426350392601	0.0998023802222442	-0.607701372615739	0.107987416205136	-0.41985099328177	0.137568413801437	-0.623533929421473	0.0846523216011756	-1.22836773778494	0.0291499212532796	-0.412805904155079	0.162583852873892	-0.25708175864992	0.397797885857913	-0.809210837619804	0.0551984834478543	-2.31044104890774	0.00849060295574717	-0.634165846947206	0.0925875898112976	-0.245942119043613	0.598948644706724	-0.933719707372039	0.0472837535004781	-0.35885313107339	0.218099733972647	-0.54838165944376	0.0980102457521957	-0.278783238492716	0.386352057592812	-0.410520957117811	0.161423943251496	-0.243662102988506	0.414890403414141	-1.81322612537518	0.00491355946852229	-0.469551866407601	0.119461758631401	-0.626566457246008	0.0852362175881813	-0.36041214285544	0.161825212694459	-0.32462742786986	0.321653838178411	-0.551435120868961	0.0766220282448612	-0.402494408537853	0.233747685684777	-0.358708039357978	0.306909634648866	-0.171134934943649	0.915272241571268	-0.243158656519135	0.369008462150663	-0.528887852457006	0.12212060437758	-0.591768458474088	0.0979253918259543	-1.79719343165087	0.012157215608951	-1.27807083378731	0.0238473671465671	-0.297013419297685	0.364592404707426	-0.370908168827226	0.179946045154228	-0.312825148895208	0.347379103899656	-0.240981626849202	0.434524768683472	-0.740363393683438	0.0586266690504793	-0.220805810170742	0.262542613072448	-0.474335397272448	0.112905815237817	-0.442266267643012	0.120481292658857	-0.516979447008755	0.133908983494805	-0.817330514663996	0.0524699509400797	-0.450515716037848	0.124373853197534	-0.301675527374265	0.162611836760165	-0.39987843395102	0.210442107721349	-0.801648615706312	0.0619026180569058	-0.484607547544299	0.139281794383659	-0.561524357473686	0.0982249093360067	-0.155767763983197	0.623682580490746	-1.14338431326482	0.0382389151473897	-0.849718182269716	0.0425294712049277	-0.315389331691632	0.260136724999905	-0.52023888457681	0.140888519637648	-0.629452824631065	0.0938295534875797	-0.294965062531521	0.318512897739256	-0.749741997558537	0.0518630559625673	-0.871333566341619	0.0432762259078969	-1.28408629995581	0.0233415015109719	-0.944944768947361	0.038633953447767	-0.596903359878764	0.064843994198687	-0.0812045876887594	1.17927263279904	-0.347529666575826	0.232360897490058
-1.01794093378448	0.037293980328838	-0.295371727262982	0.277469975642273	-1.11491712080962	0.032318234680969	-0.365106649437713	0.25088473008308	-0.232296538903627	0.375628459922823	-0.195260391613157	0.490397240437216	-0.147922425301612	0.971989069269136	-1.12832097874245	0.0328355389577564	-1.42825328598152	0.0151611401217957	-1.51608656583975	0.012809120363429	-0.146057975823065	0.95495641191435	-0.30744735185566	0.185585241679693	-0.790774277277182	0.0518463061916928	-0.433653206531146	0.135072950863893	-1.54599767333527	0.0115364983639623	-0.453191867749753	0.194511922299283	-0.323530023039117	0.241047544859081	-0.356992609661447	0.243854810724663	-0.371266803604286	0.227454055975613	-0.135644622828887	1.12334503509873	-0.960208042091843	0.0444765548702443	-0.444467146976446	0.161459354296329	-0.379222998169916	0.281948399366634	-1.3165599001116	0.0284366913574532	-0.699637920966895	0.0820894099019535	-0.852022443977069	0.00133287192963987	-0.472464202395765	0.156735649660662	-0.187836279078553	0.929525323984284	-0.306463126938993	0.245526106544229	-0.125085417985677	1.08655480113646	-0.31771407327819	0.270934161414277	-1.96508125948049	0.00889311013816112	-1.03128161142597	0.0376960261754929	-0.133132814071967	0.924858095550465	-0.0867282431902604	1.41884657323584	-0.170027478883097	1.05701312029571	-0.190999776008611	0.393551940522341	-1.06194337003858	0.0428847377251501	-0.399116161787938	0.223743637189324	-0.951214920941686	0.0375574211401888	-1.9310495150299	0.00891264451592276	-0.404490339230506	0.141755347332742	-1.32933939926211	0.0274894110176506	-0.13165740148341	0.926153814413922	-0.314302212791255	0.3538615286279	-0.314628321551769	0.293355398564378	-0.479831896922874	0.176719688423062	-0.421312116786891	0.146144157248814	-0.231153195056482	0.576365111403018	-1.95356528832575	0.00694962640644986	-0.187895600237613	0.629470282389026	-0.0950861942419574	1.0309379110877	-0.180917223003351	0.773139244881685	-0.0895516578120394	1.07095658070277	-0.825367115748869	0.0559181068695034	-0.754686259010773	0.0688809384360712	-1.00491352373688	0.0369391195884788	-0.0921683289291607	1.94449423597329	-2.52102764972846	0.00384919062502241	-0.324387563176628	0.370712036306048	-0.468041156664669	0.175853388193968	-0.895234445375772	0.0500249867561552	-0.0901773683940624	1.61472028679979	-0.319908001134196	0.243773231795224	-0.185803782161186	0.59935215590621	-0.139017104619454	0.759599766728975	-0.896724171035585	0.0415531659953536	-0.321291580474526	0.241359855063874	-0.197773854631744	0.953561558522032	-1.47772097916497	0.0185615147124901	-0.460744923283474	0.149178248853581	-0.694646928884374	0.0798608819332923	-0.559871151176296	0.11597204745956	-0.87331230417767	0.0631437507349505	-0.29812460416332	0.289733609061479	-0.614428275954051	0.112326077874033	-0.207369048225408	0.491670869282329	-0.762186659154128	0.0616097320436642	-0.0857842199624539	1.08663590245336	-2.31811269758668	0.00653186500156231	-0.220472309947904	0.595666627849291	-0.53620439617928	0.115794972206525	-0.420953195579605	0.235083399476089	-0.301393575796103	0.293919801628514	-0.948962620931677	0.0473754632637702	-1.12243109818229	0.0394719153057969	-0.192778219210535	0.57861674190218	-0.751229013451343	0.0629348927228033	-0.83061890293641	0.0588040443814453	-0.241279067013784	0.680463558696756	-2.41839220556824	0.00312702980521986	-0.785406150240946	0.0661882012733667	-1.28871633619599	0.024369797982202	-0.194571966164261	0.561934950308429	-0.358488551319036	0.264313052520718	-0.370566649117891	0.333977203446485	-0.143947291868268	0.978932851504915	-0.320712791936139	0.327591121076833	-0.429789674854567	0.216730266505303	-0.568778220772633	0.107893251635497	-0.465934262518436	0.154426390133505	-0.494941262581281	0.123224280760609	-0.566308069129449	0.0864679067948994	-0.326356015971497	0.306636088572263	-0.377968905867921	0.252006053065487	-0.130119740205804	0.762159159381014	-0.344738035952395	0.289782340695007	-0.603069977476551	0.0807770841897954	-0.28918192588268	0.367382435223366	-0.374889288613486	0.249905465468517	-0.305557313614746	0.336611914828303	-1.01778130219113	0.0378865453531339	-2.18065384819342	0.00469097251046987	-0.250253944929026	0.455351880775857	-0.214925303657083	0.545591545632632	-0.309329345710313	0.241023370051764	-0.312627614715706	0.293638012357283	-0.183578652645608	0.580094335877916	-0.329090400092288	0.335218805311801	-0.196628022502636	0.588121880621495	-0.785341356099081	0.0560463457668732	-0.545473864302858	0.126909306623203	-0.558456588239137	0.10256050246233	-0.232553487654332	0.442971569203004	-1.14217343638583	0.0278224679518844	-0.652364437284939	0.0805994745024617	-0.467679244595807	0.118111802351837	-0.180971186739879	0.5707890124368	-0.851510589106879	0.0454084562464426	-0.336016210227052	0.307178964218025	-0.497354089155302	0.11018987116576	-0.536873849501451	0.132931712087209	-0.703883802029418	0.0819385813352737	-0.0468329078097851	3.73733035284168	-0.391962389013268	0.172454915723202	-0.267357213559187	0.320181223492985	-0.125198221181194	1.39464802745432	-0.715839205728451	0.072556530910106	-0.3615796026279	0.241764016339178	-0.546418722836215	0.100915881443608	-0.361340366686205	0.314918452591625	-1.30655986894947	0.0264072441693021	-0.160115747318023	1.06755252898424	-0.786540305481518	0.0717526387522956	-0.226933697815278	0.374506314586168	-0.293056748382198	0.270216362329688	-0.420942659337646	0.178918213575461	-0.0793366422442045	1.69156451883421	-0.175173566029844	0.682011258556561	-1.05550951458717	0.0287089711822025	-0.22651018701886	0.590266784070438	-0.393155599182613	0.140830382119576	-0.525340046372929	0.144197202798886	-1.3263626924544	0.0197272293849694	-0.251367562956824	0.462165161853672	-0.196108005092995	0.536098301889117	-1.27679048998797	0.0263513017748719	-0.0548221229546681	2.7925513764879	-0.649453251732327	0.0931195107642963	-0.160414261252084	0.646224907754092	-0.692856031864123	0.0872180276276553	-0.351971002159119	0.339223987624653	-1.31297490041442	0.0262501303261468	-0.188974743973864	0.873893335672656	-0.586029959981954	0.103249130421619	-0.468863641462228	0.114600247232164	-0.755208999926033	0.0716828477854858	-0.423978333952352	0.192714286633705	-0.314515610026991	0.253572250253318	-0.461424063462808	0.126497599618946	-0.693715593567531	0.0752944520129384	-0.353643966206843	0.303382617788418	-0.542721858796952	0.120997044397174	-0.331580050048572	0.355903990313192	-0.16803294201907	0.811423426311391	-0.704113877177439	0.0762194160552814	-0.377063859716483	0.273718395006805	-1.20598756822145	0.0290307299004833	-0.295468928032874	0.413920379734686	-0.69309971890826	0.0994162583762516	-0.455095069409351	0.175113211619001	-0.2899766743594	0.410226162694045	-0.187319071196674	0.679527288761795	-0.277284371584075	0.390954885537813	-0.293222667145082	0.312018705485547	-1.1518144234484	0.0323465633016568	-0.163204933029379	0.495202256672631	-0.337437099751779	0.349521505618946	-0.792805769711426	0.0624857938003311	-0.623737143983997	0.116987473082979	-0.58854592227876	0.127048190555351	-0.407997257350809	0.160308488283199	-0.606585802171886	0.098035065950428	-1.20613747290326	0.0326694090103084	-0.399657548708705	0.191084160534481	-0.239605934857892	0.490314477274471	-0.790786643678629	0.0632133305029496	-2.28281630667334	0.00924240639672343	-0.616263105286303	0.107884108376576	-0.228539754558092	0.738099951184784	-0.91336745440271	0.0538162547599055	-0.345625304335811	0.259626007561776	-0.534137252632227	0.113267159252322	-0.264752281172641	0.46861991181249	-0.397314467232675	0.189641573394123	-0.232184618595225	0.501210672524043	-1.78987538204942	0.00538792332885336	-0.456868643810842	0.138363513626976	-0.61045141310413	0.0986016416604201	-0.350374022412767	0.187951576751896	-0.308903608334854	0.390177542877	-0.530853277167647	0.0912050852317722	-0.384838121615972	0.281815136319446	-0.340195292307605	0.373187719812918	-0.157657413143671	1.13268760441965	-0.232992519830804	0.44358671075744	-0.511911500979061	0.143490211640576	-0.575061477526418	0.114109670112323	-1.77181968198003	0.0134023005055657	-1.25849828422364	0.0263852220707735	-0.282095011022912	0.441753879873291	-0.359172104810062	0.2116074045439	-0.296967662163587	0.423064786563925	-0.229221185053833	0.526872375935634	-0.72412302330081	0.0667087925586121	-0.214188770369522	0.306626928648064	-0.462018604846196	0.130484575915833	-0.430804726724814	0.139260315757808	-0.499567663627953	0.157922226117574	-0.799531721653911	0.0597265578718708	-0.438464450997663	0.144149983204313	-0.294479718713435	0.186355501753626	-0.384162604318914	0.251024950049535	-0.781718490278986	0.0714397730980754	-0.469184245222355	0.163705332684547	-0.546380263404963	0.113776273989113	-0.148753278503286	0.751023359200604	-1.11914205286185	0.0434155452645905	-0.830736615130299	0.0485342065436918	-0.303227016144473	0.31056589308281	-0.501468107802726	0.167012257493503	-0.611793272138085	0.108942825112776	-0.27789509609174	0.389524306123586	-0.734305564259652	0.0587624317094219	-0.85566384075807	0.048543449510518	-1.2625452464978	0.0260152876900059	-0.927495319580536	0.0434169781824794	-0.585738053805543	0.0730162623249974	-0.0775684583072977	1.42018870922578	-0.334424498662995	0.276251930624153
-0.999663893172063	0.0416843345606619	-0.284723018094662	0.326237000372615	-1.09586703372163	0.0360135606152812	-0.350831768138378	0.296161791545307	-0.223516523101428	0.444276519935	-0.18727672795505	0.580562073685656	-0.138760615189092	1.17363848835865	-1.10840530554433	0.0366895877185501	-1.40291233788865	0.016938299424426	-1.49296492700363	0.0141749365920911	-0.136979401895812	1.15307095777767	-0.299535523696269	0.212976610735714	-0.775047301565086	0.058282327538329	-0.421024447046121	0.156739127273206	-1.52256893035268	0.0127516212079575	-0.43590720987996	0.229879009721545	-0.307642904924841	0.288562511826805	-0.343636060260299	0.287071114094553	-0.357827903704054	0.268211242819699	-0.119871300818568	1.35483648333194	-0.940370022037633	0.0502960541365337	-0.430544783022434	0.188267130128779	-0.361897835894364	0.336840599372804	-1.29354588616769	0.0317001206275531	-0.681171034776117	0.0944996696904369	-0.826287863201802	0.00155012143720642	-0.456547793716725	0.183763306264561	-0.173037433769728	1.12980237299373	-0.296361092244788	0.286781488901135	-0.11786126534564	1.30956916203354	-0.300814014286209	0.326304960992504	-1.93918380385911	0.00971929942825395	-1.01222858380983	0.0422921028617125	-0.12617214095971	1.10949472758232	-0.0821963396651295	1.70214517519468	-0.156216266435673	1.28216404546165	-0.184646708884377	0.459904261304614	-1.03879640653795	0.048718031330479	-0.38350930092904	0.264129858428976	-0.934549076683489	0.0419275923869621	-1.90842810498066	0.00968381983350363	-0.393876302316468	0.163269717664685	-1.3061303285565	0.0306276287236141	-0.12482949262015	1.11163997200298	-0.299511161574518	0.422303661153774	-0.30173451260642	0.347556661510739	-0.461991532334373	0.208124555492128	-0.409689231432983	0.16848489850619	-0.217888473714947	0.694917632998019	-1.92769098158088	0.00762877308208843	-0.178392394798654	0.756098341302693	-0.0910097128004055	1.22432091361596	-0.169987570838545	0.934495423050922	-0.0859245578832574	1.26821549241438	-0.805956555713163	0.0637214460469946	-0.737238937270384	0.0785961525838667	-0.987063626723999	0.0412420459523916	-0.0847115007560426	2.3591530585277	-2.4893763278928	0.00419656059035909	-0.307817447697678	0.444926642474903	-0.451248039359643	0.20645750990595	-0.876842482089334	0.0565315617236161	-0.084527244181788	1.9503893220384	-0.309173407284963	0.285868629689284	-0.177081962580233	0.715284824956046	-0.132707515393899	0.907955077361407	-0.879723354993508	0.0466982473420921	-0.310235290451221	0.282622035223787	-0.180471545439319	1.15736114207856	-1.45727342888585	0.0203867492049126	-0.446975036645604	0.173417304812287	-0.676849025901	0.0916787597284549	-0.543851850323135	0.134015127878552	-0.851159419037828	0.072566359384524	-0.287018966023988	0.341158669461953	-0.594369352549475	0.131323354490691	-0.198402440104449	0.58610605743515	-0.745430949847115	0.0699420508585328	-0.0823228310527895	1.28682346633472	-2.29094792072514	0.00709462570710979	-0.20811152751815	0.718989806270729	-0.520792821363391	0.133901277343484	-0.403008879165567	0.279116887372733	-0.290025797055807	0.347348501659153	-0.929340168215263	0.0535685506987535	-1.09807381133199	0.0447470313243773	-0.183655337677635	0.691310615578075	-0.734760921417581	0.0714639168697066	-0.812050531248322	0.0668404841018929	-0.223804665984945	0.826366836083876	-2.38714417394322	0.00341543091396172	-0.76532586036914	0.0760057292023359	-1.26771112811361	0.0270909376988591	-0.185552285878497	0.671147646851146	-0.343602934033476	0.314175898396692	-0.350987934038127	0.401922601781138	-0.135189675696587	1.18340790475146	-0.306515149013429	0.390043031074407	-0.412706004199354	0.256946084214283	-0.552932451368026	0.124727986271512	-0.44671852437057	0.183611320193624	-0.481326761863824	0.142091331791096	-0.546423529324079	0.10167486434436	-0.312387040352582	0.364112446290233	-0.362449313008833	0.298916928512426	-0.124645140569148	0.905153597048609	-0.330181619816665	0.344085208403088	-0.589720882730153	0.0916267930613429	-0.276186565798142	0.437371351550786	-0.359589410007573	0.295894336869461	-0.292198703152956	0.401080630997704	-0.999880457308243	0.0423488699839681	-2.15267809315852	0.00512052593923986	-0.23766644573308	0.54724073043975	-0.204247052780854	0.652786439809321	-0.299240684734695	0.281731476761789	-0.300314023305019	0.348002648654711	-0.17526955015399	0.693449302236541	-0.313115797172207	0.401345970979722	-0.187007729767951	0.704218052724059	-0.769400911567039	0.0631859711041499	-0.529137358775483	0.147701855583831	-0.544447861210319	0.117360520777652	-0.222196790785197	0.527301109826391	-1.12112149494746	0.0311645010414704	-0.636013017571601	0.0922438286334999	-0.456137122856439	0.135343130673047	-0.17307974307019	0.680132885360402	-0.830728058001418	0.0518881539691272	-0.321375988344668	0.3660316349719	-0.485133017150634	0.12633476501116	-0.520168247826165	0.155083269297951	-0.685917724396578	0.0941001601390375	-0.0431278906327297	4.54236293872094	-0.380469855573021	0.19995781083549	-0.257518336068883	0.377235434777049	-0.115375844127798	1.69529339234801	-0.699213365611039	0.0827531122927351	-0.347958940874513	0.285458049900926	-0.53109275217583	0.116791833394495	-0.34389153026306	0.377093474749584	-1.28530648501654	0.0293199280541089	-0.147905708740245	1.29515622576481	-0.767060335359491	0.0821913907507117	-0.218674331974068	0.44155293902163	-0.282949882723733	0.316402142639322	-0.407326649063699	0.209248176202328	-0.0747923145820479	2.03983009585602	-0.166251447818059	0.818687242112599	-1.03630017683531	0.0321178025742901	-0.213385213606123	0.711364178981864	-0.383699046135055	0.160924632426384	-0.507757936556899	0.169142374447016	-1.30424475682723	0.0219488011747942	-0.239025943150594	0.553242964010539	-0.187316376042291	0.638173903526163	-1.25508307655594	0.0292892903127476	-0.0405017909731458	3.19442965675987	-0.632025373388597	0.107085577660397	-0.153348720429457	0.769736680593636	-0.674472320051406	0.100346272173382	-0.333787182403206	0.407099150914927	-1.29144680410848	0.0291679667662855	-0.175084653620957	1.06128963950196	-0.570040596754404	0.119154733442186	-0.457588294541896	0.130953698240808	-0.736368213023426	0.0820691282506189	-0.409061404841949	0.226492653783902	-0.303596541699333	0.297869061928474	-0.44865577349436	0.145810238693714	-0.677041506073797	0.0860531254941295	-0.337525532541493	0.362502430975562	-0.526908152980902	0.140345449223852	-0.314920391902098	0.427719026359567	-0.158101473445319	0.979117171203922	-0.687493404386362	0.0868015544226295	-0.360227751539802	0.325816748974319	-1.18606565347099	0.032225933361088	-0.280107075974555	0.496735054116197	-0.67177177726557	0.115470833016436	-0.439406980631886	0.205044734532369	-0.275286934144711	0.492660595556156	-0.17719523581117	0.817479871045096	-0.26452144874082	0.46696292197908	-0.281676531786007	0.369718007594408	-1.13149323723725	0.0361413805226292	-0.157556592620154	0.580520240425732	-0.320495540777336	0.420050390192917	-0.774955169039006	0.0711179988667339	-0.604047937575393	0.136323490053772	-0.569390471941782	0.148541999366757	-0.396143521419848	0.185990247566178	-0.589637674922298	0.113506245600463	-1.18390720802158	0.036592985850798	-0.38650919326233	0.223209073286308	-0.222130111065864	0.595881740965052	-0.772362449737455	0.0720811948361355	-2.25519156443894	0.0100453407870695	-0.5983603636254	0.125168601095436	-0.211137390072571	0.895590537579994	-0.893015201433381	0.0610444099537664	-0.332397477598232	0.306750200917385	-0.519892845820695	0.130269022304793	-0.250721323852567	0.5644142844356	-0.384107977347539	0.221520695728224	-0.220707134201944	0.599733746490421	-1.76652463872367	0.0058971741153012	-0.444185421214082	0.159557286146335	-0.594336368962252	0.1135029320387	-0.340335901970095	0.217177387636133	-0.293179788799847	0.468384601043077	-0.510271433466334	0.107770797531779	-0.367181834694092	0.336622708548581	-0.321682545257231	0.448825597090537	-0.144179891343692	1.37622475074975	-0.222826383142474	0.528556298833661	-0.494935149501117	0.167584810969893	-0.558354496578748	0.132390680473761	-1.74644593230918	0.0147340365957913	-1.23892573465997	0.0292347442819622	-0.267176602748139	0.531912163953614	-0.347436040792898	0.247300758211472	-0.281110175431965	0.50950123672315	-0.217460743258465	0.63226446275644	-0.707882652918182	0.0759516159620118	-0.207571730568302	0.356736100002312	-0.449701812419945	0.150073921769822	-0.419343185806615	0.160188070154851	-0.482155880247151	0.185721139797782	-0.781732928643827	0.0677184054917487	-0.426413185957477	0.166232281819263	-0.287283910052606	0.213082716855091	-0.368446774686808	0.297168776923954	-0.76178836485166	0.0820539794575569	-0.45376094290041	0.191234943332506	-0.53123616933624	0.131140003376486	-0.141738793023375	0.89630272728843	-1.09489979245887	0.049157747999334	-0.811755047990881	0.0551604871185845	-0.291064700597313	0.367872617343188	-0.482697331028641	0.196620541349532	-0.594133719645105	0.12636955212107	-0.260825129651959	0.470450983067384	-0.718869130960767	0.0663311128573646	-0.839994115174522	0.054270374534663	-1.24100419303978	0.0289650697872395	-0.91004587021371	0.0486262217251127	-0.574572747732323	0.0820577921167178	-0.073932328925836	1.69494024264874	-0.321319330750165	0.326300370519028
-0.981386852559646	0.04654965501031	-0.274074308926341	0.382206623827122	-1.07681694663365	0.0400725512548245	-0.336556886839043	0.348364844462089	-0.214736507299229	0.521583284428706	-0.179293064296943	0.684682877077336	-0.129598805076571	1.40004844023323	-1.08848963234621	0.0408646627129293	-1.37757138979577	0.0188636200436644	-1.46984328816752	0.0156414760112289	-0.12790082796856	1.37555422710613	-0.291623695536878	0.243307850102897	-0.75932032585299	0.0655987622194866	-0.408395687561096	0.180912062395722	-1.49914018737009	0.0140723043601084	-0.418622552010168	0.269695072171171	-0.291755786810565	0.342216135695848	-0.330279510859151	0.33665175304764	-0.344389003803822	0.314200222429181	-0.104097978808249	1.59645333258026	-0.920532001983422	0.0566651299653597	-0.416622419068421	0.218255216074	-0.344572673618813	0.398776163704296	-1.27053187222377	0.0353427515876897	-0.662704148585339	0.108269651218558	-0.800553282426535	0.00179279550049224	-0.440631385037685	0.214084528999767	-0.158238588460904	1.35048884229655	-0.286259057550584	0.333001435593162	-0.110637112705604	1.56044640222343	-0.283913955294227	0.388711578254285	-1.91328634823773	0.0106365442093254	-0.993175556193691	0.0473060705484689	-0.119211467847452	1.3197438393673	-0.0776644361399986	2.02421873755957	-0.142405053988249	1.52983223552645	-0.178293641760144	0.536309811979805	-1.01564944303731	0.0551255506219151	-0.367902440070143	0.310724654200639	-0.917883232425292	0.0467346576832988	-1.88580669493142	0.010496350030645	-0.383262265402429	0.187147090387483	-1.2829212578509	0.0341591908850625	-0.11800158375689	1.32101391872259	-0.28472011035778	0.500475538314137	-0.28884070366107	0.410049003325995	-0.444151167745872	0.243458798076397	-0.398066346079075	0.193462916437486	-0.204623752373412	0.828282536262143	-1.90181667483601	0.00835783755120753	-0.168889189359694	0.89892803974575	-0.0869332313588537	1.44811676749543	-0.159057918673738	1.11561186801755	-0.0822974579544753	1.4905898438902	-0.786545995677457	0.0724062831127112	-0.719791615529996	0.0893042024293221	-0.969213729711113	0.0459000714762217	-0.0772546725829245	2.81537098540775	-2.45772500605714	0.0045715027021462	-0.291247332218729	0.528611717912136	-0.434454922054616	0.24149761712205	-0.858450518802896	0.0637268823775625	-0.0788771199695136	2.33234489609632	-0.29843881343573	0.333093061419604	-0.16836014299928	0.846583031748395	-0.126397926168344	1.07538279023088	-0.86272253895143	0.0523325955316912	-0.299179000427915	0.329512560099184	-0.163169236246895	1.37968527929664	-1.43682587860673	0.0223528816892618	-0.433205150007733	0.200707894844159	-0.659051122917627	0.104765942144316	-0.527832549469973	0.154457071714026	-0.829006533897986	0.0830074500467467	-0.275913327884655	0.39908268320745	-0.574310429144898	0.152614202344541	-0.189435831983491	0.692649865371858	-0.728675240540103	0.0790916586744157	-0.0788614421431252	1.5124384759182	-2.2637831438636	0.00768736099768603	-0.195750745088395	0.857749952315028	-0.505381246547502	0.154654638616987	-0.385064562751528	0.329148818906006	-0.278658018315511	0.407806879534291	-0.909717715498849	0.0603459550541219	-1.0737165244817	0.0506560338923067	-0.174532456144734	0.82095076322803	-0.718292829383818	0.0808301258126944	-0.793482159560234	0.0758172372827454	-0.206330264956107	0.988902367459017	-2.3558961423182	0.00373054498652351	-0.745245570497334	0.0868801671666168	-1.24670592003123	0.0300321694105296	-0.176532605592732	0.79444476130471	-0.328717316747915	0.370410259349451	-0.331409218958363	0.478838861971208	-0.126432059524905	1.4130213520459	-0.292317506090718	0.46051634165611	-0.395622333544141	0.302274914394459	-0.53708668196342	0.143706548175058	-0.427502786222704	0.21652507906485	-0.467712261146367	0.163055710454437	-0.526538989518709	0.118767897086577	-0.298418064733667	0.430436718757089	-0.346929720149745	0.35259549589848	-0.119170540932493	1.06641109944642	-0.315625203680935	0.405328264789781	-0.576371787983756	0.103587704972949	-0.263191205713603	0.51835105415092	-0.344289531401659	0.348626386547332	-0.278840092691167	0.473820930573803	-0.981979612425357	0.0471842949791795	-2.12470233812362	0.00558467215398821	-0.225078946537134	0.650917046380427	-0.193568801904625	0.776100793886486	-0.289152023759078	0.327335779048954	-0.288000431894333	0.409482017714008	-0.166960447662372	0.821552640421114	-0.297141194252126	0.475960102070916	-0.177387437033266	0.835295959421782	-0.753460467034996	0.0709812669347483	-0.512800853248109	0.170931749306034	-0.5304391341815	0.134116488253774	-0.211840093916062	0.622487374775003	-1.10006955350908	0.0348644645469266	-0.619661597858262	0.105369371903261	-0.44459500111707	0.154396956711109	-0.165188299400501	0.803493386135403	-0.809945526895956	0.0592605404072879	-0.306735766462283	0.432427090830263	-0.472911945145966	0.144193524459128	-0.50346264615088	0.179866442833329	-0.667951646763739	0.107570303484582	-0.0394228734556743	5.42934556445516	-0.368977322132774	0.230624075571712	-0.247679458578579	0.441400897811191	-0.105553467074401	2.0266008182205	-0.682587525493628	0.0939886505052275	-0.334338279121127	0.33515691838824	-0.515766781515444	0.134467286774864	-0.326442693839916	0.447237085251488	-1.26405310108362	0.0325102997211502	-0.135695670162468	1.54756575631296	-0.747580365237464	0.0937321040548757	-0.210414966132858	0.516959862875063	-0.272843017065267	0.369420055185252	-0.393710638789752	0.243227791539714	-0.0702479869198913	2.43163267049602	-0.157329329606275	0.972808694818864	-1.01709083908345	0.0358146120541591	-0.200260240193385	0.847607527310104	-0.374242493087496	0.183100779215106	-0.490175826740871	0.197131940148979	-1.28212682120007	0.0243792356913302	-0.226684323344365	0.656074162910834	-0.178524746991586	0.755270490973263	-1.2333756631239	0.0325922594251989	-0.0261814589916235	3.51227007379649	-0.614597495044868	0.123133385939034	-0.146283179606829	0.909116665786374	-0.656088608238689	0.114909026872769	-0.315603362647292	0.483682557611609	-1.26991870780253	0.0323126303909098	-0.16119456326805	1.26912670002378	-0.554051233526854	0.136833213243168	-0.446312947621563	0.14900154919368	-0.717527426120818	0.0935506288947752	-0.394144475731545	0.26443414685792	-0.292677473371676	0.348098423245946	-0.435887483525911	0.16775847874177	-0.660367418580063	0.0979288045492591	-0.321407098876143	0.429210639551456	-0.511094447164851	0.161919223686844	-0.298260733755623	0.50874083658084	-0.148170004871567	1.17043293698758	-0.670872931595285	0.098834445730892	-0.343391643363121	0.384730311118334	-1.16614373872053	0.035714301703826	-0.264745223916236	0.590218742433672	-0.65044383562288	0.133856767031507	-0.423718891854421	0.239332480115618	-0.260597193930022	0.585632750314378	-0.167071400425666	0.97289160618121	-0.251758525897566	0.552738225132856	-0.270130396426933	0.435039273388105	-1.1111720510261	0.0402519535107361	-0.151908252210929	0.678607278546807	-0.303553981802892	0.499619552585382	-0.757104568366587	0.0806141774869409	-0.584358731166789	0.157950423520849	-0.550235021604803	0.172623422653656	-0.384289785488887	0.214628619997369	-0.572689547672711	0.130735766699281	-1.1616769431399	0.040937538576833	-0.373360837815956	0.259196852352045	-0.204654287273836	0.71303824124313	-0.753938255796281	0.0818519291097753	-2.22756682220454	0.0109286478250267	-0.580457621964497	0.144443053429405	-0.19373502558705	1.07027058831136	-0.872662948464053	0.0692692986423811	-0.319169650860653	0.359799464166122	-0.505648439009163	0.149202921396938	-0.236690366532493	0.672367083457272	-0.370901487462403	0.258344980107562	-0.209229649808663	0.711303088643163	-1.74317389539791	0.00643793229941884	-0.431502198617323	0.183877978816282	-0.578221324820374	0.130035947288246	-0.330297781527422	0.250515840976627	-0.277455969264841	0.556573008266731	-0.48968958976502	0.126445490725818	-0.349525547772211	0.398465377892332	-0.303169798206858	0.534046189239695	-0.130702369543713	1.64222867377104	-0.212660246454143	0.624419896184778	-0.477958798023172	0.195216018196474	-0.541647515631078	0.152776314256549	-1.72107218263834	0.0161682743657865	-1.21935318509629	0.0322977781871622	-0.252258194473366	0.633679672892849	-0.335699976775733	0.287284789251626	-0.265252688700343	0.606922142700992	-0.205700301463097	0.751119527478434	-0.691642282535553	0.0861218559705987	-0.200954690767081	0.414038032439741	-0.437385019993694	0.171847292971164	-0.407881644888416	0.183401851322022	-0.464744096866349	0.2169503501706	-0.763934135633742	0.0768407008320951	-0.414361920917292	0.19076955253109	-0.280088101391777	0.24328563346764	-0.352730945054703	0.35056534819086	-0.741858239424334	0.0938111131400748	-0.438337640578466	0.22207412277432	-0.516092075267516	0.151050778776699	-0.134724307543464	1.06335876124885	-1.07065753205589	0.0556567210583313	-0.792773480851464	0.0625755002182369	-0.278902385050154	0.432446803931606	-0.463926554254556	0.230662035295603	-0.576474167152125	0.14592735415666	-0.243755163212178	0.56129100292515	-0.703432697661883	0.0749553952155421	-0.824324389590974	0.0606441134126369	-1.21946313958176	0.0322361298414551	-0.892596420846885	0.0544608134150618	-0.563407441659103	0.0919016390274243	-0.0702961995443743	2.00517234080822	-0.308214162837335	0.384061989560441
-0.963109811947228	0.0518158196905661	-0.26342559975802	0.444691526564002	-1.05776685954567	0.0444520325849432	-0.322282005539708	0.406975458172878	-0.20595649149703	0.607939985071148	-0.171309400638836	0.801460039303962	-0.12043699496405	1.65139110510203	-1.06857395914808	0.0453737990603906	-1.35223044170289	0.0210110452409112	-1.4467216493314	0.0172253865012565	-0.118822254041307	1.62410146832858	-0.283711867377487	0.277556531789941	-0.743593350140893	0.0735732465139158	-0.395766928076072	0.207738808112408	-1.4757114443875	0.0154865245290413	-0.401337894140375	0.314168534677815	-0.275868668696289	0.402434082158792	-0.316922961458002	0.392536755137962	-0.33095010390359	0.365548912781316	-0.0883246567979304	1.83846875125539	-0.900693981929211	0.0636110459062672	-0.402700055114408	0.251604202716735	-0.327247511343261	0.46793789025679	-1.24751785827985	0.0392799210333475	-0.644237262394561	0.123478368471419	-0.774818701651269	0.00206236593809144	-0.424714976358644	0.24787604021723	-0.143439743152079	1.58803176341621	-0.27615702285638	0.385785328815617	-0.103412960065568	1.83875841687679	-0.267013896302246	0.458128830372724	-1.88738889261635	0.0116107426585557	-0.974122528577551	0.0527412090524137	-0.112250794735195	1.556630425676	-0.0731325326148677	2.3876968474497	-0.128593841540825	1.79594376760081	-0.17194057463591	0.621476423118952	-0.992502479536678	0.0621369160091836	-0.352295579211246	0.363013222559748	-0.901217388167096	0.05192937754947	-1.86318528488219	0.0113772626253013	-0.372648228488391	0.213521870905166	-1.25971218714529	0.0379779128054274	-0.11117367489363	1.55604210040327	-0.269929059141042	0.588786995037111	-0.275946894715721	0.479892004071596	-0.426310803157371	0.283765200477557	-0.386443460725166	0.221891101322734	-0.191359031031877	0.976218051083281	-1.87594236809113	0.00913285191429272	-0.159385983920735	1.0580951496069	-0.0828567499173019	1.69825372562521	-0.148128266508932	1.31577886035653	-0.0786703580256932	1.74260421418436	-0.767135435641751	0.0822188398916364	-0.702344293789607	0.101058328745825	-0.951363832698228	0.0511290209867141	-0.0697978444098064	3.30568107289666	-2.42607368422149	0.00498105014020838	-0.274677216739779	0.621859443475184	-0.41766180474959	0.28103017256157	-0.840058555516458	0.071576632073982	-0.0732269957572392	2.75503808478586	-0.287704219586497	0.385716566863201	-0.159638323418326	0.996114302359606	-0.120088336942789	1.26236007953685	-0.845721722909353	0.0584498897729592	-0.28812271040461	0.382716258253833	-0.14586692705447	1.61585163160414	-1.41637832832761	0.0244447595822187	-0.419435263369863	0.231020220324104	-0.641253219934254	0.119201891275917	-0.511813248616812	0.177496188736527	-0.806853648758144	0.0945242044785236	-0.264807689745323	0.465500445846896	-0.554251505740322	0.176330890551495	-0.180469223862532	0.8116828692087	-0.711919531233091	0.0891323441272297	-0.0754000532334608	1.76466700301435	-2.23661836700206	0.00833134316151556	-0.183389962658641	1.01165223481595	-0.489969671731613	0.177678687591329	-0.36712024633749	0.386110699263606	-0.267290239575216	0.475338181586665	-0.890095262782435	0.067736735766588	-1.04935923763141	0.0571239398250796	-0.165409574611833	0.965630308463584	-0.701824737350055	0.0910776315738444	-0.774913787872147	0.0856576837994965	-0.188855863927269	1.16553410597688	-2.32464811069317	0.00406453191974338	-0.725165280625527	0.0988725970163639	-1.22570071194885	0.0331949383255871	-0.167512925306967	0.932246356539664	-0.313831699462354	0.433259644627591	-0.3118305038786	0.564375021133065	-0.117674443353224	1.66690945315563	-0.278119863168008	0.539306576386387	-0.378538662888928	0.352936930852859	-0.521240912558813	0.164734255642485	-0.408287048074838	0.253305149596751	-0.454097760428911	0.186836622023783	-0.506654449713339	0.13784864624417	-0.284449089114752	0.504887913050833	-0.331410127290656	0.412580775759959	-0.113695941295838	1.24668333630008	-0.301068787545205	0.47380410904574	-0.563022693237358	0.117137786015248	-0.250195845629065	0.608910889894808	-0.328989652795746	0.408173582937049	-0.265481482229377	0.555111867810247	-0.964078767542472	0.0524078007996103	-2.09672658308872	0.00609204082120845	-0.212491447341188	0.766474417297219	-0.182890551028396	0.914102657217468	-0.27906336278346	0.37811316380555	-0.275686840483646	0.478172612695418	-0.158651345170754	0.964633413078095	-0.281166591332045	0.559232137210829	-0.167767144298581	0.981694895643051	-0.737520022502954	0.0797910948364602	-0.496464347720734	0.196734620846026	-0.516430407152682	0.152835966803966	-0.201483397046927	0.73066302897511	-1.0790176120707	0.0388754791165652	-0.603310178144923	0.12009539015305	-0.433052879377702	0.175375446307991	-0.157296855730812	0.941333806529315	-0.789162995790495	0.0673831424643529	-0.292095544579899	0.50661313074816	-0.460690873141298	0.163860997416659	-0.486757044475594	0.20742668276515	-0.649985569130899	0.122423824218401	-0.0357178562786189	6.38394437841014	-0.357484788692526	0.264641362880007	-0.237840581088275	0.51304335749366	-0.0957310900210048	2.38323891422735	-0.665961685376216	0.106319736486169	-0.32071761736774	0.390668551042514	-0.500440810855059	0.154044766305649	-0.308993857416771	0.525499615226733	-1.24279971715069	0.0359416452146316	-0.123485631584691	1.82181472348441	-0.728100395115437	0.106437386393606	-0.202155600291648	0.601134851159443	-0.262736151406801	0.429030175070525	-0.380094628515805	0.28105590575638	-0.0657036592577347	2.86625328462815	-0.14840721139449	1.14453777325021	-0.997881501331585	0.0399272057543103	-0.187135266780648	0.998774401733504	-0.364785940039937	0.207502971002547	-0.472593716924842	0.228325361756878	-1.2600088855729	0.026997441606578	-0.214342703538135	0.771418076537256	-0.169733117940881	0.887257233002219	-1.21166824969187	0.0361725440402623	-0.0118611270101012	3.71291431947512	-0.597169616701139	0.140890367128208	-0.139217638784202	1.06493057952793	-0.637704896425972	0.131189202095137	-0.297419542891379	0.569085502626095	-1.24839061149659	0.0357204522005188	-0.147304472915142	1.49485065870663	-0.538061870299305	0.156388144230437	-0.43503760070123	0.168839479227568	-0.698686639218211	0.106570491712087	-0.379227546621141	0.306757976329542	-0.281758405044018	0.404133836846325	-0.423119193557463	0.192372074540018	-0.643693331086329	0.110984691164566	-0.305288665210793	0.503701151530399	-0.4952807413488	0.185846482202682	-0.281601075609148	0.599039281850181	-0.138238536297815	1.38201352982114	-0.654252458804208	0.112154944213581	-0.326555535186441	0.452028024105885	-1.14622182397008	0.039588367492008	-0.249383371857917	0.695817320982472	-0.629115893980189	0.154465289200353	-0.408030803076956	0.277956086313518	-0.245907453715332	0.689232386202106	-0.156947565040162	1.14572750741604	-0.238995603054312	0.648551285857249	-0.258584261067859	0.508022425273172	-1.09085086481495	0.0446910413195436	-0.146259911801705	0.788044910167295	-0.286612422828448	0.588296325007414	-0.739253967694168	0.0910203084159523	-0.564669524758186	0.182044216474441	-0.531079571267825	0.199437632847588	-0.372436049557926	0.246391928416684	-0.555741420423123	0.149822824243119	-1.13944667825822	0.0456473373610523	-0.360212482369581	0.299941273731312	-0.187178463481808	0.840354250786796	-0.735514061855107	0.0925754228870784	-2.19994207997015	0.0118609881990844	-0.562554880303594	0.165820712025595	-0.176332661101529	1.25999557628329	-0.852310695494724	0.0782877363757493	-0.305941824123074	0.419055969885355	-0.491404032197631	0.170779792798576	-0.222659409212419	0.792423257244814	-0.357694997577267	0.299393764847526	-0.197752165415382	0.838097278024952	-1.71982315207215	0.00703053783244245	-0.418818976020564	0.210825208732109	-0.562106280678496	0.148295403718339	-0.32025966108475	0.287858326665684	-0.261732149729835	0.654833751837157	-0.469107746063706	0.147689614535959	-0.33186926085033	0.467532043779129	-0.284657051156484	0.628843249350249	-0.117224847743735	1.92521870335897	-0.202494109765812	0.731539268095794	-0.460982446545228	0.226273318756429	-0.524940534683407	0.175386372966637	-1.69569843296749	0.0177576940886896	-1.19978063553262	0.035580881371326	-0.237339786198594	0.746851200703323	-0.323963912758569	0.331804077067008	-0.249395201968722	0.715290809822001	-0.193939859667728	0.883581932615264	-0.675401912152925	0.0972682326223599	-0.194337650965861	0.477791909669436	-0.425068227567443	0.196703281765174	-0.396420103970217	0.209722133044975	-0.447332313485548	0.251783356652716	-0.746135342623658	0.0868547420339107	-0.402310655877107	0.218489238155883	-0.272892292730948	0.276549966484982	-0.337015115422597	0.410334265179105	-0.721928113997008	0.106776255011822	-0.422914338256521	0.256865286234588	-0.500947981198793	0.17320248167599	-0.127709822063553	1.25088153228844	-1.04641527165292	0.0627706795761712	-0.773791913712047	0.0708826460211664	-0.266740069502994	0.504614697453864	-0.445155777480472	0.268968066653948	-0.558814614659144	0.16762515263306	-0.226685196772397	0.66170989856062	-0.687996264362998	0.0843857929678254	-0.808654664007426	0.0676722197144961	-1.19792208612375	0.0357661771563425	-0.875146971480059	0.0608734523298176	-0.552242135585882	0.102584211511811	-0.0666600701629126	2.35898963068455	-0.295108994924504	0.448602429308736
-0.94483277133481	0.0574986462251989	-0.252776890589699	0.513929110003015	-1.03871677245769	0.0491636773109863	-0.308007124240373	0.471910736106753	-0.197176475694831	0.703650809159287	-0.163325736980728	0.930793769629108	-0.11127518485153	1.92664032606168	-1.04865828594996	0.0504313553336874	-1.32688949361002	0.0233591911420311	-1.42360001049528	0.0189856880502644	-0.109743680114055	1.89429305207918	-0.275800039218096	0.315636019817383	-0.727866374428797	0.0822323630213487	-0.383138168591047	0.237361159130399	-1.45228270140492	0.0170141585824489	-0.384053236270583	0.363466184079146	-0.259981550582014	0.469831260362464	-0.303566412056854	0.454460616675947	-0.317511204003358	0.422458441155456	-0.0725513347876116	2.06964214210295	-0.880855961875001	0.0712727720856307	-0.388777691160395	0.288483449368765	-0.30992234906771	0.544382128667785	-1.22450384433594	0.0435227534605119	-0.625770376203783	0.140526230595391	-0.749084120876002	0.00236023610450203	-0.408798567679604	0.285296052261135	-0.128640897843254	1.83750298363852	-0.266054988162176	0.444496679585907	-0.0961888074255317	2.14433244573024	-0.250113837310264	0.53433441002976	-1.86149143699497	0.0126426860251608	-0.95506950096141	0.0586150209494128	-0.105290121622937	1.81668592841582	-0.0686006290897368	2.78674201096997	-0.114782629093401	2.07481925276599	-0.165587507511677	0.715776251697029	-0.969355516036045	0.0697816818135634	-0.336688718352349	0.42094814517204	-0.884551543908899	0.0575265098365771	-1.84056387483295	0.0123252116070524	-0.362034191574352	0.2425256901933	-1.23650311643969	0.0420947167670143	-0.10434576603037	1.81762739506017	-0.255138007924305	0.686226822948641	-0.263053085770372	0.557241668886843	-0.40847043856887	0.328711265279315	-0.374820575371258	0.253227646652276	-0.178094309690341	1.1380005952197	-1.85006806134626	0.00998259711685648	-0.149882778481775	1.23334270597689	-0.0787802684757501	1.97510080801548	-0.137198614344125	1.53354136398821	-0.0750432580969112	2.02492033214497	-0.747724875606045	0.0929727785267236	-0.684896972049219	0.113911405813169	-0.933513935685342	0.0568026584880702	-0.0623410162366883	3.81968474071924	-2.39442236238583	0.00541409851089356	-0.25810710126083	0.724535054075634	-0.400868687444564	0.324831119908728	-0.82166659223002	0.0801111605848907	-0.0675768715449648	3.21245495421615	-0.276969625737265	0.443978401350133	-0.150916503837373	1.16111139863463	-0.113778747717233	1.46901541829491	-0.828720906867276	0.0650708351449501	-0.277066420381305	0.441649237643881	-0.128564617862045	1.85964868713658	-1.39593077804849	0.0267188167960534	-0.405665376731993	0.264501361060941	-0.623455316950881	0.135598924375768	-0.495793947763651	0.202918034555972	-0.784700763618302	0.107172771507988	-0.25370205160599	0.5391055816351	-0.534192582335745	0.202915691557091	-0.171502615741574	0.943394264268537	-0.695163821926078	0.100473555282044	-0.0719386643237965	2.05082728063926	-2.20945359014052	0.00902238987166053	-0.171029180228887	1.17989926029278	-0.474558096915724	0.203084385302682	-0.349175929923452	0.449155104887319	-0.25592246083492	0.550176055231627	-0.870472810066022	0.0759298425629755	-1.02500195078112	0.0641776506713007	-0.156286693078933	1.12527080498101	-0.685356645316293	0.102529634625064	-0.756345416184059	0.0964041375889915	-0.17138146289843	1.35334905801541	-2.29340007906815	0.00442223334118283	-0.705084990753721	0.112359042843887	-1.20469550386647	0.0366325217754775	-0.158493245021202	1.08592986552496	-0.298946082176794	0.502883477167778	-0.292251788798836	0.658242074667596	-0.108916827181542	1.94325686962753	-0.263922220245298	0.628156936054596	-0.361454992233715	0.409095080047484	-0.505395143154207	0.187914553732635	-0.389071309926972	0.294038156678182	-0.440483259711454	0.213266726481382	-0.486769909907969	0.15900704947381	-0.270480113495837	0.587298103564084	-0.315890534431568	0.479007669829165	-0.108221341659183	1.44835479916696	-0.286512371409475	0.551246471244323	-0.54967359849096	0.131941891739634	-0.237200485544526	0.709016918733123	-0.313689774189832	0.474131743610281	-0.252122871767588	0.645107254760271	-0.946177922659587	0.0581343061017692	-2.06875082805383	0.00662916629126759	-0.199903948145242	0.893718990724088	-0.172212300152167	1.0660141142034	-0.268974701807843	0.43477177829279	-0.263373249072959	0.554276112224393	-0.150342242679136	1.12278470113604	-0.265191988411964	0.651159535828533	-0.158146851563896	1.14555454342431	-0.721579577970912	0.0894062389692936	-0.480127842193359	0.225237242888162	-0.502421680123864	0.173395232470739	-0.191126700177793	0.851018511999045	-1.05796567063232	0.0432103007460714	-0.586958758431585	0.136271212298372	-0.421510757638333	0.198535705866311	-0.149405412061122	1.09390294427586	-0.768380464685033	0.0762939413713501	-0.277455322697514	0.588721743150022	-0.448469801136629	0.185430677412461	-0.470051442800309	0.237898437004098	-0.632019491498059	0.138983651656012	-0.0320128391015635	7.38625831344898	-0.345992255252279	0.303276896327603	-0.22800170359797	0.593065252419323	-0.0859087129676084	2.75781876725326	-0.649335845258805	0.11999155371584	-0.307096955614354	0.452183108980073	-0.485114840194673	0.175623098617714	-0.291545020993626	0.611866771837554	-1.22154633321777	0.0396225528542143	-0.111275593006913	2.11400558245491	-0.70862042499341	0.120723704897882	-0.193896234450438	0.694416467222431	-0.252629285748336	0.495061470077046	-0.366478618241857	0.322913538290951	-0.0611593315955782	3.34155743185251	-0.139485093182705	1.3336177030675	-0.978672163579726	0.0444372220522853	-0.174010293367911	1.16565336333257	-0.355329386992378	0.235167471741881	-0.455011607108813	0.262863270179816	-1.23789094994574	0.0298113248342662	-0.202001083731905	0.900540235002874	-0.160941488890177	1.03314759767667	-1.18996083625984	0.0400259419901759	0.0024592049714211	3.77463891360012	-0.579741738357409	0.160441822470996	-0.132152097961575	1.23815209233694	-0.619321184613254	0.149491765989716	-0.279235723135465	0.664442636267708	-1.22686251519064	0.0395124231435181	-0.133414382562235	1.73471068272399	-0.522072507071755	0.178294647912631	-0.423762253780898	0.191351753311744	-0.679845852315603	0.120963271628139	-0.364310617510738	0.353656673327999	-0.270839336716361	0.466210373370879	-0.410350903589014	0.219502673213695	-0.627019243592595	0.125763982575345	-0.289170231545443	0.586030733845471	-0.479467035532749	0.212251529677916	-0.264941417462673	0.698458968975055	-0.128307067724063	1.61229918983158	-0.637631986013131	0.126744584457578	-0.30971942700976	0.526413741802906	-1.12629990921962	0.0437532312671037	-0.234021519799598	0.812566054814371	-0.607787952337499	0.177248537164878	-0.392342714299492	0.32073992221823	-0.231217713500643	0.803294336993347	-0.146823729654658	1.33546526640764	-0.226232680211057	0.754501014508314	-0.247038125708784	0.588881333496182	-1.0705296786038	0.0496546248843902	-0.14061157139248	0.909285796621212	-0.269670863854004	0.685926619661725	-0.721403367021748	0.102482750481912	-0.544980318349582	0.20943535385922	-0.511924120930846	0.229118726645963	-0.360582313626965	0.281440997588849	-0.538793293173536	0.170862379436001	-1.11721641337654	0.0507373581806838	-0.347064126923207	0.345622712732008	-0.16970263968978	0.975728957452218	-0.717089867913933	0.10467116107759	-2.17231733773575	0.0128513253176909	-0.544652138642691	0.189409756109951	-0.158930296616008	1.46228076738879	-0.831958442525395	0.0881381352543442	-0.292713997385495	0.484748056365088	-0.477159625386099	0.194537794237733	-0.208628451892344	0.924184548447838	-0.344488507692132	0.344846065999007	-0.186274681022101	0.977699716433482	-1.69647240874639	0.00767015555170072	-0.406135753423804	0.240529037989421	-0.545991236536618	0.168775614401552	-0.310221540642077	0.329062258448845	-0.246008330194828	0.763017716377693	-0.448525902362393	0.171484326104167	-0.31421297392845	0.543886833855563	-0.26614430410611	0.733308988094563	-0.103747325943756	2.21795457051066	-0.192327973077481	0.850109885787054	-0.444006095067284	0.2606634574677	-0.508233553735737	0.20033531319017	-1.67032468329664	0.0194518609417029	-1.18020808596895	0.0391803282162522	-0.222421377923821	0.871045690461906	-0.312227848741405	0.381860972336388	-0.2335377152371	0.83426187044249	-0.18217941787236	1.02947483948133	-0.659161541770297	0.109439197956085	-0.187720611164641	0.548304773959623	-0.412751435141192	0.2240720358622	-0.384958563052018	0.238932281625767	-0.429920530104746	0.290368865391303	-0.728336549613574	0.0977932729074426	-0.390259390836922	0.249413452527635	-0.265696484070119	0.313029578589296	-0.321299285790491	0.476528266314433	-0.701997988569681	0.121147827784175	-0.407491035934576	0.296000571195064	-0.48580388713007	0.197620545576989	-0.120695336583641	1.45778513546766	-1.02217301124994	0.0705289336291385	-0.754810346572629	0.0799696579634987	-0.254577753955834	0.584912006287171	-0.426385000706387	0.311420792500553	-0.541155062166164	0.191569800856984	-0.209615230332616	0.771277276708977	-0.672559831064114	0.0946562881592881	-0.792984938423878	0.0752717746739054	-1.17638103266573	0.0395646191149956	-0.857697522113233	0.0678171712775143	-0.541076829512662	0.114467710872691	-0.0630239407814508	2.74996992561604	-0.282003827011674	0.520104373151441
-0.926555730722392	0.0637763191299012	-0.242128181421379	0.590092840732094	-1.01966668536971	0.0544159087364587	-0.293732242941039	0.543251482186699	-0.188396459892632	0.808920130799723	-0.155342073322621	1.07274902769971	-0.102113374739009	2.21933403986145	-1.02874261275184	0.0558936869072064	-1.30154854551714	0.0258902138331834	-1.40047837165917	0.0208685493407692	-0.100665106186803	2.18151251743873	-0.267888211058706	0.357323953072303	-0.7121393987167	0.0916051390626062	-0.370509409106022	0.270808224104407	-1.42885395842233	0.0187008679524427	-0.36676857840079	0.41805713292521	-0.244094432467738	0.543172988812262	-0.290209862655706	0.522538125939195	-0.304072304103126	0.485079024190818	-0.0567780127772928	2.2779861801767	-0.86101794182079	0.0797820521616496	-0.374855327206382	0.330084866034379	-0.292597186792159	0.628020991824388	-1.20148983039202	0.048178113523437	-0.607303490013005	0.159461394301904	-0.723349540100735	0.00269712685597376	-0.392882159000564	0.326820241260551	-0.11384205253443	2.0926803261235	-0.255952953467971	0.509072762221418	-0.0889646547854954	2.47528311337966	-0.233213778318283	0.616888701890646	-1.83559398137359	0.013784445922639	-0.936016473345269	0.0652036288033454	-0.09832944851068	2.09834509531959	-0.0640687255646059	3.21895173523104	-0.100971416645977	2.35907135114006	-0.159234440387443	0.81951808341872	-0.946208552535412	0.0783344956964078	-0.321081857493452	0.484602843451266	-0.867885699650703	0.0637559762300551	-1.81794246478371	0.0133215210734557	-0.351420154660314	0.27500350639334	-1.21329404573408	0.0465795368084266	-0.09751785716711	2.10111894095833	-0.240346956707567	0.792521373885348	-0.250159276825022	0.642140965306708	-0.390630073980369	0.378134584735049	-0.363197690017349	0.287596405933688	-0.164829588348806	1.31318974373972	-1.82419375460138	0.010900926249363	-0.140379573042816	1.42397359161379	-0.0747037870341982	2.27855731576056	-0.126268962179319	1.76663980148337	-0.0714161581681291	2.33479010864029	-0.728314315570339	0.104711064062887	-0.66744965030883	0.12825919002493	-0.915664038672457	0.0629127178504386	-0.0548841880635702	4.34416580111037	-2.36277104055018	0.00587714558605235	-0.24153698578188	0.836719303179216	-0.384075570139537	0.373004541572421	-0.803274628943582	0.0895500513834912	-0.0619267473326904	3.69855840501424	-0.266235031888032	0.508082702760376	-0.142194684256419	1.34110582484072	-0.107469158491678	1.69508268297107	-0.811720090825199	0.0724677989816546	-0.266010130357999	0.5064754048642	-0.11126230866962	2.10348763784118	-1.37548322776937	0.0291912233751353	-0.391895490094122	0.301286338494449	-0.605657413967508	0.153551294540843	-0.479774646910489	0.230822275803594	-0.762547878478461	0.121246242916991	-0.242596413466657	0.620028928364594	-0.514133658931169	0.23262924724396	-0.162536007620615	1.08775556075305	-0.678408112619066	0.11282400100247	-0.0684772754141321	2.36493329097821	-2.18228881327898	0.00974844059960228	-0.158668397799133	1.36114973945991	-0.459146522099835	0.230974484376	-0.331231613509413	0.518251984754607	-0.244554682094624	0.632475060134638	-0.850850357349608	0.0849874412410594	-1.00064466393083	0.0718820983449111	-0.147163811546032	1.29943886079075	-0.66888855328253	0.11515112407321	-0.737777044495971	0.108168493058592	-0.153907061869592	1.54852786620792	-2.26215204744312	0.00481428336538445	-0.685004700881915	0.127272187031686	-1.18369029578409	0.0404282888447187	-0.149473564735437	1.25564248697918	-0.284060464891233	0.579344321667432	-0.272673073719072	0.759882068288218	-0.10015921100986	2.2392770053519	-0.249724577322587	0.725592716168943	-0.344371321578502	0.470846043185722	-0.4895493737496	0.213345441346868	-0.369855571779106	0.338752694899571	-0.426868758993998	0.242254998330749	-0.466885370102599	0.182609145817518	-0.256511137876922	0.677635791232386	-0.30037094157248	0.551914594618281	-0.102746742022527	1.67213518008197	-0.271955955273745	0.636252316314559	-0.536324503744562	0.148055431224604	-0.224205125459988	0.818522801402973	-0.298389895583918	0.546532822483595	-0.238764261305798	0.74409581670002	-0.928277077776702	0.0644489992660173	-2.04077507301893	0.00720292683090996	-0.187316448949296	1.03213668255347	-0.161534049275938	1.2311870456346	-0.258886040832226	0.498301159268839	-0.251059657662273	0.6379002670068	-0.142033140187519	1.29579575340297	-0.249217385491883	0.752557629041602	-0.148526558829212	1.32473487370628	-0.70563913343887	0.0998318680828542	-0.463791336665984	0.256556653115408	-0.488412953095046	0.195877735803609	-0.180770003308658	0.982657348052247	-1.03691372919394	0.0480026860419841	-0.570607338718246	0.153962667834402	-0.409968635898965	0.224533925444843	-0.141513968391433	1.26120276155896	-0.747597933579571	0.0860300943036496	-0.26281510081513	0.678751822500182	-0.436248729131961	0.209427703377163	-0.453345841125023	0.271403848826196	-0.614053413865219	0.157436375002114	-0.0283078219245081	8.4111286671066	-0.334499721812032	0.345815674648165	-0.218162826107666	0.68257028989319	-0.076086335914212	3.14102136778944	-0.632710005141394	0.135223180698949	-0.293476293860967	0.519825232361621	-0.469788869534288	0.199692080620238	-0.274096184570482	0.70613656084862	-1.20029294928484	0.0437363299923742	-0.0990655544291358	2.41413483677772	-0.689140454871384	0.13649076162456	-0.185636868609228	0.797063533723863	-0.24252242008987	0.567701372512664	-0.35286260796791	0.369063941664579	-0.0566150039334216	3.85506946447621	-0.13056297497092	1.53931814948134	-0.959462825827865	0.0493012756454277	-0.160885319955174	1.34521918774793	-0.345872833944819	0.265392754843869	-0.437429497292784	0.30086487554722	-1.21577301431858	0.032958274564304	-0.189659463925675	1.04101551886617	-0.152149859839472	1.19272077461503	-1.1682534228278	0.0441893689367796	0.0167795369529434	3.69116404090514	-0.56231386001368	0.181868746220174	-0.125086557138947	1.43092461666213	-0.600937472800537	0.16954869808967	-0.261051903379551	0.768111742157308	-1.20533441888469	0.0435805560025204	-0.119524292209328	1.98377158627858	-0.506083143844206	0.202673157186347	-0.412486906860565	0.215947980761524	-0.661005065412996	0.136704336981738	-0.349393688400334	0.406287718142536	-0.259920268388703	0.534515593942816	-0.397582613620565	0.249259375003423	-0.610345156098861	0.141955751264167	-0.273051797880093	0.676100208792014	-0.463653329716698	0.242105640042759	-0.248281759316198	0.806593866700658	-0.118375599150312	1.85889277224324	-0.621011513222054	0.14266141759552	-0.292883318833079	0.60776960082259	-1.10637799446916	0.0482182959423436	-0.218659667741279	0.939067285456729	-0.586460010694808	0.202290426305063	-0.376654625522027	0.367804940857058	-0.216527973285954	0.927367219433265	-0.136699894269154	1.54187240705223	-0.213469757367803	0.871344073781491	-0.23549199034971	0.677729958605161	-1.05020849239265	0.0550289125225516	-0.134963230983255	1.04268693114138	-0.252729304879561	0.792110178026363	-0.703552766349329	0.11530604427481	-0.525291111940978	0.239555284684081	-0.492768670593868	0.262640417330531	-0.348728577696005	0.320579659844015	-0.521845165923948	0.193944991977176	-1.09498614849485	0.0563636896060374	-0.333915771476833	0.395866511587956	-0.152226815897752	1.11640171039568	-0.698665673972758	0.117938326907047	-2.14469259550135	0.0139380673142667	-0.526749396981787	0.215739536857464	-0.141527932130487	1.67033755104937	-0.811606189556066	0.0988585229657651	-0.279486170647916	0.558285741587801	-0.462915218574566	0.22057168578179	-0.19459749457227	1.06687577441547	-0.331282017806996	0.394850111775488	-0.17479719662882	1.12950881397009	-1.67312166542063	0.00834746568761749	-0.393452530827045	0.273111575865796	-0.52987619239474	0.19150691209018	-0.300183420199405	0.374290484539263	-0.230284510659822	0.880704598647689	-0.427944058661079	0.197665037211192	-0.296556687006569	0.627453794518415	-0.247631557055737	0.847348478373945	-0.0902698041437774	2.51164144189317	-0.18216183638915	0.980135656489609	-0.427029743589339	0.298496742960553	-0.491526572788067	0.228191369567642	-1.6449509336258	0.0212530131143281	-1.16063553640528	0.0431057622261924	-0.207502969649048	1.00552628424274	-0.30049178472424	0.43757994053763	-0.217680228505478	0.963148062205312	-0.170418976076991	1.19013814331979	-0.642921171387669	0.122994874746746	-0.181103571363421	0.625851855185051	-0.40043464271494	0.254062509935468	-0.37349702213382	0.270940698338383	-0.412508746723944	0.332827207448003	-0.710537756603489	0.109698347337298	-0.378208125796736	0.283331404450623	-0.25850067540929	0.352875114160125	-0.305583456158386	0.549181140337069	-0.682067863142355	0.137248391393231	-0.392067733612632	0.339044578120412	-0.470659793061346	0.224404466607177	-0.11368085110373	1.68349466121805	-0.997930750846963	0.0789606411945235	-0.735828779433212	0.0898715767466672	-0.242415438408675	0.674739362152179	-0.407614223932302	0.358101817254287	-0.523495509673184	0.217861289328369	-0.192545263892836	0.889068395215927	-0.657123397765229	0.105804040528933	-0.77731521284033	0.0834647637058298	-1.15483997920771	0.043760454923342	-0.840248072746408	0.0753131236860236	-0.529911523439441	0.127480369099928	-0.0593878113999892	3.17650061536377	-0.268898659098843	0.598660036177054
-0.908278690109974	0.0706253761532534	-0.231479472253058	0.673284707369551	-1.00061659828173	0.0600766883776476	-0.279457361641704	0.620986194205699	-0.179616444090433	0.923877953908657	-0.147358409664514	1.22717904732336	-0.0929515646264882	2.52477800128139	-1.00882693955371	0.0617624228846984	-1.27620759742426	0.0286107012279706	-1.37735673282305	0.0228772161100379	-0.0915865322595503	2.48113600801428	-0.259976382899315	0.402761252874782	-0.696412423004604	0.102052681225522	-0.357880649620998	0.307461593418703	-1.40542521543974	0.0204999989357803	-0.349483920530998	0.478462185454765	-0.228207314353462	0.621990174840652	-0.276853313254557	0.596807667249959	-0.290633404202894	0.55350357408342	-0.041004690766974	2.45171186956751	-0.84117992176658	0.088992753833553	-0.360932963252369	0.375645056779091	-0.275272024516607	0.719155620751007	-1.1784758164481	0.0532793179328716	-0.588836603822227	0.180118569374407	-0.697614959325469	0.00306543665407783	-0.376965750321523	0.372945132491434	-0.0990432072256053	2.34622240005619	-0.245850918773767	0.579644977956062	-0.0817405021454591	2.82411269145681	-0.216313719326302	0.705118703807544	-1.80969652575221	0.0149975318503734	-0.916963445729129	0.0723077885178364	-0.0913687753984226	2.39925163331405	-0.059536822039475	3.68070946942633	-0.0871602041985527	2.6377915150884	-0.15288137326321	0.932940391977694	-0.923061589034778	0.0876775299397456	-0.305474996634555	0.553968578554395	-0.851219855392506	0.0704931112908738	-1.79532105473447	0.014398171496631	-0.340806117746275	0.310757067047709	-1.19008497502848	0.051530427847941	-0.0906899483038499	2.40413977532449	-0.225555905490829	0.907160840304727	-0.237265467879673	0.734507295329569	-0.372789709391868	0.432058231746015	-0.351574804663441	0.325110884138927	-0.151564867007271	1.4991599481791	-1.79831944785651	0.0118743931733442	-0.130876367603856	1.62880961426826	-0.0706273055926464	2.60800386232277	-0.115339310014512	2.01214598451955	-0.067789058239347	2.67183389679484	-0.708903755534633	0.117475667374984	-0.650002328568442	0.144013916545987	-0.897814141659572	0.069484920511569	-0.0474273598904521	4.86036499300318	-2.33111971871452	0.00638332616549396	-0.224966870302931	0.95792953969141	-0.367282452834511	0.425607950329249	-0.784882665657144	0.0999359380065045	-0.056276623120416	4.2054838347794	-0.255500438038799	0.579435665871975	-0.133472864675466	1.53522843406503	-0.101159569266123	1.93985808195565	-0.794719274783121	0.0804875814386935	-0.254953840334694	0.577304430549648	-0.093959999477195	2.33848273425207	-1.35503567749026	0.0318131798164068	-0.378125603456252	0.341982114811158	-0.587859510984135	0.17311795616353	-0.463755346057328	0.261298891384983	-0.740394993338619	0.136816126906159	-0.231490775327325	0.708308537062948	-0.494074735526592	0.265121486310106	-0.153569399499657	1.24449526629378	-0.661652403312054	0.126224389450638	-0.0650158865044678	2.706554715261	-2.15512403641744	0.0105345575611718	-0.146307615369379	1.55349138649528	-0.443734947283946	0.261443095821552	-0.313287297095375	0.593251911803417	-0.233186903354329	0.72230085998656	-0.831227904633194	0.0947911873722721	-0.976287377080544	0.0804887476300348	-0.138040930013131	1.4873149170217	-0.652420461248768	0.128844337059675	-0.719208672807884	0.121302752073434	-0.136432660840753	1.74641970926215	-2.2309040158181	0.00522859425279096	-0.664924411010108	0.143530063774285	-1.16268508770171	0.0444913912381446	-0.140453884449673	1.43877775289676	-0.269174847605673	0.663450394018781	-0.253094358639308	0.868450539451517	-0.0914015948381789	2.55218068534203	-0.235526934399877	0.831052055066717	-0.32728765092329	0.539319686809015	-0.473703604344993	0.241563141550236	-0.35063983363124	0.387412329606814	-0.413254258276541	0.27389502734317	-0.44700083029723	0.208714087361845	-0.242542162258007	0.775714485718489	-0.284851348713391	0.631232536026391	-0.0972721423858719	1.91501247908211	-0.257399539138015	0.72850365238419	-0.522975408998165	0.165532977756052	-0.21120976537545	0.937068108031786	-0.283090016978005	0.625300269388203	-0.225405650844009	0.853001747217977	-0.910376232893817	0.0712342700616165	-2.01279931798403	0.00783160470563838	-0.17472894975335	1.18086503294814	-0.150855798399709	1.40855988336595	-0.248797379856608	0.567732151900575	-0.238746066251586	0.729047426557932	-0.133724037695901	1.48312004437449	-0.233242782571801	0.862101463647241	-0.138906266094527	1.51727566332598	-0.689698688906828	0.111100401678421	-0.447454831138609	0.291495372770016	-0.474404226066227	0.220363935637924	-0.170413306439523	1.12512602911344	-1.01586178775556	0.0532377236543755	-0.554255919004907	0.173233151648142	-0.398426514159596	0.252849802465697	-0.133622524721744	1.44522896475123	-0.72681540247411	0.0968135010803202	-0.248174878932745	0.777604247157102	-0.424027657127293	0.23594177328177	-0.436640239449738	0.308954199601396	-0.596087336232379	0.177550272641367	-0.0246028047474527	9.42882887658275	-0.323007188371785	0.39229209565151	-0.208323948617362	0.780207289393226	-0.0662639588608156	3.52186493405365	-0.616084165023982	0.151781089078888	-0.279855632107581	0.593646068121471	-0.454462898873902	0.226315630528008	-0.256647348147337	0.809111441067639	-1.17903956535192	0.0481404301942135	-0.0868555158513583	2.71385135335015	-0.669660484749357	0.153661669478698	-0.177377502768018	0.910942414621867	-0.232415554431405	0.647077571075662	-0.339246597693963	0.420682903313521	-0.052070676271265	4.4019498106061	-0.121640856759136	1.76254113506042	-0.940253488076006	0.0545321166186158	-0.147760346542437	1.53443767936862	-0.336416280897261	0.298279641461867	-0.419847387476755	0.342796613712711	-1.19365507869141	0.0363319792204679	-0.177317844119445	1.19193017379446	-0.143358230788768	1.36544332807136	-1.14654600939577	0.0488080220767296	0.0310998689344657	3.47300133710743	-0.544885981669951	0.205297678765145	-0.11802101631632	1.63963048588766	-0.58255376098782	0.19142551463973	-0.242868083623638	0.878917812712598	-1.18380632257875	0.0479331964087559	-0.10563420185642	2.23599598852248	-0.490093780616656	0.229285565570549	-0.401211559940233	0.242710105751732	-0.642164278510389	0.153847923198871	-0.33447675928993	0.464033672298012	-0.249001200061046	0.60918382934847	-0.384814323652117	0.281743042283246	-0.593671068605127	0.159577436631805	-0.256933364214744	0.773786108246917	-0.447839623900648	0.274722414086999	-0.231622101169724	0.922765686717682	-0.10844413057656	2.1185422287028	-0.604391040430976	0.160091316083094	-0.276047210656399	0.695817627003732	-1.0864560797187	0.0531186835677321	-0.20329781568296	1.07426114328451	-0.565132069052118	0.2296625579332	-0.360966536744562	0.419233257133132	-0.201838233071264	1.0609964644572	-0.12657605888365	1.76321564065754	-0.200706834524549	0.998677099833329	-0.223945854990635	0.77457019667903	-1.0298873061815	0.0608023570168885	-0.129314890574031	1.18849861405824	-0.235787745905117	0.90617960439526	-0.685702165676909	0.129232416791474	-0.505601905532375	0.272472442115	-0.47361322025689	0.299296676072549	-0.336874841765044	0.363844147544931	-0.50489703867436	0.219870368343483	-1.07275588361317	0.0625106527566913	-0.320767416030458	0.450772381036683	-0.134750992105724	1.25900259767824	-0.680241480031584	0.132361094772558	-2.11706785326696	0.0150820355630726	-0.508846655320884	0.244857044205821	-0.124125567644966	1.87822321898782	-0.791253936586738	0.110764012820433	-0.266258343910337	0.638781057432998	-0.448670811763034	0.248969723566628	-0.180566537252196	1.21931877918014	-0.31807552792186	0.449519997417127	-0.163319712235539	1.2925423317112	-1.64977092209487	0.00907955315150788	-0.380769308230285	0.308724859903037	-0.513761148252862	0.21630362785408	-0.290145299756732	0.423690626676517	-0.214560691124816	1.0083051044281	-0.407362214959766	0.22623415058641	-0.278900400084688	0.719247887903528	-0.229118810005363	0.968477692892926	-0.0767922823437988	2.79627331491037	-0.171995699700819	1.12335239309986	-0.410053392111395	0.339857055589572	-0.474819591840397	0.258987989416918	-1.61957718395495	0.0232370829152838	-1.14106298684161	0.0472960671853963	-0.192584561374275	1.1491766865069	-0.288755720707076	0.498470845752726	-0.201822741773857	1.10089287371176	-0.158658534281623	1.36215934549337	-0.626680801005041	0.137887628664925	-0.174486531562201	0.71067359750673	-0.388117850288689	0.28677608165305	-0.362035481215621	0.305853908309218	-0.395096963343142	0.379707416646286	-0.692738963593405	0.122855750222905	-0.366156860756551	0.320351967331092	-0.25130486674846	0.397237651441934	-0.28986762652628	0.628218486867289	-0.662137737715029	0.154799220043051	-0.376644431290687	0.386081927117699	-0.455515698992623	0.253646717806113	-0.106666365623819	1.92693425908036	-0.973688490443987	0.0883778278497181	-0.716847212293795	0.100622898134652	-0.230253122861515	0.772443309411271	-0.388843447158218	0.409040901674794	-0.505835957180204	0.247087855679698	-0.175475297453055	1.01207870511731	-0.641686964466345	0.118181217149857	-0.761645487256781	0.092509779308287	-1.1332989257497	0.0483215722992823	-0.822798623379582	0.0836108235896717	-0.518746217366221	0.141513692073053	-0.0557516820185274	3.63651542186441	-0.255793491186013	0.684260850887496
-0.890001649497556	0.0779748441554637	-0.220830763084737	0.764166982299918	-0.981566511193747	0.0661364613290834	-0.265182480342369	0.7050021497868	-0.170836428288234	1.0506116258615	-0.139374746006407	1.39370582177958	-0.0837897545139675	2.83726473790799	-0.988911266355591	0.0680775748647426	-1.25086664933139	0.0316300609265851	-1.35423509398693	0.0250795487101581	-0.0825079583322979	2.78753988976484	-0.252064554739924	0.452079887725276	-0.680685447292507	0.113368711272366	-0.345251890135973	0.347325237332123	-1.38199647245715	0.0224142704117529	-0.332199262661205	0.543722038625788	-0.212320196239186	0.705623935390734	-0.263496763853409	0.677223758384211	-0.277194504302662	0.629092715508905	-0.0252313687566552	2.58026753890231	-0.821341901712369	0.0989301369240681	-0.347010599298356	0.425141276263776	-0.257946862241056	0.817248600736709	-1.15546180250419	0.0587472668309521	-0.570369717631449	0.202551953860618	-0.671880378550202	0.00346580641438048	-0.361049341642483	0.422992891012476	-0.0842443619167808	2.58993627196103	-0.235748884079563	0.656292913478883	-0.0745163495054228	3.18539568805899	-0.19941366033432	0.798265653986113	-1.78379907013082	0.0162788514595118	-0.897910418112988	0.0799402833033245	-0.0844081022861652	2.71623741077001	-0.0550049185143441	4.16715343260887	-0.0733489917511286	2.90053423573156	-0.146528306138976	1.0575190106573	-0.899914625534145	0.0977782793789584	-0.289868135775658	0.628946482168395	-0.834554011134309	0.0777138511058253	-1.77269964468523	0.0155518743859169	-0.330192080832237	0.349586455508327	-1.16687590432287	0.0568395054817908	-0.0838620394405898	2.7234981489426	-0.210764854274091	1.02938527313727	-0.224371658934324	0.834120434016254	-0.354949344803368	0.490443228454321	-0.339951919309533	0.366003056788873	-0.138300145665735	1.69189810631115	-1.77244514111164	0.0129256465086938	-0.121373162164897	1.84782016284562	-0.0665508241510946	2.96225706697798	-0.104409657849706	2.26578426257658	-0.0641619583105649	3.03515985054122	-0.689493195498927	0.131607003146794	-0.632555006828053	0.161076057354414	-0.879964244646686	0.0767953230814945	-0.039970531717334	5.34751994387018	-2.29946839687887	0.0069170618048099	-0.208396754823981	1.08571333547673	-0.350489335529485	0.482647722058266	-0.766490702370706	0.11114293217883	-0.0506264989081416	4.72364124162651	-0.244765844189566	0.657287652410686	-0.124751045094512	1.74218701213647	-0.0948499800405677	2.20380830960621	-0.777718458741044	0.0891134403882567	-0.243897550311389	0.654186639484316	-0.0766576902847702	2.55153737155845	-1.33458812721114	0.0346115256451626	-0.364355716818381	0.386827288514103	-0.570061608000761	0.194353354794652	-0.447736045204166	0.294716078571349	-0.718242108198777	0.153717466687404	-0.220385137187992	0.803881254606883	-0.474015812122016	0.300425967904153	-0.144602791378699	1.41451478384804	-0.644896694005041	0.140714602023248	-0.0615544975948034	3.07476115669661	-2.1279592595559	0.0113746787207142	-0.133946832939624	1.75442955269265	-0.428323372468058	0.295434071339657	-0.295342980681337	0.67387672059493	-0.221819124614033	0.820866309199146	-0.81160545191678	0.10536811020579	-0.951930090230254	0.0897952899858291	-0.128918048480231	1.68766726854129	-0.635952369215005	0.143648686403253	-0.700640301119796	0.135516698374417	-0.118958259811915	1.94167236707808	-2.19965598419307	0.00566726316536221	-0.644844121138302	0.161177728283491	-1.14167987961933	0.0488294107180496	-0.131434204163908	1.63409920860168	-0.254289230320112	0.754535655927921	-0.233515643559545	0.982805245154938	-0.0826439786664974	2.87299451003503	-0.221329291477167	0.943985850822669	-0.310203980268077	0.613306756273485	-0.457857834940387	0.272601290745973	-0.331424095483374	0.440418601165675	-0.399639757559084	0.30827085772223	-0.42711629049186	0.237042224848721	-0.228573186639092	0.881179541298216	-0.269331755854303	0.71683254663786	-0.0917975427492167	2.1760330222829	-0.242843123002285	0.827642553655183	-0.509626314251767	0.184870656426579	-0.198214405290911	1.06406193027922	-0.267790138372091	0.710239339185515	-0.212047040382219	0.969666196180369	-0.892475388010932	0.0785052140897293	-1.98482356294914	0.00849521453307102	-0.162141450557404	1.33902517931268	-0.14017754752348	1.59663784499887	-0.238708718880991	0.643125436250028	-0.226432474840899	0.828586260000062	-0.125414935204283	1.68423675958181	-0.21726817965172	0.978315693418835	-0.129285973359842	1.72154029269896	-0.673758244374786	0.123565259243046	-0.431118325611235	0.329697525875336	-0.460395499037409	0.247621778508063	-0.160056609570388	1.27769469198866	-0.994809846317187	0.0588617774287276	-0.537904499291569	0.194614402459699	-0.386884392420228	0.283560841966723	-0.125731081052055	1.64302563868242	-0.706032871368648	0.108677819405335	-0.233534657050361	0.884058083604014	-0.411806585122625	0.264702585706333	-0.419934637774452	0.349791876684558	-0.578121258599539	0.19937956958585	-0.0208977875703973	10.4061369101665	-0.311514654931537	0.442802545020824	-0.198485071127058	0.885880384573816	-0.0564415818074192	3.88810901409052	-0.599458324906571	0.169712272981357	-0.266234970354194	0.674389678885116	-0.439136928213517	0.255243370421983	-0.239198511724192	0.918416028849592	-1.157786181419	0.0528429724230586	-0.074645477273581	3.00387079190265	-0.65018051462733	0.172284729110961	-0.169118136926808	1.03494398449279	-0.222308688772939	0.733252135083493	-0.325630587420016	0.476731501577549	-0.0475263486091084	4.96886190187916	-0.112718738547351	1.99815140602448	-0.921044150324146	0.0603059296258774	-0.134635373129699	1.73036051619749	-0.326959727849702	0.33392405795892	-0.402265277660726	0.38895260332621	-1.17153714306425	0.0399391015463731	-0.164976224313215	1.35200357533942	-0.134566601738063	1.55044644098915	-1.12483859596374	0.0537536713312051	0.045420200915988	3.14573721600904	-0.527458103326221	0.231418132441445	-0.110955475493692	1.86317384326933	-0.564170049175103	0.21518196882721	-0.224684263867724	0.995692117723384	-1.1622782262728	0.0526792432259782	-0.0917441115035129	2.48440055720594	-0.474104417389106	0.258197229918931	-0.3899362130199	0.271716049286274	-0.623323491607781	0.172478844363753	-0.319559830179527	0.526619546481834	-0.238082131733388	0.691746301274947	-0.372046033683668	0.317583707552743	-0.576996981111393	0.178680893628731	-0.240814930549394	0.8794854474464	-0.432025918084597	0.310164407716997	-0.214962443023249	1.04613644957849	-0.0985126620028083	2.38715425850876	-0.587770567639899	0.179437179884714	-0.259211102479718	0.790108993201785	-1.06653416496825	0.0584384995700886	-0.187935963624641	1.21672400831458	-0.543804127409427	0.259665350196582	-0.345278447967097	0.475064362827764	-0.187148492856575	1.20343426570076	-0.116452223498146	1.99477963792252	-0.187943911681294	1.13448361975628	-0.212399719631561	0.880260162075279	-1.00956611997035	0.0669981071103186	-0.123666550164806	1.34826785157005	-0.218846186930673	1.027214668599	-0.66785156500449	0.144301179636387	-0.485912699123771	0.30823361609543	-0.454457769919911	0.339103021969829	-0.325021105834083	0.410856871965827	-0.487948911424773	0.248058012206637	-1.05052561873149	0.0691143920678466	-0.307619060584084	0.510399079075831	-0.117275168313696	1.39964372807433	-0.66181728609041	0.147981636762912	-2.08944311103256	0.0162908154633487	-0.490943913659981	0.276497178190389	-0.106723203159445	2.07951912331853	-0.770901683617409	0.123779815501956	-0.253030517172758	0.725738206188742	-0.434426404951502	0.279949330758739	-0.166535579932122	1.37991482462234	-0.304869038036724	0.509439991461546	-0.151842227842258	1.46542153750843	-1.62642017876911	0.00987316792337966	-0.368086085633526	0.348448331531354	-0.497646104110984	0.243230508210868	-0.28010717931406	0.478127498352799	-0.198836871589809	1.14312338448293	-0.386780371258452	0.25715789253332	-0.261244113162808	0.817155822608057	-0.210606062954989	1.09513619200718	-0.0633147605438202	3.06110481485899	-0.161829563012489	1.27706774667367	-0.393077040633451	0.384860379604012	-0.458112610892727	0.292452669566739	-1.59420343428411	0.0253597609546912	-1.12149043727794	0.0517589860409809	-0.177666153099502	1.30048573387856	-0.277019656689911	0.564589031915532	-0.185965255042235	1.24670065203366	-0.146898092486255	1.54346839778815	-0.610440430622412	0.154002556061953	-0.167869491760981	0.805002019727731	-0.375801057862438	0.322411362745571	-0.350573940297422	0.343769953349109	-0.37768517996234	0.431148133294666	-0.67494017058332	0.137305768288459	-0.354105595716366	0.360572621507147	-0.244109058087631	0.44576703745828	-0.274151796894174	0.713447649935903	-0.642207612287703	0.173847235392424	-0.361221128968743	0.437161932133572	-0.440371604923899	0.286125655511207	-0.0996518801439077	2.18649608398616	-0.94944623004101	0.0986041278396652	-0.697865645154377	0.11261792005648	-0.218090807314355	0.877748807993505	-0.370072670384133	0.4642108383234	-0.488176404687223	0.27917072829102	-0.158405331013274	1.13801928518278	-0.62625053116746	0.131678232286566	-0.745975761673233	0.102347101223937	-1.11175787229168	0.0532049008243044	-0.805349174012756	0.0926277013921	-0.507580911293001	0.156603504233501	-0.0521155526370657	4.12694583016387	-0.242688323273183	0.776787321199856
-0.871724608885138	0.0858401776034593	-0.210182053916416	0.862987885053888	-0.962516424105765	0.0726419187919496	-0.250907599043034	0.795817562766293	-0.162056412486035	1.18640187341708	-0.131391082348299	1.57274161014712	-0.0746279444014468	3.15019638002834	-0.968995593157468	0.0750625428307425	-1.22552570123851	0.0348813930109866	-1.33111345515082	0.0274559766228411	-0.0734293844050455	3.09421867540846	-0.244152726580533	0.506607721063446	-0.664958471580411	0.125530159874546	-0.332623130650948	0.390456900777743	-1.35856772947457	0.0245125564119555	-0.314914604791413	0.613631481085182	-0.19643307812491	0.793223703121402	-0.250140214452261	0.764442294861384	-0.26375560440243	0.710378543545654	-0.00945804674633638	2.65140302549459	-0.801503881658159	0.10967262353748	-0.333088235344344	0.478597102976147	-0.240621699965505	0.92064684336582	-1.13244778856027	0.0645929068658266	-0.55190283144067	0.226809641745807	-0.646145797774935	0.00389865054084337	-0.345132932963443	0.476928181879864	-0.0694455166079562	2.8151325138595	-0.225646849385359	0.73936758137332	-0.0672921968653865	3.55270768418293	-0.182513601342339	0.894977583725903	-1.75790161450944	0.0176751192087235	-0.878857390496847	0.0881301929301038	-0.0774474291739078	3.04532248851634	-0.0504730149892132	4.67217757516391	-0.0595377793037045	3.13728343894307	-0.140175239014743	1.19325394209356	-0.876767662033511	0.108661620575987	-0.274261274916761	0.710025110732655	-0.817888166876113	0.0854395383445533	-1.75007823463599	0.0167614096571541	-0.319578043918199	0.391569358035392	-1.14366683361727	0.0625175302946177	-0.0770341305773297	3.05519570986968	-0.195973803057354	1.15817430359222	-0.211477849988975	0.941645796533038	-0.337108980214867	0.553183630763077	-0.328329033955624	0.41122986367108	-0.1250354243242	1.88799302010182	-1.74657083436676	0.0140680271740596	-0.111869956725938	2.0755629607387	-0.0624743427095428	3.34149131178323	-0.0934800056848995	2.52056516365132	-0.0605348583817829	3.42333047662422	-0.670082635463221	0.147020031716376	-0.615107685087665	0.179486439291946	-0.862114347633801	0.0846230461007725	-0.0325137035442158	5.78741708120447	-2.26781707504321	0.00748276681282336	-0.191826639345032	1.21847592980606	-0.333696218224458	0.544796829250586	-0.748098739084268	0.123197910295071	-0.0449763746958671	5.24190184592149	-0.234031250340334	0.741173932741285	-0.116029225513559	1.96025054591617	-0.0885403908150125	2.48390155190957	-0.760717642698967	0.098365228600482	-0.232841260288083	0.738059479536794	-0.0593553810923452	2.73449817266407	-1.31414057693202	0.0376768642646111	-0.350585830180511	0.435281151620446	-0.552263705017388	0.217421418224226	-0.431716744351005	0.331440242791149	-0.696089223058935	0.171986261417096	-0.20927949904866	0.906574360029094	-0.453956888717439	0.338549318313863	-0.13563618325774	1.59567292920061	-0.628140984698029	0.15667821738691	-0.058093108685139	3.46806870774273	-2.10079448269436	0.0122551507709927	-0.12158605050987	1.96093960800276	-0.412911797652169	0.332181297999744	-0.277398664267299	0.759711106915437	-0.210451345873737	0.927014036401549	-0.791982999200366	0.116849943144449	-0.927572803379963	0.0998239104739221	-0.11979516694733	1.89925428946906	-0.619484277181243	0.159738765100114	-0.682071929431708	0.150843854909556	-0.101483858783076	2.12841591673208	-2.16840795256805	0.00614910990493465	-0.624763831266496	0.180256488475124	-1.12067467153695	0.0535723669090829	-0.122414523878143	1.83996047579219	-0.239403613034552	0.851491863718772	-0.213936928479781	1.101643020398	-0.0738863624948158	3.19503614457147	-0.207131648554456	1.06363141889373	-0.293120309612864	0.69234789683384	-0.44201206553578	0.306162544358517	-0.312208357335508	0.497165327704822	-0.386025256841628	0.346111243163391	-0.40723175068649	0.267563553675668	-0.214604211020177	0.993814711299365	-0.253812162995215	0.809401066428374	-0.0863229431125614	2.45380102552274	-0.228286706866556	0.93314337955289	-0.496277219505369	0.205920473409536	-0.185219045206373	1.19891426422772	-0.252490259766178	0.801268296948559	-0.19868842992043	1.09328791138278	-0.874574543128046	0.0864517341979778	-1.95684780791424	0.00919658786156644	-0.149553951361458	1.50490176256589	-0.129499296647251	1.79348139575932	-0.228620057905373	0.724482849758763	-0.214118883430213	0.935638292925627	-0.117105832712665	1.89882971489642	-0.201293576731639	1.09999923105566	-0.119665680625157	1.93542040685104	-0.657817799842744	0.137093772806153	-0.41478182008386	0.370976501631989	-0.446386772008591	0.277189094787539	-0.149699912701254	1.43934412599006	-0.973757904878809	0.0648871335839172	-0.52155307957823	0.217887624718843	-0.375342270680859	0.316738598916693	-0.117839637382365	1.85261577619958	-0.685250340263187	0.121499237929914	-0.218894435167977	0.996859772502649	-0.399585513117957	0.295774314190043	-0.403229036099166	0.393890442404426	-0.560155180966699	0.222973529913165	-0.0171927703933419	11.3036074623482	-0.30002212149129	0.49742000039743	-0.188646193636754	0.999369172664656	-0.0466192047540228	4.2267852007223	-0.582832484789159	0.189061735253683	-0.252614308600807	0.761630009812307	-0.423810957553131	0.286518702809843	-0.221749675301048	1.03287913070295	-1.13653279748607	0.0579247548664801	-0.0624354386958035	3.27439182605858	-0.630700544505303	0.192405105949917	-0.160858771085598	1.16810451916094	-0.212201823114473	0.827809437833951	-0.312014577146069	0.537200235131705	-0.0429820209469518	5.54578331503591	-0.103796620335566	2.24301017398423	-0.901834812572286	0.0665503379894086	-0.121510399716962	1.92949435765903	-0.317503174802143	0.372851453087935	-0.384683167844697	0.43869453893266	-1.14941920743709	0.0438337054711984	-0.152634604506985	1.51958434436993	-0.125774972687359	1.74650649275448	-1.1031311825317	0.0590356029154026	0.0597405328975103	2.74512757950322	-0.510030224982492	0.259659662978776	-0.103889934671065	2.10003566673007	-0.545786337362386	0.241153820404069	-0.20650044411181	1.11697381040361	-1.14075012996686	0.0578377276908512	-0.0778540211506055	2.71877253366948	-0.458115054161557	0.289463812863212	-0.378660866099568	0.303366733855301	-0.604482704705174	0.193154212264192	-0.304642901069123	0.593960785539484	-0.227163063405731	0.780804840179081	-0.35927774371522	0.35676890307379	-0.560322893617659	0.199485781209969	-0.224696496884044	0.990914942485014	-0.416212212268546	0.348476398815486	-0.198302784876774	1.17572866642699	-0.0885811934290566	2.6598409655127	-0.571150094848822	0.200324425378167	-0.242374994303037	0.890015292124132	-1.04661225021779	0.064114457431192	-0.172574111566322	1.36467106458382	-0.522476185766737	0.29256478365525	-0.329590359189632	0.5362538592126	-0.172458752641886	1.35152520366783	-0.106328388112642	2.23311147822284	-0.17518098883804	1.2776116645397	-0.200853584272487	0.99400428072287	-0.989244933759202	0.0738657753553612	-0.118018209755581	1.5222097383481	-0.201904627956229	1.15449732188598	-0.650000964332071	0.160550305139883	-0.466223492715167	0.346862561924181	-0.435302319582933	0.382058724664474	-0.313167369903122	0.461673935395091	-0.471000784175185	0.27853586753502	-1.02829535384981	0.0761893281538634	-0.294470705137709	0.574761321082271	-0.0997993445216677	1.53405126085434	-0.643393092149236	0.164992336625848	-2.06181836879816	0.0176135878510206	-0.473041171999078	0.310697612183755	-0.0893208386739237	2.26744684014446	-0.75054943064808	0.137815887837802	-0.239802690435179	0.818888280663455	-0.42018199813997	0.314200950792496	-0.152504622612047	1.54699323651822	-0.291662548151588	0.574867499610334	-0.140364743448977	1.6463635405927	-1.60306943544335	0.010711116758782	-0.355402863036767	0.391395646077736	-0.481531059969107	0.272344961433326	-0.270069058871387	0.537667684778192	-0.183113052054803	1.28322973604766	-0.366198527557138	0.290363647103238	-0.243587826240927	0.92034517797518	-0.192093315904616	1.22542864973676	-0.0498372387438415	3.29523216955527	-0.151663426324158	1.43994802624916	-0.376100689155506	0.434358818011075	-0.441405629945056	0.328625308416826	-1.56882968461326	0.0276086247449095	-1.10191788771427	0.0567004749692321	-0.162747744824729	1.45777689118766	-0.265283592672747	0.635938864478338	-0.170107768310613	1.3972683588588	-0.135137650690886	1.73180019029289	-0.594200060239784	0.171378682463783	-0.161252451959761	0.90713477996551	-0.363484265436187	0.361864841324368	-0.339112399379223	0.38565671301603	-0.360273396581539	0.486494269521952	-0.657141377573236	0.152889014792156	-0.342054330676181	0.404715029864257	-0.236913249426802	0.498187979926621	-0.258435967262069	0.805164042938329	-0.622277486860377	0.194434877691004	-0.345797826646798	0.492295991580255	-0.425227510855176	0.321418185638294	-0.0926373946639965	2.46001670240458	-0.925203969638034	0.10962292791958	-0.67888407801496	0.12558197969774	-0.205928491767196	0.990221770546175	-0.351301893610048	0.52412997829038	-0.470516852194243	0.313852512764949	-0.141335364573493	1.26424806525836	-0.610814097868575	0.146210326370383	-0.730306036089685	0.112889155131104	-1.09021681883366	0.0584198852686652	-0.787899724645931	0.102300032758265	-0.49641560521978	0.173169101875213	-0.048479423255604	4.6436858658927	-0.229583155360352	0.877246544876703
-0.853447568272721	0.0944709198184345	-0.199533344748096	0.968281378823323	-0.943466337017784	0.0798022419491629	-0.236632717743699	0.892577677105459	-0.153276396683836	1.33065404326425	-0.123407418690192	1.76292924051089	-0.0654661342889262	3.4562554505846	-0.949079919959345	0.0825242662766645	-1.20018475314564	0.038356989495905	-1.3079918163147	0.0299811406591551	-0.0643508104777931	3.39395085373734	-0.236240898421142	0.565556170950006	-0.649231495868315	0.138562406374159	-0.319994371165924	0.436894270273815	-1.33513898649198	0.0267626174992878	-0.29762994692162	0.687893328550533	-0.180545960010634	0.883749637590287	-0.236783665051112	0.857739202679952	-0.250316704502198	0.79699851417204	0.0063152752639824	2.66124209659963	-0.781665861603948	0.121514958359302	-0.319165871390331	0.536000511755155	-0.223296537689953	1.02831323472648	-1.10943377461635	0.0709870371666288	-0.533435945249892	0.253357911920092	-0.620411216999668	0.00436414618942063	-0.329216524284402	0.534667001648389	-0.0546466712991316	3.00889479148282	-0.215544814691154	0.8297205802182	-0.0600680442253503	3.91875915587757	-0.165613542350357	0.993037730661341	-1.73200415888806	0.0191665371441127	-0.859804362880707	0.09718673110151	-0.0704867560616504	3.3817393441537	-0.0459411114640823	5.1884662084099	-0.0457265668562805	3.33847671123453	-0.133822171890509	1.33853512273698	-0.853620698532878	0.120504984238488	-0.258654414057864	0.796394151758861	-0.801222322617916	0.0939814140576512	-1.72745682458675	0.0180641010049131	-0.30896400700416	0.436771651963711	-1.12045776291167	0.0686906826030772	-0.0702062217140696	3.39445844291219	-0.181182751840616	1.29255532304978	-0.198584041043625	1.05534340275716	-0.319268615626366	0.620742095621195	-0.316706148601716	0.459877230159842	-0.111770702982665	2.08357931999404	-1.72069652762189	0.0152754270281998	-0.102366751286978	2.30880919145105	-0.0583978612679909	3.74196195032704	-0.0825503535200931	2.77069598219602	-0.0569077584530008	3.83502700688817	-0.650672075427515	0.163606710924768	-0.597660363347276	0.199374966964625	-0.844264450620916	0.0929822861436523	-0.0250568753710977	6.16243855851811	-2.23616575320756	0.00810127545980924	-0.175256523866082	1.35432656593261	-0.316903100919432	0.611380752561499	-0.72970677579783	0.136262435276161	-0.0393262504835927	5.74786989168767	-0.223296656491101	0.830954559990637	-0.107307405932605	2.18744388796545	-0.0822308015894573	2.77566458528	-0.743716826656889	0.108560982818169	-0.221784970264778	0.828285405958248	-0.0420530718999204	2.87909128657697	-1.2936930266529	0.0409163679592678	-0.336815943542641	0.487343828044142	-0.534465802034015	0.24278256030696	-0.415697443497843	0.370921968481893	-0.673936337919093	0.191654200628899	-0.198173860909327	1.0175190951474	-0.433897965312863	0.379469581922791	-0.126669575136782	1.78555596984862	-0.611385275391017	0.174002948556547	-0.0546317197754747	3.88441226751482	-2.07362970583281	0.0132050951309075	-0.109225268080116	2.16801430464032	-0.39750022283628	0.371692806193679	-0.25945434785326	0.850722062538756	-0.199083567133441	1.03977098827842	-0.772360546483952	0.129457211036735	-0.903215516529673	0.11059605828219	-0.110672285414429	2.11977304848217	-0.60301618514748	0.177416294731601	-0.663503557743621	0.167316226272989	-0.0840094577542378	2.30030072594994	-2.13715992094302	0.00665676287483601	-0.60468354139469	0.201267642391551	-1.09966946345457	0.0586893787834279	-0.113394843592378	2.05430466075458	-0.224517995748991	0.953662592427159	-0.194358213400017	1.22260883557089	-0.0651287463231343	3.51091916388611	-0.192934005631746	1.1890074356887	-0.276036638957651	0.776012927531829	-0.426166296131174	0.342274394935347	-0.292992619187642	0.556968418945852	-0.372410756124171	0.387120519265235	-0.38734721088112	0.300217858537319	-0.200635235401262	1.11312534660827	-0.238292570136127	0.90695641883778	-0.0808483434759061	2.74646436835279	-0.213730290730826	1.04430638403936	-0.482928124758971	0.228542048708244	-0.172223685121834	1.34081611220378	-0.237190381160264	0.898350888723274	-0.18532981945864	1.22284318326571	-0.856673698245161	0.0950647409391853	-1.92887205287934	0.00996626909604454	-0.136966452165512	1.67490225650602	-0.118821045771022	1.99697954929285	-0.218531396929756	0.811743962108173	-0.201805292019526	1.04893572145275	-0.108796730221047	2.12241372015566	-0.185318973811558	1.22569341452063	-0.110045387890472	2.15634385419373	-0.641877355310702	0.151604251272379	-0.398445314556485	0.415334696778607	-0.432378044979773	0.309006047864464	-0.139343215832119	1.60875601759437	-0.952705963440431	0.0714856574784678	-0.505201659864891	0.242935801938209	-0.363800148941491	0.352904237917243	-0.109948193712676	2.07225980959493	-0.664467809157725	0.135300438562751	-0.204254213285592	1.11507244056203	-0.387364441113288	0.329215235423907	-0.386523434423881	0.441232245100342	-0.542189103333859	0.248787602207681	-0.0134877532162865	12.0709648482645	-0.288529588051043	0.557047537052445	-0.17880731614645	1.12032186749789	-0.0367968277006264	4.52239918880296	-0.566206644671748	0.210375619936357	-0.238993646847421	0.854300838565501	-0.408484986892746	0.320171971228254	-0.204300838877903	1.15112855783352	-1.11527941355315	0.063466997728637	-0.0502254001180261	3.51557591060805	-0.611220574383276	0.214641802911404	-0.152599405244388	1.30998392696757	-0.202094957456008	0.928931249840577	-0.298398566872122	0.602031451591026	-0.0384376932847953	6.12135991606625	-0.0948745021237814	2.49364146423376	-0.882625474820426	0.0732253341470182	-0.108385426304225	2.12787164818135	-0.308046621754584	0.415453235475717	-0.367101058028668	0.491938630249521	-1.12730127180992	0.0480920971635069	-0.140292984700755	1.69265473849571	-0.116983343636654	1.95315463509709	-1.08142376909967	0.0647508977003188	0.0740608648790326	2.31435077685055	-0.492602346638762	0.290050804708344	-0.0968243938484376	2.34826698581872	-0.527402625549668	0.269515434559179	-0.188316624355897	1.24102285199278	-1.11922203366091	0.063330350162564	-0.0639639307976982	2.93045118677331	-0.442125690934007	0.323537368714787	-0.367385519179235	0.338032571302808	-0.585641917802566	0.215403584221198	-0.28972597195872	0.665903933540839	-0.216243995078074	0.875935340255521	-0.346509453746771	0.398918826881974	-0.543648806123925	0.222328383039565	-0.208578063218694	1.10695643911746	-0.400398506452495	0.389684776392446	-0.181643126730299	1.30852976118452	-0.0786497248553049	2.93033474149021	-0.554529622057745	0.222789789343065	-0.225538886126357	0.994951488963183	-1.02669033546733	0.0701558295714565	-0.157212259508003	1.51596888776452	-0.501148244124046	0.327876051237275	-0.313902270412167	0.601770875279731	-0.157769012427196	1.50316849918692	-0.0962045527271377	2.47420812249202	-0.162418065994786	1.42662812685484	-0.189307448913412	1.11438545880382	-0.968923747548052	0.0812010646880926	-0.112369869346357	1.70801939276187	-0.184963068981786	1.28493660373598	-0.632150363659651	0.17842219253255	-0.446534286306563	0.388806751494252	-0.416146869245954	0.428129837251414	-0.301313633972161	0.516326274554425	-0.454052656925598	0.311331031934705	-1.00606508896813	0.0839361175697996	-0.281322349691335	0.644949796572278	-0.0823235207296397	1.65559498840643	-0.624968898208061	0.183660267134266	-2.03419362656376	0.0190021860116226	-0.455138430338175	0.34747906221104	-0.0719184741884027	2.43519970298243	-0.730197177678752	0.152900414515299	-0.2265748636976	0.917840211888665	-0.405937591328437	0.35105432014258	-0.138473665291973	1.71659225636943	-0.278456058266452	0.644898273961513	-0.128887259055696	1.83318201587662	-1.57971869211759	0.0116053724685131	-0.342719640440007	0.437597182414329	-0.465416015827229	0.304221185261034	-0.260030938428715	0.601679740558781	-0.167389232519796	1.42663249026743	-0.345616683855825	0.325924398221229	-0.225931539319046	1.02778187803417	-0.173580568854242	1.35715381073072	-0.0363597169438629	3.48435090419378	-0.141497289635827	1.61064205141157	-0.359124337677562	0.487341489486334	-0.424698648997386	0.367527882587797	-1.54345593494242	0.0300321469903691	-1.0823453381506	0.0619520565070981	-0.147829336549956	1.61773462690453	-0.253547528655583	0.712470574943609	-0.154250281578992	1.54979461270327	-0.123377208895518	1.92446549783424	-0.577959689857156	0.190166640891808	-0.15463541215854	1.01683579918576	-0.351167473009935	0.404315048356911	-0.327650858461024	0.430941057568791	-0.342861613200737	0.545609375078641	-0.639342584563152	0.169636459834353	-0.330003065635996	0.452692675155438	-0.229717440765973	0.554590219426935	-0.242720137629963	0.902484070336482	-0.60234736143305	0.216863831465545	-0.330374524324854	0.552299134715499	-0.410083416786453	0.359384934377138	-0.0856229091840853	2.74572216670718	-0.900961709235057	0.121457096995591	-0.659902510875543	0.139519739423737	-0.193766176220036	1.10926276253655	-0.332531116835964	0.588177845072317	-0.452857299701263	0.351149003789895	-0.124265398133712	1.38784122596415	-0.595377664569691	0.161807772051748	-0.714636310506137	0.124156429960314	-1.06867576537565	0.0641732001241849	-0.770450275279105	0.112647162507971	-0.48525029914656	0.191114733706215	-0.0448432938741423	5.18159005949155	-0.216477987447522	0.983743484844345
-0.835170527660303	0.103748964382864	-0.188884635579775	1.07958520152905	-0.924416249929803	0.0874253910418071	-0.222357836444364	0.994039827686512	-0.144496380881637	1.48258946052912	-0.115423755032085	1.96134299662389	-0.0563043241764055	3.74762075934902	-0.929164246761221	0.090474755866743	-1.17484380505276	0.0420668880885812	-1.28487017747858	0.0326773077065446	-0.0552722365505407	3.67901072427589	-0.228329070261751	0.628710511904164	-0.633504520156218	0.152819738300801	-0.307365611680899	0.487351647931856	-1.31171024350939	0.0291470435409417	-0.280345289051828	0.766115558018804	-0.164658841896358	0.975976582315204	-0.223427115649964	0.955995163947962	-0.236877804601966	0.88857838555938	0.0220885972743012	2.6125784050101	-0.761827841549737	0.134186583061932	-0.305243507436318	0.597791862414959	-0.205971375414402	1.13901755669994	-1.08641976067244	0.0778742638993879	-0.514969059059114	0.282033098870729	-0.594676636224402	0.00486835781642811	-0.313300115605362	0.596074415192092	-0.039847825990307	3.16404139229176	-0.20544277999695	0.925759586394034	-0.052843891585314	4.27557065758529	-0.148713483358376	1.09067393647191	-1.70610670326668	0.0207371097566611	-0.840751335264566	0.10685404259211	-0.063526082949393	3.71849761075717	-0.0414092079389513	5.70550589103603	-0.0319153544088564	3.49558248095559	-0.127469104766276	1.49298268514755	-0.830473735032245	0.133400117289139	-0.243047553198967	0.886972012028702	-0.784556478359719	0.103083496605593	-1.70483541453751	0.0194541754625494	-0.298349970090122	0.486150358091326	-1.09724869220606	0.0753842278280697	-0.0633783128508096	3.73579103025574	-0.166391700623878	1.43017344003038	-0.185690232098276	1.17395766979812	-0.301428251037865	0.692234283736648	-0.305083263247807	0.511947637414038	-0.0985059816411294	2.2744337050739	-1.69482222087702	0.0165612394475633	-0.0928635458480188	2.54388198897921	-0.0543213798264391	4.15719853896057	-0.0716207013552866	3.01002505365902	-0.0532806585242187	4.26925769592815	-0.631261515391809	0.181391240107688	-0.580213041606888	0.221181394176836	-0.82641455360803	0.101947466803555	-0.0176000471979796	6.4568512401251	-2.2045144313719	0.00875158424482684	-0.158686408387133	1.49110639973441	-0.300109983614406	0.681760293740217	-0.711314812511392	0.150532212805132	-0.0336761262713183	6.22380568488928	-0.212562062641868	0.926409564708349	-0.0985855863516518	2.4208040279077	-0.075921212363902	3.07576711644142	-0.726716010614812	0.119501893251343	-0.210728680241473	0.92394727721547	-0.0247507627074955	2.97856249291212	-1.27324547637378	0.0443325908311203	-0.32304605690477	0.542984567761656	-0.516667899050642	0.269951898836746	-0.399678142644682	0.413148826344471	-0.651783452779251	0.213120557192991	-0.187068222769994	1.13441941874416	-0.413839041908287	0.423711101770301	-0.117702967015823	1.9823357632313	-0.594629566084004	0.19256369858566	-0.0511703308658103	4.32330386321555	-2.04646492897127	0.0142161695941792	-0.0968644856503618	2.37086287585689	-0.382088648020391	0.41396098515609	-0.241510031439222	0.945422064592262	-0.187715788393146	1.15852504343797	-0.752738093767539	0.142947017292655	-0.878858229679383	0.122396922606882	-0.101549403881529	2.34470280541221	-0.586548093113718	0.196350452800868	-0.644935186055533	0.185329760975983	-0.0665350567253993	2.44729582710133	-2.105911889318	0.0071904621345719	-0.584603251522883	0.223857219119651	-1.07866425537219	0.0641263188116866	-0.104375163306614	2.27467118166264	-0.209632378463431	1.0602333322671	-0.174779498320253	1.34304165111277	-0.0563711301514527	3.81278376773866	-0.178736362709035	1.3190056397358	-0.258952968302438	0.863752987306487	-0.410320526726567	0.380948888391804	-0.273776881039775	0.619349080689107	-0.358796255406715	0.431013259939407	-0.36746267107575	0.334913270335999	-0.186666259782347	1.23685247479857	-0.222772977277038	1.00871113012889	-0.0753737438392508	3.05170432794078	-0.199173874595096	1.16053451008726	-0.469579030012574	0.252771863996832	-0.159228325037296	1.48687060824451	-0.221890502554351	0.999651098935462	-0.171971208996851	1.35708818502304	-0.838772853362276	0.104241406697053	-1.90089629784445	0.0107762632996847	-0.124378952969566	1.84636374263151	-0.108142794894793	2.20280358736234	-0.208442735954139	0.905790941359651	-0.189491700608839	1.16772356858911	-0.100487627729429	2.35243719420752	-0.169344370891477	1.3536959222704	-0.100425095155788	2.38129350773039	-0.625936910778659	0.16712232373886	-0.38210880902911	0.462748555515077	-0.418369317950955	0.343105826884374	-0.128986518962984	1.78490771752089	-0.931654022002053	0.0785997099846224	-0.488850240151553	0.269785328369811	-0.352258027202122	0.39218615106464	-0.102056750042987	2.2998475828817	-0.643685278052263	0.150101432417605	-0.189613991403208	1.23756015999496	-0.37514336910862	0.365841632078907	-0.369817832748595	0.491767722808483	-0.524223025701019	0.276703162955189	-0.00978273603923115	12.6851737126648	-0.277037054610796	0.62119593710829	-0.168968438656146	1.2486523568006	-0.0269744506472301	4.75746349279629	-0.549580804554336	0.233314862483999	-0.225372985094034	0.951897464296715	-0.39315901623236	0.356556042297753	-0.186852002454758	1.27156674119739	-1.09402602962022	0.0693560222959129	-0.0380153615402488	3.71806545446234	-0.591740604261249	0.238475175472083	-0.144340039403178	1.45998037068294	-0.191988091797542	1.03615002499863	-0.284782556598175	0.67111726542531	-0.0338933656226387	6.68319139805041	-0.0859523839119967	2.74608024774806	-0.863416137068566	0.0803424157741489	-0.0952604528914876	2.32114431851179	-0.298590068707025	0.461105419209157	-0.349518948212639	0.548553488997789	-1.10518333618276	0.0526217829428878	-0.127951364894525	1.86883558983537	-0.10819171458595	2.1661219988722	-1.05971635566764	0.0709628633658922	0.0883811968605549	1.89482603251535	-0.475174468295033	0.322608565451185	-0.0897588530258101	2.60548793984033	-0.509018913736951	0.299887977661057	-0.170132804599983	1.3658413903357	-1.09769393735497	0.0691651105221385	-0.0500738404447909	3.11219266871807	-0.426136327706458	0.360431842028741	-0.356110172258903	0.37518045653189	-0.566801130899959	0.239247246051154	-0.274809042848316	0.742223135539388	-0.205324926750416	0.976815552003994	-0.333741163778323	0.444038630127471	-0.526974718630191	0.246813772763062	-0.192459629553344	1.22628463566335	-0.384584800636445	0.434469950311957	-0.164983468583825	1.44245509067815	-0.0687182562815532	3.19022993927831	-0.537909149266668	0.246866183669803	-0.208702777949676	1.1036805587551	-1.00676842071688	0.076800433234302	-0.141850407449684	1.66799279950648	-0.479820302481356	0.365552900646819	-0.298214181634702	0.6712378567889	-0.143079272212507	1.65597115985683	-0.0860807173416336	2.713595059438	-0.149655143151531	1.57982684143891	-0.177761313554338	1.24060153212526	-0.948602561336902	0.0890155760106804	-0.106721528937132	1.90505769624245	-0.168021510007342	1.41648605894059	-0.614299762987232	0.197687117410544	-0.42684507989796	0.433861003587715	-0.396991418908976	0.47755340603383	-0.2894598980412	0.575232575711853	-0.43710452967601	0.346457047792322	-0.983834824086448	0.0922892617405005	-0.26817399424496	0.719662037497549	-0.0648476969376117	1.76036084444285	-0.606544704266887	0.20366498231275	-2.00656888432937	0.0204620945059533	-0.437235688677272	0.387111673139342	-0.0545161097028817	2.57630030364152	-0.709844924709423	0.169177376707037	-0.213347036960021	1.02207616270241	-0.391693184516905	0.390523978272548	-0.124442707971899	1.88541941377743	-0.265249568381316	0.719348399670501	-0.117409774662415	2.02304753761572	-1.55636794879183	0.012578029839443	-0.330036417843248	0.487062644229619	-0.449300971685351	0.338630571054797	-0.249992817986042	0.670145585572403	-0.15166541298479	1.57106025107986	-0.325034840154511	0.363646079627112	-0.208275252397166	1.13823703362806	-0.155067821803869	1.48784514941264	-0.0228821951438843	3.61864928297429	-0.131331152947496	1.78751019500077	-0.342147986199617	0.543667185415207	-0.407991668049716	0.409454459383356	-1.51808218527157	0.0326512846513681	-1.06277278858693	0.0675202711030663	-0.132910928275184	1.77696865733098	-0.241811464638418	0.795292749955631	-0.13839279484737	1.7014814890628	-0.111616767100149	2.11838815296019	-0.561719319474528	0.210749400475637	-0.14801837235732	1.13398724316057	-0.338850680583684	0.449778367744124	-0.316189317542826	0.479437342630284	-0.325449829819935	0.608297026628781	-0.621543791553067	0.187637089932378	-0.31795180059581	0.504043513984419	-0.222521632105144	0.615091479421318	-0.227004307997858	1.00401007893815	-0.582417236005724	0.241220247285341	-0.314951222002909	0.616304422219627	-0.394939322717729	0.400032689323195	-0.0786084237041741	3.03765323925665	-0.87671944883208	0.134320310984734	-0.640920943736125	0.154452704221777	-0.181603860672876	1.23410164107289	-0.313760340061879	0.655657497852577	-0.435197747208283	0.391057181226633	-0.107195431693931	1.50568158120588	-0.579941231270806	0.178725253717679	-0.698966584922589	0.136481646885046	-1.04713471191763	0.070315073563832	-0.75300082591228	0.123961545976869	-0.47408499307334	0.210279666095736	-0.0412071644926806	5.73503401070876	-0.203372819534692	1.09540742462324
-0.816893487047885	0.113617838874178	-0.178235926411454	1.19631470149842	-0.905366162841822	0.0955216624482486	-0.20808295514503	1.09941921651867	-0.135716365079438	1.64124360766505	-0.107440091373978	2.16616085983134	-0.0471425140638849	4.01506798311462	-0.909248573563098	0.0990057869589402	-1.14950285695988	0.0461489386042342	-1.26174853864247	0.035625754338218	-0.0461936626232883	3.93791742987983	-0.220417242102361	0.696086868142045	-0.617777544444122	0.168142531793379	-0.294736852195874	0.54135851182271	-1.2882815005268	0.0316947280462415	-0.263060631182035	0.847899071961139	-0.148771723782082	1.06805913435576	-0.210070566248816	1.05857567677966	-0.223438904701733	0.984642727143228	0.03786191928462	2.50946963743566	-0.741989821495527	0.147704123723217	-0.291321143482305	0.663835448732953	-0.18864621313885	1.25134853545094	-1.06340574672852	0.0851949628341068	-0.496502172868336	0.312605222380858	-0.568942055449135	0.00540710576565702	-0.297383706926322	0.661457478399781	-0.0250489806814824	3.27504254114479	-0.195340745302746	1.02714803997702	-0.0456197389452777	4.61468713457677	-0.131813424366394	1.18597670367823	-1.6802092476453	0.0224247630685771	-0.821698307648425	0.117145938301939	-0.0565654098371356	4.04775723643168	-0.0368773044138204	6.21109079161188	-0.0181041419614323	3.60163604279762	-0.121116037642042	1.65608099992163	-0.807326771531611	0.147163905310157	-0.22744069234007	0.981060721717509	-0.767890634101523	0.112758272084586	-1.68221400448827	0.0209078558057612	-0.287735933176083	0.539042381510254	-1.07403962150046	0.0825022247472956	-0.0565504039875495	4.0704539241508	-0.15160064940714	1.56852803664845	-0.172796423152927	1.29640394440879	-0.283587886449364	0.766902676331846	-0.293460377893899	0.567420317968489	-0.0852412602995941	2.45609057284519	-1.66894791413214	0.0179645887815879	-0.0833603404090594	2.77672526538724	-0.0502448983848873	4.58271028667682	-0.0606910491904802	3.23225114813895	-0.0496535585954367	4.71766051640218	-0.611850955356103	0.200441684365554	-0.562765719866499	0.2444596802169	-0.808564656595145	0.111742926528323	-0.0101432190248615	6.65778610342797	-2.17286310953625	0.00943520307009951	-0.142116292908183	1.62642520734837	-0.28331686630938	0.755561085474457	-0.692922849224954	0.165754661772275	-0.0280260020590439	6.65358041364364	-0.201827468792635	1.02730862665358	-0.0898637667706984	2.65547237534477	-0.0696116231383468	3.38039905275321	-0.709715194572735	0.131156525230377	-0.199672390218168	1.02463077934917	-0.00744845351507062	3.02814849292976	-1.25279792609466	0.0480634540465723	-0.3092761702669	0.602282169223372	-0.498869996067269	0.298933415682139	-0.38365884179152	0.458086680190646	-0.62963056763941	0.236175378981681	-0.175962584630662	1.25647680294359	-0.39378011850371	0.470602820899902	-0.108736358894865	2.18388261417443	-0.577873856776992	0.212384240710049	-0.047708941956146	4.77825097844557	-2.01930015210973	0.0152731356404769	-0.0845037032206075	2.56492551408786	-0.366677073204502	0.458957187367374	-0.223565715025184	1.04248671122252	-0.17634800965285	1.28251943893882	-0.733115641051125	0.157337311930671	-0.854500942829093	0.13507193810666	-0.092426522348628	2.57073593540919	-0.570080001079955	0.216563296887759	-0.626366814367445	0.204701338154698	-0.0490606556965609	2.56607022474904	-2.07466385769297	0.00777356360493322	-0.564522961651077	0.247959453969763	-1.05765904728981	0.0698911959200795	-0.0953554830208488	2.49805022126615	-0.19474676117787	1.17023327895368	-0.15520078324049	1.46057878015524	-0.0476135139797711	4.09256116843975	-0.164538719786325	1.45199850052803	-0.241869297647225	0.954899402154597	-0.39447475732196	0.422558905741969	-0.254561142891909	0.68373906756215	-0.345181754689258	0.477768739352749	-0.34757813127038	0.371796690142943	-0.172697284163432	1.3636578420367	-0.20725338441795	1.11373278000035	-0.0698991442025955	3.36760034936213	-0.184617458459366	1.28035414730851	-0.456229935266176	0.278845970334451	-0.146232964952758	1.63523063319858	-0.206590623948437	1.10423950998615	-0.158612598535061	1.49456448713478	-0.820872008479391	0.113995004107739	-1.87292054280955	0.0116269097614209	-0.11179145377362	2.01635378223388	-0.0974645440185641	2.40706884540939	-0.198354074978521	1.00561412608887	-0.177178109198153	1.29108888161298	-0.0921785252378116	2.58598336945113	-0.153369767971396	1.48208091951431	-0.0908048024211027	2.60622514308531	-0.609996466246617	0.183948728611025	-0.365772303501736	0.513543007038284	-0.404360590922136	0.379596196938101	-0.118629822093849	1.96397967281244	-0.910602080563675	0.0861721291802268	-0.472498820438214	0.298456035307337	-0.340715905462754	0.43410442012772	-0.0941653063732978	2.53290944890104	-0.622902746946802	0.166245281997267	-0.174973769520823	1.36299421565287	-0.362922297103952	0.405086031072007	-0.35311223107331	0.545840311541066	-0.506256948068179	0.306479911186755	-0.00607771886217576	13.1206000711304	-0.265544521170548	0.689350285367471	-0.159129561165841	1.38399046109278	-0.0171520735938337	4.9263546745912	-0.532954964436925	0.257803139586022	-0.211752323340648	1.05379656974955	-0.377833045571975	0.395723012389121	-0.169403166031614	1.39239138720285	-1.0727726456873	0.0755993345611589	-0.0258053229624713	3.87351279911786	-0.572260634139222	0.263908601818853	-0.136080673561968	1.61732551338799	-0.181881226139077	1.14900530763599	-0.271166546324227	0.744821707363794	-0.0293490379604821	7.2181727984873	-0.0770302657002119	2.99594189875656	-0.844206799316706	0.0881270131824184	-0.0821354794787503	2.50469965422882	-0.289133515659466	0.509839514081943	-0.33193683839661	0.608358440657398	-1.08306540055559	0.0574288159743056	-0.115609745088296	2.04453234327389	-0.0994000855352453	2.38247319955532	-1.0380089422356	0.0775611305071839	0.102701528842077	1.5144812881433	-0.457746589951304	0.357411730012979	-0.0826933122031827	2.86904188380312	-0.490635201924234	0.332267214268818	-0.151948984844069	1.48875626614589	-1.07616584104902	0.0755459344725954	-0.0361837500918835	3.25715226931324	-0.410146964478908	0.399730442578893	-0.34483482533857	0.414835842045479	-0.547960343997351	0.264699031479368	-0.259892113737912	0.823410262723813	-0.194405858422759	1.08302360928972	-0.320972873809874	0.49211385341828	-0.510300631136457	0.272959684580273	-0.176341195887994	1.34738084666015	-0.368771094820394	0.482263456718917	-0.14832381043735	1.57520987028631	-0.0587867877078015	3.43310956158175	-0.521288676475591	0.272991036075238	-0.191866669772995	1.21416338496715	-0.986846505966418	0.0838679189904975	-0.126488555391365	1.81688300872737	-0.458492360838666	0.405523370876405	-0.282526092857238	0.744356094852513	-0.128389531997818	1.80729210155638	-0.0759568819561295	2.94642466449286	-0.136892220308277	1.73524195320988	-0.166215178195263	1.37168264295176	-0.928281375125752	0.0973805366968756	-0.101073188527908	2.11249074576847	-0.151079951032898	1.54689354705275	-0.596449162314812	0.21825265274617	-0.407155873489356	0.481542978793955	-0.377835968571998	0.530282737670628	-0.277606162110239	0.638629209346783	-0.420156402426423	0.384554878236614	-0.961604559204766	0.101180582227194	-0.255025638798586	0.798532250648622	-0.0473718731455837	1.84469875681376	-0.588120510325713	0.225024176624999	-1.97894414209497	0.0220548042775198	-0.419332947016368	0.429778226766022	-0.0371137452173608	2.68496481992936	-0.689492671740094	0.186908016336575	-0.200119210222442	1.13144117695571	-0.377448777705373	0.432609471996672	-0.110411750651825	2.05015997054703	-0.252043078496181	0.797968434098646	-0.105932290269134	2.21161338595562	-1.53301720546607	0.0136019251751316	-0.317353195246488	0.539780850473572	-0.433185927543473	0.375312318355375	-0.23995469754337	0.74301227409193	-0.135941593449784	1.71400188348647	-0.304452996453198	0.402963831218255	-0.190618965475285	1.25029763374226	-0.136555074753495	1.61482303765002	-0.00940467334390571	3.69472240174053	-0.121165016259165	1.96863268813343	-0.325171634721673	0.6031449738188	-0.391284687102046	0.454581295432465	-1.49270843560072	0.0354157719499499	-1.04320023902326	0.0735150654421644	-0.117992520000411	1.93235157084087	-0.230075400621254	0.882805562049076	-0.122535308115748	1.8493092760945	-0.0998563253047809	2.31015507420196	-0.5454789490919	0.23272086994784	-0.1414013325561	1.25839373165297	-0.326533888157433	0.498253842168484	-0.304727776624627	0.5311419877282	-0.308038046439133	0.674298904590681	-0.603744998542983	0.207320066238921	-0.305900535555625	0.55874229773231	-0.215325823444315	0.681224346977279	-0.211288478365752	1.10880995068956	-0.562487110578398	0.267200820346708	-0.299527919680964	0.683871359435893	-0.379795228649006	0.443350875670839	-0.0715939382242629	3.33109351255389	-0.852477188429104	0.14823584777881	-0.621939376596708	0.170586742538096	-0.169441545125717	1.36434825938864	-0.294989563287795	0.726140324815898	-0.417538194715302	0.433880879725937	-0.0901254652541504	1.61456193242466	-0.564504797971922	0.197067068978201	-0.683296859339041	0.149708738466971	-1.02559365845961	0.0768388149809021	-0.735551376545454	0.13611571989863	-0.462919687000119	0.230692547997796	-0.0375710351112189	6.29166393418136	-0.190267651621861	1.21137633668842
-0.798616446435467	0.124090262601076	-0.167587217243133	1.31776171165706	-0.886316075753841	0.104212930052441	-0.193808073845695	1.20780151827701	-0.126936349277239	1.80546476480103	-0.0994564277158705	2.37529412331692	-0.0379807039513642	4.24583129836367	-0.889332900364975	0.108274332646959	-1.12416190886701	0.0504865558012093	-1.23862689980635	0.0387453628053097	-0.0371150886960359	4.16212245909295	-0.21250541394297	0.767680986600529	-0.602050568732025	0.184433964781507	-0.28210809271085	0.598495271219869	-1.26485275754422	0.034460889219261	-0.245775973312243	0.932817269837277	-0.132884605667807	1.15808243949114	-0.196714016847667	1.16472929929491	-0.210000004801501	1.08461303622942	0.0536352412949388	2.35924572761164	-0.722151801441316	0.162083486235558	-0.277398779528292	0.733294743086835	-0.171321050863299	1.36372963802066	-1.0403917327846	0.0929584265200701	-0.478035286677558	0.345055706086262	-0.543207474673868	0.00597565326672859	-0.281467298247281	0.730152965922954	-0.0102501353726578	3.33727062642976	-0.185238710608542	1.13346327494731	-0.0383955863052414	4.92399758554458	-0.114913365374413	1.27694841907671	-1.65431179202392	0.02423492525618	-0.802645280032285	0.12810972931549	-0.0496047367248782	4.36270523648489	-0.0323454008886895	6.69476201087925	-0.00429292951400828	3.65169811452957	-0.114762970517809	1.82717511179216	-0.784179808030978	0.16180774533951	-0.211833831481173	1.07784676248015	-0.751224789843326	0.123088707653755	-1.65959259443903	0.0224680817404188	-0.277121896262045	0.595181095228892	-1.05083055079485	0.0900538481616027	-0.0497224951242894	4.39116595257032	-0.136809598190403	1.70542730301735	-0.159902614207577	1.42143737999988	-0.265747521860863	0.844200761062927	-0.281837492539991	0.626315699691519	-0.0719765389580587	2.62397532432067	-1.64307360738727	0.0194432368842979	-0.0738571349701	3.00298589676741	-0.0461684169433355	5.01342968774107	-0.0497613970256738	3.43115027504625	-0.0460264586666546	5.17566279559365	-0.592440395320397	0.221164925894042	-0.54531839812611	0.269220039087713	-0.790714759582259	0.122139223754934	-0.00268639085174344	6.75607153452942	-2.14121178770059	0.010182299512689	-0.125546177429234	1.75764346796754	-0.266523749004353	0.83233160128344	-0.674530885938516	0.181945540326205	-0.0223758778467695	7.02600062561285	-0.191092874943403	1.13416694651583	-0.0811419471897449	2.88774016702022	-0.0633020339127915	3.68531846708352	-0.692714378530657	0.143540042978551	-0.188616100194862	1.12982625687742	0.00985385567735425	3.02541530899472	-1.23235037581554	0.0520083739343387	-0.295506283629029	0.665763267577031	-0.481072093083896	0.329721813877362	-0.367639540938359	0.505808260408724	-0.607477682499568	0.260667143844156	-0.164856946491329	1.38279370634055	-0.373721195099134	0.519817072185593	-0.0997697507739065	2.38778412092686	-0.561118147469979	0.23364593714211	-0.0442475530464816	5.24299482386588	-1.99213537524819	0.0164093460473801	-0.0721429207908533	2.7455639345379	-0.351265498388613	0.507258317051242	-0.205621398611145	1.14076300306367	-0.164980230912554	1.41085239798541	-0.713493188334711	0.17266516681131	-0.830143655978802	0.148557988286035	-0.0833036408157273	2.79427018613741	-0.553611909046193	0.238074792027992	-0.607798442679358	0.225309624040906	-0.0315862546677224	2.65215787423772	-2.04341582606795	0.008387887400233	-0.544442671779271	0.273569832432243	-1.03665383920743	0.0762083215874004	-0.086335802735084	2.71980156806745	-0.17986114389231	1.28255515165677	-0.135622068160726	1.57275328079567	-0.0388558978080896	4.34226448440132	-0.150341076863615	1.58538581208425	-0.224785626992012	1.04882342563598	-0.378628987917354	0.467071619215836	-0.235345404744043	0.749483836789621	-0.331567253971801	0.527346069133212	-0.32769359146501	0.410439917764854	-0.158728308544518	1.49203213595439	-0.191733791558862	1.22095039595625	-0.0644245445659402	3.68786980617819	-0.170061042323636	1.40173211709916	-0.442880840519778	0.307102623983662	-0.133237604868219	1.78384829008538	-0.191290745342524	1.21105131805823	-0.145253988073272	1.63348471966036	-0.802971163596506	0.124600607266003	-1.84494478777465	0.0125549254607822	-0.0992039545776743	2.18173222456758	-0.086786293142335	2.60605744614834	-0.188265414002904	1.11028030996034	-0.164864517787466	1.41796313715915	-0.0838694227461938	2.81980872113357	-0.137395165051315	1.60812835841966	-0.0811845096864179	2.82593895184118	-0.594056021714575	0.202070978388451	-0.349435797974361	0.567629246703897	-0.390351863893318	0.419147199472431	-0.108273125224715	2.14349534885404	-0.889550139125296	0.0942125795917201	-0.456147400724875	0.329601249981282	-0.329173783723385	0.478659316403413	-0.0862738627036085	2.76858048502516	-0.60212021584134	0.183471180147547	-0.160333547638439	1.48985501629924	-0.350701225099284	0.446798189283225	-0.336406629398024	0.603165537270821	-0.488290870435339	0.338109631978713	-0.00237270168512037	13.3586992628591	-0.254051987730301	0.761369400780849	-0.149290683675537	1.52408018771939	-0.00732969654043727	5.02206332831756	-0.516329124319514	0.283854024556933	-0.198131661587261	1.159256246958	-0.36250707491159	0.437178081664651	-0.151954329608469	1.51162189924606	-1.05151926175437	0.0823732951689431	-0.0135952843846939	3.9740958811716	-0.552780664017195	0.290944454419433	-0.127821307720758	1.78189550553121	-0.171774360480611	1.26692942152605	-0.25755053605028	0.82268273407267	-0.0248047102983255	7.71288624824717	-0.0681081474884272	3.23850721149	-0.824997461564846	0.096434521964539	-0.0690105060660131	2.67042135971307	-0.279676962611908	0.561676621527956	-0.314354728580581	0.671572079467917	-1.06094746492843	0.062627802084261	-0.103268125282066	2.21604345105862	-0.0906084564845408	2.59922810873229	-1.01630152880357	0.0845536823644005	0.1170218608236	1.19078239537523	-0.440318711607574	0.394996925180266	-0.0756277713805553	3.1341626154332	-0.472251490111517	0.366636848063085	-0.133765165088156	1.6064785346522	-1.05463774474308	0.0823367601965467	-0.0222936597389762	3.35967393199741	-0.394157601251358	0.441391337679467	-0.333559478418238	0.457015673920123	-0.529119557094744	0.291945322250828	-0.244975184627509	0.907947100085921	-0.183486790095101	1.19410340052273	-0.308204583841426	0.543559078875724	-0.493626543642723	0.300778250236903	-0.160222762222644	1.46855076571488	-0.352957389004343	0.532757406723705	-0.131664152290875	1.70433778249745	-0.0488553191340498	3.65245645713623	-0.504668203684514	0.301013276065287	-0.175030561596315	1.3248828597512	-0.966924591215961	0.0913520344021761	-0.111126703333046	1.959487497208	-0.437164419195975	0.447689083187242	-0.266838004079773	0.820757490726672	-0.113699791783129	1.95429509884612	-0.0658330465706254	3.16759354729517	-0.124129297465023	1.89024503138998	-0.154669042836189	1.50649389557906	-0.907960188914601	0.106485274502818	-0.0954248481186829	2.32928609527799	-0.134138392058454	1.67374917713412	-0.578598561642393	0.240133846174041	-0.387466667080752	0.53168904101507	-0.358680518235019	0.585573778066529	-0.265752426179278	0.705607052719377	-0.403208275176835	0.424973510663918	-0.939374294323085	0.110621416067874	-0.241877283352212	0.881228865283197	-0.0298960493535557	1.90542440403155	-0.569696316384539	0.247751846813092	-1.95131939986057	0.023722091137746	-0.401430205355465	0.474854873428731	-0.0197113807318398	2.75645344394144	-0.669140418770766	0.205770417460083	-0.186891383484863	1.2444119302912	-0.363204370893841	0.477470771033923	-0.0963807933317504	2.20734962929376	-0.238836588611045	0.880441794129563	-0.0944548058758525	2.3954605355719	-1.50966646214031	0.0146819040021882	-0.304669972649729	0.596661834288856	-0.417070883401595	0.41424350445763	-0.229916577100697	0.820635092469138	-0.120217773914777	1.8527553439156	-0.283871152751884	0.443566175194029	-0.172962678553404	1.36230617351967	-0.118042327703121	1.73389985090048	0.00407284845607292	3.70941709807446	-0.110998879570835	2.15175634501322	-0.308195283243729	0.665533249305914	-0.374577706154376	0.50225718017795	-1.46733468592988	0.0383371845829308	-1.02362768945959	0.0799773099663911	-0.103074111725638	2.08061703171322	-0.21833933660409	0.974560796555849	-0.106677821384127	1.99011270249889	-0.0880958835094125	2.49479198600075	-0.529238578709271	0.256094929425135	-0.13478429275488	1.39067978602814	-0.314217095731182	0.549875656430783	-0.293266235706428	0.58603265473494	-0.290626263058331	0.743660837285144	-0.585946205532898	0.228259735933271	-0.29384927051544	0.616740045467934	-0.208130014783485	0.751503283803956	-0.195572648733646	1.21581489910436	-0.542556985151072	0.29479771127025	-0.28410461735902	0.754715032953563	-0.364651134580283	0.489906073236615	-0.0645794527443516	3.62138458074541	-0.828234928026127	0.163039414643488	-0.602957809457291	0.187985138807291	-0.157279229578557	1.49764162546416	-0.27621878651371	0.799117923035453	-0.399878642222322	0.479621389535881	-0.0730554988143696	1.71075543088534	-0.549068364673037	0.216579020857878	-0.667627133755492	0.163753859281192	-1.0040526050016	0.0837932962945042	-0.718101927178628	0.149027972681758	-0.451754380926899	0.252802561765093	-0.0339349057297572	6.84269311811481	-0.177162483709031	1.33064469393493
-0.780339405823049	0.13548641928355	-0.156938508074813	1.4433439053435	-0.867265988665859	0.113592889452345	-0.17953319254636	1.31814775588791	-0.11815633347504	1.97425357229975	-0.0914727640577633	2.58640495131064	-0.0288188938388435	4.43592725680215	-0.869417227166851	0.118089303346199	-1.09882096077413	0.0550846503808943	-1.21550526097023	0.0420391812694349	-0.0280365147687835	4.34617163313054	-0.204593585783579	0.844834259594042	-0.586323593019929	0.201708894145003	-0.269479333225825	0.658623762786635	-1.24142401456163	0.0373795539633202	-0.22849131544245	1.019346333765	-0.116997487553531	1.24436271538225	-0.183357467446519	1.27358970246868	-0.196561104901269	1.18823889793484	0.0694085633052576	2.17173918961458	-0.702313781387106	0.177711317127593	-0.263476415574279	0.805884786340456	-0.153995888587748	1.47390208091889	-1.01737771884069	0.101405491044616	-0.45956840048678	0.379354181215621	-0.517472893898601	0.00657224434331903	-0.265550889568241	0.801396051839109	0.00454870993616679	3.34812824145046	-0.175136675914337	1.24419561907821	-0.0311714336652051	5.1928498690111	-0.0980133063824312	1.36155770932576	-1.62841433640254	0.0261351562210093	-0.783592252416144	0.140046151524175	-0.0426440636126208	4.65644828049795	-0.0278134973635586	7.14594238785001	0.00951828293341578	3.64320329268533	-0.108409903393575	2.00666790968712	-0.761032844530344	0.177363866476504	-0.196226970622276	1.17640535896031	-0.73455894558513	0.134299742718268	-1.63697118438979	0.024126026645308	-0.266507859348006	0.654506990924429	-1.02762148008925	0.0982299870833303	-0.0428945862610293	4.69098978679888	-0.122018546973665	1.83854725561632	-0.147008805262228	1.54766268390547	-0.247907157272362	0.923500636813781	-0.270214607186082	0.689408625306331	-0.0587118176165234	2.77049694489975	-1.6171993006424	0.0209980259911307	-0.0643539295311406	3.21810878859979	-0.0420919355017836	5.44377081682397	-0.0388317448608673	3.60081357659002	-0.0423993587378725	5.6381721584402	-0.573029835284691	0.243128852564678	-0.527871076385722	0.295468279861294	-0.772864862569374	0.133146947223884	0.00477043732137467	6.74686292922443	-2.10956046586494	0.0109654919320021	-0.108976061950284	1.88011266855529	-0.249730631699327	0.911543194954918	-0.656138922652078	0.199170558843678	-0.0167257536344951	7.32949932367018	-0.18035828109417	1.24497231094949	-0.0724201276087914	3.11367867267713	-0.0569924446872363	3.98590922714568	-0.67571356248858	0.156996412622803	-0.177559810171557	1.23892777014506	0.0271561648697791	2.97043842514502	-1.21190282553643	0.0561540599405681	-0.281736396991159	0.732294311888851	-0.463274190100523	0.362515763968952	-0.351620240085198	0.556679645305318	-0.585324797359726	0.286579034762705	-0.153751308351997	1.51233836554901	-0.353662271694557	0.571119778395221	-0.090803142652948	2.59134357529171	-0.544362438162967	0.256598561723462	-0.0407861641368173	5.71237706444581	-1.96497059838665	0.017613776042709	-0.0597821383610991	2.90821107341272	-0.335853923572724	0.55817520941741	-0.187677082197107	1.23898389220635	-0.153612452172258	1.54267821658445	-0.693870735618297	0.18933586292887	-0.805786369128512	0.162862893289248	-0.0741807592828266	3.01147691504408	-0.53714381701243	0.261392715012988	-0.58923007099127	0.247162383647416	-0.014111853638884	2.70225674439732	-2.01216779444293	0.00903182191401983	-0.524362381907464	0.300698792222741	-1.01564863112505	0.0828854317965682	-0.0773161224493192	2.93595838413552	-0.164975526606749	1.39553165199272	-0.116043353080962	1.67706157145843	-0.030098281636408	4.55397379742173	-0.136143433940904	1.71721157330993	-0.207701956336799	1.14403268857968	-0.362783218512747	0.513950323271685	-0.216129666596177	0.815821404424696	-0.317952753254345	0.58022246942567	-0.30780905165964	0.450419694143066	-0.144759332925603	1.62031286789819	-0.176214198699773	1.32916230838361	-0.0589499449292849	4.00825932403776	-0.155504626187906	1.52311597756407	-0.42953174577338	0.337059967783935	-0.120242244783681	1.93050626466872	-0.17599086673661	1.31889578377044	-0.131895377611482	1.77113084121382	-0.785070318713621	0.135912943523238	-1.81696903273975	0.0135315520197893	-0.0866164553817284	2.33922138014648	-0.076108042266106	2.79590830939612	-0.178176753027286	1.21927243594298	-0.152550926376779	1.54714692331218	-0.075560320254576	3.05038854629178	-0.121420562131234	1.72882803182491	-0.0715642169517331	3.03625671817563	-0.578115577182533	0.221288687047845	-0.333099292446986	0.624317105501604	-0.3763431368645	0.460969247158192	-0.0979164283555799	2.32081215623926	-0.868498197686918	0.102925660123232	-0.439795981011537	0.362552946845228	-0.317631661984017	0.525839601913932	-0.0783824190339193	3.00237662265118	-0.581337684735879	0.20171595782226	-0.145693325756054	1.61576219462466	-0.338480153094616	0.490963124050376	-0.319701027722739	0.663068141638934	-0.470324792802499	0.371574391433734	0.00133231549193502	13.3891514078179	-0.242559454290054	0.837071058074731	-0.139451806185233	1.66777029377788	0.00249268051295912	5.04061924321601	-0.499703284202102	0.311655913778042	-0.184510999833875	1.26754210081692	-0.347181104251204	0.480834297808092	-0.134505493185324	1.62584242468431	-1.03026587782145	0.0896007770348415	-0.00138524580691651	4.00818980132463	-0.533300693895169	0.319726348195022	-0.119561941879547	1.95117924331393	-0.161667494822145	1.38936786699616	-0.243934525776333	0.903755540962619	-0.0202603826361689	8.14791021544633	-0.0591860292766424	3.46637108367202	-0.805788123812986	0.10523455512769	-0.0558855326532759	2.81511703943103	-0.270220409564349	0.617478712867413	-0.296772618764552	0.737391757223567	-1.03882952930127	0.0681972201394238	-0.0909265054758358	2.38009472038983	-0.0818168274338363	2.81316408333116	-0.994594115371536	0.0921111016087466	0.131342192805122	0.93097611479642	-0.422890833263845	0.434640350917208	-0.0685622305579279	3.39635790219797	-0.453867778298799	0.403270233477036	-0.115581345332242	1.71664046664412	-1.03310964843713	0.0895136122146839	-0.00840356938606884	3.41560935028838	-0.378168238023809	0.485354750124821	-0.322284131497905	0.502394905208878	-0.510278770192137	0.321185489003647	-0.230058255517105	0.995169692311014	-0.172567721767444	1.30997745328086	-0.295436293872977	0.598222494029554	-0.476952456148989	0.330673528194234	-0.144104328557294	1.58767953287709	-0.337143683188292	0.585817521051805	-0.1150044941444	1.82727598403826	-0.0389238505602981	3.84210667744193	-0.488047730893437	0.330693654091243	-0.158194453419634	1.43420144612552	-0.947002676465504	0.0993299566840009	-0.0957648512747276	2.09270922622206	-0.415836477553285	0.492395040420342	-0.251149915302308	0.900048653251389	-0.0990100515684392	2.09401039089578	-0.0557092111851213	3.36818060328198	-0.111366374621768	2.04145697192352	-0.143122907477115	1.64376095512974	-0.887639002703451	0.11612488406195	-0.0897765077094583	2.55513457685475	-0.117196833084011	1.79453943148016	-0.560747960969974	0.263516408810872	-0.367777460672149	0.584099011811654	-0.339525067898041	0.643151923053142	-0.253898690248317	0.775984279004003	-0.386260147927248	0.467541238899609	-0.917144029441404	0.120850727812251	-0.228728927905837	0.967352883491483	-0.0124202255615276	1.94020165764614	-0.551272122443365	0.272255412705988	-1.92369465762617	0.0254665693634167	-0.383527463694562	0.522219122523677	-0.0023090162463188	2.78162096331085	-0.648788165801437	0.225770115655875	-0.173663556747284	1.35950109375672	-0.348959964082309	0.525520333551384	-0.0823498360116761	2.35346892062854	-0.225630098725909	0.966899437603293	-0.0829773214825715	2.57104989082829	-1.48631571881455	0.0158593035592327	-0.29198675005297	0.656592873943034	-0.400955839259717	0.455387018613202	-0.219878456658024	0.903110795902891	-0.104493954379771	1.98324830881336	-0.26328930905057	0.485099579618632	-0.155306391631524	1.47164220645028	-0.0995295806527476	1.84196974192232	0.0175503702560516	3.66248834858872	-0.100832742882504	2.33336633885597	-0.291218931765784	0.73076268540367	-0.357870725206706	0.552352621156579	-1.44196093625903	0.0415192935725006	-1.00405513989592	0.0867975332099852	-0.088155703450865	2.21844911652501	-0.206603272586925	1.07010738257574	-0.090820334652505	2.12066611592678	-0.0763354417140441	2.66743726049926	-0.512998208326643	0.280882212286858	-0.12816725295366	1.53012947322985	-0.301900303304931	0.605221535823801	-0.281804694788229	0.64493030850326	-0.27321447967753	0.81554524065347	-0.568147412522814	0.25046178817329	-0.281798005475255	0.678483361460737	-0.200934206122656	0.825893047792929	-0.179856819101541	1.32382830794805	-0.522626859723746	0.323994495058509	-0.268681315037075	0.828492852184511	-0.349507040511559	0.539164858075956	-0.0575649672644404	3.90358306525164	-0.803992667623151	0.178738574799871	-0.583976242317873	0.206422342453118	-0.145116914031398	1.632320156458	-0.257448009739625	0.874003389683889	-0.382219089729342	0.527684161224773	-0.0559855323745888	1.78911754828583	-0.533631931374152	0.237273980092878	-0.651957408171944	0.17863216917985	-0.982511551543578	0.0913502913323784	-0.700652477811803	0.162711727028846	-0.440589074853679	0.276485527073811	-0.0302987763482955	7.37881806772641	-0.164057315796201	1.45206813755485
-0.762062365210631	0.14756734296144	-0.146289798906492	1.57161448275136	-0.848215901577878	0.12349684505035	-0.165258311247025	1.42921518136781	-0.109376317672841	2.14463717154117	-0.0834891003996561	2.79687131222801	-0.0196570837263229	4.5794681570664	-0.849501553968728	0.128459143720747	-1.07348001268125	0.0599756938876133	-1.19238362213412	0.0455952987528106	-0.0189579408415311	4.48431745937053	-0.196681757624188	0.925981165408711	-0.570596617307832	0.22027282057693	-0.256850573740801	0.721573541104497	-1.21799527157904	0.0404530997442492	-0.211206657572658	1.10659184121579	-0.101110369439255	1.32520344705779	-0.170000918045371	1.38418058745468	-0.183122205001037	1.29362751506761	0.0851818853155764	1.95833045142063	-0.682475761332895	0.194264190513608	-0.249554051620266	0.881270248929883	-0.136670726312196	1.57940546492506	-0.99436370489677	0.110361199726058	-0.441101514296002	0.415872160173999	-0.491738313123335	0.0071947694922763	-0.249634480889201	0.874719714096284	0.0193475552449914	3.30720203033028	-0.165034641220133	1.35914946485406	-0.0239472810251689	5.41602261823763	-0.0811132473904498	1.43779831895886	-1.60251688078116	0.0281509943922735	-0.764539224800004	0.152665122790776	-0.0356833905003634	4.92221204280751	-0.0232815938384277	7.55423894089901	0.0233294953808398	3.57608860546238	-0.102056836269341	2.19175378917625	-0.737885881029711	0.194171822764564	-0.180620109763379	1.27562693896229	-0.717893101326933	0.14614222674131	-1.61434977434056	0.0258554318368324	-0.255893822433968	0.716939518612145	-1.00441240938364	0.106949398832807	-0.0360666773977693	4.96311707799767	-0.107227495756927	1.96547893754481	-0.134114996316879	1.67332123726723	-0.230066792683861	1.00409579987002	-0.258591721832174	0.755491245069526	-0.0454470962749881	2.89201879538569	-1.59132499389752	0.0227001832056105	-0.0548507240921812	3.41417630028001	-0.0380154540602318	5.86769645035802	-0.0279020926960609	3.73462323347834	-0.0387722588090905	6.09963114040588	-0.553619275248985	0.266323033016244	-0.510423754645333	0.323566133592108	-0.755014965556489	0.144897190670496	0.0122272654944928	6.63002003770452	-2.07790914402928	0.0117849868592328	-0.0924059464713348	1.99186777006394	-0.232937514394301	0.992716748722554	-0.637746959365641	0.21779808979566	-0.0110756294222207	7.55432208242066	-0.169623687244937	1.35899052293833	-0.063698308027838	3.32922000591997	-0.0506828554616811	4.27468551487859	-0.658712746446503	0.17128261222915	-0.166503520148252	1.35161504425683	0.044458474062204	2.86581009504052	-1.19145527525731	0.0606017820803933	-0.267966510353289	0.801610510358499	-0.445476287117149	0.397423115284258	-0.335600939232036	0.609829739727158	-0.563171912219884	0.313886449904851	-0.142645670212664	1.64394880378201	-0.333603348289981	0.624237618256163	-0.0818365345319896	2.78992835235712	-0.527606728855954	0.280859222222733	-0.0373247752271529	6.18078052857152	-1.93780582152511	0.0188696679299024	-0.0474213559313449	3.04852551223866	-0.320442348756836	0.611381414291645	-0.169732765783069	1.33578475890318	-0.142244673431963	1.67598067658584	-0.674248282901883	0.206958966985677	-0.781429082278222	0.17814034310156	-0.0650578777499259	3.21837691536167	-0.520675724978668	0.286098591011049	-0.570661699303182	0.270411525672159	0.00336254738995445	2.71440728346163	-1.9809197628179	0.00972660570765468	-0.504282092035658	0.329763516312588	-0.994643423042674	0.0899280280108417	-0.0682964421635545	3.14270310044784	-0.150089909321188	1.50720490996305	-0.0964646380011984	1.77103531604433	-0.0213406654647264	4.71277340789834	-0.121945791018194	1.84541657034927	-0.190618285681586	1.23916370123466	-0.346937449108141	0.563073459999773	-0.196913928448311	0.881549540118194	-0.304338252536888	0.635934668771286	-0.287924511854271	0.491449059578886	-0.130790357306688	1.74670480189747	-0.160694605840685	1.43669317508489	-0.0534753452926296	4.32439491544126	-0.140948210052176	1.64284219788953	-0.416182651026982	0.368717370355891	-0.107246884699142	2.07285317883229	-0.160690988130697	1.42646703943088	-0.118536767149692	1.90524165788798	-0.767169473830735	0.147862256605137	-1.78899327770486	0.0145542003777554	-0.0740289561857824	2.48528533883134	-0.065429791389877	2.97271100627802	-0.168088092051669	1.33198956267748	-0.140237334966093	1.67663768042939	-0.0672512177629582	3.27301071256289	-0.105445959211153	1.84196321385612	-0.0619439242170483	3.23296669082108	-0.562175132650491	0.241611933435484	-0.316762786919611	0.683382958990788	-0.362334409835682	0.505009947085687	-0.0875597314864451	2.49314092795905	-0.84744625624854	0.112199186198955	-0.423444561298198	0.39726038921387	-0.306089540244648	0.576306031277736	-0.07049097536423	3.23024556578336	-0.560555153630417	0.220967571507371	-0.13105310387367	1.73849146390658	-0.326259081089947	0.537666824732399	-0.302995426047453	0.725265217300729	-0.452358715169659	0.407326497084121	0.00503733266899041	13.2105014156947	-0.231066920849807	0.916617204956586	-0.129612928694929	1.81377477216561	0.0123150575663555	4.98131821489625	-0.483077444084691	0.341449007147002	-0.170890338080488	1.37716269798553	-0.331855133590819	0.52658366027	-0.11705665676218	1.73296849747866	-1.00901249388852	0.0972235730944461	0.0108247927708609	3.98164688369827	-0.513820723773142	0.350483702115954	-0.111302576038337	2.12325326036395	-0.15156062916368	1.51571534949027	-0.230318515502386	0.987585543308915	-0.0157160549740124	8.50743085358777	-0.0502639110648577	3.67386476507587	-0.786578786061126	0.11453508340582	-0.0427605592405386	2.93491534825555	-0.26076385651679	0.676620149692723	-0.279190508948523	0.805142368716055	-1.0167115936741	0.0740754127547361	-0.0785848856696059	2.53338326460501	-0.0730251983831318	3.02086836218271	-0.972886701939503	0.100173629794976	0.145662524786644	0.733866244764157	-0.405462954920115	0.476257200628752	-0.0614966897353005	3.65155548655921	-0.435484066486082	0.442079915676333	-0.0973975255763286	1.81676311282244	-1.01158155213119	0.0971319692993829	0.00548652096683849	3.42256221520845	-0.362178874796259	0.531864262193154	-0.311008784577573	0.550518122811896	-0.491437983289529	0.351974006019942	-0.215141326406701	1.08440673338527	-0.161648653439786	1.42857494729173	-0.282668003904529	0.655478043783992	-0.460278368655255	0.362439879271375	-0.127985894891945	1.70171174837173	-0.321329977372242	0.641280257027439	-0.0983448359979254	1.94141625477378	-0.0289923819865464	3.99648833856012	-0.47142725810236	0.362017709939825	-0.141358345242953	1.54038870102266	-0.927080761715047	0.107949107942873	-0.0804029992164086	2.21350910349741	-0.394508535910594	0.538850394881069	-0.235461826524843	0.981925159846983	-0.08432031135375	2.2206829496529	-0.0455853757996172	3.54419633719655	-0.0986034517785141	2.18626621996451	-0.13157677211804	1.78138444467955	-0.867317816492301	0.126307356293431	-0.0841281673002336	2.78709280141038	-0.100255274109567	1.90670717786178	-0.542897360297554	0.288591753674526	-0.348088254263545	0.638570250909683	-0.320369617561062	0.702698450913048	-0.242044954317356	0.8495401961645	-0.36931202067766	0.512150187575101	-0.894913764559722	0.131739222958041	-0.215580572459463	1.05660455150266	0.00505559823050039	1.94767515792184	-0.532847928502191	0.298257104786372	-1.89606991539178	0.027363377533632	-0.365624722033659	0.571722319519015	0.0150933482392022	2.76449944938488	-0.628435912832108	0.246909938160547	-0.160435730009705	1.47551814023207	-0.334715557270776	0.575951200744764	-0.0683188786916019	2.48504439281757	-0.212423608840773	1.05614490314844	-0.0714998370892905	2.73480372979602	-1.46296497548879	0.0170948423954348	-0.27930352745621	0.71937320146591	-0.384840795117839	0.499198878571395	-0.209840336215352	0.989283152160046	-0.0887701348447646	2.10195588620824	-0.242707465349257	0.527171259014862	-0.137650104709643	1.57641150208192	-0.081016833602374	1.93669839673417	0.0310278920560302	3.55658631795984	-0.0906666061941729	2.51035738345647	-0.27424258028784	0.798339414548161	-0.341163744259035	0.604710454908587	-1.41658718658819	0.0448646780260679	-0.984482590332248	0.0939814730787966	-0.0732372951760922	2.34257753630194	-0.194867208569761	1.16892034575958	-0.0749628479208833	2.23673453720821	-0.0645749999186757	2.82472785442436	-0.496757837944015	0.307522370355361	-0.12155021315244	1.67507556345906	-0.289583510878679	0.663309879401278	-0.27034315387003	0.706892478962125	-0.255802696296728	0.889104349761284	-0.550348619512729	0.273928815706627	-0.269746740435069	0.743666020177537	-0.193738397461827	0.904338679405055	-0.164140989469435	1.43147053374681	-0.502696734296419	0.355102242805585	-0.253258012715131	0.904893532296237	-0.334362946442836	0.590767339960361	-0.0505504817845292	4.17256004937233	-0.779750407220174	0.195401905613175	-0.564994675178456	0.225893848087005	-0.132954598484238	1.76678191931094	-0.238677232965541	0.950142089835957	-0.364559537236361	0.577912986051738	-0.0389155659348079	1.84886955581282	-0.518195498075268	0.259255450885538	-0.636287682588396	0.194738579937	-0.960970498085562	0.0993302681762771	-0.683203028444977	0.177483551609279	-0.429423768780458	0.301522749605303	-0.0266626469668338	7.89041124529751	-0.15095214788337	1.57416579814378
-0.743785324598213	0.160302628352043	-0.135641089738171	1.70079357319003	-0.829165814489897	0.133931924057268	-0.15098342994769	1.53906871906599	-0.100596301870642	2.31464973762434	-0.0755054367415488	3.00213501070491	-0.0104952736138022	4.67190150291648	-0.829585880770605	0.139533119858617	-1.04813906458838	0.0652641315816551	-1.169261983298	0.0493823298125615	-0.00987936691427868	4.57213281512088	-0.188769929464797	1.01092083600787	-0.554869641595736	0.240035790712992	-0.244221814255776	0.78745386007819	-1.19456652859645	0.0437713678436228	-0.193921999702865	1.19358881348967	-0.0852232513249789	1.39893942668177	-0.156644368644222	1.49479602245867	-0.169683305100805	1.39974965623311	0.100955207325895	1.73092065204035	-0.662637741278684	0.211711839825786	-0.235631687666254	0.95906518726097	-0.119345564036645	1.67849174467574	-0.971349690952853	0.11979981108589	-0.422634628105224	0.454192352639159	-0.466003732348068	0.00784248337412023	-0.23371807221016	0.949600825819274	0.034146400553816	3.21628545740313	-0.154932606525929	1.47701221756729	-0.0167231283851326	5.58716095066917	-0.0642131883984683	1.50179702769082	-1.57661942515978	0.0303196066982963	-0.745486197183863	0.16597353989782	-0.028722717388106	5.15354416221714	-0.0187496903132968	7.90975406135673	0.0371407078282639	3.44651304025236	-0.095703769145108	2.38076607757184	-0.714738917529077	0.211869082093064	-0.165013248904482	1.37378985778983	-0.701227257068736	0.158623969944152	-1.59172836429132	0.0277049612778568	-0.24527978551993	0.783195687520874	-0.981203338678039	0.116143476825294	-0.0292387685345092	5.2010772366986	-0.0924364445401895	2.08377943646532	-0.121221187371529	1.79587368798819	-0.212226428095361	1.08506651178575	-0.246968836478266	0.824354993043457	-0.0321823749334528	2.98601387233657	-1.56545068715265	0.0244879818046345	-0.0453475186532218	3.58718830776629	-0.03393897261868	6.27433083526316	-0.0169724405312545	3.82319670270729	-0.0351451588803084	6.55407693676458	-0.53420871521328	0.290732181598446	-0.492976432904945	0.353327595020764	-0.737165068543603	0.157519408214516	0.0196840936676109	6.40299046603883	-2.04625782219362	0.0126744937642621	-0.0758358309923853	2.09035136358347	-0.216144397089274	1.07458529207066	-0.619354996079203	0.237430671453235	-0.00542550520994628	7.69296247902628	-0.158889093395704	1.47540151193425	-0.0549764884468845	3.53024370951639	-0.0443732662361258	4.54583393763241	-0.641711930404425	0.186349084618962	-0.155447230124946	1.46610346799041	0.0617607832546289	2.71647042814657	-1.17100772497819	0.0653357976364776	-0.254196623715418	0.873406269712604	-0.427678384133776	0.433957955084974	-0.319581638378875	0.665057267303949	-0.541019027080042	0.342962052848364	-0.131540032073332	1.77597486037938	-0.313544424885405	0.67891560797873	-0.0728699264110312	2.98043472671907	-0.510851019548942	0.306421356436391	-0.0338633863174885	6.64219331131893	-1.91064104466357	0.0202146451424861	-0.0350605735015907	3.16254762571329	-0.305030773940947	0.666680180991637	-0.15178844936903	1.42957925415317	-0.130876894691667	1.80900775012182	-0.654625830185469	0.225534954687588	-0.757071795427932	0.19444120125299	-0.0559349962170253	3.40971910968239	-0.504207632944905	0.312117470314107	-0.552093327615095	0.295254632128822	0.0208369484187929	2.6881001329022	-1.94967173119288	0.0104607038043207	-0.484201802163852	0.360194726989359	-0.973638214960294	0.0974252982165691	-0.0592767618777897	3.3361883368345	-0.135204292035628	1.61598714082563	-0.0768859229214347	1.85231678558445	-0.0125830492930449	4.81990429584167	-0.107748148095484	1.96787584507311	-0.173534615026374	1.33301698233285	-0.331091679703534	0.614296606779594	-0.177698190300445	0.945642173562623	-0.290723751819432	0.693987484172337	-0.268039972048901	0.533208932795608	-0.116821381687773	1.86831133337934	-0.145175012981597	1.54151943659197	-0.0480007456559743	4.63168325246374	-0.126391793916446	1.75916063997035	-0.402833556280585	0.40207005984685	-0.094251524614604	2.20752413881896	-0.145391109524783	1.53162113072331	-0.105178156687903	2.03364039699046	-0.74926862894785	0.160457516282923	-1.76101752266996	0.0156567315934506	-0.0614414569898365	2.61332096991967	-0.054751540513648	3.13260533202412	-0.157999431076052	1.44779088201678	-0.127923743555406	1.80448729857156	-0.0589421152713404	3.48169676460142	-0.0894713562910719	1.94520660711673	-0.0523236314823635	3.41193352619405	-0.546234688118449	0.263243082159585	-0.300426281392237	0.744568232916333	-0.348325682806864	0.55120350554077	-0.0772030346173104	2.65759497529013	-0.826394314810162	0.121976752418475	-0.407093141584859	0.433672388569153	-0.29454741850528	0.629457665016033	-0.0625995316945408	3.44850404174134	-0.539772622524955	0.241267213781814	-0.116412881991285	1.85606150230395	-0.314038009085279	0.587449805890463	-0.286289824372168	0.789433158900812	-0.434392637536819	0.444873471620176	0.00874234984604581	12.8302671371981	-0.219574387409559	0.999618682476438	-0.119774051204625	1.9606816196671	0.0221374346197519	4.84675286782658	-0.466451603967279	0.372765339050234	-0.157269676327101	1.48656521945545	-0.316529162930433	0.57447706973956	-0.0996078203390351	1.83087174594363	-0.9877591099556	0.105265928532565	0.0230348313486383	3.89599138819541	-0.494340753651115	0.382729718883502	-0.103043210197127	2.29646196522222	-0.141453763505214	1.64393242576846	-0.216702505228439	1.07365838820477	-0.0111717273118558	8.78614784203115	-0.0413417928530729	3.85709443230558	-0.767369448309266	0.124601270248717	-0.0296355858278014	3.0263749124834	-0.251307303469231	0.738718354980202	-0.261608399132494	0.874338879325152	-0.994593658046937	0.0802670053015399	-0.066243265863376	2.67266228557322	-0.0642335693324273	3.21844272638558	-0.951179288507469	0.108668209675095	0.159982856768166	0.592388030978925	-0.388035076576386	0.519745571806448	-0.0544311489126731	3.89556215324999	-0.417100354673365	0.482616966576146	-0.0792137058204149	1.90449376946547	-0.990053455825244	0.105356721212558	0.0193766113197458	3.3800433267863	-0.34618951156871	0.580719855095378	-0.29973343765724	0.601046873194124	-0.472597196386922	0.384261136645591	-0.200224397296298	1.17491359638539	-0.150729585112129	1.54890442749358	-0.26989971393608	0.715147868773295	-0.443604281161521	0.395807599758931	-0.111867461226595	1.80887328947698	-0.305516271556191	0.699250077164517	-0.0816851778514507	2.04153843089261	-0.0190609134127946	4.11084667478299	-0.454806785311283	0.394991294574691	-0.124522237066272	1.64165132157478	-0.90715884696459	0.117025951862075	-0.0650411471580897	2.31899677531182	-0.373180594267904	0.586769109826804	-0.219773737747378	1.06501589834031	-0.0696305711390606	2.33274319536104	-0.0354615404141132	3.69165837524778	-0.0858405289352597	2.32201690697308	-0.120030636758966	1.91727227227201	-0.846996630281151	0.137158397490528	-0.078479826891009	3.02246928804126	-0.0833137151351232	2.0054011160572	-0.525046759625135	0.314974371247831	-0.328399047854941	0.695059000149179	-0.301214167224084	0.763850798818634	-0.230191218386396	0.926117249353198	-0.352363893428073	0.558671731007613	-0.872683499678041	0.143219470621852	-0.202432217013088	1.14834740964587	0.0225314220225284	1.92755207418219	-0.514423734561016	0.325594083288136	-1.86844517315738	0.0293433372327216	-0.347721980372756	0.623251080232471	0.0324957127247232	2.70638121833757	-0.60808365986278	0.269565524265666	-0.147207903272126	1.59117632991591	-0.320471150459244	0.628633440509727	-0.0542879213715276	2.59723802900195	-0.199217118955637	1.14728609703138	-0.0600223526960095	2.8831968498127	-1.43961423216303	0.0183890129350593	-0.266620304859451	0.784811664646747	-0.368725750975961	0.545149830028476	-0.199802215772679	1.07882790506794	-0.0730463153097583	2.20675317687633	-0.222125621647943	0.569325753809922	-0.119993817787762	1.67470390344949	-0.0625040865520003	2.01564297302616	0.0445054138560088	3.39704903895169	-0.0805004695058421	2.67986587180256	-0.257266228809895	0.867357701156178	-0.324456763311365	0.659216000395889	-1.39121343691734	0.0483752813502569	-0.964910040768577	0.101767130571524	-0.0583188869013193	2.44945174869421	-0.183131144552597	1.2705490250944	-0.0591053611892617	2.33342497050235	-0.0528145581233073	2.96303015408596	-0.480517467561387	0.335697209630492	-0.11493317335122	1.82477920518954	-0.277266718452428	0.723990623241952	-0.258881612951832	0.771615776368356	-0.238390912915926	0.96372411843537	-0.532549826502645	0.299009592600592	-0.257695475394884	0.81158625945838	-0.186542588800998	0.987231202220436	-0.148425159837329	1.53644082519824	-0.482766608869093	0.387866644625296	-0.237834710393186	0.983512707693133	-0.319218852374113	0.644555724863878	-0.043535996304618	4.42310935438707	-0.755508146817197	0.213283236370739	-0.546013108039039	0.246391944577162	-0.120792282937078	1.89931831558926	-0.219906456191456	1.02635485782248	-0.346899984743381	0.630125057822949	-0.021845599495027	1.88816069060768	-0.502759064776383	0.282871586984834	-0.620617957004848	0.211800692821765	-0.939429444627545	0.107738775181866	-0.665753579078151	0.193165870067642	-0.418258462707238	0.327927410115497	-0.0230265175853721	8.36772665079165	-0.13784697997054	1.69483013969022
-0.725508283985796	0.17370501630847	-0.124992380569851	1.82956337008811	-0.810115727401916	0.145103510515033	-0.136708548648356	1.64616903437699	-0.091816286068443	2.4823082306638	-0.0675217730834416	3.19931225057828	-0.00133346350128152	4.71020623673386	-0.809670207572481	0.151363361907329	-1.0227981164955	0.0708344331825585	-1.14614034446188	0.0533631230632593	-0.000800792987026261	4.60670800161051	-0.180858101305407	1.09945320825565	-0.53914266588364	0.26081195056658	-0.231593054770751	0.855847440356003	-1.17113778561387	0.0472816902824981	-0.176637341833073	1.27931177399311	-0.069336133210703	1.46398145973898	-0.143287819243074	1.60397177879729	-0.156244405200573	1.50551920613216	0.116728529336214	1.50094309200293	-0.642799721224474	0.230053094946579	-0.221709323712241	1.03911428687775	-0.102020401761094	1.76929000490662	-0.948335677008936	0.129745841846426	-0.404167741914445	0.49403623372021	-0.440269151572801	0.00851253949559835	-0.21780166353112	1.02546178681629	0.0489452458626405	3.07926967645077	-0.144830571831725	1.59642823012286	-0.00949897574509631	5.7012475131605	-0.0473131294064868	1.55285950784067	-1.5507219695384	0.0325886350006761	-0.726433169567722	0.180034817211835	-0.0217620442758486	5.34451836261998	-0.0142177867881659	8.20339797536156	0.050951920275688	3.26880038211792	-0.0893507020208744	2.57223807159258	-0.691591954028444	0.230444013133884	-0.149406388045585	1.46952322978545	-0.68456141281054	0.171896469332339	-1.56910695424208	0.0296621698811521	-0.234665748605891	0.852200734027471	-0.957994267972435	0.125818047185562	-0.0224108596712491	5.39893729447531	-0.0776453933234518	2.1893507899461	-0.10832737842618	1.91359549086534	-0.19438606350686	1.16510751750873	-0.235345951124357	0.895760770799208	-0.0189176535919175	3.0497928074807	-1.53957638040778	0.0263621626403867	-0.0358443132142623	3.73385786311843	-0.0298624911771282	6.65742933421602	-0.006042788366448	3.86867747227338	-0.0315180589515263	6.99098384853325	-0.514798155177573	0.316560382280666	-0.475529111164556	0.384495801681804	-0.719315171530718	0.170795521627617	0.027140921840729	6.08054456774346	-2.01460650035797	0.0136067117581323	-0.0592657155134358	2.17322771637348	-0.199351279784248	1.15621584386762	-0.600963032792765	0.258064263318859	0.000224619002328119	7.74051445409607	-0.148154499546472	1.59330287733657	-0.046254668865931	3.71143634279575	-0.0380636770105706	4.79485846250773	-0.624711114362348	0.202201623190327	-0.144390940101641	1.58124768082318	0.0790630924470538	2.52745605209207	-1.15056017469907	0.0702924384427486	-0.240426737077548	0.947335265775055	-0.409880481150403	0.472031037730772	-0.303562337525713	0.722133476207454	-0.5188661419402	0.373305508744075	-0.120434393933999	1.90635372227943	-0.293485501480828	0.734745015575832	-0.0639033182900728	3.15968201282088	-0.49409531024193	0.333275214829816	-0.0304019974078242	7.08880549287928	-1.88347626780203	0.0216346227331779	-0.0226997910718365	3.24185471180054	-0.289619199125058	0.723846907682049	-0.133844132954992	1.51761280799321	-0.119509115951371	1.94021151788064	-0.635003377469055	0.245062986613321	-0.732714508577642	0.211551171993075	-0.0468121146841246	3.57876916794274	-0.487739540911143	0.339436023919263	-0.533524955927007	0.32130231109387	0.0383113494476314	2.62430820492681	-1.91842369956785	0.0112278129030201	-0.464121512292045	0.391918722876578	-0.952633006877914	0.105459152944046	-0.0502570815920249	3.51262363458717	-0.120318674750067	1.72025011626325	-0.057307207841671	1.91555268200977	-0.00382543312136333	4.87213792036682	-0.0935505051727732	2.08243832877365	-0.156450944371161	1.42433916247714	-0.315245910298928	0.667646332504709	-0.158482452152579	1.00715240971729	-0.277109251101975	0.754176354616182	-0.248155432243531	0.575349687093264	-0.102852406068858	1.98274741394566	-0.129655420122508	1.6421442542625	-0.0425261460193191	4.92538219044464	-0.111835377780716	1.87026086384954	-0.389484461534187	0.437693325040765	-0.0812561645300656	2.33083671335763	-0.13009123091887	1.63260339380825	-0.0918195462261134	2.15413663573223	-0.731367784064965	0.174053424050314	-1.73304176763506	0.0168197560736309	-0.0488539577938906	2.72243789138914	-0.044073289637419	3.26947836900616	-0.147910770100434	1.56595080994262	-0.115610152144719	1.92901190686593	-0.0506330127797225	3.67353651429257	-0.0734967533709909	2.03634278050928	-0.0427033387476787	3.56920769946257	-0.530294243586407	0.286306940041753	-0.284089775864862	0.807628066041101	-0.334316955778045	0.599694846271935	-0.0668463377481757	2.81047060910718	-0.805342373371784	0.132262767373459	-0.390741721871521	0.47184577474803	-0.283005296765911	0.684952559876772	-0.0547080880248516	3.65345014566428	-0.518990091419494	0.262797155360752	-0.101772660108901	1.96648170002677	-0.301816937080611	0.639426774563742	-0.269584222696882	0.855228522776778	-0.416426559903979	0.483998242235744	0.0124473670231012	12.2645056667314	-0.208081853969312	1.08505724490004	-0.109935173714321	2.10677288427021	0.0319598116731483	4.64264850774211	-0.449825763849868	0.405566849741351	-0.143649014573715	1.59447833061642	-0.301203192270048	0.624400917671592	-0.0821589839158904	1.91747273798582	-0.966505726022675	0.113957233976939	0.0352448699264157	3.75513368099695	-0.474860783529088	0.416400196489435	-0.0947838443559173	2.46902622894524	-0.131346897846749	1.77287532893805	-0.203086494954492	1.161400793465	-0.0066273996496992	8.97612848067295	-0.0324196746412882	4.0117643472813	-0.748160110557406	0.135206830569119	-0.0165106124150642	3.08678132003456	-0.241850750421672	0.803679791068566	-0.244026289316465	0.944448300581883	-0.972475722419773	0.0869537388417086	-0.0539016460571461	2.79482722410516	-0.0554419402817228	3.3989293798717	-0.929471875075436	0.117600156480463	0.174303188749689	0.496299303702344	-0.370607198232657	0.5650531109982	-0.0473656080900457	4.12414321970203	-0.398716642860648	0.52476174154657	-0.0610298860645013	1.97767799150731	-0.968525359519299	0.114000889828815	0.0332667016726532	3.28952507639504	-0.33020014834116	0.631368766274516	-0.288458090736908	0.653904817087145	-0.453756409484314	0.417987734055185	-0.185307468185894	1.26586120952794	-0.139810516784471	1.66989113941552	-0.257131423967631	0.777027497458115	-0.426930193667788	0.430727890176136	-0.0957490275612448	1.90715027487457	-0.28970256574014	0.759233837891854	-0.0650255197049759	2.12666096565108	-0.00912944483904293	4.18144881973386	-0.438186312520206	0.430095264867238	-0.107686128889592	1.73501423127671	-0.887236932214133	0.126565766321126	-0.0496792950997707	2.40652047975603	-0.351852652625213	0.635875039518386	-0.204085648969913	1.1485800989305	-0.0549408309243713	2.42763121887449	-0.0253377050286091	3.80670929195063	-0.0730776060920054	2.44610070106502	-0.108484501399891	2.04963649559617	-0.826675444070001	0.148767736003347	-0.0728314864817844	3.25916271350842	-0.0663721561606795	2.08917375794733	-0.507196158952715	0.342640672305679	-0.308709841446338	0.75264711148178	-0.282058716887105	0.826284941149455	-0.218337482455435	1.00574826022612	-0.335415766178485	0.607308614253201	-0.85045323479636	0.155296629608015	-0.189283861566714	1.24130136827385	0.0400072458145564	1.8806281647956	-0.495999540619842	0.354235612409405	-1.84082043092298	0.0314066306086971	-0.329819238711853	0.676844142737905	0.0498980772102441	2.60993030483961	-0.587731406893451	0.293403064440257	-0.133980076534547	1.70510530950128	-0.306226743647712	0.683416482929572	-0.0402569640514533	2.68532287711176	-0.186010629070501	1.239615478907	-0.0485448683027285	3.0128511911473	-1.41626348883727	0.0197916854217942	-0.253937082262691	0.852687685708323	-0.352610706834083	0.592919685318931	-0.189764095330007	1.1713761214793	-0.0573224957747519	2.29517756031769	-0.20154377794663	0.610839984973766	-0.102337530865882	1.76464591562743	-0.0439913395016267	2.07669455045572	0.0579829356559874	3.19151971493779	-0.0703343328175113	2.83901290670395	-0.240289877331951	0.937281806597904	-0.307749782363695	0.715898147173617	-1.3658396872465	0.0521452693469185	-0.945337491204906	0.109965147650324	-0.0434004786265465	2.53274908224949	-0.171395080535432	1.37402816368309	-0.04324787445764	2.40996963379703	-0.0410541163279389	3.07902221357053	-0.464277097178758	0.365238373074794	-0.108316133549999	1.97841160813793	-0.264949926026177	0.787089931158122	-0.247420072033633	0.838912344616659	-0.220979129535124	1.03873740524186	-0.514751033492561	0.325473096934219	-0.245644210354699	0.882003751081788	-0.179346780140169	1.07478464609671	-0.132709330205224	1.63726525706428	-0.462836483441767	0.422007580566172	-0.222411408071241	1.06317194151378	-0.304074758305389	0.700348191983412	-0.0365215108247068	4.64485594034152	-0.731265886414221	0.232047691659735	-0.527031540899621	0.268266361573479	-0.108629967389919	2.02813517222895	-0.201135679417371	1.10165789378426	-0.329240432250401	0.684206196622099	-0.00477563305524614	1.90575506971535	-0.487322631477499	0.307675262015308	-0.6049482314213	0.229747354700552	-0.917888391169528	0.116688771660955	-0.648304129711326	0.209660022664049	-0.407093156634018	0.356135965093115	-0.0193903882039104	8.80022054417516	-0.12474181205771	1.81243298730614
-0.707231243373378	0.188130263020317	-0.11434367140153	1.95653403415801	-0.791065640313934	0.156945880905532	-0.122433667349021	1.74905140637604	-0.083036270266244	2.64554474128612	-0.0595381094253344	3.38538065549072	0.00782834661123916	4.69302909785208	-0.789754534374358	0.163779726716498	-0.997457168402626	0.0766890260100976	-1.12301870562577	0.0575633383028158	0.00827778094022616	4.5867895972888	-0.172946273146016	1.19148728137843	-0.523415690171543	0.282597933149493	-0.218964295285727	0.925979375604866	-1.14770904263128	0.0509616775177475	-0.15935268396328	1.36268514099901	-0.0534490150964271	1.51884119509066	-0.129931269841926	1.71038272548075	-0.142805505300341	1.60978747994621	0.132501851346533	1.27851252093471	-0.622961701170263	0.249555064916088	-0.207786959758228	1.12014506443758	-0.0846952394855422	1.85001227571569	-0.925321663065019	0.140445849323885	-0.385700855723667	0.535273528561968	-0.414534570797535	0.00919626144016479	-0.20188525485208	1.10146058385936	0.0637440911714651	2.90190808744256	-0.13472853713752	1.71641235936475	-0.00227482310506003	5.75479899716041	-0.0304130704145054	1.59004154825515	-1.52482451391701	0.0349677458154849	-0.707380141951581	0.19510629434705	-0.0148013711635912	5.48349898610382	-0.00968588326303496	8.41835444527153	0.064763132723112	3.05099583075182	-0.0829976348966409	2.76458476488159	-0.668444990527811	0.249882651741842	-0.133799527186688	1.56152203586426	-0.667895568552343	0.186050909758619	-1.54648554419284	0.0316984960754768	-0.224051711691853	0.923618894716112	-0.93478519726683	0.136225135153375	-0.015582950807989	5.55149594596159	-0.0628543421067141	2.27955872916311	-0.0954335694808309	2.02468362304048	-0.176545698918359	1.24323154468188	-0.223723065770449	0.969442294148487	-0.00565293225038216	3.08148079275654	-1.5137020736629	0.028384615341205	-0.026341107775303	3.8506864723969	-0.0257860097355763	7.01077568892073	0.0048868637983584	3.86980104578029	-0.0278909590227442	7.4034645584823	-0.495387595141867	0.3437165179112	-0.458081789424168	0.41702523947444	-0.701465274517832	0.184729675989648	0.0345977500138471	5.68335792026848	-1.98295517852231	0.0145793796786012	-0.0426956000344864	2.23845407274284	-0.182558162479222	1.23673245003029	-0.582571069506327	0.279693498022808	0.00587474321460255	7.69492796261767	-0.137419905697239	1.71160143910093	-0.0375328492849775	3.86547632353022	-0.0317540877850153	5.01693685136826	-0.607710298320271	0.219177836126309	-0.133334650078336	1.69596087117915	0.0963654016394787	2.30968602797801	-1.13011262441995	0.0755260681557053	-0.226656850439677	1.02323296575032	-0.39208257816703	0.51154075714681	-0.287543036672552	0.78080212111841	-0.496713256800359	0.404793602824136	-0.109328755794666	2.03350361721205	-0.273426578076252	0.79095723417965	-0.0549367101691143	3.32454840885515	-0.477339600934917	0.361858948990157	-0.0269406084981598	7.50932406408648	-1.85631149094049	0.0231114567401769	-0.0103390086420823	3.28740226790205	-0.274207624309169	0.782837132528467	-0.115899816540954	1.59894738067385	-0.108141337211076	2.06797998185449	-0.615380924752642	0.265876947468366	-0.708357221727351	0.229455960429268	-0.0376892331512239	3.72403840076923	-0.47127144887738	0.368290634127236	-0.514956584238919	0.348524104799698	0.0557857504764698	2.5254408601279	-1.88717566794283	0.0120459664324193	-0.444041222420239	0.424851589154161	-0.931627798795535	0.113885991300536	-0.0412374013062601	3.66836442165701	-0.105433057464507	1.81835229229288	-0.0377284927619073	1.9614896697293	0.00493218305031826	4.86793194672222	-0.0793528622500628	2.18569392841391	-0.139367273715948	1.51183982620224	-0.299400140894321	0.722873739846196	-0.139266714004713	1.06512892239346	-0.263494750384518	0.816271256931905	-0.228270892438161	0.617352307313957	-0.088883430449943	2.08835084221298	-0.11413582726342	1.73701631510748	-0.0370515463826638	5.19844141073575	-0.0972789616449865	1.97240739076036	-0.376135366787789	0.475002074949977	-0.0682608044455272	2.44129394591635	-0.114791352312956	1.7279617812067	-0.0784609357643238	2.26456945187851	-0.71346693918208	0.188342485740321	-1.70506601260017	0.0180338850031335	-0.0362664585979446	2.81009918269321	-0.0333950387611899	3.37892783878991	-0.137822109124817	1.68472565220359	-0.103296560734032	2.0484873328668	-0.0423239102881047	3.84483759094884	-0.0575221504509099	2.11332809306644	-0.0330830460129939	3.70113499852524	-0.514353799054365	0.310472295346736	-0.267753270337487	0.872324883203761	-0.320308228749227	0.650503659175572	-0.0564896408790409	2.9464249040607	-0.784290431933406	0.143279248731738	-0.374390302158182	0.511929683366588	-0.271463175026543	0.742665517807155	-0.0468166443551624	3.84143653891445	-0.498207560314032	0.285200474555439	-0.0871324382265163	2.06779157817784	-0.289595865075943	0.693476107405838	-0.252878621021597	0.922275258851355	-0.398460482271139	0.524593671954802	0.0161523842001566	11.5342796256969	-0.196589320529065	1.17247155183841	-0.100096296224017	2.2493184601002	0.0417821887265447	4.37751421249527	-0.433199923732456	0.439809088552931	-0.130028352820328	1.69957909168177	-0.285877221609662	0.675706910447432	-0.0647101474927458	1.99085558773066	-0.945252342089751	0.123073019875801	0.0474549085041931	3.56509592131652	-0.455380813407061	0.451421533276171	-0.0865244785147073	2.63905766979875	-0.121240032188283	1.90132503645193	-0.189470484680545	1.25011301250165	-0.00208307198754262	9.07183301791542	-0.0234975564295034	4.13412000184229	-0.728950772805546	0.146336341483997	-0.00338563900232691	3.11425626433608	-0.232394197374114	0.871485716904029	-0.226444179500436	1.01489119106471	-0.950357786792609	0.0939875248752378	-0.0415600262509163	2.89700297380244	-0.0466503112310183	3.56076307746716	-0.907764461643403	0.127214664276482	0.188623520731211	0.434488961031229	-0.353179319888927	0.612305324974271	-0.0403000672674183	4.33310556397177	-0.38033293104793	0.568378887858356	-0.0428460663085877	2.03442869005504	-0.946997263213354	0.123068360799697	0.0471567920255605	3.14898119916779	-0.31421078511361	0.683611442086059	-0.277182743816575	0.709055244612607	-0.434915622581707	0.453325018215827	-0.170390539075491	1.35582851151777	-0.128891448456814	1.79038438206014	-0.244363133999183	0.841094461457135	-0.410256106174054	0.467143876361217	-0.0796305938958949	1.99461982972188	-0.273888859924089	0.820601636232423	-0.0483658615585011	2.1949623072098	0.000802023734708779	4.20139851928677	-0.421565839729129	0.466658874839333	-0.0908500207129112	1.81832488731317	-0.867315017463676	0.136740884438772	-0.0343174430414517	2.47375493466378	-0.330524710982523	0.68586415594619	-0.188397560192448	1.23182849598381	-0.040251090709682	2.50307277158855	-0.015213869643105	3.88623598329195	-0.0603146832487511	2.5560173334	-0.0969383660408169	2.1766467312973	-0.806354257858851	0.160949270516225	-0.0671831460725597	3.49492804791629	-0.0494305971862358	2.15644420152454	-0.489345558280296	0.371562739663962	-0.289020635037734	0.810919295352249	-0.262903266550127	0.889112757123146	-0.206483746524474	1.08721909754422	-0.318467638928897	0.657417876471301	-0.828222969914679	0.168230075895783	-0.176135506120339	1.33469906864107	0.0574830696065844	1.80836526224937	-0.477575346678668	0.384232779210136	-1.81319568868858	0.0336394108941749	-0.31191649705095	0.73167515125251	0.0673004416957651	2.47927282005336	-0.567379153924122	0.318311887436267	-0.120752249796968	1.81527140747235	-0.29198233683618	0.74026438706292	-0.0262260067313791	2.7491772430725	-0.172804139185365	1.33236878621628	-0.0370673839094475	3.11640832424675	-1.39291274551151	0.0212638810348952	-0.241253859665932	0.923198498558507	-0.336495662692205	0.642351044377688	-0.179725974887334	1.2666144176357	-0.0415986762397456	2.36507656356823	-0.180961934245316	0.651198080251867	-0.0846812439440012	1.8444440865709	-0.0254785924512531	2.11815278097735	0.071460457455966	2.9494179889393	-0.0601681961291805	2.98496116837782	-0.223313525854007	1.00753400102266	-0.291042801416025	0.773889518877268	-1.34046593757565	0.0561297727338498	-0.925764941641236	0.118558444833639	-0.0284820703517736	2.59315984994533	-0.159659016518268	1.47803375714033	-0.0273903877260183	2.46438984144535	-0.0292936745325705	3.16979682485503	-0.44803672679613	0.39611325628884	-0.101699093748779	2.13508714978403	-0.252633133599926	0.852536153022215	-0.235958531115434	0.908569057706374	-0.203567346154322	1.11342794541126	-0.496952240482476	0.353125443135582	-0.233592945314514	0.954648456130739	-0.172150971479339	1.16580669634884	-0.116993500573118	1.73239712134953	-0.442906358014441	0.457430864603886	-0.206988105749297	1.14321363596208	-0.288930664236666	0.758222713365762	-0.0295070253447956	4.83516123889422	-0.707023626011244	0.251678281295656	-0.508049973760204	0.291108224909433	-0.096467651842759	2.15044094333897	-0.182364902643287	1.17515039402386	-0.311580879757421	0.739981253828129	0.0122943333845347	1.90108265499668	-0.471886198178614	0.333650851684457	-0.589278505837752	0.248583860091412	-0.896347337711511	0.126231858997546	-0.6308546803445	0.226968718998943	-0.395927850560797	0.38599173423218	-0.0157542588224487	9.16695253147103	-0.111636644144879	1.92536051081396
-0.68895420276096	0.203228409455235	-0.103694962233209	2.08025630502888	-0.772015553225953	0.169345186464352	-0.108158786049686	1.84624382574603	-0.074256254464045	2.80222950020298	-0.0515544457672272	3.55736864512235	0.0169901567237598	4.62075669331037	-0.769838861176235	0.176784643806245	-0.97211622030975	0.0828837833643563	-1.09989706678965	0.0620799302231563	0.0173563548674785	4.51285564787671	-0.165034444986625	1.28727751436407	-0.507688714459447	0.305610556672345	-0.206335535800702	0.997466213734848	-1.12428029964869	0.0548475584508193	-0.142068026093488	1.44132593796673	-0.0375618969821512	1.55974825211969	-0.116574720440777	1.81267309658569	-0.129366605400109	1.71133305301207	0.148275173356852	1.07178977949163	-0.603123681116053	0.270032705576141	-0.193864595804215	1.20153900999658	-0.0673700772099908	1.91899584462706	-0.902307649121103	0.151647396529772	-0.367233969532889	0.577759370399261	-0.388799990022268	0.00988943145534549	-0.185968846173039	1.17656908137346	0.0785429364802897	2.68926786204532	-0.124626502443316	1.83591776439697	0.00494932953497626	5.7460125424008	-0.0135130114225239	1.6124361515855	-1.49892705829563	0.0375317352749143	-0.688327114335441	0.210881093807329	-0.00784069805133378	5.56882902153042	-0.00515397973790405	8.55005835483799	0.0785743451705361	2.80233606479027	-0.0766445677724074	2.95595944993422	-0.645298027027177	0.270396214792409	-0.118192666327791	1.64847448072423	-0.651229724294146	0.200869811348908	-1.5238641341436	0.0338682221019534	-0.213437674777814	0.997194897591141	-0.911576126561226	0.147156081521123	-0.00875504194472895	5.64781957575787	-0.0480632908899764	2.35345417389917	-0.0825397605354816	2.12736338330462	-0.158705334329858	1.31845995397279	-0.21210018041654	1.04548628672131	0.00761178909115312	3.08009061844735	-1.48782776691803	0.0305184386436871	-0.0168379023363435	3.93478938539244	-0.0217095282940245	7.3280860396523	0.0158165159631649	3.82665968128875	-0.0242638590939622	7.78577301097891	-0.475977035106162	0.371920001558312	-0.440634467683779	0.450909541766259	-0.683615377504947	0.199505049646126	0.0420545781869652	5.22830935582067	-1.95130385668666	0.0156247916499082	-0.0261254845555369	2.28434568671373	-0.165765045174195	1.31522477104046	-0.564179106219889	0.30269278594717	0.0115248674268769	7.54991629012879	-0.126685311848006	1.82856103828252	-0.0288110297040241	3.9919685164567	-0.0254444985594601	5.20759535849709	-0.590709482278194	0.236999964372342	-0.12227836005503	1.8090988913537	0.113667710831904	2.07487775953299	-1.10966507414083	0.0811230995008441	-0.212886963801807	1.10006549420471	-0.374284675183657	0.552565874425257	-0.27152373581939	0.84097703742876	-0.474560371660517	0.43733145857686	-0.0982231176553338	2.15581766263814	-0.253367654671675	0.847075823169699	-0.0459701020481559	3.47203401924707	-0.460583891627905	0.391691232931314	-0.0234792195884955	7.89949460616369	-1.82914671407895	0.0246869105417207	0.00202177378767199	3.29880503447556	-0.25879604949328	0.843015341149635	-0.0979555001269155	1.6721577153748	-0.0967735584707799	2.19065534998292	-0.595758472036228	0.287678361810079	-0.683999934877061	0.248159427261045	-0.0285663516183233	3.84240549315047	-0.454803356843618	0.398611765059793	-0.496388212550832	0.376885488731485	0.0732601515053083	2.3939643232786	-1.8559276363178	0.0129120556325444	-0.423960932548433	0.458970579431117	-0.910622590713155	0.122708887492808	-0.0322177210204954	3.79630637026566	-0.0905474401789462	1.90866664748531	-0.0181497776821434	1.98898926027184	0.0136897992219998	4.80748226119096	-0.0651552193273525	2.27470780784934	-0.122283603060735	1.59374634330282	-0.283554371489714	0.779322220422497	-0.120050975856847	1.11863221905505	-0.249880249667062	0.880229424526701	-0.208386352632791	0.658639714008255	-0.0749144548310281	2.18325038962108	-0.0986162344043318	1.82460735592234	-0.0315769467460085	5.4432622239623	-0.0827225455092566	2.06451913909041	-0.362786272041391	0.513856372174933	-0.0552654443609888	2.53673552134143	-0.0994914737070425	1.81618259975956	-0.0651023253025343	2.36285163413084	-0.695566094299195	0.203303519594776	-1.67709025756527	0.0193285515537807	-0.0236789594019987	2.87421595206414	-0.0227167878849609	3.46048629082067	-0.127733448149199	1.80308401193393	-0.0909829693233458	2.16117357842063	-0.0340148077964869	3.99217787491413	-0.0415475475308288	2.17434890030476	-0.0234627532783092	3.80105263466313	-0.498413354522323	0.335724608589106	-0.251416764810112	0.937747922153846	-0.306299501720409	0.702969959489751	-0.0461329440099062	3.06461480618831	-0.763238490495028	0.154856063546809	-0.358038882444843	0.55333495445021	-0.259921053287174	0.802478922301538	-0.0389252006854731	4.00894464172948	-0.477425029208571	0.308420948549853	-0.0724922163441319	2.15810060785235	-0.277374793071275	0.749461815138528	-0.236173019346311	0.989631368164252	-0.380494404638299	0.566539998296107	0.019857401377212	10.6633078163606	-0.185096787088817	1.2613592197788	-0.0902574187337123	2.38668991797757	0.051604565779941	4.06092217229487	-0.416574083615045	0.475799713243027	-0.116407691066942	1.80050814361447	-0.270551250949277	0.728139950507011	-0.0472613110696012	2.04932092274661	-0.923998958156827	0.132616123206524	0.0596649470819705	3.33363053304908	-0.435900843285034	0.487915472196426	-0.0782651126734972	2.80309839271828	-0.111133166529818	2.02799612205115	-0.175854474406598	1.3385641497861	0.00246125567461397	9.07032533835271	-0.0145754382177187	4.22106553237414	-0.709741435053686	0.15800021039271	0.00973933441041031	3.10783997486315	-0.222937644326555	0.942648977166604	-0.208862069684407	1.08464114293775	-0.928239851165445	0.101353161196749	-0.0292184064446864	2.97174715744861	-0.0378586821803137	3.70080145827215	-0.886057048211369	0.137301611949927	0.202943852712733	0.396635230749345	-0.335751441545198	0.660783788288333	-0.0332345264447909	4.51338209104788	-0.361949219235213	0.613497562588657	-0.024662246552674	2.07250801425691	-0.925469166907409	0.132704069556931	0.0610468823784678	2.97128605353711	-0.298221421886061	0.737227674379964	-0.265907396896243	0.766961382845819	-0.416074835679099	0.490036227780636	-0.155473609965087	1.44371743146001	-0.117972380129156	1.90892640900032	-0.231594844030734	0.906916592272025	-0.39358201868032	0.505445062137638	-0.063512160230545	2.06949532368842	-0.258075154108038	0.882998507613414	-0.0317062034120263	2.244802398808	0.0107334923084605	4.17054672941901	-0.404945366938052	0.504601091618696	-0.0740139125362305	1.89059151162231	-0.847393102713219	0.147515933502659	-0.0189555909831328	2.51441878533007	-0.309196769339833	0.736393786179566	-0.172709471414983	1.31392913156147	-0.0255613504949927	2.55719240390993	-0.00509003425760091	3.92798039874989	-0.0475517604054967	2.64943536253902	-0.0853922306817425	2.2964561905144	-0.7860330716477	0.173704975864538	-0.0615348056633351	3.72739134955705	-0.032489038211792	2.20560230375066	-0.471494957607877	0.402093177942765	-0.26933142862913	0.869431205162172	-0.243747816213149	0.95172938502642	-0.194630010593513	1.17005668937147	-0.30151951167931	0.708635123503048	-0.805992705032997	0.181822546579044	-0.162987150673965	1.42772621457376	0.0749588933986123	1.71193725266174	-0.459151152737494	0.415773146564264	-1.78557094645419	0.0359645436795715	-0.294013755390046	0.787425583154936	0.0847028061812861	2.31973407730544	-0.547026900954794	0.34425841254774	-0.107524423059389	1.91939184000064	-0.277737930024647	0.799076360861443	-0.0121950494113048	2.78719674594404	-0.15959764930023	1.42469926006537	-0.0255898995161665	3.19377216703191	-1.36956200218575	0.0228012103174858	-0.228570637069173	0.99532005613231	-0.320380618550327	0.693268936993651	-0.169687854444662	1.36414328723752	-0.0258748567047392	2.41467490692038	-0.160380090544002	0.689898946238751	-0.0670249570221205	1.91242803131492	-0.00696584540087952	2.1387901438484	0.0849379792559447	2.68109339812655	-0.0500020594408497	3.11497270087669	-0.206337174376062	1.07749742284157	-0.274335820468355	0.832853265483652	-1.31509218790481	0.0602941001268895	-0.906192392077565	0.127649670110331	-0.0135636620770008	2.62916305364465	-0.147922952501104	1.5816622794187	-0.0115329009943967	2.49524317067515	-0.0175332327372021	3.2329569241779	-0.431796356413502	0.428435169455825	-0.0950820539475592	2.29363878234467	-0.240316341173675	0.920283166358715	-0.224496990197235	0.980814803896116	-0.186155562773521	1.18653849611383	-0.479153447472392	0.381928766010093	-0.221541680274328	1.02942619486162	-0.16495516281851	1.26005862899938	-0.101277670941012	1.82031531954344	-0.422976232587115	0.494031334858394	-0.191564803427352	1.22294035294379	-0.273786570167942	0.817556350397886	-0.0224925398648844	4.99074639383577	-0.682781365608267	0.272155709442156	-0.489068406620787	0.314855523325091	-0.0843053362955993	2.26349711600415	-0.163594125869202	1.24591001887921	-0.29392132726444	0.796699386279633	0.0293642998243155	1.8742641208721	-0.456449764879729	0.360780506300219	-0.573608780254203	0.268734984043978	-0.874806284253495	0.136224548667382	-0.613405230977675	0.245401060015759	-0.384762544487577	0.417222042320963	-0.012118129440987	9.46849456826944	-0.0985314762320489	2.03198884184547
-0.670677162148542	0.218997107529327	-0.0930462530648883	2.19839039411365	-0.752965466137972	0.18230347734398	-0.0938839047503511	1.93628849538863	-0.065476238661846	2.94790197820143	-0.0435707821091199	3.71240729676816	0.0261519668362805	4.49428196162376	-0.749923187978111	0.190576740874783	-0.946775272216874	0.0894718859732118	-1.07677542795353	0.066805158746598	0.0264349287947309	4.38276132383638	-0.157122616827234	1.38541480586533	-0.49196173874735	0.329830451635499	-0.193706776315677	1.06989469240173	-1.1008515566661	0.0589949819661921	-0.124783368223695	1.51467743303614	-0.0216747788678753	1.58784232529247	-0.103218171039629	1.90947262043366	-0.115927705499877	1.80741838934098	0.16404849536717	0.88894100008127	-0.583285661061842	0.291342222494716	-0.179942231850202	1.28264512291277	-0.0500449149344394	1.97474480139231	-0.879293635177186	0.16335016818583	-0.348767083342111	0.621527862247489	-0.363065409247001	0.0105875624906408	-0.170052437493999	1.25002320415144	0.0933417817891143	2.45337666908712	-0.114524467749112	1.95384130126255	0.0121734821750125	5.67485767627365	0.00338704756945762	1.61950623460468	-1.47302960267425	0.040205250204176	-0.6692740867193	0.227355421091029	-0.000880024939076379	5.60124622210132	-0.000622076212773159	8.60056116928017	0.0923855576179601	2.53267129797821	-0.0702915006481739	3.14307836480391	-0.622151063526544	0.291792400048802	-0.102585805468894	1.72908115231983	-0.63456388003595	0.216353623227559	-1.50124272409436	0.0361547648845184	-0.202823637863776	1.07264886282687	-0.888367055855622	0.158582601418104	-0.00192713308146888	5.687701073652	-0.0332722396732387	2.40943645880187	-0.0696459515901323	2.21991935970432	-0.140864969741357	1.38980708488707	-0.200477295062632	1.12274078558029	0.0208765104326885	3.04556653564094	-1.46195346017316	0.0327482848571163	-0.00733469689738414	3.9839862850315	-0.0176330468524727	7.60348406744406	0.0267461681279713	3.74068453213909	-0.0206367591651801	8.13170814514251	-0.456566475070455	0.401105749567972	-0.423187145943391	0.486406088345375	-0.665765480492062	0.215123367955543	0.0495114063600833	4.7334281509948	-1.919652534851	0.0167212776915397	-0.00955536907658738	2.30963397115868	-0.148971927869169	1.39075651081142	-0.545787142933451	0.326668310234265	0.0171749916391513	7.31230048355814	-0.115950717998773	1.94293045372438	-0.0200892101230706	4.08820032340679	-0.0191349093339049	5.36281648220091	-0.573708666236116	0.255599189573593	-0.111222070031725	1.91940151853494	0.130970020024328	1.8322870797049	-1.08921752386171	0.0869605793814657	-0.199117077163937	1.17721188716349	-0.356486772200284	0.594817229259817	-0.255504434966229	0.901785826132802	-0.452407486520675	0.470846192854826	-0.0871174795160011	2.27167627214711	-0.233308731267099	0.90260141901552	-0.0370034939271975	3.59932334121533	-0.443828182320893	0.422670266614832	-0.0200178306788311	8.25305417394702	-1.80198193721741	0.026343519295847	0.0143825562174262	3.27585485551451	-0.243384474677391	0.903831442449559	-0.0800111837128772	1.73591449973918	-0.0854057797304841	2.3054210481836	-0.576136019319814	0.310365961704731	-0.659642648026771	0.267887734416754	-0.0194434700854226	3.93124683734871	-0.438335264809855	0.43007777433175	-0.477819840862744	0.406683614213756	0.0907345525341468	2.23484960756314	-1.82467960469278	0.0138141844121545	-0.403880642676627	0.494257211330688	-0.889617382630775	0.132104958994979	-0.0231980407347306	3.89413529739787	-0.0756618228933856	1.98788418136436	0.00142893739762029	1.9973562211543	0.0224474153936814	4.6927078457134	-0.0509575764046421	2.34892798102591	-0.105199932405522	1.66760065273412	-0.267708602085108	0.836692428161638	-0.100835237708981	1.1667511410649	-0.236265748949605	0.945414014016187	-0.188501812827421	0.698779312283034	-0.0609454792121132	2.26569739360782	-0.0830966415452435	1.90343886818295	-0.0261023471093532	5.65806700277926	-0.0681661293735267	2.14517544372031	-0.349437177294994	0.554195364240794	-0.0422700842764504	2.61522802986326	-0.084191595101129	1.89580570737703	-0.0517437148407448	2.44402818408377	-0.677665249416309	0.218980336656124	-1.64911450253037	0.020696243360664	-0.0110914602060527	2.91321001915968	-0.0120385370087319	3.51224656997052	-0.117644787173582	1.91994762473879	-0.0786693779126592	2.26514563867546	-0.025705705304869	4.11248688341715	-0.0255729446107478	2.21584781050513	-0.0138424605436243	3.8662192399324	-0.48247290999028	0.362140357682261	-0.235080259282738	1.0034370821837	-0.292290774691591	0.756914299651128	-0.0357762471407714	3.16273190069367	-0.74218654905665	0.16694183912932	-0.341687462731504	0.595921343960879	-0.248378931547806	0.864718694238989	-0.0310337570157839	4.14964500046359	-0.456642498103109	0.332396669893712	-0.0578519944617474	2.23435473757099	-0.265153721066606	0.807457140565361	-0.219467417671026	1.05675833580538	-0.362528327005459	0.610002300254355	0.0235624185542674	9.70596420017115	-0.17360425364857	1.35117704884911	-0.0804185412434082	2.51711522248363	0.0614269428333374	3.70539694222801	-0.399948243497634	0.513131747291619	-0.102787029313555	1.89527204610594	-0.255225280288891	0.781424501197936	-0.0298124746464565	2.09143622373751	-0.902745574223902	0.142703468476745	0.0718749856597479	3.06975761955395	-0.416420873163007	0.525645724308523	-0.0700057468322872	2.958881126662	-0.101026300871352	2.15106060248131	-0.16223846413265	1.42594122044922	0.00700558333677054	8.97139747160527	-0.00565332000593394	4.27026761519692	-0.690532097301826	0.170453936338789	0.0228643078231475	3.06666685393998	-0.213481091278996	1.01601298952325	-0.191279959868378	1.15290465755294	-0.906121915538282	0.109094489360253	-0.0168767866384565	3.02120811733991	-0.0290670531296092	3.81623472859988	-0.864349634779336	0.147841614789475	0.217264184694256	0.374161294951149	-0.318323563201468	0.71026273228358	-0.0261689856221635	4.66351450187851	-0.343565507422496	0.659742725689477	-0.00647842679676047	2.08838696454387	-0.903941070601464	0.142896374736569	0.0749369727313752	2.76351316402624	-0.282232058658511	0.7920738172835	-0.25463204997591	0.826657964172321	-0.397234048776492	0.527777226922966	-0.140556680854683	1.52851846575544	-0.107053311801499	2.02318057456431	-0.218826554062286	0.973782786915279	-0.376907931186586	0.544955668897223	-0.0473937265651951	2.13017038011382	-0.242261448291988	0.946042975184483	-0.0150465452655515	2.27494014169922	0.0206649608822122	4.09379223750899	-0.388324894146975	0.543832823003085	-0.0571778043595498	1.95038565330467	-0.827471187962762	0.158773905087494	-0.00359373892481385	2.53121557181554	-0.287868827697142	0.78684338814282	-0.157021382637519	1.39375538686746	-0.0108716102803034	2.58857327629209	0.00503380112790314	3.93062757564549	-0.0347888375622424	2.72111208559778	-0.0738460953226681	2.40711829253898	-0.76571188543655	0.187208338797863	-0.0558864652541105	3.95187204966299	-0.0155474792373482	2.23542947548921	-0.453644356935457	0.433780102534697	-0.249642222220526	0.927711291405203	-0.22459236587617	1.01356532074111	-0.182776274662552	1.25375380424552	-0.284571384429722	0.760690072996042	-0.783762440151316	0.19601246053104	-0.14983879522759	1.51952607617656	0.0924347171906404	1.59852197510385	-0.44072695879632	0.448375657646593	-1.75794620421979	0.038380979813885	-0.276111013729143	0.843753938390099	0.102105170666807	2.13752024076386	-0.526674647985465	0.371351458838519	-0.0942965963218105	2.0164224067771	-0.263493523213115	0.859094428864954	0.00183590790876942	2.79841665099682	-0.146391159415094	1.51498050887173	-0.0141124151228855	3.24381978624104	-1.34621125885999	0.0244467224451977	-0.215887414472413	1.06858884887851	-0.304265574408449	0.745713308434088	-0.159649734001989	1.46269664070537	-0.0101510371697328	2.44263371082709	-0.139798246842689	0.72644902756605	-0.0493686701002398	1.96612090991447	0.0115469016494941	2.13715197029912	0.0984155010559233	2.39798742407741	-0.0398359227525188	3.22374858684404	-0.189360822898118	1.14608819446179	-0.257628839520685	0.89242821841888	-1.28971843823396	0.0646864667261241	-0.886619842513895	0.137317520588158	0.00135474619777209	2.63984152389465	-0.136186888483939	1.68396796441112	0.004324585737225	2.50167166543148	-0.00577279094183364	3.26482747742926	-0.415555986030874	0.462281442655777	-0.0884650141463391	2.45203009854301	-0.227999548747423	0.989419257920295	-0.213035449279036	1.05459441371929	-0.168743779392719	1.25710489705989	-0.461354654462307	0.41194953065596	-0.209490415234143	1.10570982520937	-0.157759354157681	1.35727810757045	-0.0855618413089068	1.89955090457577	-0.403046107159789	0.531915015856267	-0.176141501105408	1.30161878248568	-0.258642476099219	0.877842734505666	-0.0154780543849732	5.10821261780537	-0.658539105205291	0.293713666164026	-0.470086839481369	0.339462115996407	-0.0721430207484397	2.36620710216801	-0.144823349095117	1.31300379444277	-0.27626177477146	0.854011424772388	0.0464342662640964	1.82610900170972	-0.441013331580845	0.389455949932782	-0.557939054670655	0.289813158805885	-0.853265230795478	0.1466682235663	-0.595955781610849	0.264732642121133	-0.373597238414357	0.449815930403257	-0.00848200005952533	9.69841375744718	-0.0854263083192185	2.13070767019711
-0.652400121536124	0.235484445282111	-0.0823975438965676	2.3085865288824	-0.733915379049991	0.196098253875603	-0.0796090234510163	2.01751338695691	-0.056696222859647	3.08092239031737	-0.0355871184510127	3.84778200660184	0.0353137769488012	4.31333094588831	-0.730007514779988	0.205079595830696	-0.921434324123998	0.096348967493368	-1.05365378911742	0.0717405606670941	0.0355135027219833	4.20339414879892	-0.149210788667843	1.4854776895631	-0.476234763035254	0.354987671315811	-0.181078016830653	1.14280205289165	-1.07742281368352	0.0633220221312294	-0.107498710353903	1.58167248262335	-0.00578766075359949	1.60258497694206	-0.0898616216384805	1.99849491388455	-0.102488805599645	1.89746845946321	0.179821817377489	0.731681176058111	-0.563447641007632	0.313458267752224	-0.166019867896189	1.36278130846772	-0.032719752658888	2.0134420365285	-0.856279621233269	0.175625021217261	-0.330300197151333	0.666038703455625	-0.337330828471734	0.011285910510439	-0.154136028814959	1.32104776086401	0.108140627097939	2.20434961001468	-0.104422433054908	2.06780026224312	0.0193976348150488	5.53586860119686	0.0202871065614391	1.61110280848477	-1.44713214705287	0.0429889274229591	-0.65022105910316	0.244599876126233	0.00608064817318102	5.58006212883541	0.00390982731235776	8.56879810520226	0.106196770065384	2.25189770610222	-0.0639384335239404	3.32420061474554	-0.59900410002591	0.313920156012592	-0.0869789446099968	1.80181015825258	-0.617898035777753	0.232711706838575	-1.47862131404512	0.0385275524240606	-0.192209600949737	1.14994921658835	-0.865157985150017	0.170529455369751	0.00490077578179121	5.67350429635581	-0.0184811884565009	2.44625101915203	-0.056752142644783	2.30072662813954	-0.123024605152856	1.45629225731428	-0.188854409708724	1.20076829223121	0.0341412317742237	2.97879728913752	-1.43607915342828	0.0351230125463113	0.0021685085415753	3.99687683135835	-0.0135565654109208	7.83162513314913	0.0376758202927777	3.61457809116392	-0.017009659236398	8.43543077195582	-0.437155915034749	0.431202866447195	-0.405739824203002	0.522948352284741	-0.647915583479176	0.231398601710726	0.0569682345332014	4.21685582574585	-1.88800121301535	0.0178619936840125	0.0070147464023621	2.31035066273335	-0.132178810564143	1.46122760062575	-0.527395179647013	0.351545023201204	0.0228251158514258	6.99782176381233	-0.105216124149541	2.05350231145606	-0.0113673905421172	4.15204577689286	-0.0128253201083496	5.47914271591951	-0.556707850194039	0.274967192279237	-0.10016578000842	2.02411346202945	0.148272329216753	1.59048889591447	-1.06876997358259	0.0930401373880682	-0.185347190526066	1.25410462512939	-0.33868886921691	0.6378943960352	-0.239485134113067	0.96283299344606	-0.430254601380833	0.505332148400204	-0.0760118413766686	2.3794668570387	-0.213249807862522	0.957014631933566	-0.0280368858062391	3.70155913303024	-0.42707247301388	0.454742826217577	-0.0165564417691667	8.56411692638841	-1.77481716035587	0.0280619585942453	0.0267433386471804	3.21928007302225	-0.227972899861502	0.964894070411432	-0.0620668672988388	1.78901160267557	-0.0740380009901884	2.40986024559628	-0.5565135666034	0.333913191354881	-0.635285361176481	0.288292580484223	-0.0103205885525219	3.98850687043498	-0.421867172776093	0.46263048292713	-0.459251469174656	0.437500909190502	0.108208953562985	2.05708618204558	-1.79343157306775	0.0147661454486082	-0.38380035280482	0.530256219354346	-0.868612174548396	0.141976616640005	-0.0141783604489658	3.96161124805449	-0.0607762056078251	2.05480701503159	0.021007652477384	1.98637169244562	0.0312050315653629	4.52717013877076	-0.0367599334819317	2.40688997069193	-0.0881162617503091	1.73309233970562	-0.251862832680501	0.89466468730677	-0.0816194995611146	1.20732898872746	-0.222651248232149	1.01124939796091	-0.168617273022051	0.737329870475035	-0.0469765035931983	2.33410238117795	-0.0675770486861552	1.97156289411771	-0.0206277474726979	5.83899476182542	-0.0536097132377967	2.21290838026585	-0.336088082548596	0.596190836444467	-0.029274724191912	2.67511110896548	-0.0688917164952155	1.96545060907409	-0.0383851043789553	2.50809646804943	-0.659764404533424	0.235651827367746	-1.62113874749548	0.0221195216950988	0.00149603898989326	2.92606470466465	-0.00136028613250289	3.53296238231975	-0.107556126197965	2.03419788855417	-0.0663557865019725	2.35609649414277	-0.0173966028132512	4.20312325536147	-0.0095983416906667	2.23680688151312	-0.00422216780893953	3.89780681917961	-0.466532465458238	0.389946902923559	-0.218743753755363	1.06890854368882	-0.278282047662773	0.812142730098384	-0.0254195502716367	3.23879844584632	-0.721134607618272	0.179533002517746	-0.325336043018166	0.639537280090913	-0.236836809808437	0.928411382538852	-0.0231423133460947	4.25968351958504	-0.435859966997647	0.357153884129999	-0.0432117725793629	2.29382592602884	-0.252932649061938	0.867187372523494	-0.20276181599574	1.12309492267304	-0.344562249372619	0.654319567557425	0.0272674357313228	8.69763801919842	-0.162111720208323	1.44099208264907	-0.070579663753104	2.63884373000738	0.0712493198867338	3.32945786880684	-0.383322403380222	0.551568147414561	-0.0891663675601685	1.98134261835573	-0.239899309628506	0.835266638158356	-0.0123636382233119	2.11288073110934	-0.881492190290978	0.153377157383854	0.0840850242375253	2.78324974744659	-0.39694090304098	0.564257830738057	-0.0617463809910772	3.10467684508081	-0.0909194352128864	2.26805030548529	-0.148622453858703	1.51141924484645	0.0115499109989271	8.77760406613648	0.00326879820585085	4.27711732370064	-0.671322759549966	0.183422987652203	0.0359892812358848	2.98849028162393	-0.204024538231437	1.0913440914761	-0.173697850052349	1.21896794120285	-0.884003979911118	0.11732775826468	-0.0045351668322266	3.0443412204764	-0.0202754240789047	3.90465156274006	-0.842642221347302	0.158881746116422	0.231584516675778	0.360590284609989	-0.300895684857739	0.760500255176863	-0.0191034447995361	4.7815904147551	-0.325181795609779	0.706686847712628	0.0117053929591532	2.0845346850836	-0.882412974295519	0.153524766436685	0.0888270630842825	2.53333211665282	-0.266242695430962	0.847668980173581	-0.243356703055578	0.887954673511948	-0.378393261873884	0.56640960881883	-0.12563975174428	1.60921741381312	-0.0961342434738415	2.13217033470093	-0.206058264093837	1.04131483778547	-0.360233843692852	0.585549586896893	-0.0312752928998453	2.17360618312066	-0.226447742475937	1.00928035328273	0.00161311288092325	2.28457266449793	0.0305964294559639	3.97373914795255	-0.371704421355898	0.58442369311268	-0.0403416961828691	1.99648289408551	-0.807549273212305	0.17051622762628	0.0117681131335051	2.52389769940779	-0.266540886054452	0.836729868125091	-0.141333293860054	1.46962377961527	0.00381812993438591	2.5963073219082	0.0151576365134072	3.89141885176367	-0.0220259147189881	2.7707571712815	-0.0622999599635937	2.50389167451533	-0.7453906992254	0.201423644427052	-0.0502381248448858	4.1658482153119	0.00139407973709549	2.2451368455747	-0.435793756263038	0.466483631101036	-0.229953015811923	0.984994211478477	-0.205436915539192	1.07403067909549	-0.170922538731591	1.3377697992373	-0.267623257180135	0.813293308346215	-0.761532175269635	0.210795596222916	-0.136690439781216	1.60853888081809	0.109910540982668	1.47244175714232	-0.422302764855145	0.481952955183339	-1.73032146198539	0.0409770209347947	-0.25820827206824	0.900296252881425	0.119507535152328	1.93936413398485	-0.506322395016136	0.399560440129635	-0.0810687695842315	2.10493441338011	-0.249249116401583	0.920022169685835	0.0158668652288437	2.78254175797117	-0.133184669529958	1.60237568785875	-0.00263493072960447	3.26539229000577	-1.32286051553423	0.0261786029175412	-0.203204191875654	1.14259160068325	-0.288150530266571	0.799023336896106	-0.149611613559317	1.56163801633706	0.00557278236527359	2.44663147652293	-0.119216403141375	0.760369726590904	-0.0317123831783592	2.0028278456386	0.0300596486998678	2.11092239643084	0.111893022855902	2.11337891438111	-0.029669786064188	3.30899921641392	-0.172384471420173	1.21243705940205	-0.240921858573014	0.9522294262188	-1.26434468856311	0.0693561561825455	-0.867047292950224	0.147398766275392	0.0162731544725449	2.62490910490837	-0.124450824466775	1.78396824196469	0.0201820724688466	2.48343375169749	0.00598765085353475	3.26229337831909	-0.399315615648246	0.497208669535873	-0.0818479743451189	2.60898252345587	-0.215682756321172	1.05960276468501	-0.201573908360838	1.12948976936922	-0.151331996011917	1.32437137955912	-0.443555861452223	0.443270896674527	-0.197439150193958	1.18275461412871	-0.150563545496852	1.45764820609865	-0.0698460116768011	1.96871359083365	-0.383115981732462	0.570601547587444	-0.160718198783463	1.37801345114282	-0.243498382030496	0.938742808604275	-0.00846356890506197	5.18489597795846	-0.634296844802314	0.316070329147464	-0.451105272341952	0.364999870418159	-0.0599807052012801	2.45689739979825	-0.126052572321033	1.37478962687056	-0.25860222227848	0.911547268242997	0.0635042327038772	1.75756210627171	-0.42557689828196	0.419211433524973	-0.542269329087107	0.311766351329773	-0.831724177337461	0.157735548256826	-0.578506332244023	0.284851940303305	-0.362431932341136	0.484142400243841	-0.00484587067806362	9.85166859589418	-0.0723211404063882	2.21884811180146
-0.634123080923706	0.252925537829678	-0.0717488347282468	2.41005090472911	-0.714865291962009	0.21048711385976	-0.0653341421516815	2.08623600340203	-0.047916207057448	3.19981725536655	-0.0276034547929055	3.95726306259896	0.0444755870613218	4.09139772575711	-0.710091841581865	0.220161311977827	-0.896093376031121	0.103513818496065	-1.0305321502813	0.0769841030924732	0.0445920766492357	3.98448113200679	-0.141298960508453	1.58701769234286	-0.460507787323157	0.381053891990186	-0.168449257345628	1.21537904042521	-1.05399407070093	0.0678295862102314	-0.0902140524841103	1.64129870398868	0.0100994573606764	1.60374271372592	-0.0765050722373322	2.07753571574626	-0.0890499056994133	1.98027931400714	0.195595139387808	0.599972735444095	-0.543609620953421	0.336501097909709	-0.152097503942176	1.44079372005717	-0.0153945903833367	2.03563687131869	-0.833265607289352	0.188595868115482	-0.311833310960555	0.710996539413585	-0.311596247696468	0.0119752832909632	-0.138219620135918	1.38885992693332	0.122939472406763	1.95058718507401	-0.0943203983607033	2.17685307003258	0.0266217874550851	5.33978330165703	0.0371871655534205	1.58747245398239	-1.42123469143149	0.0459701626882135	-0.631168031487019	0.262793708164412	0.0130413212854384	5.50590965606599	0.00844173083748867	8.45573110278825	0.120007982512808	1.9694337696926	-0.0575853663997069	3.49736967463834	-0.575857136525277	0.336734692164234	-0.0713720837510998	1.86346002108185	-0.601232191519557	0.249874744109715	-1.45599990399588	0.0410461155732573	-0.181595564035699	1.22805128285466	-0.841948914444413	0.183215146862276	0.0117286846450513	5.60579730512099	-0.00369013723976319	2.46302322218661	-0.0438583336994336	2.36503161161619	-0.105184240564355	1.51590230116364	-0.177231524354815	1.27910795034107	0.0474059531157591	2.87707085841911	-1.41020484668341	0.037636743272344	0.0116717139805347	3.96915076027505	-0.00948008396936903	8.00401845470572	0.0486054724575842	3.45219975829332	-0.0133825593076159	8.69156936708966	-0.417745354999044	0.462355004636853	-0.388292502462613	0.560429258323579	-0.630065686466291	0.248325621430298	0.0644250627063195	3.69589115274152	-1.85634989117969	0.0190767221675151	0.0235848618813116	2.28873215565722	-0.115385693259116	1.5260447173363	-0.509003216360575	0.37728980868122	0.0284752400637002	6.6169763362016	-0.0944815303003078	2.15906088635594	-0.00264557096116369	4.18202082854359	-0.00651573088279436	5.5452265642695	-0.539707034151962	0.295392132783367	-0.0891094899851143	2.12269018773428	0.165574638409178	1.35697080392784	-1.04832242330348	0.0995555130384293	-0.171577303888196	1.33015115016813	-0.320890966233537	0.681602736036151	-0.223465833259906	1.02370692332105	-0.408101716240991	0.540337243229429	-0.064906203237336	2.47511018950061	-0.193190884457946	1.00934491777197	-0.0190702776852806	3.77495829933137	-0.410316763706868	0.488037411804579	-0.0130950528595024	8.82727833582175	-1.74765238349433	0.0298877947409227	0.0391041210769346	3.13071272553936	-0.212561325045613	1.02579192568986	-0.0441225508848005	1.83039223346883	-0.0626702222498927	2.50329558770031	-0.536891113886986	0.358486882510378	-0.61092807432619	0.309331523579856	-0.00119770701962124	4.01275829397046	-0.40539908074233	0.496249499505614	-0.440683097486569	0.469195049844041	0.125683354591824	1.86681532747161	-1.76218354144273	0.0157747832493386	-0.363720062933014	0.566807168829495	-0.847606966466016	0.152251465891235	-0.00515868016320103	3.99730828506045	-0.0458905883222646	2.10897516918965	0.0405863675571477	1.95630016597274	0.0399626477370445	4.31555992884573	-0.0225622905592214	2.44740984655674	-0.0710325910950962	1.78914721872646	-0.236017063275895	0.952865443548326	-0.0624037614132485	1.24019107632574	-0.209036747514692	1.07734584602375	-0.148732733216682	0.773852076648344	-0.0330075279742834	2.38669947957016	-0.0520574558270669	2.02576051514076	-0.0151531478360426	5.98267829277483	-0.0390532971020668	2.26643601760612	-0.322738987802198	0.639689426809034	-0.0162793641073736	2.71504026150675	-0.0535918378893019	2.0226539031225	-0.0250264939171657	2.55432458908371	-0.641863559650539	0.252981554380514	-1.59316299246058	0.0236218904755344	0.0140835381858392	2.91236334640992	0.00931796474372615	3.52208424771552	-0.0974674652223471	2.14392763269276	-0.0540421950912858	2.43443085477085	-0.00908750032163341	4.2578740700815	0.00637626122941437	2.23842513635821	0.00539812492574526	3.89515877200932	-0.450592020926196	0.418707523586467	-0.202407248227988	1.13365615460372	-0.264273320633954	0.868569593519893	-0.015062853402502	3.29121344268968	-0.700082666179894	0.192841998431884	-0.308984623304827	0.684103843717754	-0.225294688069069	0.993305081179754	-0.0152508696764054	4.33955113694677	-0.415077435892186	0.382540849379702	-0.0285715506969785	2.33707124244128	-0.24071157705727	0.928042748976388	-0.186056214320454	1.18805967709692	-0.326596171739779	0.699284710930688	0.0309724529083782	7.67226983556368	-0.150619186768076	1.52989835827593	-0.0607407862627999	2.75016804857332	0.0810716969401302	2.9457903940245	-0.366696563262811	0.590999084177111	-0.075545705806782	2.05838761712417	-0.22457333896812	0.88914409180131	0.00508519819983277	2.11568970677899	-0.860238806358053	0.16448518845079	0.0962950628153027	2.48406225987782	-0.377460932918954	0.603600654437285	-0.0534870151498671	3.23851026719495	-0.0808125695544208	2.37813472853688	-0.135006443584756	1.5941537069827	0.0160942386610837	8.48374059721126	0.0121909164176356	4.24016168512344	-0.652113421798106	0.19690017552994	0.049114254648622	2.88085265571601	-0.194567985183878	1.16839246837403	-0.15611574023632	1.28211324449881	-0.861886044283954	0.125895430600195	0.00780645297400329	3.04064247194194	-0.0114837950282002	3.96409957879138	-0.820934807915269	0.170585045807464	0.2459048486573	0.351477847397299	-0.28346780651401	0.811240382201621	-0.0120379039769087	4.86526170706196	-0.306798083797061	0.754086509458634	0.0298892127150668	2.06115066154224	-0.860884877989574	0.164589504773478	0.10271715343719	2.288669703448	-0.250253332203412	0.903492540279534	-0.232081356135245	0.950648076786647	-0.359552474971277	0.605785207847728	-0.110722822633876	1.68480573003638	-0.0852151751461841	2.23457994517903	-0.193289974125389	1.1091132554641	-0.343559756199118	0.627094687431838	-0.0151568592344954	2.19829268686093	-0.210634036659886	1.07193774311071	0.018272771027398	2.27336497207895	0.0405278980297156	3.81417940003787	-0.355083948564821	0.626168557426006	-0.0235055880061884	2.02789221760602	-0.787627358461848	0.183002734678197	0.027129965191824	2.49272771159681	-0.245212944411761	0.885623603156378	-0.125645205082589	1.54102699732557	0.0185078701490752	2.57671788372499	0.0252814718989113	3.80978017886917	-0.00926299187573376	2.79841995221227	-0.0507538246045193	2.58727747382939	-0.72506951301425	0.216201885775405	-0.0445897844356612	4.36704711324076	0.0183356387115392	2.23439394572422	-0.417943155590618	0.500125208222544	-0.210263809403319	1.04049129522788	-0.186281465202213	1.13235491404611	-0.15906880280063	1.42112213631524	-0.250675129930547	0.866048802035026	-0.739301910387953	0.226420158954069	-0.123542084334842	1.69357419788553	0.127386364774696	1.33816245165689	-0.403878570913971	0.51641148174081	-1.70269671975099	0.0436766749937529	-0.240305530407337	0.956395940668491	0.136909899637849	1.73215393920792	-0.485970142046808	0.428567818165974	-0.0678409428466525	2.18357466518879	-0.235004709590051	0.981545214916827	0.0298978225489179	2.73995786883021	-0.119978179644822	1.68594141931519	0.00884255366367653	3.25796804796634	-1.29950977220847	0.0279813262749627	-0.190520969278894	1.21689040674789	-0.272035486124693	0.852852125256985	-0.139573493116644	1.6603004923525	0.0212966019002799	2.42516254627476	-0.0986345594400617	0.791204858511639	-0.0140560962564785	2.02371870160092	0.0485723957502414	2.0641418272552	0.125370544655881	1.8362314099756	-0.0195036493758572	3.37078949237436	-0.155408119942229	1.27590972644261	-0.224214877625344	1.01155877621709	-1.23897093889227	0.0742155937166694	-0.847474743386553	0.157894744597832	0.0311915627473178	2.58472043703126	-0.11271476044961	1.87962166711863	0.0360395592004683	2.44091923261945	0.0177480926489031	3.22938902284083	-0.383075245265617	0.533130550840102	-0.0752309345438988	2.76317680369954	-0.203365963894921	1.1304714547634	-0.190112367442639	1.20511361059226	-0.133920212631115	1.38751920124242	-0.425757068442138	0.47547819941617	-0.185387885153773	1.26010404624461	-0.143367736836023	1.56023843537583	-0.0541301820446954	2.02440565000291	-0.363185856305136	0.609853682935753	-0.145294896461519	1.45095018578302	-0.228354287961772	0.999897816672762	-0.00144908342515077	5.21894137471545	-0.610054584399338	0.339113280185628	-0.432123705202535	0.39136386401791	-0.0478183896541204	2.53403591776321	-0.107281795546948	1.42993156568231	-0.2409426697855	0.968910061269471	0.0805741991436581	1.66954361846597	-0.410140464983076	0.449946970765103	-0.526599603503559	0.334585461485343	-0.810183123879445	0.169335407107436	-0.561056882877198	0.305746352421344	-0.351266626267916	0.520009120462239	-0.00120974129660192	9.92473756055336	-0.0592159724935579	2.2938486053215
-0.615846040311288	0.271000308680809	-0.0611001255599261	2.50140063420241	-0.695815204874028	0.22542309493473	-0.0510592608523467	2.14319047127327	-0.039136191255249	3.30278159769444	-0.0196197911347983	4.03963906714959	0.0536373971738425	3.83554442734213	-0.690176168383741	0.235815930567235	-0.870752427938245	0.111039911451543	-1.00741051144519	0.0824915237774579	0.0536706505764881	3.73306466689405	-0.133387132349062	1.68956773209905	-0.444780811611061	0.4081320650486	-0.155820497860603	1.28698227803129	-1.03056532771834	0.072617206582792	-0.0729293946143178	1.69261732618486	0.0259865754749523	1.59139112492689	-0.0631485228361838	2.14642553381477	-0.0756110057991813	2.05470498796587	0.211368461398127	0.492640234150518	-0.52377160089921	0.360402730371861	-0.138175139988164	1.51553745984071	0.00193057189221468	2.04160464503939	-0.810251593345436	0.202049228142355	-0.293366424769777	0.756159598046297	-0.285861666921201	0.0126499868519112	-0.122303211456878	1.4524111518519	0.137738317715588	1.69975620774357	-0.0842183636664991	2.27986787879318	0.0338459400951214	5.09517830704855	0.0540872245454019	1.54825618852585	-1.39533723581011	0.0490778903415662	-0.612115003870878	0.281637924141996	0.0200019943976958	5.38071496952168	0.0129736343626196	8.26430464599216	0.133819194960232	1.69376914088563	-0.0512322992754734	3.66064400922963	-0.552710173024644	0.360259193445713	-0.0557652228922028	1.91464589822747	-0.58456634726136	0.267678368008982	-1.43337849394664	0.0436893086007488	-0.17098152712166	1.30653249342101	-0.818739843738808	0.196381922153421	0.0185565935083113	5.48643895182599	0.0111009139769745	2.459285571085	-0.0309645247540843	2.41409540603824	-0.0873438759758546	1.56763969670156	-0.165608639000907	1.35727577576521	0.0606706744572944	2.74915895386586	-1.38433053993854	0.0402549104134115	0.0211749194194941	3.90241499949349	-0.00540360252781721	8.11123384788243	0.0595351246223906	3.2574539019547	-0.00975545937883388	8.88976870918923	-0.398334794963338	0.494129982612519	-0.370845180722225	0.598735382040292	-0.612215789453405	0.26611613749019	0.0718818908794376	3.18616874505652	-1.82469856934404	0.0203509648480982	0.0401549773602611	2.24636011154008	-0.0985925759540901	1.58451752696052	-0.490611253074137	0.404090519640762	0.0341253642759746	6.18178937483087	-0.083746936451075	2.25839187535478	0.00607624861978978	4.17732707282523	-0.000206141657239117	5.56683951051858	-0.522706218109884	0.316580768922455	-0.078053199961809	2.21392853284983	0.182876947601603	1.13784604699423	-1.02787487302436	0.10632554220486	-0.157807417250326	1.40433717503291	-0.303093063250164	0.725736563836166	-0.207446532406744	1.08397832100913	-0.38594883110115	0.575696267832729	-0.0538005650980034	2.55837533505326	-0.17313196105337	1.05887221865287	-0.0101036695643222	3.82110577186906	-0.393561054399856	0.522387800772008	-0.00963366394983804	9.03771758021581	-1.72048760663279	0.0317999597811182	0.0514649035066888	3.01262755903867	-0.197149750229725	1.08590641013438	-0.0261782344707623	1.85749316560983	-0.051302443509597	2.58432048301453	-0.517268661170572	0.383930850834014	-0.5865707874759	0.330959739610207	0.00792517451327945	4.0009520320585	-0.388930988708567	0.531079921440542	-0.422114725798481	0.50168406028143	0.143157755620662	1.67009938019613	-1.7309355098177	0.016821881960221	-0.343639773061208	0.603740775680335	-0.826601758383636	0.162943339217387	0.00386100012256374	4.00044007867255	-0.031004971036704	2.14941977033808	0.0601650826369114	1.90788333790518	0.0487202639087261	4.06026892595165	-0.00836464763651101	2.46961194564205	-0.0539489204398833	1.8348133982657	-0.220171293871288	1.01063838117721	-0.0431880232653825	1.26509049407918	-0.195422246797235	1.14329523053492	-0.128848193411312	0.807912963813747	-0.0190385523553684	2.41919832401427	-0.0365378629679786	2.06694788515533	-0.00967854819938732	6.08631331212614	-0.024496880966337	2.3046898729207	-0.3093898930558	0.684264779399483	-0.00328400402283519	2.7310155910719	-0.0382919592833884	2.06544529801965	-0.0116678834553762	2.58180507081018	-0.623962714767654	0.270960728443101	-1.56518723742568	0.0252098494635106	0.0266710373817851	2.86822615405386	0.0199962156199552	3.47977986259743	-0.0873788042467297	2.24725368257956	-0.0417286036805992	2.49887321584832	-0.000778397830015598	4.27619845256107	0.0223508641494954	2.22074907384278	0.0150184176604301	3.85838131116975	-0.434651576394154	0.448376214353739	-0.186070742700613	1.19660846863064	-0.250264593605136	0.925695560616124	-0.0047061565333672	3.31879364550236	-0.679030724741516	0.206651797158819	-0.292633203591488	0.729283959781781	-0.2137525663297	1.05913367962437	-0.00735942600671619	4.38770886236319	-0.394294904786724	0.408326186969446	-0.013931328814594	2.36326215475062	-0.228490505052602	0.989771191426686	-0.169350612645169	1.25050598904449	-0.308630094106939	0.744685227148752	0.0346774700854336	6.66079625313134	-0.139126653327828	1.61719694824956	-0.0509019087724957	2.84862536311839	0.0908940739935266	2.56599972991991	-0.350070723145399	0.631357852206188	-0.0619250440533954	2.12525279395407	-0.209247368307735	0.942556814419692	0.0225340346229774	2.10028403887873	-0.838985422425129	0.176026613819335	0.10850510139308	2.18338140657241	-0.357980962796927	0.643513985088716	-0.045227649308657	3.3584947595546	-0.0707057038959552	2.47996217323302	-0.121390433310809	1.67277858873648	0.0206385663232403	8.10909001104048	0.0211130346294203	4.16498913293805	-0.632904084046247	0.210910098886368	0.0622392280613592	2.7470920258966	-0.18511143213632	1.24703737655465	-0.138533630420291	1.34162471800534	-0.83976810865679	0.134795735095922	0.0201480727802332	3.01020711489392	-0.00269216597749566	3.99075759254906	-0.799227394483236	0.182731607793444	0.260225180638823	0.344113083124427	-0.26603992817028	0.862032378034719	-0.00497236315428123	4.91279073024794	-0.288414371984344	0.801685513294462	0.0480730324709805	2.01890363904463	-0.839356781683628	0.176316025708628	0.116607243790097	2.03732195800135	-0.234263968975862	0.95920009087583	-0.220806009214912	1.01463335344464	-0.340711688068669	0.645805253428637	-0.0958058935234725	1.75388759046871	-0.0742961068185267	2.32912646334754	-0.18052168415694	1.17664751665363	-0.326885668705384	0.669517570786531	0.000961574430854539	2.20550245601507	-0.194820330843835	1.13348821896219	0.0349324291738727	2.23875642429211	0.0504593666034673	3.61992381655836	-0.338463475773744	0.668669936633989	-0.00666947982950772	2.04388250212709	-0.76770544371139	0.195995478079627	0.0424918172501429	2.4385454007412	-0.223885002769071	0.933085899962859	-0.109957116305124	1.60709036728494	0.0331976103637646	2.53270168062675	0.0354053072844154	3.69284571401927	0.00349993096752055	2.80354414106318	-0.0392076892454449	2.65592228776722	-0.7047483268031	0.231536711393989	-0.0389414440264365	4.55297123985127	0.0352771976859829	2.20101042919595	-0.400092554918199	0.534728479896135	-0.190574602994715	1.09375994864778	-0.167126014865235	1.18716137640072	-0.147215066869669	1.50300606783777	-0.23372700268096	0.918378518603258	-0.717071645506272	0.242633649841543	-0.110393728888467	1.77392230673574	0.144862188566724	1.20007505624219	-0.385454376972797	0.551782706300855	-1.6750719775166	0.046474539025	-0.222402788746434	1.01150514392644	0.15431226412337	1.52336874184499	-0.465617889077479	0.458296796921811	-0.0546131161090735	2.2510859723043	-0.220760302778519	1.04329482262298	0.0439287798689922	2.67172447893574	-0.106771689759686	1.7647419738159	0.0203200380569575	3.22167786085998	-1.27615902888271	0.0298889090413715	-0.177837746682135	1.29072673001938	-0.255920441982815	0.906908122317998	-0.129535372673972	1.75798698363562	0.0370204214352863	2.38175188799902	-0.0780527157387482	0.817566227878929	0.00360019066540218	2.0283884981785	0.0670851428006151	1.9982188442824	0.138848066455859	1.57391752498216	-0.00933751268752636	3.40792359496478	-0.138431768464285	1.33580102639763	-0.207507896677674	1.06984131170676	-1.21359718922142	0.0792656610916314	-0.827902193822883	0.169028998260918	0.0461099710220906	2.52026327030402	-0.100978696432446	1.96987888110264	0.05189704593209	2.37180761431109	0.0295085344442715	3.16710490532667	-0.366834874882989	0.569955620425127	-0.0686138947426786	2.91325885338179	-0.19104917146867	1.20160821264839	-0.17865082652444	1.28105722533658	-0.116508429250313	1.44574791899221	-0.407958275432054	0.508485658599486	-0.173336620113588	1.33728041188983	-0.136171928175194	1.66428205874456	-0.0384143524125898	2.06640638252926	-0.34325573087781	0.649485641131123	-0.129871594139574	1.51987770217857	-0.213210193893049	1.06076347526046	0.00556540205476044	5.20936274321568	-0.585812323996361	0.36279190386715	-0.413142138063117	0.418296481166398	-0.0356560741069608	2.59625936453407	-0.0885110187728635	1.47823131712909	-0.223283117292519	1.02525035232378	0.097644165583439	1.56756134375119	-0.394704031684191	0.481607389226639	-0.510929877920011	0.358669133105392	-0.788642070421428	0.181377183984418	-0.543607433510372	0.327674413266615	-0.340101320194696	0.557107637335357	0.00242638808485977	9.91571979653255	-0.0461108045807275	2.35586698845506
-0.597568999698871	0.289694659845742	-0.0504514163916053	2.5813435830575	-0.676765117786047	0.240935355629036	-0.0367843795530118	2.187454551735	-0.03035617545305	3.38818833037926	-0.0116361274766911	4.09528800004833	0.0627992072863632	3.553436616712	-0.670260495185618	0.252263474801601	-0.845411479845369	0.118919639895656	-0.984288872609068	0.0882154722879212	0.0627492245037405	3.45677707321613	-0.125475304189671	1.79222807239693	-0.429053835898965	0.436237972290006	-0.143191738375579	1.35706454042206	-1.00713658473575	0.0776122510362186	-0.0556447367445253	1.73477803091914	0.0418736935892282	1.56591212601043	-0.0497919734350355	2.20412783107883	-0.0621721058989493	2.11967171648409	0.227141783408446	0.4073804979986	-0.503933580845	0.384929897057787	-0.124252776034151	1.58651784595006	0.019255734167766	2.031257611434	-0.787237579401519	0.215977243897578	-0.274899538578999	0.801275017953573	-0.260127086145934	0.0133047192609289	-0.106386802777838	1.50977014853974	0.152537163024413	1.45849180853435	-0.0741163289722948	2.37567749196121	0.0410700927351577	4.80922421584648	0.0709872835373834	1.49453649039767	-1.36943978018873	0.0523026131607207	-0.593061976254738	0.301114870972975	0.0269626675099532	5.20763554156671	0.0175055378877505	7.99934990761628	0.147630407407656	1.43210943181188	-0.0448792321512398	3.81211285486964	-0.52956320952401	0.384455157492067	-0.0401583620333057	1.95454528207775	-0.567900503003163	0.286113189709243	-1.4107570838974	0.0464249617189643	-0.160367490207622	1.38495651439609	-0.795530773033204	0.210022543349804	0.0253845023715714	5.31850878865024	0.0258919651937123	2.43244045351122	-0.018070715808735	2.44723230269916	-0.0695035113873538	1.61135037073651	-0.153985753646998	1.43422190014645	0.0739353957988297	2.5988894654387	-1.35845623319366	0.0430099744849212	0.0306781248584535	3.80177902216565	-0.00132712108626537	8.15934159442344	0.070464776787197	3.03540031130978	-0.0061283594500518	9.02288067114585	-0.378924234927632	0.526391356967394	-0.353397858981836	0.637839051435623	-0.59436589244052	0.284637033747569	0.0793387190525557	2.70101158879902	-1.79304724750838	0.0216725987763924	0.0567250928392106	2.1843888981459	-0.0817994586490638	1.63583587874565	-0.472219289787699	0.431704680770594	0.039775488488249	5.70528238887913	-0.0730123426018423	2.34863540239926	0.0147980682007433	4.1356742178512	0.00610344756831613	5.54427780175691	-0.505705402067807	0.338447694064854	-0.0669969099385037	2.29667577300649	0.200179256794028	0.937691082621123	-1.00742732274524	0.113348360617256	-0.144037530612455	1.47562924533603	-0.285295160266791	0.770014893270515	-0.191427231553583	1.14270425960816	-0.363795945961308	0.611236500365768	-0.0426949269586708	2.62840581966637	-0.153073037648793	1.10525103746028	-0.00113706144336378	3.83915443919211	-0.376805345092843	0.557489573986171	-0.00617227504017367	9.17828460679041	-1.69332282977125	0.0337782303293745	0.0638256859364431	2.8674557207354	-0.181738175413836	1.14442439020145	-0.00823391805672391	1.86996663547538	-0.0399346647693013	2.65166852736953	-0.497646208454159	0.410041380088466	-0.56221350062561	0.353251431502255	0.0170480560461801	3.95134318811216	-0.372462896674805	0.566640281890673	-0.403546354110393	0.534966312172006	0.160632156649501	1.47265626298022	-1.69968747819268	0.0179161169230351	-0.323559483189401	0.640858039385026	-0.805596550301257	0.174259492129976	0.0128806804083285	3.97087968678424	-0.0161193537511435	2.1753891878495	0.0797437977166752	1.84070362200119	0.0574778800804076	3.77625283575181	0.00583299528619935	2.47295258962976	-0.0368652497846704	1.86927794129708	-0.204325524466682	1.0675266854201	-0.0239722851175164	1.28158851017238	-0.181807746079779	1.20842108781494	-0.108963653605942	0.838233701905989	-0.00506957673645353	2.43409054178225	-0.0210182701088902	2.09440971517549	-0.00420394856273201	6.14772283703595	-0.00994046483060701	2.32554414123066	-0.296040798309403	0.729792369132026	0.00971135606170326	2.72405552915485	-0.0229920806774748	2.09463109788277	0.00169072700641337	2.58996804304733	-0.606061869884769	0.2896780723721	-1.53721148239079	0.0268569235712315	0.0392585365777311	2.79876467493112	0.0306744664961842	3.40508139365047	-0.0772901432711123	2.34360600796557	-0.0294150122699125	2.54833883616132	0.00753070466160222	4.26066813994128	0.0383254670695765	2.18424718958546	0.0246387103951148	3.78833644963687	-0.418711131862112	0.47891165441926	-0.169734237173239	1.25720015226262	-0.236255866576318	0.98307918981174	0.00565054033576751	3.31799016616481	-0.657978783303138	0.220918755322722	-0.27628178387815	0.774693608414322	-0.202210444590332	1.12562726760925	0.000532017662973061	4.40318862240213	-0.373512373681263	0.434402638189945	0.000708893067790428	2.37187721823335	-0.216269433047934	1.05210786833624	-0.152645010969883	1.3096448390196	-0.290664016474099	0.790286175969455	0.038382487262489	5.68993484665235	-0.127634119887581	1.70217577855357	-0.0410630312821916	2.93029351712016	0.100716451046923	2.20016288495542	-0.333444883027988	0.672545661102971	-0.0483043823000088	2.18089970812158	-0.193921397647349	0.995126014728144	0.0399828710461221	2.0670828065807	-0.817732038492204	0.188201174025587	0.120715139970858	1.89083479521774	-0.3385009926749	0.683827997558505	-0.036968283467447	3.46285661435791	-0.0605988382374896	2.5722355930456	-0.107774423036862	1.74563007593691	0.0251828939853969	7.66827068824315	0.0300351528412051	4.05370560607104	-0.613694746294387	0.225616058331253	0.0753642014740965	2.59112892844674	-0.175654879088761	1.32671660033251	-0.120951520604262	1.39633758503697	-0.817650173029626	0.144123495401979	0.0324896925864631	2.95372628189419	0.00609946307320886	3.98204426261552	-0.777519981051202	0.195316072519949	0.274545512620345	0.337074290939398	-0.248612049826551	0.912417998627104	0.00209317766834616	4.9230924353928	-0.270030660171627	0.84908814080059	0.0662568522268941	1.95890471202696	-0.817828685377683	0.188500933326824	0.130497334143005	1.78660360341026	-0.218274605748313	1.0144344453373	-0.20953066229458	1.07947243747836	-0.321870901166062	0.686043237147362	-0.0808889644130688	1.81403400989029	-0.0633770384908692	2.41457289513525	-0.167753394188492	1.24307829152868	-0.31021158121165	0.712571753316619	0.0170800080962044	2.19513651051611	-0.179006625027785	1.19343545691935	0.0515920873203476	2.18367208219336	0.060390835177219	3.39660279552348	-0.321843002982667	0.711767369159127	0.010166628347173	2.04116888512352	-0.747783528960933	0.209461617831658	0.0578536693084619	2.36273765063141	-0.20255706112638	0.978579097471925	-0.0942690275276591	1.66697489943158	0.0478873505784538	2.46667439420048	0.0455291426699195	3.54394767860799	0.0162628538107749	2.78602564277479	-0.0276615538863704	2.70867556165531	-0.684427140591949	0.247623660930123	-0.0332931036172119	4.72121785383109	0.0522187566604266	2.14715614812199	-0.38224195424578	0.570140471160978	-0.170885396586112	1.14426089604436	-0.147970564528256	1.23829648096292	-0.135361330938708	1.58277672520563	-0.216778875431372	0.969899003730582	-0.694841380624591	0.2593836221678	-0.0972453734420927	1.84867682762767	0.162338012358752	1.06229993226792	-0.367030183031623	0.587756627690787	-1.6474472352822	0.049459180487688	-0.204500047085531	1.06519114704271	0.171714628608891	1.31995549654901	-0.44526563610815	0.488666601580975	-0.0413852893714945	2.30535273424914	-0.206515895966986	1.10461066404551	0.0579597371890664	2.57593599781298	-0.0935651998745502	1.83785688718595	0.0317975224502385	3.15730570361307	-1.25280828555696	0.0319000212702106	-0.165154524085376	1.36337482539121	-0.239805397840937	0.96088641253077	-0.119497252231299	1.85297679091262	0.0527442409702926	2.31760233073808	-0.0574708720374345	0.839870456511363	0.0212564775872828	2.01675684714182	0.0855978898509887	1.9150107642187	0.152325588255838	1.33203486591047	0.000828624000804468	3.41964961145249	-0.12145541698634	1.3914186277455	-0.190800915730004	1.12661832896876	-1.18822343955058	0.0846446161855071	-0.808329644259212	0.180623481667599	0.0610283792968634	2.43059515063893	-0.0892426324152817	2.05400344396671	0.0677545326637117	2.28166164070646	0.0412689762396399	3.0771087621551	-0.350594504500361	0.607772352648234	-0.0619968549414585	3.05634359515013	-0.178732379042418	1.2722526681546	-0.167189285606241	1.35653306979977	-0.0990966458695115	1.49828371909722	-0.39015948242197	0.542203136376957	-0.161285355073402	1.41355474387452	-0.128976119514364	1.76932915896287	-0.0226985227804841	2.09472689728356	-0.323325605450484	0.689301613096229	-0.114448291817629	1.58402027251427	-0.198066099824326	1.12065921609982	0.0125798875346717	5.14855823129135	-0.561570063593384	0.387139721605027	-0.3941605709237	0.445709639267701	-0.0234937585598012	2.64178041619984	-0.0697402419987789	1.51897950203432	-0.205623564799539	1.08016987957573	0.11471413202322	1.45468817866472	-0.379267598385307	0.51432739596092	-0.495260152336463	0.383549063091865	-0.767101016963411	0.193856636891082	-0.526157984143546	0.350380460897435	-0.328936014121475	0.595395813579634	0.00606251746632148	9.8219358642198	-0.0330056366678972	2.40388757497657
-0.579291959086453	0.309075586784185	-0.0398027072232846	2.64869474042225	-0.657715030698066	0.257231996744383	-0.022509498253677	2.21828563161651	-0.021576159650851	3.45461369657205	-0.00365246381858381	4.12324166418206	0.0719610173988838	3.25302561834858	-0.650344821987495	0.269304872221868	-0.820070531752493	0.12706880067333	-0.961167233772952	0.0941801019939652	0.0718277984309929	3.16352470394787	-0.11756347603028	1.89417437593362	-0.413326860186868	0.465053525065625	-0.130562978890554	1.42507184437616	-0.983707841753166	0.0827895646912083	-0.0383600788747328	1.76484943751358	0.0577608117035041	1.52798434106384	-0.0364354240338871	2.24974038531204	-0.0487332059987172	2.1740259513005	0.242915105418764	0.341213227549377	-0.484095560790789	0.410029262114662	-0.110330412080138	1.65300745316047	0.0365808964433174	2.00483076279826	-0.764223565457602	0.230480637101429	-0.256432652388221	0.845809653472907	-0.234392505370667	0.0139341626341976	-0.0904703940987975	1.56112983698924	0.167336008333237	1.23219123759814	-0.0640142942780906	2.46315117550925	0.0482942453751939	4.48987148745028	0.0878873425293649	1.42944303410102	-1.34354232456735	0.0557140483691083	-0.574008948638597	0.321285132863419	0.0339233406222106	4.98878816637265	0.0220374414128814	7.66479951492427	0.16144161985508	1.19278279314402	-0.0385261650270063	3.94772435151797	-0.506416246023377	0.409068995540269	-0.0245515011744086	1.98249569775389	-0.551234658744967	0.305411009845617	-1.38813567384816	0.0493171753342582	-0.149753453293584	1.46282973475481	-0.7723217023276	0.224199303083362	0.0322124112348315	5.10620640349335	0.04068301641045	2.38450333421709	-0.00517690686338573	2.46386549934861	-0.0516631467988529	1.64638054362276	-0.14236286829309	1.50939605902779	0.087200117140365	2.43047083689167	-1.33258192644879	0.045932243466532	0.0401813302974129	3.66988852570665	0.00274936035528645	8.14758469981684	0.0813944289520035	2.79637287980333	-0.00250125952126973	9.09575894539273	-0.359513674891926	0.559016792795262	-0.335950537241448	0.677428904916328	-0.576515995427635	0.303749792888923	0.0867955472256738	2.25323742576528	-1.76139592567273	0.0230678332225909	0.0732952083181601	2.10440347786442	-0.0650063413440375	1.67925907591656	-0.453827326501261	0.459956857908359	0.0454256127005234	5.20093054950139	-0.0622777487526095	2.4288130991169	0.0235198877816967	4.05598169353733	0.0124130367938714	5.4781407886514	-0.48870458602573	0.360966811220854	-0.0559406199151983	2.36984124163105	0.217481565986453	0.759504808446444	-0.98697977246612	0.120760254943791	-0.130267643974585	1.54361216760136	-0.267497257283418	0.814003556181127	-0.175407930700421	1.1994140375994	-0.341643060821466	0.64673855265427	-0.0315892888193382	2.68413447512292	-0.133014114244217	1.14796575851992	0.00782954667759467	3.82876290612536	-0.360049635785831	0.593242112987603	-0.00271088613050932	9.25699344218836	-1.6661580529097	0.0358713996081167	0.0761864683661972	2.69806001936465	-0.166326600597947	1.20099138310875	0.00971039835731435	1.86882166049475	-0.0285668860290055	2.70423269905484	-0.478023755737745	0.436762062267966	-0.53785621377532	0.375997860911167	0.0261709375790808	3.86977586156344	-0.355994804641042	0.602824100228049	-0.384977982422306	0.56886988536868	0.178106557678339	1.27963607213314	-1.66843944656766	0.0190753444747392	-0.303479193317595	0.677797930998078	-0.784591342218877	0.18596344798511	0.0219003606940933	3.90916789822679	-0.00123373646558289	2.1863645854521	0.0993225127964389	1.75766347331687	0.0662354962520892	3.47158752581762	0.0200306382089097	2.4542413932299	-0.0197815791294575	1.89188287851958	-0.188479755062075	1.12311565503265	-0.00475654696965033	1.28938136492143	-0.168193245362322	1.2719683916805	-0.089079113800572	0.864997853536426	0.00889939888246138	2.4311484793675	-0.00549867724980202	2.10765201483126	0.00127065107392327	6.15671399293867	0.00461595130512282	2.32733947734707	-0.282691703563005	0.776154886017319	0.0227067161462416	2.69588778746271	-0.00769220207156129	2.10971564292081	0.0150493374682029	2.57859503076441	-0.588161025001884	0.309238668055898	-1.50923572735589	0.0285794070469444	0.051846035773677	2.7065708576207	0.0413527173724132	3.2986950516441	-0.0672014822954949	2.43188867190853	-0.0171014208592258	2.5819518361453	0.01583980715322	4.21173143977913	0.0543000699896575	2.12979371499864	0.0342590031297997	3.68661880649862	-0.40277068733007	0.510537135378457	-0.153397731645864	1.31496155828885	-0.2222471395475	1.04042624507996	0.0160072372049023	3.28907748841979	-0.63692684186476	0.235629077108454	-0.259930364164811	0.82010248890647	-0.190668322850963	1.19223967451244	0.00842346133266225	4.38561443507854	-0.352729842575801	0.460658175528117	0.0153491149501749	2.36271310157416	-0.204048361043265	1.11469485711484	-0.135939409294598	1.3651076673649	-0.272697938841259	0.835638598012464	0.0420875044395443	4.78134137702453	-0.116141586447334	1.78411152929724	-0.0312241537918874	2.99631759175834	0.110538828100319	1.85651780453698	-0.316819042910576	0.714127338252436	-0.0346837205466223	2.22442118210708	-0.178595426986964	1.04646587932187	0.0574317074692667	2.01688290059405	-0.79647865455928	0.200849043070622	0.132925178548635	1.61319125288986	-0.319021022552873	0.724142149837438	-0.028708917626237	3.54621158544598	-0.050491972579024	2.65372588662216	-0.0941584127629147	1.81255821949195	0.0297272216475534	7.17361161015731	0.0389572710529899	3.9092058383938	-0.594485408542527	0.240770676927652	0.0884891748868337	2.41730842782527	-0.166198326041202	1.40678376082728	-0.103369410788233	1.44473181106129	-0.795532237402462	0.153862713765585	0.0448313123926929	2.87247056977031	0.0148910921239134	3.94241998286002	-0.755812567619169	0.208435451334907	0.288865844601867	0.329953327426801	-0.231184171482821	0.962067228680766	0.00915871849097358	4.89479477227741	-0.25164694835891	0.895799247459393	0.0844406719828077	1.88266978433054	-0.796300589071738	0.20110588637014	0.144387424495912	1.54305008714044	-0.202285242520763	1.06860494064483	-0.198255315374247	1.14462706944411	-0.303030114263455	0.726257060401339	-0.0659720353026652	1.86571041077113	-0.0524579701632117	2.48838334215635	-0.154985104220043	1.30796886946116	-0.293537493717916	0.755874591343336	0.0331984417615543	2.16744253807892	-0.163192919211734	1.25127825713456	0.0682517454668223	2.11067625784657	0.0703223037509708	3.15044246754389	-0.30522253019159	0.75529315672998	0.0270027365238537	2.02218371562032	-0.727861614210476	0.223457588121275	0.0732155213667809	2.26719418716284	-0.18122911948369	1.02089092918033	-0.0785809387501942	1.71988585608778	0.0625770907931431	2.38036293581423	0.0556529780554236	3.36710150284448	0.0290257766540292	2.74621445717543	-0.016115418527296	2.74460869950124	-0.664105954380799	0.264303973061018	-0.0276447632079873	4.86934917015751	0.0691603156348705	2.07569813625205	-0.36439135357336	0.606036748381303	-0.151196190177508	1.19146288959422	-0.128815114191278	1.28518216441591	-0.123507595007747	1.65977129944251	-0.199830748181785	1.02023312095573	-0.67261111574291	0.276653840323654	-0.0840970179957183	1.91696097494448	0.17981383615078	0.928521194714251	-0.348605989090448	0.624086459215804	-1.6198224930478	0.0525576667148523	-0.186597305424627	1.11700771483785	0.189116993094412	1.12662538724147	-0.424913383138822	0.519713507934121	-0.0281574626339156	2.34381369690864	-0.192271489155454	1.16504414345048	0.0719906945091407	2.45973451722901	-0.0803587099894144	1.90353207033425	0.0432750068435195	3.06300508784465	-1.2294575422312	0.0339864373268379	-0.152471301488616	1.43432446088916	-0.22369035369906	1.01412995527026	-0.109459131788627	1.94480626669983	0.0684680605052991	2.23436867895812	-0.036889028336121	0.857867506985999	0.0389127645091635	1.98906808014116	0.104110636901362	1.81675205669865	0.165803110055816	1.11436000680147	0.0109947606891353	3.40567639309365	-0.104479065508396	1.44193968923497	-0.174093934782334	1.18141783246703	-1.16284968987973	0.0902210934798888	-0.788757094695542	0.192628375484616	0.0759467875716363	2.32046398248453	-0.0775065683981174	2.13103283913745	0.0836120193953332	2.17345378827782	0.0530294180350084	2.96168484024165	-0.334354134117733	0.646144960017113	-0.0553798151402384	3.19082588366089	-0.166415586616167	1.34188158280513	-0.155727744688042	1.43092838063326	-0.0816848624887097	1.54251759119955	-0.372360689411885	0.57665609367816	-0.149234090033217	1.48795860724987	-0.121780310853535	1.87490974769692	-0.00698269314837852	2.1088719859472	-0.303395480023158	0.728918247883182	-0.0990249894956848	1.64262796498254	-0.182922005755602	1.17918061921557	0.0195943730145829	5.04527149346673	-0.537327803190408	0.412034133916579	-0.375179003784283	0.473511227590503	-0.0113314430126416	2.66677634607696	-0.0509694652246943	1.55155700587335	-0.187964012306559	1.13321723434496	0.131784098463001	1.33411336298536	-0.363831165086422	0.547853428137168	-0.479590426752914	0.4091923324255	-0.745559963505394	0.206980658494107	-0.508708534776721	0.373747574872028	-0.317770708048255	0.635115830061446	0.00969864684778318	9.63498899894133	-0.0199004687550668	2.43709174388053
-0.561014918474035	0.329232824293069	-0.0291539980549639	2.70040659466491	-0.638664943610085	0.274024928407684	-0.00823461695434224	2.23513269403765	-0.012796143848652	3.49740680350758	0.0043311998395234	4.12297922465972	0.0811228275114045	2.94224095463549	-0.630429148789371	0.286855916436992	-0.794729583659617	0.135481596528293	-0.938045594936835	0.100480777912466	0.0809063723582453	2.8611801865001	-0.109651647870889	1.99479892681201	-0.397599884474772	0.494521925528661	-0.117934219405529	1.49042930356663	-0.960279098770578	0.0881864030846198	-0.0210754210049403	1.78383038885617	0.0736479298177799	1.47688142837304	-0.0230788746327388	2.28250869598478	-0.0352943060984852	2.21408234772522	0.258688427429083	0.290877735055976	-0.464257540736579	0.435688341886261	-0.096408048126125	1.71429873572267	0.0539060587188688	1.96287507346714	-0.741209551513685	0.245550567628471	-0.237965766197442	0.889432904305351	-0.208657924595401	0.0145330772749825	-0.0745539854197572	1.60585834681528	0.182134853642062	1.02490139976848	-0.0539122595838863	2.54033217606977	0.0555183980152302	4.14554983041922	0.104787401521346	1.35474858795842	-1.31764486894597	0.0592770077817176	-0.554955921022456	0.342224335701352	0.040884013734468	4.7289727399969	0.0265693449380123	7.26638472784863	0.175252832302504	0.978359710359808	-0.0321730979027728	4.0647952857934	-0.483269282522743	0.434024159041728	-0.00894464031551168	1.99800544579005	-0.53456881448677	0.32535442526767	-1.36551426379892	0.0523399677436322	-0.139139416379545	1.53903603736399	-0.749112631621995	0.23899095591692	0.0390403200980916	4.85274357084567	0.0554740676271878	2.31815593572943	0.00771690208196357	2.46368514505516	-0.0338227822103521	1.67218389037009	-0.130739982939182	1.58225321470489	0.1004648384819	2.24836701045224	-1.30670761970391	0.0489654348765999	0.0496845357363723	3.51002393083107	0.00682584179683826	8.0762728183196	0.09232408111681	2.54670114512578	0.00112584040751235	9.10724826249798	-0.34010311485622	0.591874611464776	-0.318503215501059	0.71722896504677	-0.558666098414749	0.323437730134123	0.0942523753987919	1.85273500476545	-1.72974460383707	0.0245306163658843	0.0898653237971095	2.008366198345	-0.0482132240390112	1.71412562829765	-0.435435363214823	0.488782923453287	0.0510757369127978	4.68212822688691	-0.0515431549033767	2.49864250077778	0.0322417073626502	3.9450136479899	0.0187226260194266	5.36987146111528	-0.471703769983652	0.384327972721805	-0.044884329891893	2.43155554585334	0.234783875178878	0.604778705758609	-0.966532222187001	0.12848941652481	-0.116497757336714	1.60764948993582	-0.249699354300045	0.857428212544382	-0.15938862984726	1.25370465974243	-0.319490175681624	0.68181781529032	-0.0204836506800056	2.7246708860129	-0.11295519083964	1.18652371081834	0.0167961547985531	3.79010129814966	-0.343293926478819	0.629556758253779	0.000750502779155032	9.27357678395816	-1.63899327604816	0.0380547123345223	0.0885472507959515	2.51262526658614	-0.150915025782058	1.25513442093861	0.0276547147713527	1.8541221494089	-0.0171991072887098	2.73948770522219	-0.458401303021331	0.464100377223209	-0.513498926925029	0.399064610655049	0.0352938191119814	3.75825641951095	-0.33952671260728	0.639521074660262	-0.366409610734218	0.603108409516481	0.195580958707178	1.09544666837328	-1.63719141494263	0.0202745939556542	-0.283398903445789	0.71431037744612	-0.763586134136497	0.198049567573673	0.0309200409798581	3.81217952050617	0.0136518808199776	2.18136124602311	0.118901227876203	1.6622200254402	0.0749931124237708	3.15433812146238	0.0342282811316201	2.4161354064617	-0.00269790847424467	1.89925374966972	-0.172633985657468	1.17698598074196	0.0144591911782158	1.28830661957714	-0.154578744644865	1.33356700590743	-0.0691945739952021	0.887935459583524	0.0228683745013762	2.41046202396583	0.0100209156092863	2.10641089081351	0.00674525071057855	6.12067130404181	0.0191723674408528	2.3124516565374	-0.269342608816607	0.823298779640917	0.03570207623078	2.6471834699079	0.00760767653435224	2.11043101808314	0.0284079479299924	2.54709661789414	-0.570260180118998	0.329373195425124	-1.48125997232099	0.0303992726282959	0.064433534969623	2.59400238135715	0.0520309682486422	3.16724634407382	-0.0571128213198775	2.51105869488624	-0.00478782944853917	2.59906218815158	0.0241489096448378	4.13048036161652	0.0702746729097387	2.05864401960807	0.0438792958644845	3.55329450592003	-0.386830242798028	0.542787533907422	-0.137061226118489	1.36934830911624	-0.208238412518682	1.09743267474714	0.026363934074037	3.23540812808966	-0.615874900426381	0.250947518067788	-0.243578944451472	0.865272738746784	-0.179126201111595	1.25846839526769	0.0163149050023515	4.33521602735289	-0.331947311470339	0.486914660527625	0.0299893368325593	2.33589154295723	-0.191827289038597	1.17695066184225	-0.119233807619312	1.41631700296874	-0.254731861208419	0.880417026816922	0.0457925216165997	3.95115137217537	-0.104649053007087	1.86081232365449	-0.0213852763015833	3.04572668021302	0.120361205153716	1.54129122469346	-0.300193202793165	0.75593229874943	-0.0210630587932357	2.25428751775276	-0.163269456326578	1.09609798726716	0.0748805438924114	1.95083473413156	-0.775225270626355	0.213907142597915	0.145135217126412	1.35571020880864	-0.299541052430846	0.764220711728109	-0.0204495517850269	3.60920373050568	-0.0403851069205585	2.72129991420259	-0.0805424024889675	1.87279904882325	0.03427154930971	6.63819088714752	0.0478793892647746	3.73507414282941	-0.575276070790667	0.256356223312664	0.101614148299571	2.23023597171208	-0.156741772993643	1.48686575575444	-0.0857873009722039	1.48704390186762	-0.773414301775298	0.163911890297621	0.0571729321989228	2.76493843792042	0.0236827211746179	3.87285158138145	-0.734105154187135	0.222096381762323	0.30318617658339	0.322877790517372	-0.213756293139092	1.01064400912999	0.016224259313601	4.82275921713858	-0.233263236546192	0.941529249626426	0.102624491738721	1.79207182781417	-0.774772492765793	0.214176951418653	0.158277514848819	1.31270620573185	-0.186295879293214	1.12098926686238	-0.186979968453915	1.20979360332676	-0.284189327360847	0.766234077680928	-0.0510551061922616	1.90821343657463	-0.0415389018355543	2.54865597369136	-0.142216814251595	1.37083171217118	-0.276863406224182	0.799227803044222	0.0493168754269041	2.12300671900129	-0.147379213395683	1.30642021399431	0.0849114036132971	2.02160626783254	0.0802537723247225	2.887158587385	-0.288602057400513	0.799011266627457	0.0438388447005343	1.98790671648065	-0.707939699460019	0.238112467605476	0.0885773734250999	2.15261932421268	-0.159901177841	1.06008476247603	-0.0628928499727294	1.76393460886225	0.0772668310078325	2.27590800049829	0.0657768134409277	3.16685990357846	0.0417886994972836	2.6849088391457	-0.00456928316822164	2.76303296957831	-0.643784768169649	0.28147677975203	-0.0219964227987626	4.98896529730199	0.0861018746093142	1.98843714780511	-0.346540752900941	0.642288881474033	-0.131506983768904	1.23472187775221	-0.109659663854299	1.32726919060571	-0.111653859076787	1.73332399600077	-0.182882620932197	1.06899839766071	-0.650380850861228	0.294636698912309	-0.0709486625493438	1.97785717071494	0.197289659942808	0.8018573720291	-0.330181795149274	0.660624861908186	-1.5921977508134	0.0557596900001857	-0.168694563763724	1.16650662869914	0.206519357579933	0.947051071718213	-0.404561130169493	0.551069406012392	-0.0149296358963366	2.36797954486232	-0.178027082343922	1.22419025215136	0.086021651829215	2.32633309163953	-0.0671522201042785	1.96010754777614	0.0547524912368006	2.94397053955773	-1.20610679890544	0.0361712795862889	-0.139788078891857	1.50303903693403	-0.207575309557182	1.066257173528	-0.0994210113459541	2.03271099769637	0.0841918800403054	2.13410079081502	-0.0163071846348073	0.87137111185145	0.0565690514310441	1.94588595834099	0.122623383951736	1.70597449533887	0.179280631855795	0.92292433220286	0.0211608973774661	3.36618453905679	-0.0875027140304514	1.48519846437768	-0.157386953834664	1.23376569763033	-1.13747594020889	0.0959904937957968	-0.769184545131871	0.205114020180031	0.0908651958464092	2.19396803713884	-0.0657705043809531	2.20004973222715	0.0994695061269549	2.04999800986662	0.0647898598303768	2.82365933479468	-0.318113763735104	0.684893506827304	-0.0487627753390182	3.31597026479571	-0.154098794189916	1.41002853944282	-0.144266203769844	1.50374862328546	-0.0642730791079078	1.57920810522584	-0.354561896401801	0.611481534650695	-0.137182824993032	1.56008309463632	-0.114584502192706	1.98012813827544	0.0087331364837272	2.10857541388273	-0.283465354595831	0.768035716326402	-0.0836016871737402	1.69498275280363	-0.167777911686879	1.23588849308841	0.026608858494494	4.90298337516515	-0.513085542787431	0.437266978123672	-0.356197436644865	0.501616428812446	0.000830872534518079	2.67404290086418	-0.0321986884506096	1.57544413214441	-0.170304459813579	1.18394167009024	0.148854064902781	1.2090201915251	-0.348394731787537	0.581959247303934	-0.463920701169366	0.435594998445315	-0.724018910047378	0.220526958080555	-0.491259085409895	0.397744606646206	-0.306605401975035	0.676038221783554	0.0133347762292449	9.37378967348973	-0.00679530084223645	2.45487193119179
-0.542737877861617	0.349904251107998	-0.0185052888866432	2.73551479880412	-0.619614856522103	0.291299709476717	0.00604026434499261	2.23764736403481	-0.00401612804645307	3.51723100593625	0.0123148634976306	4.09443756459463	0.0902846376239251	2.62870186001261	-0.610513475591248	0.304900428142839	-0.76938863556674	0.144234510947833	-0.914923956100718	0.106994728864483	0.0899849462854977	2.55729224743248	-0.101739819711499	2.09348251079605	-0.381872908762675	0.524633948119908	-0.105305459920505	1.55129406714888	-0.936850355787991	0.0938449560158864	-0.00379076313514781	1.79181900357505	0.0895350479320558	1.41601670685009	-0.00972232523159045	2.30065431863294	-0.0218554061982532	2.24179004422789	0.274461749439402	0.253152113981339	-0.444419520682368	0.461863364166665	-0.0824856841721122	1.76957436259438	0.0712312209944201	1.90624547661664	-0.718195537569768	0.261029341068203	-0.219498880006664	0.931867022021839	-0.182923343820134	0.0150882430264301	-0.0586375767407169	1.64338576623396	0.196933698950886	0.83929748600703	-0.0438102248896821	2.60456168274845	0.0627425506552665	3.78486578895545	0.121687460513328	1.2723699755027	-1.29174741332458	0.0629608736552471	-0.535902893406316	0.363670469061143	0.0478446868467254	4.44017012745798	0.0311012484631432	6.82336464447914	0.189064044749929	0.789872915781179	-0.0258200307785393	4.16384160565102	-0.46012231902211	0.459241643760135	0.00666222054338539	2.00076352815306	-0.517902970228574	0.345842159363168	-1.34289285374969	0.055460104411107	-0.128525379465507	1.61323463024981	-0.725903560916391	0.254196979152456	0.0458682289613516	4.56434942900535	0.0702651188439254	2.23494347677936	0.0206107110273129	2.44665546895195	-0.0159824176218512	1.68832975348393	-0.119117097585273	1.65223321651675	0.113729559823436	2.05713874895578	-1.28083331295904	0.0521229567784029	0.0591877411753317	3.32599384195561	0.0109023232383901	7.94676923418027	0.103253733281616	2.29249328783942	0.00475294033629442	9.05717730007148	-0.320692554820514	0.62469680618703	-0.301055893760671	0.757071372330016	-0.540816201401864	0.343894590652197	0.10170920357191	1.49953765223001	-1.69809328200141	0.0260430612452135	0.106435439276059	1.89855529608571	-0.0314201067339849	1.73763642241517	-0.417043399928385	0.518188940053246	0.0567258611250722	4.1625269164805	-0.0408085610541439	2.5572394346585	0.0409635269436037	3.80537216116682	0.0250322152449818	5.22171884900474	-0.454702953941575	0.408251487337172	-0.0338280398685877	2.47917180529225	0.252086184371303	0.476552496709921	-0.946084671907883	0.136473529090796	-0.102727870698844	1.66711877105866	-0.231901451316672	0.900023503324298	-0.143369328994099	1.3051106509339	-0.297337290541782	0.716272139870172	-0.00937801254067305	2.7493155961082	-0.0928962674350639	1.22043907484428	0.0257627629195115	3.72385072983505	-0.326538217171806	0.666326275377204	0.00421189168881939	9.22784767470249	-1.61182849918662	0.040307401880728	0.100908033225706	2.31579781281275	-0.135503450966169	1.30638431800913	0.045599031185391	1.82616890764037	-0.00583132854841412	2.75576017015911	-0.438778850304917	0.491958178172184	-0.489141640074739	0.422378580657082	0.0444167006448821	3.61935768758615	-0.323058620573517	0.676646586626037	-0.34784123904613	0.637555577508165	0.213055359736016	0.923633240489977	-1.60594338331761	0.0215168255531299	-0.263318613573982	0.750177026719691	-0.742580926054118	0.210601074642106	0.0399397212656228	3.68601357800226	0.0285374981055382	2.1585634101686	0.138479942955966	1.55673826160966	0.0837507285954523	2.83227662255638	0.0484259240543304	2.36047969112259	0.0143857621809683	1.89403086334668	-0.156788216252862	1.22852294051833	0.0336749293260818	1.27768476006495	-0.140964243927409	1.39274580400327	-0.0493100341898323	0.906774418031355	0.0368373501202912	2.37243404561209	0.0255405084683746	2.0906593820228	0.0122198503472339	6.04154609949564	0.0337287835765827	2.28123234616694	-0.255993514070209	0.870726824226123	0.0486974363153185	2.57899555375506	0.0229075551402658	2.09674165075067	0.0417665583917819	2.49382276933797	-0.552359335236113	0.350060984765943	-1.45328421728609	0.032280452248418	0.0770210341655689	2.46379345082538	0.0627092191248713	3.01391945807073	-0.0470241603442601	2.58013446698648	0.00752576196214749	2.59606146189483	0.0324580121364557	4.01862001300908	0.0862492758298197	1.97122537312462	0.0534995885991693	3.39210171321783	-0.370889798265986	0.575583588041126	-0.120724720591114	1.41982696894381	-0.194229685489864	1.15340080897361	0.0367206309431717	3.15820200784647	-0.594822958988003	0.26664030893076	-0.227227524738134	0.90970986351291	-0.167584079372226	1.32395496313266	0.0242063486720407	4.24742585722923	-0.311164780364878	0.512948402146818	0.0446295587149439	2.28929600774171	-0.179606217033929	1.23851776156671	-0.102528205944027	1.46271828549428	-0.236765783575579	0.924349002075272	0.0494975387936551	3.21042493301073	-0.0931565195668394	1.93231049793344	-0.0115463988112791	3.0777619442189	0.130183582207112	1.25866051996212	-0.283567362675754	0.797784773644392	-0.00744239703984917	2.26804772615327	-0.147943485666193	1.14287365289324	0.092329380315556	1.87041075918456	-0.753971886693431	0.227402380612027	0.15734525570419	1.1221102785717	-0.280061082308819	0.80384625352639	-0.0121901859438169	3.65194524139252	-0.0302782412620928	2.77395483794039	-0.0669263922150204	1.92563824286772	0.0388158769718666	6.07537117442468	0.0568015074765593	3.53547105697323	-0.556066733038807	0.272397092212722	0.114739121712308	2.03461118193486	-0.147285219946084	1.56657829796285	-0.0682051911561748	1.52274951936099	-0.751296366148134	0.174264957973995	0.0695145520051527	2.63767369211273	0.0324743502253224	3.77485911497887	-0.712397740755102	0.236146538961104	0.317506508564912	0.31614259558785	-0.196328414795363	1.05767931406465	0.0232898001362284	4.7157665979589	-0.214879524733475	0.985964793719645	0.120808311494635	1.68785064668006	-0.753244396459848	0.227830580056485	0.172167605201726	1.10201057220401	-0.170306516065664	1.1713640423479	-0.175704621533582	1.27465936305015	-0.26534854045824	0.805739049270304	-0.036138177081858	1.94094094173485	-0.0306198335078968	2.59613931064039	-0.129448524283146	1.43117784147284	-0.260189318730448	0.84242719764477	0.065435309092254	2.06274008431882	-0.131565507579632	1.3572679598599	0.101571061759772	1.91859507344459	0.0901852408984742	2.61600841930726	-0.271981584609436	0.842538725028043	0.060674952877215	1.9391023683256	-0.688017784709562	0.253197915786271	0.103939225483419	2.02358997821621	-0.138573236198309	1.09575567663848	-0.0472047611952645	1.79820818841393	0.0919565712225218	2.15579503933836	0.0759006488264318	2.94815743041537	0.0545516223405379	2.60017931821668	0.00697685219085276	2.7602660324985	-0.623463581958499	0.299125648935327	-0.016348082389538	5.08364798146917	0.103043433583758	1.88746374668688	-0.328690152228521	0.678764164236395	-0.111817777360301	1.2722984676221	-0.0905042135173211	1.36404144638489	-0.0998001231458257	1.80163275206655	-0.16593449368261	1.1152972857166	-0.628150585979547	0.3130595935348	-0.0578003071029694	2.02817402651841	0.214765483734836	0.685401684345921	-0.3117576012081	0.697212189817063	-1.56457300857901	0.0591519802126582	-0.150791822102821	1.21249011441271	0.223921722065454	0.783844473735163	-0.384208877200164	0.582610986736294	-0.00170180915875762	2.37748999587176	-0.16378267553239	1.28163924025475	0.100052609149289	2.17904726988636	-0.0539457302191426	2.00799461984688	0.0662299756300816	2.80456082642785	-1.18275605557968	0.0384760563759394	-0.127104856295097	1.56897858828298	-0.191460265415304	1.11693069652632	-0.0893828909032816	2.11593509850962	0.0999156995753118	2.01917867826778	0.00427465906650626	0.880262491535183	0.0742253383529248	1.88682554846388	0.14113613100211	1.58542053196411	0.192758153655774	0.758190683696129	0.0313270340657969	3.29726041219743	-0.0705263625525071	1.52191122496572	-0.140679972886993	1.28238373265807	-1.11210219053804	0.102036042692607	-0.7496119955682	0.218179481043341	0.105783604121182	2.0542397164137	-0.0540344403637887	2.25982971369411	0.115326992858577	1.91434399182703	0.0765503016257452	2.66620083291173	-0.301873393352476	0.723875341812083	-0.0421457355377981	3.43050799833351	-0.141782001763665	1.47622183480222	-0.132804662851645	1.57449205766993	-0.0468612957271061	1.60793706297229	-0.336763103391716	0.646512616184371	-0.125131559952847	1.62937708272263	-0.107388693531877	2.08418869381375	0.0244489661158328	2.09380541544643	-0.263535229168505	0.806416231399463	-0.0681783848517956	1.7383908587286	-0.152633817618156	1.29034153185146	0.0336233439744053	4.72499130457448	-0.488843282384455	0.462756801988651	-0.337215869505448	0.529753288074773	0.0129931880816778	2.66352025990048	-0.013427911676525	1.58928620893913	-0.152644907320598	1.23189420075235	0.165924031342562	1.08247272256061	-0.332958298488653	0.616551170326116	-0.448250975585818	0.462982200999617	-0.702477856589361	0.234463032156028	-0.47380963604307	0.422529482040338	-0.295440095901814	0.717853850689403	0.0169709056107066	9.04448714428806	0.00630986707059389	2.45625991664121
-0.524460837249199	0.371062426492519	-0.00785657971832238	2.75520771699337	-0.600564769434122	0.309128160923892	0.0203151456443273	2.22282905438296	0.00476388775574593	3.51549477923954	0.0202985271557379	4.0365301698676	0.0994464477364458	2.31964319590454	-0.590597802393125	0.323628931827993	-0.744047687473864	0.153264336131448	-0.891802317264602	0.113720451299097	0.0990635202127501	2.25988666386693	-0.0938279915521077	2.18900517002728	-0.366145933050579	0.555360794139809	-0.0926767004354801	1.60794612493678	-0.913421612805403	0.0996786340846576	0.0134938947346448	1.78870167939279	0.105422166046332	1.34713925389235	0.00363422416955794	2.30272454494578	-0.00841650629802115	2.25676884833467	0.290235071449721	0.225083843257406	-0.424581500628158	0.488304948774626	-0.0685633202180993	1.81626306616085	0.0885563832699716	1.83387440080096	-0.695181523625852	0.2769003371753	-0.201031993815886	0.972817415646683	-0.157188763044867	0.0155950473523738	-0.0427211680616766	1.67320960818293	0.211732544259711	0.67872363535879	-0.0337081901954778	2.65693421430336	0.0699667032953028	3.4163059727099	0.138587519505309	1.18430549786387	-1.2658499577032	0.0668149404785981	-0.516849865790175	0.385590377449086	0.0548053599589828	4.12918388155307	0.0356331519882741	6.34617241102797	0.202875257197353	0.627621129321152	-0.0194669636543058	4.243624437179	-0.436975355521477	0.484619754682805	0.0222690814022825	1.98804559859345	-0.501237125970377	0.366853225125963	-1.32027144370045	0.0587452290127602	-0.117911342551468	1.68491964491321	-0.702694490210786	0.269801705197454	0.0526961378246118	4.25266770242628	0.0850561700606631	2.13670663121197	0.0335045199726621	2.41111231110939	0.00185794696664965	1.69317460866547	-0.107494212231365	1.71877642020356	0.126994281164971	1.86128950088321	-1.25495900621417	0.055474673422437	0.0686909466142911	3.12201886319052	0.0149788046799419	7.76146544146017	0.114183385446423	2.03944449742242	0.00838004026507647	8.94635889083223	-0.301281994784808	0.657275855740712	-0.283608572020282	0.796777904625372	-0.522966304388979	0.364885531796148	0.109166031745028	1.19434529731929	-1.66644196016576	0.0276268700649872	0.123005554755009	1.77675865235105	-0.0146269894289586	1.75119341301373	-0.398651436641947	0.54800628986778	0.0623759853373466	3.65682219148079	-0.0300739672049112	2.60382636074104	0.0496853465245571	3.64015693536549	0.0313418044705371	5.03579596219277	-0.437702137899498	0.432642953111152	-0.0227717498452824	2.51414325017961	0.269388493563728	0.37038602033453	-0.925637121628764	0.144787048201397	-0.0889579840609735	1.7210309150667	-0.214103548333298	0.941519923145574	-0.127350028140937	1.35317340776084	-0.27518440540194	0.749889960118336	0.00172762559865958	2.75438199927798	-0.0728373440304874	1.24774921769006	0.0347293710404699	3.62712928537284	-0.309782507864794	0.703214021356206	0.00767328059848374	9.12060680191221	-1.58466372232508	0.042680647478805	0.11326881565546	2.11217902426465	-0.12009187615028	1.35395219433978	0.0635433475994293	1.78549224497237	0.00553645019188165	2.75519214644926	-0.419156397588503	0.520100169337975	-0.464784353224449	0.445864941748852	0.0535395821777828	3.4561438087242	-0.306590528539755	0.713881859094439	-0.329272867358043	0.672081485418874	0.230529760764854	0.768342149990166	-1.57469535169258	0.0228312660728088	-0.243238323702176	0.785176563517826	-0.721575717971738	0.223631617596541	0.0489594015513876	3.53504342746108	0.0434231153910988	2.1212167534538	0.15805865803573	1.44369001983003	0.0925083447671339	2.51263260772883	0.0626235669770409	2.28847102429441	0.0314694328361812	1.87639481105063	-0.140942446848255	1.27653858822763	0.0528906674739479	1.25719996792765	-0.127349743209952	1.44903546637514	-0.0294254943844624	0.921288288439308	0.0508063257392061	2.31777222847799	0.041060101327463	2.05824022066767	0.0176944499838891	5.92096999166886	0.0482851997123126	2.23430852795105	-0.242644419323812	0.918258615514127	0.0616927963998569	2.49273122165032	0.0382074337461793	2.06880431131894	0.0551251688535715	2.42337281831264	-0.534458490353228	0.371399744633937	-1.4253084622512	0.0342311388616339	0.0896085333615149	2.31897036284591	0.0733874700011003	2.84224069241401	-0.0369354993686427	2.63520561580891	0.0198393533728342	2.57548916959863	0.0407671146280735	3.87842840322303	0.102223878749901	1.87017141730718	0.063119881333854	3.20995293826992	-0.354949353733944	0.608844540924269	-0.10438821506374	1.46510775351105	-0.180220958461045	1.20794323322761	0.0470773278123065	3.05909272563237	-0.573771017549625	0.282670924039122	-0.210876105024795	0.953040009222445	-0.156041957632858	1.38833422417683	0.0320977923417299	4.12946665263263	-0.290382249259416	0.53862170398012	0.0592697805973283	2.22606438192488	-0.167385145029261	1.29905472872503	-0.0858226042687411	1.50345410524374	-0.218799705942739	0.967158976763617	0.0532025559707105	2.57637244492243	-0.0816639861265921	1.99802321728418	-0.00170752132097496	3.09188688780048	0.140005959260509	1.01169348709777	-0.266941522558342	0.839362442744315	0.00617826471353744	2.26797194848849	-0.132617515005807	1.18687565064948	0.109778216738701	1.77575693928798	-0.732718502760506	0.241479088005943	0.169555294281967	0.914622504316703	-0.260581112186792	0.842769360909834	-0.00393082010260681	3.67381265165667	-0.0201713756036273	2.8124148354317	-0.0533103819410733	1.97041672960432	0.0433602046340232	5.49835004583539	0.0657236256883441	3.3145589423933	-0.536857395286947	0.288947813888662	0.127864095125045	1.83516428125624	-0.137828666898526	1.64502036453577	-0.0506230813401459	1.55138768005079	-0.72917843052097	0.18504319441863	0.0818561718113826	2.49416815231836	0.0412659792760269	3.65047443376193	-0.690690327323069	0.250573711345695	0.331826840546434	0.310016790053727	-0.178900536451633	1.10220836272458	0.0303553409588558	4.57616439523388	-0.196495812920758	1.02879038351479	0.138992131250549	1.57473975895583	-0.731716300153903	0.24185863631111	0.186057695554634	0.911837508479962	-0.154317152838115	1.21933914624296	-0.16442927461325	1.33850643779175	-0.246507753555632	0.844138436370131	-0.0212212479714543	1.9633989841597	-0.0197007651802393	2.63019411832958	-0.116680234314697	1.48814444779418	-0.243515231236714	0.885040594630354	0.0815537427576039	1.98618473000824	-0.115751801763582	1.40409805353074	0.118230719906247	1.80400551661837	0.100116709472226	2.34394590195054	-0.255361111818359	0.885654564200154	0.0775110610538957	1.87679308717928	-0.668095869959105	0.268702843211843	0.119301077541738	1.88429789271395	-0.117245294555619	1.12752164125363	-0.0315166724177995	1.82329734582815	0.106646311437211	2.02277857019085	0.0860244842119359	2.71614810843094	0.0673145451837922	2.49745919828179	0.0185229875499272	2.73870498596926	-0.603142395747349	0.317420223316769	-0.0106997419803133	5.15215282006309	0.119984992558202	1.77509375998095	-0.310839551556102	0.715218437950289	-0.0921285709516968	1.3047763184108	-0.0713487631803427	1.39393145106739	-0.0879463872148648	1.86422614671501	-0.148986366433022	1.15862889258743	-0.605920321097866	0.331878637165389	-0.044651951656595	2.0692698297371	0.232241307526864	0.581553300702088	-0.293333407266926	0.733495676030951	-1.53694826634461	0.0626665366194604	-0.132889080441918	1.25461269834727	0.241324086550975	0.63859283490891	-0.363856624230835	0.614218586158093	0.0115260175788214	2.37219504875576	-0.149538268720858	1.33664087331426	0.114083566469364	2.02134091443538	-0.0407392403340068	2.04659594539706	0.0777074600233626	2.64799614869424	-1.15940531225392	0.0408588681134106	-0.114421633698338	1.63057720135347	-0.175345221273426	1.16579560013655	-0.0793447704606091	2.19373288300652	0.115639519110318	1.89209795129811	0.0248565027678198	0.884492397799911	0.0918816252748055	1.81350825865929	0.159648878052483	1.45758042584671	0.206235675455752	0.619305788260914	0.0414931707541277	3.2053167231373	-0.0535500110745627	1.55162912002104	-0.123972991939323	1.32692666430686	-1.0867284408672	0.108326450831872	-0.73003944600453	0.231627420800666	0.120702012395955	1.904552869074	-0.0422983763466244	2.30727531295639	0.131184479590198	1.76967817806366	0.0883107434211136	2.491315465868	-0.285633022969848	0.762903402668185	-0.035528695736578	3.53323363805537	-0.129465209337414	1.53965103454065	-0.121343121933446	1.64261309955106	-0.0294495123463042	1.62830608619837	-0.318964310381632	0.681616251233528	-0.113080294912661	1.6952919935653	-0.100192884871048	2.18652259829275	0.0401647957479384	2.06379918190722	-0.243605103741179	0.843819607382886	-0.0527550825298511	1.77376122975424	-0.137489723549432	1.34151065751363	0.0406378294543165	4.51522321674493	-0.464601021981478	0.488420073084186	-0.318234302366031	0.557795384923857	0.0251555036288374	2.63542792159807	0.00534286509755966	1.5923658009517	-0.134985354827618	1.27560165941356	0.182993997782343	0.957314352901441	-0.317521865189768	0.6515586153324	-0.43258125000227	0.490949899769627	-0.680936803131344	0.248809489548827	-0.456360186676244	0.447845164545092	-0.284274789828594	0.760486317412323	0.0206070349921683	8.65440688795322	0.0194150349834242	2.43866264295388
-0.506183796636781	0.392759433231739	0.00279212944999835	2.75922488365643	-0.581514682346141	0.32752614496992	0.0345900269436622	2.19349995692316	0.0135439035579449	3.49227691919386	0.0282821908138451	3.94771465330892	0.108608257848966	2.02388252413566	-0.570682129195001	0.34276787456875	-0.718706739380988	0.162512028398676	-0.868680678428485	0.120745407826702	0.108142094140003	1.97643767778034	-0.0859161633927169	2.28008943347498	-0.350418957338482	0.58640887419659	-0.0800479409504554	1.65988585824387	-0.889992869822816	0.105685654129064	0.0307785526044373	1.77452291693348	0.121309284160608	1.27186958674934	0.0169907735707062	2.29091521167735	0.0050223936022108	2.25880200546467	0.30600839346004	0.204131927352741	-0.404743480573947	0.514933579445382	-0.0546409562640865	1.85544981745593	0.105881545545523	1.75013397570823	-0.672167509681935	0.293257508306253	-0.182565107625108	1.01198879978772	-0.1314541822696	0.0160537312833528	-0.0268047593826363	1.69378867011853	0.226531389568536	0.542359970732767	-0.0236061555012736	2.69681143283316	0.0771908559353391	3.04967891270037	0.155487578497291	1.09257309895038	-1.23995250208182	0.0708426112217579	-0.497796838174034	0.408009457356095	0.0617660330712402	3.80290620168593	0.040165055513405	5.84537619957926	0.216686469644777	0.490816329341691	-0.0131138965300723	4.30309443803259	-0.413828392020843	0.509947842042593	0.0378759422611795	1.96247666895817	-0.48457128171218	0.3885783686178	-1.29765003365121	0.0621644625223109	-0.10729730563743	1.75358709493693	-0.679485419505182	0.285876450636998	0.0595240466878718	3.92462630958394	0.0998472212774009	2.02553096397642	0.0463983289180114	2.35831485227838	0.0196983115551506	1.68680010254651	-0.0958713268774564	1.77986299871814	0.140259002506506	1.66531636287017	-1.22908469946929	0.058941131238782	0.0781941520532505	2.90203521705091	0.0190552861214937	7.51656089627327	0.125113037611229	1.79267586470756	0.0120071401938585	8.77591488756327	-0.281871434749102	0.689453490889663	-0.266161250279894	0.835879009269958	-0.505116407376093	0.386323017327648	0.116622859918146	0.935854891719109	-1.6347906383301	0.0292852657699457	0.139575670233958	1.64666228804985	0.00216612787606774	1.75486467484737	-0.380259473355509	0.578031550170015	0.068026109549621	3.17412882985001	-0.0193393733556784	2.63774053977718	0.0584071661055106	3.452879231823	0.0376513936960923	4.81230058120222	-0.42070132185742	0.457457169058997	-0.0117154598219771	2.53601655432617	0.286690802756152	0.284242674338949	-0.905189571349646	0.153469908460825	-0.0751880974231032	1.76749591433448	-0.196305645349925	0.981059117990955	-0.111330727287776	1.39651329826892	-0.253031520262099	0.782458283463161	0.0128332637379922	2.74206644040106	-0.052778420625911	1.26941701960281	0.0436959791614284	3.50585518493241	-0.293026798557781	0.740079889445294	0.0111346695081481	8.95362981279668	-1.55749894546354	0.0451461052985113	0.125629598085214	1.90618788892589	-0.104680301334391	1.3965289306191	0.0814876640134676	1.73281310851278	0.0169042289321774	2.73784382580775	-0.399533944872089	0.548441937148984	-0.440427066374159	0.469356158344588	0.0626624637106835	3.27208755323596	-0.290122436505992	0.751043503256339	-0.310704495669955	0.706388872355491	0.248004161793693	0.630822802290799	-1.54344732006756	0.0241861729751281	-0.22315803383037	0.818778102505164	-0.700570509889358	0.236996042395035	0.0579790818371524	3.3625210424601	0.0583087326766593	2.07009595616196	0.177637373115494	1.32557907224602	0.101265960938815	2.20188197885534	0.0768212098997512	2.20157747940552	0.0485531034913941	1.84668230978987	-0.125096677443649	1.3211943828754	0.072106405621814	1.22860905736703	-0.113735242492496	1.50128445715722	-0.00954095457909254	0.931192790453164	0.064775301358121	2.24591222834547	0.0565796941865512	2.01180412955035	0.0231690496205444	5.76125308507076	0.0628416158480425	2.1725674177289	-0.229295324577414	0.965710017076134	0.0746881564843953	2.39011884635138	0.0535073123520928	2.02430889695329	0.068483779315361	2.33722655208947	-0.516557645470343	0.393332107537169	-1.3973327072163	0.0362892427226174	0.102196032557461	2.16276224172749	0.0840657208773293	2.65597501379396	-0.0268468383930253	2.67768729353392	0.0321529447835209	2.53853373334173	0.0490762171196913	3.70931628780532	0.118198481669982	1.75926968050969	0.0727401740685388	3.0108758862661	-0.339008909201901	0.642537970913249	-0.0880517095363648	1.50439766978334	-0.166212231432227	1.26077866175538	0.0574340246814412	2.94008585861692	-0.552719076111247	0.299015628333034	-0.194524685311456	0.995062138921109	-0.144499835893489	1.45074773483591	0.0399892360114192	3.98479413389595	-0.269599718153954	0.563795609026684	0.0739100024797128	2.14843732808947	-0.155164073024593	1.35820741791824	-0.0691170025934555	1.53675143647535	-0.200833628309899	1.00833403357274	0.0569075731477659	2.03522971040496	-0.0701714526863449	2.05731306458445	0.0081313561693292	3.0868335820445	0.149828336313905	0.803779590743507	-0.250315682440931	0.880323256481426	0.019798926466924	2.25410894261043	-0.117291544345422	1.2277354230302	0.127227053161845	1.67117304655397	-0.711465118827582	0.255913109134901	0.181765332859744	0.734114079202624	-0.241101142064765	0.880288247269623	0.00432854573860325	3.67445003679428	-0.0100645099451617	2.83617019914825	-0.0396943716671262	2.00444324103886	0.0479045322961797	4.91981681712342	0.0746457439001288	3.07673934368328	-0.517648057535087	0.30581203231041	0.140989068537783	1.63742808034949	-0.128372113850967	1.72168685407041	-0.0330409715241169	1.57256516097252	-0.707060494893806	0.196116613455096	0.0941977916176125	2.33758542536802	0.0500576083267315	3.5021925541866	-0.668982913891035	0.265489675923883	0.346147172527956	0.304622424681285	-0.161472658107904	1.14428674003915	0.0374208817814832	4.40683144196686	-0.178112101108041	1.0691155692173	0.157175951006462	1.45554314469065	-0.710188203847958	0.256250056859332	0.199947785907541	0.743446198028861	-0.138327789610565	1.26452938305207	-0.153153927692917	1.40090158664194	-0.227666966653025	0.88135344720392	-0.00630431886105065	1.9742252092104	-0.0087816968525819	2.65033365500629	-0.103911944346249	1.54047046284243	-0.22684114374298	0.92673972311396	0.0976721764229538	1.89642715227463	-0.0999380959475309	1.44647005826402	0.134890378052721	1.6803609862928	0.110048178045978	2.0765064709362	-0.238740639027282	0.92814250674381	0.0943471692305764	1.80223387062436	-0.648173955208648	0.284734927228126	0.134662929600057	1.73783502558398	-0.0959173529129284	1.15502559289733	-0.0158285836403347	1.83887265531807	0.1213360516519	1.87922591759607	0.0961483195974399	2.4758540832144	0.0800774680270466	2.37949089547268	0.0300691229090016	2.69975966141163	-0.582821209536198	0.336122098185493	-0.00505140157108872	5.19353452190147	0.136926551532645	1.65380037884502	-0.292988950883683	0.751390732262381	-0.0724393645430931	1.33179059028594	-0.0521933128433641	1.41672969076334	-0.0760926512839039	1.92092504908964	-0.132038239183434	1.19889726090318	-0.583690056216185	0.351065327867523	-0.0315035962102206	2.10064885771814	0.249717131318892	0.490094730986444	-0.274909213325752	0.769278826953269	-1.50932352411021	0.0662878336692156	-0.114986338781015	1.29276588301333	0.258726451036496	0.511943125932523	-0.343504371261507	0.645694730241735	0.0247538443164003	2.35215671178433	-0.135293861909325	1.38821763401803	0.128114523789438	1.85672045015362	-0.0275327504488709	2.07540570991218	0.0891849444166436	2.47771354853661	-1.13605456892816	0.0433306785295042	-0.101738411101579	1.68753785007365	-0.159230177131548	1.21249611766953	-0.0693066500179365	2.26345304734215	0.131363338645325	1.75507781477982	0.0454383464691335	0.883254149985136	0.109537912196686	1.72910820794521	0.178161625102857	1.32650196585119	0.219713197255731	0.506276903814044	0.0516593074424586	3.09263238206625	-0.0365736595966183	1.57397310529769	-0.107266010991653	1.36727097660416	-1.06135469119635	0.114803650199835	-0.710466896440859	0.24545131973973	0.135620420670728	1.74822340915922	-0.03056231232946	2.34398969142073	0.14704196632182	1.61922487572947	0.100071185216482	2.30641661263892	-0.26939265258722	0.801641285892266	-0.0289116559353578	3.62201005513693	-0.117148416911162	1.59909931688024	-0.109881581015247	1.70627658771134	-0.0120377289655024	1.64001122748761	-0.301165517371548	0.716594950715749	-0.101029029872476	1.75665467546281	-0.0929970762102185	2.28655080057444	0.0558806253800441	2.01820982740845	-0.223674978313853	0.879889187115858	-0.0373317802079065	1.80081304160085	-0.122345629480709	1.38870741633176	0.0476523149342277	4.27813045108095	-0.440358761578501	0.514091074169872	-0.299252735226613	0.585618366349029	0.037317819175997	2.59025863421753	0.0241136418716443	1.5860233200125	-0.117325802334638	1.31512583247719	0.200063964222124	0.836251750459882	-0.302085431890884	0.686775148656855	-0.416911524418722	0.519451174265144	-0.659395749673327	0.263661839143165	-0.438910737309418	0.473579844405583	-0.273109483755374	0.803997860792909	0.02424316437363	8.2118458994227	0.0325202028962546	2.40562675198445
-0.487906756024363	0.414949002909883	0.0134408386183191	2.7475051789314	-0.56246459525816	0.346300941245532	0.0488649082429971	2.15069364395467	0.0223239193601439	3.44795566928967	0.0362658544719523	3.83452456866445	0.117770067961487	1.74526596975201	-0.550766455996878	0.362276023045416	-0.693365791288112	0.171966690026234	-0.845559039592368	0.128015607953351	0.117220668067255	1.71081885586123	-0.0780043352333261	2.36663204164192	-0.334691981626386	0.61769467951135	-0.0674191814654308	1.7066410021874	-0.866564126840228	0.11195247598402	0.0480632104742298	1.74948516559364	0.137196402274883	1.19187466796124	0.0303473229718546	2.26546166980838	0.0184612935024429	2.24783820019789	0.321781715470358	0.188244504886992	-0.384905460519736	0.541667864835717	-0.0407185923100736	1.88670171263739	0.123206707821074	1.65690313186913	-0.649153495738018	0.309987125484143	-0.16409822143433	1.04820638668422	-0.105719601494334	0.0164608080577852	-0.010888350703596	1.704628204134	0.24133023487736	0.427776782886378	-0.0135041208070693	2.72368011100276	0.0844150085753753	2.69306903422754	0.172387637489272	0.999150163338849	-1.21405504646044	0.0749913670286124	-0.478743810557894	0.430892517880678	0.0687267061834976	3.46812501347792	0.0446969590385359	5.33138355798273	0.230497682092201	0.377831727455937	-0.00676082940583878	4.34140229706393	-0.39068142852021	0.535122691785352	0.0534828031200765	1.92492075672677	-0.467905437453984	0.410718389768487	-1.27502862360197	0.0656841521123851	-0.0966832687233914	1.81845301193726	-0.656276348799578	0.302373486536819	0.0663519555511319	3.58704675943356	0.114638272494139	1.90369276648813	0.0592921378633607	2.29105481259667	0.0375386761436514	1.67050188858012	-0.084248441523548	1.83578614930747	0.153523723848042	1.4744079173835	-1.20321039272442	0.0625225104471521	0.08769735749221	2.6714578156804	0.0231317675630456	7.223542160954	0.136042689776036	1.55660635642864	0.0156342401226406	8.53870118728863	-0.262460874713396	0.721069112918423	-0.248713928539505	0.874229158567611	-0.487266510363208	0.408177680405282	0.124079688091264	0.721213500469137	-1.60313931649445	0.0309944238615822	0.156145785712907	1.51199163354616	0.018959245181094	1.74861176512486	-0.361867510069071	0.608172796229233	0.0736762337618954	2.72166607605309	-0.00860477950644567	2.6548811340032	0.067128985686464	3.24737056509858	0.0439609829216476	4.56253668684847	-0.403700505815343	0.482739084862356	-0.000659169798671755	2.5444873841169	0.303993111948577	0.215746381813723	-0.884742021070527	0.162399343988475	-0.0614182107852328	1.80729945279769	-0.178507742366552	1.01858177661747	-0.0953114264346142	1.43485098472267	-0.230878635122257	0.813455860649836	0.0239389018773247	2.71351181254142	-0.0327194972213345	1.28519739991342	0.0526625872823868	3.36362694962429	-0.276271089250769	0.776781296448985	0.0145960584178125	8.72290977111462	-1.530334168602	0.0476828892983294	0.137990380514968	1.70193878515512	-0.0892687265185025	1.43452476705975	0.0994319804275059	1.66715669285875	0.0282720076724731	2.70400817173884	-0.379911492155675	0.576893476939999	-0.416069779523868	0.492717987137768	0.0717853452435842	3.07009261872823	-0.27365434447223	0.787983546673736	-0.292136123981867	0.740284920922007	0.265478562822531	0.510561901747614	-1.51219928844253	0.0255815280462028	-0.203077743958564	0.850642052243742	-0.679565301806979	0.250683665729513	0.0669987621229172	3.17198878294524	0.0731943499622199	2.00618518800425	0.197216088195258	1.20486895371105	0.110023577110497	1.90582150114637	0.0910188528224616	2.10150309267532	0.065636774146607	1.80541173059748	-0.109250908039042	1.3621109303798	0.0913221437696801	1.19247630411803	-0.100120741775039	1.54874549557559	0.0103435852262773	0.935369953470947	0.0787442769770359	2.15898664639452	0.0720992870456395	1.95296337944596	0.0286436492571997	5.56533500214085	0.0773980319837724	2.09713866562101	-0.215946229831016	1.0127025195135	0.0876835165689337	2.27110413445018	0.0688071909580064	1.96734756338247	0.0818423897771506	2.23709775967746	-0.498656800587458	0.415672219620804	-1.3693569521814	0.0384091518969144	0.114783531753407	1.9980667730079	0.0947439717535583	2.45902127765347	-0.0167581774174079	2.70744306960724	0.0444665361942075	2.48587611345057	0.0573853196113092	3.51881893944578	0.134173084590063	1.64086151404408	0.0823604668032237	2.79903697161492	-0.323068464669859	0.676372102395728	-0.07171520400899	1.53799759287447	-0.152203504403409	1.31156818248182	0.067790721550576	2.80351224675608	-0.531667134672869	0.315741825330972	-0.178173265598118	1.03551060762344	-0.132957714154121	1.51061791578671	0.0478806796811084	3.81629661479271	-0.248817187048493	0.588295353511613	0.0885502243620973	2.05796660133833	-0.142943001019924	1.41470966296482	-0.0524114009181701	1.56352408646906	-0.182867550677059	1.04718657492248	0.0606125903248213	1.58209352092487	-0.0586789192460976	2.10957733194569	0.0179702336596334	3.06014466197834	0.159650713367301	0.62915878812579	-0.233689842323519	0.920489893927204	0.0334195882203105	2.22669822499349	-0.101965573685036	1.26509921047537	0.14467588958499	1.55923508992414	-0.690211734894657	0.270692184263906	0.193975371437522	0.580267114023104	-0.221621171942739	0.916402520725009	0.0125879115798133	3.65377520624643	4.23557133039099e-05	2.84487840855811	-0.026078361393179	2.02855600540694	0.0524488599583363	4.35541991617834	0.0835678621119136	2.83030148443855	-0.498438719783227	0.32296099822469	0.15411404195052	1.4454118903067	-0.118915560803408	1.7962162568323	-0.015458861708088	1.58459231736639	-0.684942559266642	0.207441396821563	0.106539411423842	2.17119936982055	0.058849237377436	3.33083207028776	-0.647275500459002	0.280773059615012	0.360467504509479	0.299881803010685	-0.144044779764175	1.18358593473594	0.0444864226041106	4.2111060745762	-0.159728389295324	1.10666072815487	0.175359770762376	1.33275288901743	-0.688660107542013	0.271096368873281	0.213837876260448	0.59710761562516	-0.122338426383015	1.30603093996835	-0.141878580772585	1.46155819739661	-0.208826179750417	0.917148755279957	0.00861261024935289	1.97233457353423	0.00213737147507559	2.6562294585655	-0.0911436543778004	1.58841780018412	-0.210167056249246	0.967344109932968	0.113790610088304	1.79636224798643	-0.0841243901314801	1.483970127887	0.151550036199196	1.54997607303886	0.119979646619729	1.81852342510397	-0.222120166236205	0.969650752130703	0.111183277407257	1.71667575918598	-0.628252040458191	0.301226804857237	0.150024781658376	1.58724610692531	-0.0745894112702379	1.17688022594344	-0.000140494862869822	1.84471291385874	0.13602579186659	1.72924726088654	0.106272154982944	2.23434597881416	0.0928403908703009	2.24870412846597	0.041615258268076	2.64415406370475	-0.562500023325048	0.355175984293764	0.000596938838135941	5.20715609794502	0.153868110507089	1.5258928851454	-0.275138350211263	0.787118511719176	-0.0527501581344894	1.35302384274863	-0.0330378625063857	1.43281113367054	-0.064238915352943	1.97118404856087	-0.115090111933847	1.23575518090737	-0.561459791334503	0.37069977169691	-0.0183552407638461	2.12191311381792	0.26719295511092	0.411142660307636	-0.256485019384577	0.804381754883777	-1.48169878187582	0.0700985286847972	-0.0970835971201117	1.32658233048056	0.276128815522017	0.403724164605457	-0.323152118292178	0.67677192175847	0.0379816710539794	2.3171940090182	-0.121049455097793	1.43645533531293	0.142145481109512	1.6886324150473	-0.0143262605637351	2.09401452421438	0.100662428809925	2.29727182896098	-1.1127038256024	0.0459367500874064	-0.0890551885048193	1.73967746105902	-0.14311513298967	1.25558895427898	-0.059268529575264	2.32540611782347	0.147087158180331	1.61305626628892	0.066020190170447	0.87738205805167	0.127194199118567	1.63536789206366	0.19667437215323	1.19519677352384	0.23319071905571	0.414795266408439	0.0618254441307894	2.96145504989208	-0.0195973081186739	1.58863723390884	-0.0905590300439828	1.40302809355901	-1.0359809415255	0.121496338347117	-0.690894346877189	0.259804450125375	0.150538828945501	1.58851338949751	-0.0188262483122956	2.3695372945851	0.162899453053442	1.46624586179184	0.11183162701185	2.11535557017744	-0.253152282204592	0.839905226724388	-0.0222946161341377	3.69318621835017	-0.104831624484911	1.65470335026905	-0.0984200400970484	1.76585026730402	0.00537405441529937	1.64254111843865	-0.283366724361463	0.751127659846529	-0.0889777648322909	1.8122765614092	-0.0858012675493893	2.3833025999793	0.0715964550121497	1.96015789624914	-0.203744852886527	0.913872085531386	-0.0219084778859618	1.81920600948018	-0.107201535411986	1.43197164120327	0.0546668004141389	4.01857212556321	-0.416116501175525	0.539603829046823	-0.280271168087196	0.612984727714545	0.0494801347231567	2.52877045616418	0.0428844186457289	1.57040656180981	-0.0996662498416575	1.35027984824091	0.217133930661905	0.722518545036154	-0.286648998591999	0.721976363406975	-0.401241798835174	0.548467505586607	-0.637854696215311	0.278820292369413	-0.421461287942593	0.499683177051257	-0.261944177682153	0.848123023932331	0.0278792937550917	7.7258566468031	0.0456253708090849	2.35778398715499
[truncated: 4,283,812 more chars]
