# Supplementary material for: Precision treatment exploration of breast cancer based on heterogeneity analysis of lncRNAs at the single-cell level
Source: BMC Cancer. 2021 Aug 13;21:918. doi: 10.1186/s12885-021-08617-7 (PMC8361656; doi:10.1186/s12885-021-08617-7)
Supplement: Supplementary file 1 — Additional file 1. Density matrix.zip. [file 12885_2021_8617_MOESM1_ESM.zip › Supplementary table 1.4. Expression proportation of cells in each PAM50 gene (Figure 4b right).txt]

# Supplementary table 1.4. Expression proportation of cells in each PAM50 gene (Figure 4b right)
FOXC1.expression_value	FOXC1.expression_density	MIA.expression_value	MIA.expression_density	CEP55.expression_value	CEP55.expression_density	ANLN.expression_value	ANLN.expression_density	MELK.expression_value	MELK.expression_density	GPR160.expression_value	GPR160.expression_density	TMEM45B.expression_value	TMEM45B.expression_density	ESR1.expression_value	ESR1.expression_density	FOXA1.expression_value	FOXA1.expression_density	ERBB2.expression_value	ERBB2.expression_density	GRB7.expression_value	GRB7.expression_density	FGFR4.expression_value	FGFR4.expression_density	BLVRA.expression_value	BLVRA.expression_density	BAG1.expression_value	BAG1.expression_density	CDC20.expression_value	CDC20.expression_density	CCNE1.expression_value	CCNE1.expression_density	ACTR3B.expression_value	ACTR3B.expression_density	MYC.expression_value	MYC.expression_density	SFRP1.expression_value	SFRP1.expression_density	KRT14.expression_value	KRT14.expression_density	KRT17.expression_value	KRT17.expression_density	KRT5.expression_value	KRT5.expression_density	MLPH.expression_value	MLPH.expression_density	CCNB1.expression_value	CCNB1.expression_density	CDC6.expression_value	CDC6.expression_density
-11.865165885812	0.00105674711619567	-384.79959128616	3.16420016362477e-05	-15.8168821062669	0.000768750106333611	-53.4701866475242	0.000203106053041948	-32.0925622574256	0.000361565640710966	-28.3022630828389	0.000196666911437568	-4.97391257148902	0.00422479664761948	-16.119043173417	0.000793086671854967	-52.312058722421	8.46664304643652e-05	-98.3892129538206	4.51148339260552e-05	-51.0446981568303	0.000126275993028212	-31.2208224655914	0.00038529367539064	-78.3279778703502	6.92630028463406e-05	-46.4847475791272	0.000103364388187451	-32.7203937556832	0.000363441609743933	-23.8606117550688	0.000485039907107833	-23.8081812904314	0.000470384382231139	-45.7332473442544	0.000137242356736266	-24.7660733029525	0.000465644366728941	-109.325565753029	0.000117977507542042	-97.3655963316675	0.000133929610932831	-9.78000328017147	0.00130147023039203	-113.750387246307	2.66350965544974e-05	-14.2402925862349	0.00108139065269647	-19.4753196461119	0.000443770613428137
-11.4533061367482	0.00142980979986021	-377.099084079561	3.78786631061735e-05	-15.4605538005672	0.000940509115895995	-51.8969765236592	0.000263211511766095	-31.2900081977097	0.000450619037560998	-26.8023325032584	0.00031599649372941	-3.7864999978237	0.0191065606726689	-13.4374030827187	0.00279851798678829	-50.6727551657775	0.000111967729756448	-95.7823667191677	5.74602866438505e-05	-49.3004723323418	0.000171579895075436	-29.9339503620079	0.000554307787063454	-76.0173987006032	8.99317191838028e-05	-44.6582515024966	0.000147671158941294	-31.9650693182832	0.000445608733381435	-23.3351690476126	0.000591917348546812	-22.8903214810755	0.00065915491036116	-43.5292620317524	0.000211554329594129	-24.2609614700642	0.000559146076507627	-105.835857080806	0.000156977310807441	-93.6240871483733	0.000187468519844173	-9.409337905298	0.00182553402945648	-111.042655789374	3.32047396113925e-05	-11.4278256876586	0.00433875314371602	-17.3994475535636	0.00109358033722263
-11.0414463876844	0.00191103847302438	-369.398576872961	4.50965586625729e-05	-15.1042254948675	0.00114651207460704	-50.3237663997941	0.000337901511743686	-30.4874541379937	0.000561357231279175	-25.3024019236778	0.000493938210194179	-2.59908742415838	0.0564213936198619	-10.7557629920204	0.00778746739759447	-49.033451609134	0.000146545786740688	-93.1755204845147	7.28140132203975e-05	-47.5562465078532	0.000230247116136768	-28.6470782584243	0.000783888630559998	-73.7068195308562	0.000115680233083482	-42.831755425866	0.000207648537920952	-31.2097448808833	0.000546031793063831	-22.8097263401563	0.000717820585293464	-21.9724616717196	0.00091013789280442	-41.3252767192504	0.000318644769239102	-23.7558496371759	0.000669351380832402	-102.346148408583	0.000206542343076956	-89.8825779650791	0.000258536358302103	-9.03867253042453	0.00252216847327139	-108.334924332441	4.11072861561795e-05	-8.61535878908237	0.0126770903528729	-15.3235754610152	0.00242702834814581
-10.6295866386205	0.00252421555952344	-361.698069666362	5.34032207827034e-05	-14.7478971891678	0.00138874588556578	-48.750556275929	0.000429835920356609	-29.6849000782778	0.000694094200284433	-23.8024713440972	0.000751493109637039	-1.41167485049306	0.11156843467573	-8.07412290132213	0.0171817623753517	-47.3941480524904	0.000189883964975801	-90.5686742498618	9.15257639820097e-05	-45.8120206833646	0.00030523297602543	-27.3602061548408	0.00109011897476879	-71.3962403611092	0.000147949235635255	-41.0052593492353	0.000287486013325926	-30.4544204434834	0.000664667976632516	-22.2842836327001	0.000865179928454796	-21.0546018623637	0.00123877631122432	-39.1212914067484	0.00046916639533088	-23.2507378042877	0.000796843565489985	-98.8564397363596	0.000268799666422272	-86.1410687817849	0.000351421053725543	-8.66800715555106	0.00343340604342128	-105.627192875508	5.05451535817809e-05	-5.80289189050611	0.0273224064933132	-13.2477033684668	0.00485712369045853
-10.2177268895567	0.00333194775196377	-353.997562459762	6.29116565350995e-05	-14.3915688834682	0.00167173359068227	-47.177346152064	0.000546031968870809	-28.8823460185618	0.000851977149104755	-22.3025407645166	0.00111346097019939	-0.224262276827744	0.149999745401017	-5.39248281062382	0.0302297089760762	-45.7548444958469	0.000245455221516896	-87.9618280152089	0.000114140734890235	-44.0677948588761	0.000399866626064512	-26.0733340512573	0.00149138684887031	-69.0856611913623	0.000188897008091623	-39.1787632726047	0.0003920269942482	-29.6990960060834	0.000803871302981648	-21.7588409252439	0.00103658413640046	-20.1367420530078	0.00166516549634422	-36.9173060942465	0.000675582152044748	-22.7456259713994	0.000943502236410929	-95.3667310641364	0.000346113099176513	-82.3995595984907	0.000471005813467107	-8.29734178067759	0.00460671647986513	-102.919461418576	6.1738886789029e-05	-2.99042499192984	0.0439528148375868	-11.1718312759184	0.00877789724136098
-9.80586714049282	0.00434294434440509	-346.297055253163	7.42518710764501e-05	-14.0352405777685	0.00200027925518626	-45.6041360281989	0.000688893661935755	-28.0797919588459	0.0010383813540133	-20.802610184936	0.0016075581100385	0.963150296837575	0.137715431244637	-2.71084271992552	0.0426648521033444	-44.1155409392034	0.000315126154718899	-85.354981780556	0.000141254661312846	-42.3235690343875	0.000517834187845238	-24.7864619476738	0.0020081199109388	-66.7750820216153	0.000238909665368139	-37.3522671959741	0.000526735099228199	-28.9437715686835	0.000966146746347129	-21.2333982177876	0.00123528883923768	-19.2188822436519	0.00222781973028443	-34.7133207817445	0.000951842701104567	-22.2405141385111	0.0011113010048782	-91.8770223919132	0.000441070248566382	-78.6580504151965	0.000625287075017824	-7.92667640580412	0.00609437777639136	-100.211729961643	7.49274420728588e-05	-0.177958093353579	0.0532865136730963	-9.09595918337002	0.0143484248368549
-9.39400739142898	0.00559123577637154	-338.596548046563	8.72428600705819e-05	-13.6789122720688	0.00238664168682745	-44.0309259043338	0.000861077285549516	-27.2772378991299	0.00125690325994525	-19.3026796053554	0.00226280307933467	2.15056287050289	0.0864462726174382	-0.0292026292272105	0.0486011652002847	-42.4762373825599	0.000400448669986898	-82.7481355459031	0.0001735136473029	-40.5793432098989	0.000663147174397057	-23.4995898440902	0.00266231025841829	-64.4645028518683	0.00029939340190706	-35.5257711193434	0.000697617939747534	-28.1884471312836	0.00115414890513452	-20.7079555103314	0.00147446294304465	-18.301022434296	0.00293616610778749	-32.5093354692425	0.00131279482950209	-21.7354023056229	0.0013101496787946	-88.38731371969	0.000556462117952048	-74.9165412319023	0.000822945383391203	-7.55601103093065	0.00795244163896995	-97.5039985047103	9.09615640333455e-05	2.63450880522268	0.0490867226241428	-7.02008709082164	0.0212504462184349
-8.98214764236513	0.00711210968246925	-330.896040839964	0.000101986892406361	-13.3225839663691	0.00284346713750585	-42.4577157804688	0.00106658246714062	-26.474683839414	0.00151759511622765	-17.8027490257749	0.00310711714707563	3.33797544416821	0.038124914563591	2.6524374614711	0.0450021594315216	-40.8369338259163	0.000503819487164508	-80.1412893112502	0.000212758592481815	-38.8351173854103	0.000844045836454493	-22.2127177405067	0.00349472981004983	-62.1539236821214	0.0003718443179545	-33.6992750427128	0.000911102919523522	-27.4331226938836	0.00138047595021853	-20.1825128028751	0.00174960711952444	-17.3831626249401	0.0038132912403999	-30.3053501567405	0.00177329522349626	-21.2302904727346	0.00153848249070421	-84.8976050474668	0.000698424210029629	-71.1750320486081	0.00106718127171439	-7.18534565605718	0.0102392548525319	-94.7962670477776	0.000109932651266351	5.44697570379895	0.0347447053004669	-4.94421499827326	0.0285669727590698
-8.57028789330129	0.00894109001512089	-323.195533633365	0.000118636175625066	-12.9662556606695	0.00336750720025167	-40.8845056566037	0.00130954868474745	-25.672129779698	0.00182558285766044	-16.3028184461943	0.00416418175705376	4.52538801783353	0.0138251092066384	5.3340775521694	0.0342300469179626	-39.1976302692728	0.000627755239123923	-77.5344430765972	0.000259620864423328	-37.0908915609218	0.00106546209698704	-20.9258456369232	0.00452471528635811	-59.8433445123744	0.000457832959339194	-31.8727789660822	0.00117386009507251	-26.6777982564837	0.0016411390565143	-19.6570700954189	0.0020642384278113	-16.4653028155842	0.00488184226473222	-28.1013648442386	0.00234702804296002	-20.7251786398463	0.0017973237402094	-81.4078963752436	0.000870315115868922	-67.4335228653139	0.00136402029773115	-6.81468028118371	0.0130471622508109	-92.0885355908449	0.00013201714747299	8.25944260237521	0.0194111015821448	-2.86834290572487	0.034922109603199
-8.15842814423745	0.0111127201964922	-315.495026426765	0.000137406583777662	-12.6099273549698	0.00396501352998543	-39.3112955327386	0.001594193242621	-24.869575719982	0.00218092356195878	-14.8028878666137	0.005449712531883	5.71280059149885	0.00655705726153764	8.01571764286771	0.0218363474928358	-37.5583267126293	0.000774852845089741	-74.9275968419443	0.000314438290021229	-35.3466657364332	0.0013293983717975	-19.6389735333396	0.00576260160468289	-57.5327653426274	0.000558986255461369	-30.0462828894515	0.00150091538795242	-25.9224738190838	0.0019392229002745	-19.1316273879627	0.00242197140920392	-15.5474430062283	0.00616282128066934	-25.8973795317366	0.00304505385256214	-20.2200668069581	0.00208925220811817	-77.9181877030204	0.00107326839936061	-63.6920136820197	0.00171894314414397	-6.44401490631024	0.0164655934271311	-89.3808041339122	0.000157561361789033	11.0719095009515	0.00923264001604733	-0.792470813176489	0.0388980062562236
-7.7465683951736	0.0136591581653867	-307.794519220166	0.000159260702605002	-12.2535990492701	0.004642357925728	-37.7380854088736	0.00192592222173324	-24.0670216602661	0.00258797945581538	-13.3029572870331	0.00696744295326994	6.90021316516417	0.00515165013128902	10.697357733566	0.0122194488673685	-35.9190231559858	0.000947743003680898	-72.3207506072914	0.000378066767710724	-33.6024399119446	0.00163999954852082	-18.3521014297561	0.00722178990729899	-55.2221861728805	0.000679646427341154	-28.2197868128209	0.00189334296920089	-25.1671493816838	0.00227802267130597	-18.6061846805064	0.00282651168218358	-14.6295831968724	0.00767421140731281	-23.6933942192346	0.00387630011484301	-19.7149549740698	0.00241691037111619	-74.4284790307972	0.00131017444523363	-59.9505044987255	0.00213649768910221	-6.07334953143677	0.0204887003048744	-86.6730726769795	0.000186926615756164	13.8843763995277	0.00456452387780704	1.28340127937189	0.0395648203847163
-7.33470864610976	0.0166352067364926	-300.094012013566	0.000183694626372734	-11.8972707435704	0.00540838006514255	-36.1648752850085	0.00231865253684946	-23.2644676005501	0.00305109347582218	-11.8030267074525	0.00872286764544625	8.08762573882949	0.00450227185584546	13.3789978242643	0.00653358759769321	-34.2797195993422	0.00115331120258794	-69.7139043726385	0.000451374897858287	-31.858214087456	0.00200093068602366	-17.0652293261726	0.0089087584338098	-52.9116070031335	0.000820930689137286	-26.3932907361902	0.00235457654933613	-24.4118249442839	0.00266086834337163	-18.0807419730502	0.00329654363794715	-13.7117233875166	0.00942947115125689	-21.4894089067327	0.00485141101907845	-19.2098431411815	0.00279682529677685	-70.938770358574	0.00158363688891588	-56.2089953154313	0.00261988178162445	-5.7026841565633	0.0251454894950689	-83.9653412200468	0.000220762864594948	16.696843298104	0.00320116890650082	3.35927337192028	0.036854439124706
-6.92284889704591	0.0200877187977546	-292.393504806967	0.000210880899905039	-11.5409424378708	0.00629677022681776	-34.5916651611434	0.00276700614032434	-22.4619135408342	0.00357454660042787	-10.3030961278719	0.0106548219451132	9.27503831249481	0.00364264542781849	16.0606379149626	0.00372770164716267	-32.6404160426987	0.00139272358590686	-67.1070581379856	0.000535234802117002	-30.1139882629675	0.00241517098833452	-15.7783572225891	0.0108212297668171	-50.6010278333865	0.00098304402676388	-24.5667946595596	0.00288775374857122	-23.656500506884	0.00309970396590517	-17.5552992655939	0.00382715348776745	-12.7938635781607	0.0114359391297421	-19.2854235942307	0.00594527868331224	-18.7047313082933	0.00322208439656333	-67.4490616863508	0.00189585303860937	-52.4674861321371	0.00317051084892532	-5.33201878168983	0.0304470866959878	-81.2576097631141	0.000260439929299248	19.5093101966803	0.00322541374855668	5.43514546446866	0.0315728903877806
-6.51098914798207	0.0239756639811384	-284.692997600367	0.000240991504035465	-11.1846141321711	0.00728981833063427	-33.0184550372784	0.00327388767819165	-21.6593594811182	0.0041767491333092	-8.80316554829136	0.012702163935516	10.4624508861601	0.00303737842634073	18.7422780056609	0.0024191704803974	-31.0011124860552	0.00166607948915689	-64.5002119033327	0.00063232848096501	-28.3697624384789	0.00288479992115803	-14.4914851190055	0.0129465375552562	-48.2904486636396	0.00116731513919115	-22.740298582929	0.00349399891488082	-22.901176069484	0.00359804284772759	-17.0298565581377	0.00441936089025517	-11.8760037688048	0.0137200639089356	-17.0814382817287	0.00713705304651252	-18.199619475405	0.00369426536891638	-63.9593530141276	0.00224848869790621	-48.7259769488429	0.00378803026957476	-4.96135340681636	0.0363829202302709	-78.5498783061814	0.000305417629835457	22.3217770952565	0.00350914813149703	7.51101755701704	0.0250496730120902
-6.09912939891823	0.0282919994631854	-276.992490393768	0.000274480752496501	-10.8282858264714	0.00839345377192042	-31.4452449134133	0.0038414871792187	-20.8568054214023	0.00485370621822719	-7.30323496871078	0.014788135974705	11.6498634598254	0.00283612793026086	21.4239180963592	0.0017834304438236	-29.3618089294116	0.00197493276701415	-61.8933656686797	0.000743336943880361	-26.6255366139903	0.00341111584254524	-13.204613015422	0.0152603215960891	-45.9798694938926	0.00137486051145403	-20.9138025062983	0.00417202604061473	-22.1458516320841	0.00415262838631146	-16.5044138506815	0.0050767661650527	-10.9581439594489	0.0162455752838656	-14.8774529692267	0.00839636060313908	-17.6945076425167	0.00421609745702914	-60.4696443419044	0.00264630744084662	-44.9844677655487	0.00447623600904508	-4.59068803194289	0.042917346083352	-75.8421468492486	0.000356095726318755	25.1342439938328	0.00350472354487604	9.58688964956543	0.0186247987822517
-5.68726964985438	0.0330157611884707	-269.291983187168	0.000312249616855304	-10.4719575207718	0.0096132424137585	-29.8720347895482	0.00447114667855391	-20.0542513616863	0.00560428092981421	-5.80330438913019	0.0168232899646785	12.8372760334908	0.00255636966876581	24.1055581870575	0.00149686066369234	-27.7225053727681	0.00232031945840551	-59.2865194340268	0.000867778352335538	-24.8813107895018	0.00400235168119571	-11.9177409118385	0.0177256818225672	-43.6692903241456	0.00160653585476382	-19.0873064296677	0.00491780139839132	-21.3905271946842	0.00476618054333117	-15.9789711432252	0.00580282744770618	-10.040284150093	0.0189736080853723	-12.6734676567248	0.00968414547922192	-17.1893958096285	0.00479035359200846	-56.9799356696812	0.00308941072701186	-41.2429585822545	0.00521656397969684	-4.22002265706942	0.0499869058542832	-73.134415392316	0.000412866604593396	27.946710892409	0.00315889828106524	11.6627617421138	0.0132373681624425
-5.27540990079054	0.0381108626558846	-261.591475980569	0.00035360849296555	-10.1156292150721	0.0109543494382549	-28.2988246656832	0.0051632288723253	-19.2516973019704	0.00643077831345016	-4.30337380954961	0.0187121956345648	14.0246886071561	0.00202575715520261	26.7871982777558	0.00144110274504214	-26.0832018161246	0.00270266802172698	-56.6796731993739	0.00100624506128416	-23.1370849650132	0.00464525558582396	-10.630868808255	0.0202948272173711	-41.3587111543987	0.00186288681559967	-17.2608103530371	0.00572428855645947	-20.6352027572842	0.0054411522897638	-15.453528435769	0.00661541405032688	-9.12242434073707	0.0218635458128893	-10.4694823442228	0.0109543967034585	-16.6842839767402	0.00544003159487685	-53.490226997458	0.00357164302027669	-37.5014493989603	0.00599715338653088	-3.84935728219595	0.057503697906973	-70.4266839353832	0.000476112439026216	30.7591777909853	0.00272604733058367	13.7386338346622	0.00927557376570536
-4.8635501517267	0.0435252760407089	-253.890968773969	0.000398696316519039	-9.7593009093724	0.0124518296388128	-26.7256145418181	0.00592282412418818	-18.4491432422544	0.00733484295430432	-2.80344322996903	0.0203614079675826	15.2121011808214	0.00175268583054209	29.4688383684542	0.00153412793899383	-24.4438982594811	0.00312171287361906	-54.072826964721	0.00115921226877141	-21.3928591405246	0.00533450931944475	-9.34399670467143	0.0228818655196937	-39.0481319846517	0.00214922221274828	-15.4343142764064	0.00658293184504507	-19.8798783198843	0.00618228583635882	-14.9280857283128	0.00751375247215422	-8.20456453138118	0.024863228310998	-8.26549703172081	0.0121566897296684	-16.1791721438519	0.00614933206667137	-50.0005183252348	0.00408993528648528	-33.7599402156661	0.00680303907683009	-3.47869190732248	0.0653435615240529	-67.7189524784505	0.000547532576141379	33.5716446895616	0.00241858010744279	15.8145059272106	0.00667368365516738
-4.45169040266285	0.0491906404372049	-246.19046156737	0.000447642292493381	-9.40297260367273	0.0140901480492427	-25.152404417953	0.00674677004341952	-17.6465891825385	0.00831739182507883	-1.30351265038844	0.0216878186144298	16.3995137544867	0.00200529678372572	32.1504784591525	0.00170106723262402	-22.8045947028375	0.00358071598286565	-51.4659807300681	0.00132702173732297	-19.648633316036	0.0060628952814264	-8.0571246010879	0.0254073408391001	-36.7375528149047	0.00245947799108836	-13.6078181997758	0.00747798040272143	-19.1245538824844	0.00700574455845726	-14.4026430208565	0.00849095705388269	-7.28670472202528	0.027909900012522	-6.06151171921884	0.0132393866403232	-15.6740603109637	0.00692015105745308	-46.5108096530116	0.00463996367607753	-30.0184310323719	0.00761647116062082	-3.10802653244901	0.073273854699455	-65.0112210215178	0.000627054450571403	36.3841115881378	0.00222323505117186	17.890378019759	0.0051249496860847
-4.03983065359901	0.0550251366899008	-238.489954360771	0.000501152685755696	-9.04664429797305	0.015861717063362	-23.579194294088	0.00762294898736155	-16.8440351228225	0.0093978616821535	0.196417929192137	0.0226264162039406	17.586926328152	0.00246015159936314	34.8321185498508	0.00190019998219889	-21.165291146194	0.00407408590595203	-48.8591344954151	0.00151171725735662	-17.9044074915475	0.00682133749161093	-6.77025249750437	0.0277903256706445	-34.4269736451578	0.00279231562391312	-11.7813221231452	0.00838642577633934	-18.3692294450844	0.00789576244985314	-13.8772003134003	0.00954839418552307	-6.36884491266938	0.0309317643977476	-3.85752640671686	0.0141532638607491	-15.1689484780754	0.00775416161486815	-43.0211009807883	0.00521613158802288	-26.2769218490777	0.00841740043100551	-2.73736115757554	0.0811026163885862	-62.3034895645851	0.000714235085022652	39.1965784867141	0.00204666828484256	19.9662501123073	0.00427552468289638
-3.62797090453517	0.0608832865312582	-230.789447154171	0.000559659032029599	-8.69031599227338	0.0177668985769367	-22.0059841702229	0.00854472451198079	-16.0414810631066	0.010554027438618	1.69634850877272	0.0231364945938471	18.7743389018174	0.00297003110412801	37.5137586405491	0.00213335246696738	-19.5259875895505	0.00459573245705287	-46.2522882607622	0.00171303933184287	-16.1601816670589	0.0075990045067334	-5.48338039392084	0.0299490570032765	-32.1163944754108	0.00314586098419306	-9.95482604651453	0.00928844321593119	-17.6139050076845	0.00885203572952988	-13.351757605944	0.0106869206853021	-5.45098510331349	0.0338501305151769	-1.65354109421489	0.0148552705819525	-14.6638366451871	0.00865499922526628	-39.5313923085651	0.00581157933843639	-22.5354126657835	0.00918411944890113	-2.36669578270208	0.0886233095111695	-59.5957581076524	0.000809277633408478	42.0090453852904	0.0019085428032346	22.0421222048557	0.00383564818680441
-3.21611115547132	0.0666366674099125	-223.088939947572	0.00062235522944523	-8.3339876865737	0.0198049590509452	-20.4327740463578	0.00950393936645598	-15.2389270033906	0.0117816045815693	3.1962790883533	0.0232054830733905	19.9617514754827	0.00366705493834779	40.1953987312474	0.00241032007596293	-17.886684032907	0.00514097651513733	-43.6454420261093	0.00192868465443452	-14.4159558425703	0.00838347474798969	-4.19650829033731	0.0318051254717913	-29.8058153056638	0.00351768280146253	-8.1283299698839	0.0101629711373135	-16.8585805702846	0.00987360949479598	-12.8263148984878	0.0119165904970596	-4.53312529395759	0.036566174137605	0.550444218287083	0.0152829937041268	-14.1587248122988	0.00964232812844133	-36.0416836363419	0.00641811666981792	-18.7939034824893	0.0098940459627466	-1.99603040782861	0.0956225694333113	-56.8880266507197	0.000912334358283572	44.8215122838666	0.00188627826238224	24.1179942974041	0.00360436783785211
-2.80425140640748	0.0721583330384251	-215.388432740972	0.00068925584374592	-7.97765938087403	0.0219906949154269	-18.8595639224928	0.0104909562842205	-14.4363729436747	0.0130756354161275	4.69620966793389	0.0228191653712432	21.149164049148	0.00419869544056145	42.8770388219457	0.00269043664412131	-16.2473804762634	0.0057042613886926	-41.0385957914564	0.00215792196112133	-12.6717300180817	0.00915861926472359	-2.90963618675379	0.0332877161299091	-27.4952361359169	0.00390479283370277	-6.30183389325326	0.0109885320130809	-16.1032561328846	0.0109588559296328	-12.3008721910316	0.0132410126757627	-3.6152654846017	0.0389636655397995	2.75442953078906	0.0154417914787791	-13.6536129794106	0.0106958832298473	-32.5519749641187	0.00702292154022353	-15.0523942991951	0.0105132460156201	-1.62536503295514	0.101888742193455	-54.180295193787	0.00102368901127284	47.6339791824429	0.00194380266099877	26.1938663899525	0.00345014462071461
-2.39239165734364	0.0773187228291077	-207.687925534373	0.000760354623420084	-7.62133107517435	0.0243204575451791	-17.2863537986277	0.0114947200427797	-13.6338188839587	0.014429946006359	6.19614024751447	0.0220569021426296	22.3365766228133	0.0039959651495079	45.558678912644	0.00286971400155962	-14.6080769196199	0.00627921924478611	-38.4317495568035	0.00239977958264175	-10.9275041935932	0.00990448099571528	-1.62276408317026	0.034337665118489	-25.1846569661699	0.00430408941643076	-4.47533781662263	0.0117441074156167	-15.3479316954847	0.0121167509479899	-11.7754294835753	0.0146421617442374	-2.6974056752458	0.0409869888676521	4.95841484329104	0.0153354292726726	-13.1485011465223	0.0118150841989279	-29.0622662918955	0.00761387586828927	-11.3108851159009	0.0110209659981734	-1.25469965808167	0.107220905739739	-51.4725637368543	0.00114522869532852	50.4464460810191	0.00192954122412031	28.2697384825009	0.0033037293798925
-1.98053190827979	0.0819897986798165	-199.987418327773	0.000836424324411895	-7.26500276947468	0.0267648582622823	-15.7131436747627	0.0124998419330285	-12.8312648242428	0.0158390189636976	7.69607082709505	0.0209986155961572	23.5239891964786	0.00331398012319572	48.2403190033423	0.00286004887632585	-12.9687733629764	0.00685875702273708	-35.8249033221506	0.00265304201950502	-9.1832783691046	0.0106065831687472	-0.33589197958673	0.0349110918692859	-22.8740777964229	0.0047101094348944	-2.64884173999199	0.0124100306100657	-14.5926072580848	0.0133336810734141	-11.2499867761191	0.0161165229518124	-1.7795458658899	0.0425715790011406	7.16240015579301	0.0149788348328032	-12.643389313634	0.0129989388133761	-25.5725576196723	0.0081797739379663	-7.56937593260672	0.0114044978707207	-0.884034283208196	0.111438055541959	-48.7648322799216	0.00127469163378352	53.2589129795954	0.00172941588269647	30.3456105750493	0.00312365764651379
-1.56867215921595	0.0860493402740801	-192.286911121174	0.000917092714395105	-6.90867446377501	0.0293146570112655	-14.1399335508976	0.0134876081621986	-12.0287107645268	0.0172960041410799	9.19600140667563	0.0197228730748781	24.711401770144	0.00269466566229375	50.9219590940406	0.0026881345580409	-11.3294698063329	0.00743320076135826	-33.2180570874976	0.00291701044607498	-7.43905254461603	0.0112501660509734	0.9509801239968	0.0349201013051174	-20.563498626676	0.00511630785823296	-0.822345663361361	0.0129688588106579	-13.8372828206848	0.0145989826843116	-10.7245440686629	0.0176597749457642	-0.861686056534008	0.0436663969186139	9.36638546829498	0.014399343245625	-12.1382774807458	0.014249875051633	-22.0828489474491	0.00870928804737249	-3.82786674931252	0.0116510095988212	-0.513368908334728	0.11419778958686	-46.0571008229889	0.00141182566243534	56.0713798781717	0.00136707144863039	32.4214826675976	0.00288851961541465
-1.1568124101521	0.0893781121188517	-184.586403914574	0.00100155859804209	-6.55234615807533	0.0319591171590702	-12.5667234270325	0.0144430466032061	-11.2261567048109	0.0187778351846942	10.6959319862562	0.018310043409593	25.8988143438093	0.00218047906124906	53.6035991847389	0.00246758100190163	-9.69016624968933	0.00799184825929365	-30.6112108528447	0.00318919752735089	-5.69482672012745	0.0118214615207957	2.23785222758033	0.034419786535216	-18.252919456929	0.0055174700833684	1.00415041326927	0.0133899711829047	-13.0819583832849	0.0159062602906534	-10.1991013612066	0.0192696463425161	0.0561737528218877	0.0442363442149303	11.570370780797	0.0136340915516926	-11.6331656478575	0.0155766534105953	-18.5931402752259	0.00919125673187226	-0.0863575660183216	0.0117522390313115	-0.142703533461258	0.115529846417785	-43.3493693660562	0.00155629654395748	58.8838467767479	0.000968184838578219	34.497354760146	0.00259452571557917
-0.744952661088261	0.0917304784760863	-176.885896707975	0.00108962304189954	-6.19601785237566	0.0346883673151989	-10.9935133031675	0.0153510591905154	-10.4236026450949	0.0202717209982112	12.1958625658368	0.0168356877527299	27.0862269174746	0.00167686187353858	56.2852392754372	0.00224803462969746	-8.0508626930458	0.00852664231927571	-28.0043646181918	0.00346601218759731	-3.95060089563889	0.0123081478027419	3.52472433116385	0.0334471543569895	-15.942340287182	0.0059082073623413	2.83064648989991	0.0136735173095474	-12.326633945885	0.0172483231446466	-9.67365865375038	0.0209466135339303	0.974033562177784	0.0442639683075277	13.7743560932989	0.0127268270415723	-11.1280538149692	0.0169578001617362	-15.1034316030027	0.00961497978801483	3.65515161727588	0.0117048858313704	0.227961841412212	0.115427957267029	-40.6416379091235	0.00170768722427619	61.6963136753242	0.000680577723877864	36.5732268526944	0.00225345123288459
-0.333092912024417	0.0931686370161287	-169.185389501375	0.00118105868481949	-5.83968954667598	0.0374935100013684	-9.42030317930239	0.0161966731947781	-9.62104858537897	0.0217639832223747	13.6957931454174	0.0153654955587092	28.2736394911399	0.00140646709341161	58.9668793661355	0.00196663381061568	-6.41155913640227	0.00902946091055767	-25.3975183835389	0.00374503725108694	-2.20637507115031	0.0126997705908653	4.81159643474738	0.0320468621311025	-13.6317611174351	0.00628305358996088	4.65714256653055	0.0138199188873073	-11.571309508485	0.0186182348553438	-9.14821594629414	0.0226655799007218	1.89189337153368	0.0437503869787474	15.9783414058009	0.0117244477951037	-10.622941982081	0.0183889325200621	-11.6137229307795	0.00996688768411754	7.39666080057007	0.0115107790508416	0.598627216285681	0.113904759068404	-37.9339064521908	0.00186627912394728	64.5087805739005	0.000590765162177709	38.6490989452428	0.00188838572483688
0.0787668370394261	0.0936579281981225	-161.484882294776	0.00127624101061272	-5.48336124097631	0.0403348553288231	-7.84709305543733	0.0169653368748407	-8.81849452566302	0.0232401526227501	15.195723724998	0.0139520569271426	29.4610520648052	0.00167870512444868	61.6485194568338	0.00158650491875615	-4.77225557975875	0.00949261183850513	-22.790672148886	0.00402370557017029	-0.462149246661738	0.0129881222670306	6.09846853833091	0.0302784051637128	-11.3211819476881	0.00663656579001576	6.48363864316118	0.0138301389445123	-10.8159850710851	0.0200032187042556	-8.6227732388379	0.0244169226972735	2.80975318088958	0.0427153744953683	18.1823267183029	0.0106735944360057	-10.1178301491927	0.0198651742154879	-8.12401425855629	0.0102281012425248	11.1381699838643	0.0111768124824611	0.969292591159151	0.111020342084133	-35.2261749952581	0.00203095145436644	67.3212474724767	0.000659854268349723	40.7249710377912	0.00152761196112365
0.49062658610327	0.09318968452013	-153.784375088177	0.0013740959756025	-5.12703293527663	0.0431929544939326	-6.27388293157227	0.0176387798614079	-8.01594046594707	0.0246794060666067	16.6956543045786	0.0126334995376651	30.6484646384706	0.00228851875439478	64.3301595475321	0.00119236308700187	-3.13295202311522	0.00990901685507601	-20.1838259142331	0.00429932540313542	1.28207657782684	0.0131488570468376	7.38534064191444	0.028212500288899	-9.01060277794113	0.00695843300492911	8.31013471979182	0.0137093314630299	-10.0606606336852	0.02138719281759	-8.09733053138166	0.0261902872583472	3.72761299024547	0.0411355679085728	20.3863120308049	0.00961758895161447	-9.61271831630443	0.0213839223078945	-4.63430558633308	0.0104030962943959	14.8796791671585	0.0107092679157454	1.33995796603262	0.10687891681697	-32.5184435383254	0.00220003945577842	70.133714371053	0.000746552221737224	42.8008431303396	0.00119847168882275
0.902486335167113	0.0917812584124555	-146.083867881577	0.00147392665823132	-4.77070462957696	0.0460473122651274	-4.7006728077072	0.018186870943821	-7.21338640623112	0.0260548805419375	18.1955848841591	0.0114337908679835	31.8358772121359	0.00269128875703696	67.0117996382304	0.000916829550155563	-1.4936484664717	0.010272387643055	-17.5769796795801	0.00456824346043406	3.02630240231541	0.0131976824611028	8.67221274549797	0.0259270572802902	-6.70002360819417	0.00724447231094863	10.1366307964225	0.0134664459033361	-9.30533619628523	0.0227589850657677	-7.57188782392543	0.0279746007664717	4.64547279960137	0.0391496376382315	22.5902973433068	0.00859936371691918	-9.10760648341617	0.0229386381865473	-1.14459691410987	0.0104880093801167	18.6211883504527	0.0101228799968188	1.71062334090609	0.101623644844524	-29.8107120813927	0.00237265533434541	72.9461812696292	0.000741190850273781	44.876715222888	0.000922902545411846
1.31434608423096	0.0894752263638844	-138.383360674978	0.00157529036290829	-4.41437632387728	0.0488764442964745	-3.12746268384213	0.01861626253537	-6.41083234651516	0.027356057423469	19.6955154637397	0.0103643328869876	33.0232897858012	0.00272704170267274	69.6934397289287	0.000810143602199945	0.145655090171829	0.0105690606863459	-14.9701334449272	0.00482566720528372	4.77052822680398	0.0131382952380108	9.95908484908149	0.0235029714845403	-4.3894444384472	0.00749250344179943	11.9631268730531	0.013113690377974	-8.55001175888529	0.0241070469595145	-7.04644511646919	0.0297505435400683	5.56333260895726	0.0368318385437504	24.7942826558088	0.00765053016142341	-8.6024946505279	0.0245118854441459	2.34511175811333	0.0104809843631693	22.3626975337469	0.00945189415171785	2.08128871577956	0.0954298460651427	-27.1029806244599	0.00254784653030686	75.7586481682055	0.000673029736236478	46.9525873154363	0.000715297218007781
1.7262058332948	0.08633779896629	-130.682853468378	0.00167771821000486	-4.05804801817761	0.0516359245928434	-1.55425255997707	0.0189198139740218	-5.60827828679921	0.0285674412256461	21.1954460433203	0.00943457773307856	34.2107023594665	0.00258297971457827	72.375079819627	0.000808429430778285	1.78495864681535	0.010798087634234	-12.3632872102743	0.00506980338852236	6.51475405129256	0.012975850749104	11.245956952665	0.0210199748041554	-2.07886526870023	0.00769917558233513	13.7896229496837	0.0126658818374782	-7.79468732148536	0.0254195022000593	-6.52100240901295	0.0315007006427259	6.48119241831316	0.0342598828741152	26.9982679683108	0.0067876827747917	-8.09738281763963	0.0260954675500366	5.83482043033653	0.01038221382249	26.1042067170411	0.00871828959828801	2.45195409065303	0.0884532775616405	-24.3952491675272	0.00272459945878166	78.5711150667818	0.000657187423971491	49.0284594079847	0.000582369981647044
2.13806558235864	0.0824141931753838	-122.982346261779	0.00178053051215546	-3.70171971247793	0.0543007646477705	0.0189575638880015	0.0190926251641318	-4.80572422708326	0.0296740972016701	22.6953766229009	0.00863310000287845	35.3981149331318	0.00241328384718579	75.0567199103254	0.000806505825509405	3.42426220345888	0.0109618419514873	-9.75644097562137	0.00529800765327032	8.25897987578113	0.0127179251672614	12.5328290562485	0.0185664665169264	0.231713901046732	0.00786185400738764	15.6161190263144	0.0121374256537619	-7.03936288408542	0.0266667385492564	-5.99555970155671	0.0332114828095224	7.39905222766906	0.0315139769228345	29.2022532808127	0.0060211862019483	-7.59227098475136	0.0276808285092256	9.32452910255975	0.0101939355991551	29.8457159003353	0.0079443977626192	2.8226194655265	0.0809855284727587	-21.6875177105945	0.00290143025376019	81.383581965358	0.000755297970270023	51.1043315005331	0.000524191176179276
2.54992533142249	0.0778249912470002	-115.281839055179	0.0018827444279923	-3.34539140677826	0.0568503668145852	1.59216768775306	0.01913212867455	-4.00317016736731	0.0306618022921816	24.1953072024815	0.00794250627795635	36.5855275067971	0.00228074852544372	77.7383600010237	0.000743531883202514	5.06356576010241	0.0110600025329908	-7.14959474096845	0.00550779360103711	10.0032057002697	0.0123741964202238	13.8197011598321	0.0162116312245761	2.5422930707937	0.00797867202836199	17.442615102945	0.0115460801069273	-6.28403844668549	0.0278420808007836	-5.47011699410047	0.0348690651426815	8.31691203702495	0.0286734115530461	31.4062385933147	0.00535476106322646	-7.08715915186309	0.0292560238930236	12.814237774783	0.00991860157245478	33.5872250836295	0.00715197248318688	3.19328484039997	0.0732847280828539	-18.9797862536618	0.00307671125338283	84.1960488639343	0.000922843938467249	53.1802035930815	0.000535416954081608
2.96178508048633	0.0727730336774972	-107.58133184858	0.00198375012035788	-2.98906310107859	0.0592613090227001	3.16537781161813	0.0190381517705341	-3.20061610765136	0.0314936220005379	25.6952377820621	0.00734930598998745	37.7729400804625	0.00216985157120056	80.420000091722	0.000640167966483497	6.70286931674593	0.0110935396720233	-4.54274850631555	0.00569686457073246	11.7474315247583	0.0119560713762758	15.1065732634156	0.0140031793555822	4.85287224054066	0.00804817970044868	19.2691111795756	0.0109182401841494	-5.52871400928556	0.0289359516793191	-4.94467428664424	0.0364595177101319	9.23477184638084	0.0258134414661596	33.6102239058167	0.00478672008733299	-6.58204731897483	0.0308024889821485	16.3039464470062	0.00955324855135806	37.3287342669237	0.00636136064156244	3.56395021527344	0.0655491438460758	-16.2720547967291	0.00324926910251698	87.0085157625106	0.00107588739899053	55.2560756856299	0.0006059584137359
3.37364482955017	0.0673861995329715	-99.8808246419804	0.00208293838330374	-2.63273479537891	0.0615105783925034	4.7385879354832	0.0187982510596451	-2.39806204793541	0.0321601235687517	27.1951683616426	0.00683961028072638	38.9603526541278	0.00207784407623872	83.1016401824203	0.000580002946949103	8.34217287338946	0.0110646565362809	-1.93590227166263	0.00586143848522412	13.4916573492469	0.0114731739331974	16.3934453669991	0.0119765452871085	7.16345141028764	0.00806124709912923	21.0956072562063	0.0102705683291073	-4.77338957188562	0.0299371810343664	-4.419231579188	0.0379449332280783	10.1526316557367	0.0230025624664113	35.8142092183187	0.00431128769663998	-6.07693548608656	0.0323121106555149	19.7936551192294	0.00912158845335738	41.0702434502179	0.00559079829789643	3.93461559014691	0.0579574664475597	-13.5643233397964	0.00341793395778777	89.8209826610868	0.00115796945699942	57.3319477781782	0.000721000705600604
3.78550457861402	0.0617915729932121	-92.1803174353809	0.00217961194896043	-2.27640648967924	0.0635430701313007	6.31179805934826	0.018423725906496	-1.59550798821946	0.0326674209054494	28.6950989412232	0.00639999957279439	40.1477652277931	0.00213628437284913	85.7832802731186	0.000647841928236134	9.98147643003299	0.0109767079649529	0.670943962990293	0.00599647864824888	15.2358831737354	0.0109414655667505	17.6803174705827	0.0101549783324539	9.47403058003461	0.00802908695444929	22.9221033328369	0.00961827566365508	-4.01806513448569	0.0308351354970389	-3.89378887173176	0.039316698722448	11.0704914650926	0.020315335768761	38.0181945308207	0.00391988106793796	-5.57182365319829	0.033774830882216	23.2833637914526	0.00863368585644147	44.8117526335121	0.00485585460935788	4.30528096502038	0.0506639169277	-10.8565918828637	0.00358154552171914	92.6334495596631	0.00113150415309097	59.4078198707266	0.00086129019175711
4.19736432767786	0.0561116027933448	-84.4798102287814	0.00227171795101799	-1.92007818397956	0.0653249317678072	7.88500818321332	0.0179361236582716	-0.792953928503504	0.0330091762193989	30.1950295208038	0.00601809010129618	41.3351778014584	0.00236794972688261	88.4649203638169	0.000856357367844917	11.6207799866765	0.0108279926468827	3.27779019764321	0.00610500904861657	16.980108998224	0.0103811383381152	18.9671895741662	0.00855034487431188	11.7846097497816	0.00795395355393328	24.7485994094675	0.0089747866120256	-3.26274069708576	0.0316035006881242	-3.36834616427552	0.0405694857460046	11.9883512744485	0.0178056774508846	40.2221798433226	0.00360226106159913	-5.06671182031002	0.0351805898162703	26.7730724636758	0.00810030921318216	48.5532618168063	0.00417787998731698	4.67594633989385	0.0437948460198456	-8.14886042593101	0.00373808407028551	95.4459164582394	0.000969117864827949	61.483691963275	0.001005245888044
4.60922407674171	0.0504606635885583	-76.779303022182	0.00235944461231647	-1.56374987827989	0.0668674270588371	9.45821830707839	0.0173461324207998	0.0096001312124514	0.0331809150239281	31.6949601003844	0.00568289279308263	42.5225903751237	0.00254449321533498	91.1465604545152	0.00111701784821067	13.26008354332	0.0106293087216551	5.88463643229613	0.00618634204742268	18.7243348227126	0.00980505948391842	20.2540616777497	0.0071643782726137	14.0951889195285	0.00783875523395675	26.5750954860982	0.00835151391554067	-2.50741625968582	0.0322246146639961	-2.84290345681928	0.0416916001015748	12.9062110838044	0.0154958670871027	42.4261651558246	0.00334749327299994	-4.56159998742175	0.036505920547582	30.262781135899	0.00753263290021791	52.2947710001005	0.0035592077228587	5.04661171476731	0.0374468348360377	-5.4411289689983	0.00388544457632089	98.2583833568156	0.000705300624395224	63.5595640558234	0.00113370724063177
5.02108382580555	0.0449420743465191	-69.0787958155826	0.00244218398646516	-1.20742157258021	0.0681550596672601	11.0314284309435	0.0166658189702014	0.812154190928396	0.0331800816990234	33.194890679965	0.00538503545285102	43.7100029487891	0.00242956007079001	93.8282005452135	0.00129370338634876	14.8993870999636	0.0103907619903214	8.49148266694905	0.00624014340629616	20.4685606472011	0.00922510971782137	21.5409337813332	0.00599025441427265	16.4057680892755	0.00768697376959692	28.4015915627288	0.00775773789279518	-1.75209182228589	0.0327110571520686	-2.31746074936304	0.042672100130815	13.8240708931603	0.0134047992352888	44.6301504683266	0.00314678075976015	-4.05648815453349	0.0377316233973591	33.7524898081222	0.00694194433225675	56.0362801833947	0.00300359207309837	5.41727708964078	0.0317190882298207	-2.73339751206559	0.00402374936955753	101.070850255392	0.000453505781360394	65.6354361483718	0.0012358718607065
5.43294357486939	0.0396870619775284	-61.3782886089831	0.00251934304761268	-0.851093266880538	0.0691742210481659	12.6046385548085	0.0159083533120986	1.61470825064435	0.0329704807589799	34.6948212595455	0.00511689104217619	44.8974155224544	0.00196005530357231	96.5098406359118	0.00130412000830353	16.5386906566071	0.010118986128365	11.098328901602	0.00626643179923128	22.2127864716897	0.00865192668255747	22.8278058849168	0.005015982775062	18.7163472590225	0.00750257857934214	30.2280876393594	0.00720058196560704	-0.996767384885953	0.0330578444692731	-1.79201804190681	0.0434745423905218	14.7419307025162	0.0115414541720284	46.8341357808285	0.00298870489482453	-3.55137632164522	0.0388615912366282	37.2421984803454	0.00633935774177547	59.7777893666889	0.00251245192590818	5.78794246451425	0.026682909713479	-0.0256660551328878	0.00415212209597335	103.883317153968	0.000319581279776271	67.7113082409202	0.00131236836600949
5.84480332393324	0.0347601956230631	-53.6777814023836	0.00258977414566773	-0.494764961180863	0.0698974684360857	14.1778486786736	0.0150877230954624	2.4172623103603	0.0325847368885875	36.1947518391261	0.00487262652537617	46.0848280961197	0.00130342087616685	99.1914807266101	0.00117724326488409	18.1779942132506	0.00982069800525605	13.7051751362549	0.00626430516882013	23.9570122961783	0.00809470612997965	24.1146779885003	0.00424132339477964	21.0269264287694	0.00728812491045797	32.0545837159901	0.00669012552221066	-0.241442947486021	0.033261207542417	-1.26657533445057	0.0440871397305023	15.6597905118721	0.00990613058391859	49.0381210933305	0.00286084856585557	-3.04626448875695	0.0398873642455745	40.7319071525686	0.00573798604730082	63.519298549983	0.00208490496604909	6.15860783938772	0.0222711656148792	2.68206540179982	0.00426976813133673	106.695784052544	0.000314165864527235	69.7871803334686	0.00137588798229426
6.25666307299708	0.0301962375545509	-45.9772741957842	0.00265125539418494	-0.138436655481188	0.0702572833199711	15.7510588025386	0.0142131409809577	3.21981637007625	0.0320381577162749	37.6946824187067	0.00464901752922311	47.272240669785	0.000807030420135648	101.873120817308	0.00101472182546423	19.8172977698941	0.00950254291939669	16.3120213709078	0.00623119395666915	25.7012381206669	0.00756106196159981	25.4015500920838	0.00361701452872701	23.3375055985164	0.00704901497204257	33.8810797926207	0.0062263647439471	0.513881489913913	0.0333178952645018	-0.741132626994329	0.0445278719768302	16.577650321228	0.00849185198077958	51.2421064058325	0.00275548074560793	-2.54115265586868	0.0408009236205858	44.2216158247918	0.00514912671285314	67.2608077332772	0.00171818680077601	6.52927321426119	0.0184613547092872	5.38979685873252	0.00437597891714493	109.508250951121	0.000372005353126906	71.8630524260169	0.00143973596448774
6.66852282206092	0.0260251157051922	-38.2767669891848	0.00270504379362177	0.217891650218485	0.070321193146285	17.3242689264037	0.0133113051179781	4.0223704297922	0.031338942974977	39.1946129982873	0.00444360717059148	48.4596532434503	0.000702478495902035	104.554760908007	0.000905831144217325	21.4566013265377	0.00917094937018938	18.9188676055607	0.0061738552949824	27.4454639451554	0.00706218103275716	26.6884221956673	0.00312039947422004	25.6480847682634	0.00679367764381649	35.7075758692513	0.00580801670328609	1.26920592731385	0.0331861615156501	-0.215689919538093	0.0447928248840688	17.4955101305839	0.00728587150320659	53.4460917183345	0.00266603962334055	-2.03604082298041	0.0415697616732049	47.711324497015	0.00458060013788093	71.0023169165714	0.00140808505243246	6.89993858913466	0.0152166244292325	8.09752831566523	0.00446714900333534	112.320717849697	0.000435615763215361	73.9389245185653	0.00151044738381672
7.08038257112477	0.022262624683902	-30.5762597825853	0.00275074226618087	0.574219955918162	0.0700897637236087	18.8974790502688	0.0123966281515289	4.82492448950816	0.0304968772108692	40.6945435778679	0.0042544273542908	49.6470658171157	0.000893379507719701	107.236400998705	0.000883345207422871	23.0959048831812	0.00883200321921154	21.5257138402136	0.00609396840211643	29.189689769644	0.00659875958980473	27.9752942992509	0.00272954026654713	27.9586639380103	0.00652674990307037	37.534071945882	0.00543422808586517	2.02453036471378	0.032910714482176	0.309752787918146	0.0448793913330736	18.4133699399398	0.0062761546167233	55.6500770308364	0.00258712540511589	-1.53092899009215	0.0421879455406464	51.2010331692382	0.00403900418586706	74.7438260998656	0.00114936958730891	7.27060396400813	0.0124897798395307	10.8052597725979	0.00454499988317705	115.133184748273	0.000502089520728317	76.0147966111137	0.00158471106083012
7.49224232018861	0.0189118747304659	-22.8757525759858	0.00278799121177387	0.930548261617835	0.069565949107123	20.4706891741338	0.0114818372712329	5.62747854922411	0.0295228063078288	42.1944741574485	0.00408134668825474	50.834478390781	0.00118990901809792	109.918041089403	0.000937905361087604	24.7352084398247	0.00849313072685263	24.1325600748666	0.00599341608937623	30.9339155941326	0.00617153100068773	29.2621664028344	0.00242396949665751	30.2692431077573	0.00625265990384168	39.3605680225126	0.00510311019994343	2.77985480211372	0.0324955800348161	0.835195495374382	0.0447701267382621	19.3312297492957	0.00545455402440871	57.8540623433384	0.0025144673648018	-1.02581715720388	0.0426698251526789	54.6907418414614	0.00352967975848641	78.4853352831598	0.000939710154428184	7.6412693388816	0.01022702993939	13.5129912295306	0.00460987939368821	117.945651646849	0.000605270362247272	78.0906687036621	0.00165094075913706
7.90410206925245	0.015964951287664	-15.1752453693864	0.00281519709748173	1.28687656731751	0.0687550781017765	22.0438992979989	0.0105786154192939	6.43003260894006	0.0284055236201694	43.694404737029	0.00392444805570744	52.0218909644463	0.00162435200814532	112.599681180102	0.0010386795925243	26.3745119964683	0.00815915410624884	26.7394063095195	0.00587425483842405	32.6781414186212	0.00578085682174265	30.5490385064179	0.00218521599874367	32.5798222775043	0.00597555813745481	41.1870640991432	0.00481196899416735	3.53517923951365	0.0319459551008499	1.36063820283062	0.0444446730271313	20.2490895586516	0.00477578940425831	60.0580476558404	0.00244487079971759	-0.52070532431561	0.0430119053665375	58.1804505136846	0.00305670464775796	82.226844466454	0.000770238550807649	8.01193471375507	0.00837137599162244	16.2207226864634	0.00466167814203781	120.758118545426	0.000767634169051975	80.1665407962105	0.00169435252052712
8.3159618183163	0.013410631066668	-7.47473816278693	0.00283130998100767	1.64320487301718	0.0675982318117116	23.617109421864	0.00969745676397912	7.23258666865601	0.0271942280321486	45.1943353166096	0.00378362134468328	53.2093035381116	0.00229797291484737	115.2813212708	0.00113318336957666	28.0138155531118	0.00783376685379057	29.3462525441724	0.0057382845944704	34.4223672431097	0.00542605334189109	31.8359106100015	0.00199712889070344	34.8904014472513	0.00569925527520431	43.0135601757739	0.00455752300212547	4.29050367691359	0.0312681706698899	1.88608091028686	0.0439470683937687	21.1669493680075	0.00421938531003135	62.2620329683424	0.0023761456467664	-0.0155934914273423	0.0432114350869469	61.6701591859078	0.00262291517276635	85.9683536497482	0.000632349209330809	8.38260008862854	0.00686857173217056	18.9284541433961	0.00470038913220466	123.570585444002	0.00096486178684449	82.2424128887588	0.0017033629080058
8.72782156738014	0.0112682912136918	0.225769043812534	0.00283813737045566	1.99953317871686	0.0661745753859445	25.190319545729	0.0088499971155588	8.03514072837196	0.0259042822726429	46.6942658961902	0.00365825077369473	54.3967161117769	0.00292866513074841	117.962961361498	0.00115771184775955	29.6531191097553	0.00751999377241183	31.9530987788253	0.00558622667561926	36.1665930675983	0.00510558182429299	33.122782713585	0.00184602677349363	37.2009806169982	0.00542845230414439	44.8400562524045	0.0043361059799386	5.04582811431352	0.0304514193258517	2.4115236177431	0.0432831835667389	22.0848091773634	0.00376606957793649	64.4660182808443	0.00230701606618141	0.489518341460926	0.0432343720487659	65.1598678581311	0.00223702728059721	89.7098628330424	0.000520777309092171	8.75326546350201	0.00569318738112738	21.6361856003288	0.00472513630604618	126.383052342578	0.00113906788373556	84.3182849813072	0.0016751763121179
9.13968131644399	0.00944416397535639	7.92627625041195	0.00283565002863997	2.35586148441653	0.0645117404208126	26.7635296695941	0.00804969505364053	8.83769478808792	0.0245512538614782	48.1941964757708	0.00354703272141005	55.5841286854423	0.0029089496398907	120.644601452197	0.00107933125932546	31.2924226663988	0.00722020552730994	34.5599450134782	0.00542394890909778	37.9108188920869	0.0048172402176764	34.4096548171685	0.00172107820362035	39.5115597867452	0.00516626649270372	46.6665523290351	0.00414462211184369	5.80115255171345	0.0295168896271985	2.93696632519934	0.0424600522868041	23.0026689867193	0.00339817960621937	66.6700035933463	0.00223699635890379	0.994630174349194	0.0430956485653266	68.6495765303543	0.00189292565400584	93.4513720163366	0.000430808295101964	9.12393083837548	0.0047457825249919	24.3439170572615	0.0047347196772087	129.195519241154	0.00124158361821156	86.3941570738556	0.0016185026711032
9.55154106550783	0.00790502077673942	15.6267834570114	0.00282386527812526	2.71218979011621	0.062627531578362	28.3367397934592	0.00729632702372561	9.64024884780387	0.0231507700418549	49.6941270553514	0.00344794091284948	56.7715412591076	0.0021146523961693	123.326241542895	0.000933972600036134	32.9317262230424	0.00693614447208239	37.1667912481311	0.00525375092099914	39.6550447165754	0.00455971134556269	35.696526920752	0.00161379857294114	41.8221389564921	0.00491440814952379	48.4930484056658	0.00398057958728752	6.55647698911338	0.0284893518962496	3.46240903265557	0.0414827342243924	23.9205287960752	0.0030999138529493	68.8739889058483	0.0021663776401644	1.49974200723746	0.0428149808210269	72.1392852025775	0.00158859113392312	97.1928811996308	0.000358327365185416	9.49459621324895	0.00398473506647272	27.0516485141942	0.00473222193146883	132.007986139731	0.00124722409370249	88.470029166404	0.00155175727428297
9.96340081457167	0.00661744926035832	23.3272906636109	0.00280109686556712	3.06851809581588	0.0605411932956011	29.9099499173242	0.00659326277528366	10.4428029075198	0.0217177482778299	51.194057634932	0.00335833532477352	57.9589538327729	0.00124980057560728	126.007881633593	0.000812706323550156	34.5710297796859	0.00667120311542491	39.7736374827841	0.00507785080319841	41.399270541064	0.00433107093204039	36.9833990243356	0.00151551703578548	44.1327181262391	0.00467440894662608	50.3195444822964	0.00383682435610558	7.31180142651332	0.0273799496463845	3.98785174011181	0.0403300719536762	24.8383886054311	0.00285744890704188	71.0779742183502	0.00209610901056142	2.00485384012573	0.0423952699648049	75.6289938748007	0.00132228338756516	100.934390382925	0.000299833105040892	9.86526158812242	0.0033742558260927	29.7593799711269	0.00471815164851528	134.820453038307	0.00116729582358926	90.5459012589524	0.0014965812858654
10.3752605636355	0.00554884469637254	31.0277978702103	0.00276807695019236	3.42484640151556	0.0582496266264641	31.4831600411893	0.0059426136835106	11.2453569672358	0.0202719424830243	52.6939882145126	0.00327519136010768	59.1463664064382	0.000978802186710968	128.689521724291	0.000796099686644225	36.2103333363294	0.00642492911442226	42.380483717437	0.0048983638183224	43.1434963655526	0.00412457921426851	38.2702711279191	0.00142230432907785	46.4432972959861	0.00444737478254548	52.1460405589271	0.00371004033198114	8.06712586391325	0.0262001992822218	4.51329444756805	0.0390575688809113	25.756248414787	0.00265894317585287	73.2819595308522	0.00202728535850902	2.509965673014	0.0418401553635832	79.1187025470239	0.00109175366906548	104.675899566219	0.000252421285105258	10.2359269629959	0.00288421826703013	32.4671114280596	0.00469307939524448	137.632919936883	0.00108780848480656	92.6217733515008	0.00146895006361568
10.7871203126994	0.00466820927847964	38.7283050768098	0.00272654227107251	3.78117470721523	0.0557942376145882	33.0563701650544	0.0053453294392181	12.0479110269517	0.0188331125553122	54.1939187940931	0.00319541565607217	60.3337789801035	0.00124426904898954	131.37116181499	0.000889749126753503	37.8496368929729	0.00619592172077491	44.9873299520899	0.00471728997915438	44.8877221900412	0.0039373727704804	39.5571432315026	0.0013316129564151	48.753876465733	0.00423401413378597	53.9725366355577	0.00359727299874721	8.82245030131319	0.0249599028082811	5.03873715502429	0.0376778385106748	26.6741082241429	0.00249744134083888	75.4859448433542	0.0019610767518371	3.01507750590227	0.0411238063917822	82.6084112192471	0.000894368060239082	108.417408749513	0.000213981173568141	10.6065923378694	0.00248980073027338	35.1748428849923	0.00465763295526099	140.44538683546	0.00111706120759197	94.6976454440492	0.00147207234395236
11.1989800617632	0.00394676577723292	46.4288122834092	0.00267684093952548	4.13750301291491	0.0532225766954803	34.6295802889194	0.00480130275378586	12.8504650866677	0.0174137213866225	55.6938493736737	0.00311586023002721	61.5211915537688	0.0015903323624793	134.052801905688	0.00102218187198682	39.4889404496165	0.00598368845053405	47.5941761867428	0.0045371551545882	46.6319480145297	0.00376680786447672	40.8440153350862	0.00124202172913324	51.06445563548	0.00403491330444295	55.7990327121883	0.00349596119062316	9.57777473871312	0.0236689344362103	5.56417986248053	0.0362039193365435	27.5919680334988	0.00236050421197285	77.6899301558562	0.00189859179731518	3.52018933879053	0.0402776732631841	86.0981198914703	0.00072722550670069	112.158917932808	0.000182942075029135	10.9772577127428	0.0021709895492649	37.882574341925	0.00461080175206523	143.257853734036	0.00122924805670891	96.7735175365975	0.00149499295865783
11.610839810827	0.00336653980889578	54.1293194900087	0.00261935849733919	4.49383131861458	0.0505580214442065	36.2027904127845	0.00431626128961639	13.6530191463836	0.0160251946361214	57.1937799532543	0.00303433672191414	62.7086041274342	0.00164964920920973	136.734441996386	0.00111186516670734	41.12824400626	0.00578749788862307	50.2010224213957	0.00435974561272863	48.3761738390183	0.00361050816332663	42.1308874386697	0.0011529968150322	53.375034805227	0.00385247971352033	57.625528788819	0.00340394761764714	10.3330991761131	0.022352957324673	6.08962256993676	0.0346492370193093	28.5098278428547	0.00224125043246015	79.8939154683581	0.00184076605731344	4.0253011716788	0.039320880472571	89.5878285636935	0.000590697971281548	115.900427116102	0.000157060199216554	11.3479230876163	0.00191198958014261	40.5903057988577	0.00455484372928656	146.070320632612	0.00124095255242493	98.8493896291459	0.0015178823997015
12.0226995598909	0.00290074337019964	61.8298266966082	0.00255289312663392	4.85015962431426	0.0478238267237606	37.7760005366496	0.00388406835722549	14.4555732060996	0.0146778687385247	58.6937105328349	0.00294975051750374	63.8960167010995	0.00133175517666019	139.416082087085	0.00113054540394641	42.7675475629035	0.00560643505994439	52.8078686560486	0.00418629092416437	50.1203996635069	0.0034663956499327	43.4177595422532	0.0010646726285126	55.6856139749739	0.00368347372869116	59.4520248654496	0.00331946956779117	11.088423613513	0.0210232347450918	6.615065277393	0.0330164929117601	29.4276876522106	0.00213495388601602	82.0979007808601	0.00178827943652761	4.53041300456707	0.0382614033747009	93.0775372359167	0.000478028445960317	119.641936299396	0.000135428051459926	11.7185884624898	0.00170524000093093	43.2980372557904	0.00449130578108308	148.882787531188	0.00102002013707328	100.925261721694	0.00152109572451663
12.4345593089547	0.0025184888316173	69.5303339032076	0.00247944774030039	5.20648793001393	0.0450421294463238	39.3492106605146	0.00349777825652102	15.2581272658155	0.0133878501552956	60.1936411124155	0.0028618733399517	65.0834292747648	0.000861361702661141	142.097722177783	0.00109191637002112	44.406851119547	0.00543945351017216	55.4147148907016	0.00401783509177014	51.8646254879955	0.00333270569556962	44.7046316458367	0.000977654908673731	57.9961931447209	0.0035272875186822	61.2785209420802	0.00324113149277642	11.8437480509129	0.0196905826043943	7.14050798484924	0.0313401127225057	30.3455474615665	0.00203785761301113	84.3018860933621	0.00174150421608553	5.03552483745534	0.0371076461671108	96.5672459081399	0.000385105784956408	123.38344548269	0.000117363551021519	12.0892538373632	0.00153588447454139	46.0057687127231	0.0044209743367339	151.695254429765	0.000654049498120217	103.001133814243	0.00149294413733855
12.8464190580186	0.00220447430105099	77.230841109807	0.00240028646137921	5.5628162357136	0.0422442879203652	40.9224207843797	0.00315416612782261	16.0606813255315	0.0121680093585928	61.693571691996	0.00277126463892726	66.2708418484301	0.000602761569563268	144.779362268481	0.00101052673580466	46.0461546761906	0.00528686916405353	58.0215611253545	0.00385524026793847	53.608851312484	0.0032090012698246	45.9915037494203	0.00089298175322651	60.3067723144679	0.00338321514844136	63.1050170187109	0.00316828535936869	12.5990724883129	0.0183653273295127	7.66595069230548	0.0296362683366908	31.2634072709224	0.00194702784300223	86.5058714058641	0.00170048332473165	5.54063667034361	0.0358494044144473	100.056954580363	0.000309201027022244	127.124954665984	0.000102357390159141	12.4599192122367	0.0013965286942853	48.7135001696558	0.00434463615263582	154.507721328341	0.000350027471103127	105.077005906791	0.00143235443508165
13.2582788070824	0.00194582701594707	84.9313483164065	0.00231599231424024	5.91914454141328	0.0394604679880677	42.4956309082448	0.00284981090670367	16.8632353852474	0.0110153762211858	63.1935022715766	0.00267911468422823	67.4582544220955	0.000657925792766015	147.46100235918	0.00089895885574811	47.6854582328341	0.00514642821034473	60.6284073600074	0.00369919075201665	55.3530771369726	0.00309318006921142	47.2783758530038	0.000812159385516311	62.6173514842149	0.00325048758630024	64.9315130953415	0.00309973476321711	13.3543969257128	0.0170640850704592	8.19139339976171	0.0279179371762003	32.1812670802782	0.00186022879132027	88.7098567183661	0.00166493654839487	6.04574850323187	0.0345205077171725	103.546663252586	0.000247791523268211	130.866463849279	9.00275133065608e-05	12.8305845871102	0.00128258854540702	51.4212316265885	0.00426289869048771	157.320188226917	0.00022838186659613	107.152877999339	0.00134619865939416
13.6701385561463	0.00173185900034278	92.631855523006	0.00222716330082376	6.27547284711295	0.0367092621409966	44.0688410321098	0.00258118455334574	17.6657894449634	0.00993358072514899	64.6934328511572	0.00258703708667874	68.6456669957608	0.000740596055484306	150.142642449878	0.000781648597014179	49.3247617894776	0.00501609405484339	63.2352535946603	0.00355196428770883	57.0973029614612	0.00298412138556246	48.5652479565873	0.000735961281719123	64.9279306539618	0.00312830517373367	66.7580091719721	0.00303468238802551	14.1097213631127	0.0157965115444223	8.71683610721795	0.0261976773565254	33.0991268896341	0.00177581772617165	90.913842030868	0.00163473549593487	6.55086033612014	0.0331354959554945	107.03637192481	0.000198581282003561	134.607973032573	8.00807383051417e-05	13.2012499619836	0.00119050379117828	54.1289630835212	0.00417605314779982	160.132655125493	0.000258985091091054	109.228750091888	0.00124425340431056
14.0819983052101	0.00155381469715386	100.332362729605	0.00213357934061177	6.63180115281263	0.0340080109954567	45.6420511559749	0.0023447516521179	18.4683435046793	0.00892516552048715	66.1933634307378	0.00249683987376433	69.8330795694261	0.000609727668194783	152.824282540576	0.000670222552907453	50.9640653461212	0.00489481240582653	65.8420998293132	0.00341222754947523	58.8415287859497	0.00288128567193976	49.8521200601708	0.000665260884357853	67.2385098237088	0.00301666991999108	68.5845052486028	0.00297264717543385	14.8650458005127	0.014567951208761	9.24227881467419	0.024493206587604	34.01698669899	0.00169269218868579	93.11782734337	0.00160835950882474	7.05597216900841	0.0317041393107793	110.526080597033	0.000159513786335697	138.349482215867	7.22814180779153e-05	13.5719153368571	0.00111746469609163	56.8366945404539	0.00408604272125319	162.94512202407	0.000336037062851568	111.304622184436	0.00113537041400824
14.493858054274	0.00140461725244555	108.032869936205	0.00203723464219836	6.9881294585123	0.0313727650172949	47.21526127984	0.00214208093714978	19.2708975643953	0.00799162960920304	67.6932940103184	0.00241030256033813	71.0204921430914	0.000431113588401937	155.505922631275	0.000548930134120146	52.6033689027647	0.00478160149160333	68.4489460639662	0.00327997196236538	60.5857546104383	0.00278427291654474	51.1389921637544	0.00060074276070365	69.5490889934558	0.00291481900930578	70.4110013252334	0.00291316914174616	15.6203702379126	0.0133844096874035	9.76772152213043	0.0228205222214462	34.9348465083459	0.00161012572926256	95.321812655872	0.0015847626418686	7.56108400189668	0.0302361993393603	114.015789269256	0.000129579041064742	142.090991399161	6.6656356522899e-05	13.9425807117306	0.00106119354341398	59.5444259973867	0.0039935450618751	165.757588922646	0.000398134382218269	113.380494276985	0.00102716360596941
14.9057178033378	0.00128108382897827	115.733377142804	0.0019388826635243	7.34445776421198	0.0288459762217845	48.788471403705	0.00196309154993297	20.0734516241112	0.00714586712952455	69.193224589899	0.00232898247138788	72.2079047167567	0.000467257213693704	158.187562721973	0.000406916603087448	54.2426724594082	0.00467556107736504	71.0557922986191	0.00315514492605084	62.3299804349269	0.00269278512282992	52.4258642673379	0.000542871405677334	71.8596681632027	0.00282092037907382	72.237497401864	0.00285577406493381	16.3756946753125	0.0122510982634967	10.2931642295867	0.0211871438054957	35.8527063177018	0.00152789398226789	97.5257979683739	0.00156286547723607	8.06619583478495	0.0287387332098959	117.505497941479	0.000106365092952065	145.832500582455	6.27576770316445e-05	14.3132460866041	0.00101977512604106	62.2521574543194	0.00389920559517803	168.570055821222	0.000446360219195015	115.456366369533	0.000927146716657929
15.3175775524016	0.00117580764340213	123.433884349404	0.00183912573313322	7.70078606991165	0.0264228503175026	50.3616815275701	0.00180484858763756	20.8760056838272	0.00638082259158026	70.6931551694796	0.00225417986673341	73.395317290422	0.000657731208557829	160.869202812671	0.000267356376103238	55.8819760160517	0.00457587868037503	73.662638533272	0.00303760761528645	64.0742062594155	0.00260659084231565	53.7127363709214	0.000491876327171492	74.1702473329497	0.00273440208803139	74.0639934784947	0.00279995249490123	17.1310191127125	0.0111780069486038	10.8186069370429	0.0196012741523063	36.7705661270577	0.00144616092689809	99.7297832808759	0.00154160068161094	8.57130766767321	0.0272325312268317	120.995206613702	8.81728508875222e-05	149.57400976575	6.03535331783642e-05	14.6839114614775	0.00099249810233908	64.9598889112521	0.00380363639863195	171.382522719798	0.000481196460659541	117.532238462081	0.000844800268900485
15.7294373014655	0.00108501889084612	131.134391556003	0.00173855799223703	8.05711437561133	0.0241095578442304	51.9348916514352	0.00166465499252974	21.6785597435431	0.00568706449238902	72.1930857490601	0.00218719452275095	74.5827298640874	0.000709938460108817	163.550842903369	0.000172119716454589	57.5212795726953	0.00448244250113042	76.2694847679249	0.00292714720075412	65.818432083904	0.002525665390162	54.999608474505	0.000447751984478431	76.4808265026966	0.00265476479462938	75.8904895551253	0.00274515379250459	17.8863435501124	0.0101757753699688	11.3440496444991	0.0180703042767453	37.6884259364136	0.00136532189511199	101.933768593378	0.00151997378981096	9.07641950056148	0.025726704029345	124.484915285926	7.40413891245813e-05	153.315518949044	5.92458559689072e-05	15.054576836351	0.000977254645378814	67.6676203681848	0.0037074417617957	174.194989618375	0.000478446837478164	119.60811055463	0.000791658301162663
16.1412970505293	0.00100639893127062	138.834898762603	0.00163808063092779	8.413442681311	0.0219131057207971	53.5081017753002	0.00154005809242337	22.4811138032591	0.00506183624211998	73.6930163286407	0.00212748011876561	75.7701424377527	0.000546209219636593	166.232482994068	0.000149161651758568	59.1605831293388	0.00439417160937395	78.8763310025778	0.00282485833283342	67.5626579083926	0.00245027837512901	56.2864805780885	0.000410271048421743	78.7914056724436	0.0025815794362625	77.7169856317559	0.00269078970276757	18.6416679875123	0.00923487061590102	11.8694923519554	0.0166097122873671	38.6062857457695	0.00128595570770393	104.13775390588	0.00149711383241168	9.58153133344975	0.0242294008890626	127.974623958149	6.31779395205757e-05	157.057028132338	5.92290048674987e-05	15.4252422112245	0.000971646848462675	70.3753518251175	0.00361142932943827	177.007456516951	0.000442146243016438	121.683982647178	0.000778445580173224
16.5531567995932	0.000938131565126558	146.535405969202	0.00153845222798168	8.76977098701068	0.0198390986951891	55.0813118991653	0.00142885270825488	23.283667862975	0.00450194394786398	75.1929469082213	0.00207467326574233	76.957555011418	0.000488880943830846	168.914123084766	0.000199939416122585	60.7998866859823	0.00431019383741342	81.4831772372308	0.00272899486995714	69.3068837328812	0.0023794474437495	57.573352681672	0.000379300893277731	81.1019848421906	0.00251448328131645	79.5434817083866	0.00263613764381352	19.3969924249123	0.00835602010971121	12.3949350594116	0.0152310138340931	39.5241455551254	0.00120877545348297	106.341739218382	0.0014723112976655	10.086643166338	0.0227485448505002	131.464332630372	5.49392424107651e-05	160.798537315632	6.00909639463445e-05	15.7959075860979	0.000974241095252524	73.0830832820502	0.00351609461896522	179.819923415527	0.00043433075414315	123.759854739727	0.00081023907675964
16.965016548657	0.000878803716513012	154.235913175802	0.00144013907362644	9.12609929271035	0.0179149068531303	56.6545220230303	0.00132980552553113	24.086221922691	0.00400381838674758	76.6928774878019	0.00202808142537901	78.1449675850833	0.000858329319014477	171.595763175464	0.000308851217028594	62.4391902426258	0.00423011278617772	84.0900234718837	0.00263901840090201	71.0511095573698	0.00231287885412696	58.8602247852556	0.000354297420807167	83.4125640119376	0.00245408150806955	81.3699777850172	0.00258064775405641	20.1523168623122	0.00753935846613105	12.9203777668679	0.0139258037431496	40.4420053644813	0.00113457822270861	108.545724530884	0.00144504169071821	10.5917549992263	0.0213037717576814	134.954041302595	4.8813008761553e-05	164.540046498926	6.16158597416586e-05	16.1665729609714	0.000983598658243683	75.7908147389829	0.00342183591617324	182.632390314103	0.000513025654270808	125.835726832275	0.00088174954125848
17.3768762977209	0.000827320148615144	161.936420382401	0.00134358181910948	9.48242759841003	0.0161356515708604	58.2277321468954	0.00124124259336836	24.8887759824069	0.00357495269498525	78.1928080673825	0.00198678193110512	79.3323801587486	0.00152338839970431	174.277403266163	0.000457097623624031	64.0784937992694	0.00415359352368199	86.6968697065366	0.00255456780905303	72.7953353818583	0.00225023267150265	60.1470968888391	0.000333961850643802	85.7231431816845	0.00239938524325234	83.1964738616478	0.00252395297857092	20.9076412997121	0.00678445206260857	13.4458204743241	0.01269629234614	41.3598651738372	0.00106421425423796	110.749709843386	0.00141497385840939	11.0968668321146	0.0198950528692392	138.443749974818	4.45395226037484e-05	168.281555682221	6.35874839250372e-05	16.5372383358449	0.000998267029720724	78.4985461959156	0.00332901679841678	185.44485721268	0.000642953771475364	127.911598924823	0.000975436466161747
17.7887360467847	0.000782983646348889	169.636927589	0.00124940959818981	9.8387559041097	0.0144850450513372	59.8009422707605	0.00116035240559716	25.6913300421229	0.00319914419537603	79.6927386469631	0.00194971797538371	80.519792732414	0.00199082917144084	176.959043356861	0.000624892312383377	65.7177973559129	0.00408035356455485	89.3037159411895	0.00247528640169587	74.5395612063469	0.00219112709702845	61.4339689924226	0.000317537565686263	88.0337223514315	0.00234992625486513	85.0229699382785	0.00246585505990762	21.6629657371121	0.00610540256524784	13.9712631817803	0.011543981920574	42.2777249831931	0.000999331322518162	112.953695155888	0.00138170953014834	11.6019786650028	0.0185274236437846	141.933458647042	4.17250488806082e-05	172.023064865515	6.57920314605145e-05	16.9079037107183	0.0010167776521325	81.2062776528483	0.00323798397155609	188.257324111256	0.000707555376362531	129.987471017372	0.00106442254578386
18.2005957958485	0.00074579994231379	177.3374347956	0.00115874336645985	10.1950842098094	0.0129614270146741	61.3741523946255	0.00108604732334139	26.4938841018388	0.00286988016601478	81.1926692265436	0.00191578022241482	81.7072053060793	0.00196725603971914	179.640683447559	0.000779713068117825	67.3571009125564	0.00401015345248407	91.9105621758424	0.00240082705182584	76.2837870308355	0.00213514646061575	62.7208410960061	0.000304288700421157	90.3443015211785	0.00230552416004181	86.8494660149091	0.00240635641430261	22.418290174512	0.00548543870707956	14.4967058892366	0.0104743492245857	43.195584792549	0.000940010802059547	115.15768046839	0.00134547480090771	12.1070904978911	0.017205448173985	145.423167319265	4.00368075673316e-05	175.764574048809	6.7976052881102e-05	17.2785690855918	0.00103764972337636	83.914009109781	0.00314969548244205	191.069791009832	0.000627304273438127	132.06334310992	0.00112003568374738
18.6124555449124	0.000714234226111979	185.037942002199	0.00107123318711297	10.551412515509	0.011562290010841	62.9473625184906	0.00101740347052522	27.2964381615548	0.00258300757906425	82.6925998061242	0.00188386652302974	82.8946178797446	0.00175074508304128	182.322323538258	0.00087005909895534	68.9964044691999	0.00394311079660344	94.5174084104953	0.00233166046038609	78.0280128553241	0.00208185256646309	64.0077131995897	0.000293540146361377	92.6548806909254	0.00226600165600646	88.6759620915398	0.00234568022585416	23.1736146119119	0.00492036883703712	15.0221485966928	0.009501477871203	44.1134446019049	0.000886766673530758	117.361665780892	0.00130656337936545	12.6122023307794	0.015935194960127	148.912875991488	3.93368374146096e-05	179.506083232103	6.99467225605875e-05	17.6492344604653	0.00105935862670179	86.6217405667137	0.00306387677139001	193.882257908409	0.000438445835461826	134.139215202468	0.00112122564045459
19.0243152939762	0.000687864113472024	192.738449208799	0.000987109361881049	10.9077408212087	0.0102938811782403	64.5205726423557	0.000953644887821382	28.0989922212707	0.00233445906716345	84.1925303857048	0.00185291666547695	84.0820304534099	0.00174574192991432	185.003963628956	0.000847010760840242	70.6357080258435	0.00387883695298376	97.1242546451483	0.00226669802433139	79.7722386798126	0.00203099532002668	65.2945853031732	0.00028471115758562	94.9654598606724	0.00223117706449114	90.5024581681704	0.00228427721983097	23.9289390493119	0.004407560954888	15.547591304149	0.00860417877143176	45.0313044112608	0.000839937947928757	119.565651093394	0.00126524604894986	13.1173141636676	0.014736316137784	152.402584663711	3.95197500421442e-05	183.247592415397	7.15505570657354e-05	18.0198998353387	0.0010800320141186	89.3294720236464	0.00298071061501419	196.694724806985	0.000248966788223319	136.215087295017	0.00106164662437586
19.4361750430401	0.000666294926359244	200.438956415398	0.000906574432062133	11.2640691269084	0.00916448405559949	66.0937827662207	0.000894127878073181	28.9015462809867	0.00212069840030391	85.6924609652854	0.0018219237706457	85.2694430270752	0.00184393654107919	187.685603719654	0.00070333991641891	72.275011582487	0.00381694551417037	99.7311008798012	0.00220547927311602	81.5164645043012	0.00198191717556356	66.5814574067567	0.000277341294085343	97.2760390304194	0.00220096886402668	92.328954244801	0.00222281800516386	24.6842634867118	0.00394420106427574	16.0730340116053	0.00778040576579794	45.9491642206167	0.000799670672700698	121.769636405896	0.00122183688877012	13.6224259965559	0.0135951478837198	155.892293335934	4.05038890716957e-05	186.989101598692	7.26596280039347e-05	18.3905652102122	0.00109820234870341	92.0372034805791	0.00290035449733567	199.507191705561	0.000150475828950947	138.290959387565	0.000951021262948213
19.8480347921039	0.000649142035912125	208.139463621998	0.000830339793942551	11.6203974326081	0.00814227973658401	67.6669928900858	0.000838819820340548	29.7041003407027	0.00194353966820874	87.192391544866	0.00178992839365397	86.4568556007406	0.00169414900982338	190.367243810352	0.000489240941124425	73.9143151391305	0.00375724791866187	102.337947114454	0.00214776618501406	83.2606903287898	0.00193412811362515	67.8683295103402	0.000271107670542308	99.5866182001663	0.00217577149594485	94.1554503214317	0.00216237525465197	25.4395879241117	0.00353309059078789	16.5984767190615	0.00702776402634216	46.8670240299726	0.000765908013065379	123.973621718398	0.00117666862814784	14.1275378294442	0.0125129963446951	159.382002008158	4.22234707218621e-05	190.730610781986	7.3173962948862e-05	18.7612305850857	0.0011125961664323	94.7449349375118	0.00282294135394793	202.319658604137	0.000180420032378704	140.366831480114	0.0008102846800382
20.2598945411678	0.000636017514086497	215.839970828597	0.000758907893998163	11.9767257383077	0.00722148793526635	69.2402030139509	0.000786852321698787	30.5066544004186	0.00179115344952295	88.6923221244465	0.00175567788104013	87.6442681744059	0.00123505391098869	193.048883901051	0.000282193696166663	75.553618695774	0.00369954024597144	104.944793349107	0.00209334147517106	85.0049161532783	0.00188734679312277	69.1552016139238	0.000265897887899939	101.897197369913	0.00215447385171295	95.9819463980623	0.00210422651810657	26.1949123615117	0.0031698455785875	17.1239194265178	0.00634352659642491	47.7848838393285	0.000738388417998379	126.1776070309	0.00113007574753776	14.6326496623324	0.0114907862490456	162.871710680381	4.46710589900437e-05	194.47211996528	7.30231233936329e-05	19.1318959599592	0.00112207451732314	97.4526663944445	0.00274899462610039	205.132125502714	0.000322295497429925	142.442703572662	0.000663283111822637
20.6717542902316	0.000626520960546365	223.540478035197	0.00069149262805204	12.3330540440074	0.00639612992818805	70.8134131378159	0.000737734817208755	31.3092084601346	0.00166049948547604	90.1922527040271	0.00171839275553781	88.8316807480712	0.000718189686800677	195.730523991749	0.000138905359590066	77.1929222524176	0.00364359935911454	107.55163958376	0.00204200756608812	86.7491419777669	0.00184137607407048	70.4420737175073	0.000261719418602282	104.20777653966	0.0021367846292778	97.8084424746929	0.00204944508745542	26.9502367989116	0.00284436130309258	17.649362133974	0.00574245888459781	48.7027436486844	0.00071665180593402	128.381592343402	0.00108238549817473	15.1377614952207	0.0105331281994997	166.361419352604	4.77909656389282e-05	198.213629148574	7.21669128000095e-05	19.5025613348326	0.00112566433025433	100.160397851377	0.00267867936796833	207.94459240129	0.000504344593222753	144.51857566521	0.000529380829873364
21.0836140392954	0.000620461232821954	231.240985241796	0.000628108254347274	12.6893823497071	0.00566006011024797	72.386623261681	0.000691242868729101	32.1117625198505	0.00154876527336583	91.6921832836077	0.00167724737844453	90.0190933217365	0.000440909753458295	198.412164082447	7.42237980533154e-05	78.8322258090611	0.00358918033894306	110.158485818413	0.0019940686471195	88.4933678022555	0.00179611293364802	71.7289458210908	0.000258645345642089	106.518355709407	0.00212238536888432	99.6349385513236	0.00199913088698889	27.7055612363115	0.00255362770694956	18.1748048414302	0.00520067754679209	49.6206034580403	0.000700457412794399	130.585577655904	0.00103391611278588	15.642873328109	0.00965215910691387	169.851128024827	5.14442565417585e-05	201.955138331868	7.05804542496877e-05	19.8732267097061	0.00112258708625391	102.86812930831	0.00261156570684396	210.757059299866	0.000624470701819829	146.594447757759	0.0004201858909613
21.4954737883593	0.000617270651041301	238.941492448396	0.000568748788829815	13.0457106554068	0.00502775957151067	73.9598333855461	0.000647195604221534	32.9143165795665	0.00145336581095552	93.1921138631883	0.00163151311296704	91.2065058954018	0.000518221489354036	201.093804173146	7.488747821474e-05	80.4715293657046	0.00353611971457854	112.765332053066	0.0019489740806965	90.2375936267441	0.00175155517478194	73.0158179246744	0.000256895250593812	108.828934879154	0.00211093163570225	101.461434627954	0.00195429275372679	28.4608856737115	0.00229471413509634	18.7002475488865	0.00471405212640247	50.5384632673962	0.000688526006262205	132.789562968406	0.000984980719098579	16.1479851609972	0.0088300969381141	173.34083669705	5.55602183490854e-05	205.696647515163	6.82160089667345e-05	20.2438920845796	0.00111228364157439	105.575860765243	0.00254766454320933	213.569526198442	0.000616665500977374	148.670319850307	0.000340624552352155
21.9073335374231	0.000616214767216936	246.641999654995	0.0005141382315293	13.4020389611064	0.00446794338411887	75.5330435094111	0.000605448159000127	33.7168706392824	0.00137270999055442	94.6920444427689	0.0015806206287582	92.3939184690671	0.000812131656158113	203.775444263844	0.000118825635429613	82.1108329223482	0.0034839598757284	115.372178287719	0.00190640325954915	91.9818194512326	0.00170782491872302	74.3026900282579	0.000256725460875186	111.139514048901	0.00210205460880647	103.287930704585	0.00191579039740034	29.2162101111114	0.00206516705959997	19.2256902563427	0.00427893466677745	51.4563230767521	0.000679591783536072	134.993548280907	0.000935909782684328	16.6530969938855	0.00806565510458754	176.830545369274	6.00591401828617e-05	209.438156698457	6.52306738225257e-05	20.614557459453	0.00109441516217815	108.283592222175	0.00248696938230317	216.381993097019	0.000494612337782197	150.746191942855	0.000291999549128166
22.319193286487	0.000616856535326839	254.342506861594	0.000464003050680971	13.7583672668061	0.00397371836289226	77.1062536332762	0.000565924366933161	34.5194246989984	0.00130531011222774	96.1919750223495	0.0015242239159122	93.5813310427325	0.00106709348294312	206.457084354542	0.000179836647066809	83.7501364789917	0.00343229894490127	117.979024522372	0.00186622839204706	93.7260452757212	0.00166536769557738	75.5895621318414	0.0002583914904306	113.450093218648	0.00209552489456672	105.114426781215	0.00188428366106588	29.9715345485113	0.00186780841294047	19.751132963799	0.00389166466478059	52.374182886108	0.000672625294341426	137.197533593409	0.000887103476611915	17.1582088267738	0.00735734640762566	180.320254041497	6.48521073611276e-05	213.179665881751	6.17034378092309e-05	20.9852228343265	0.00106780514628114	110.991323679108	0.00242945679015782	219.194459995595	0.000328247330311094	152.822064035404	0.000274278313137624
22.7310530355508	0.000618782771359522	262.043014068194	0.000417604267111969	14.1146955725058	0.00353932562540704	78.6794637571413	0.000528878124239696	35.3219787587143	0.0012468990187439	97.69190560193	0.00146225780465363	94.7687436163978	0.0010996208017998	209.138724445241	0.000229264700901149	85.3894400356352	0.00338082839955128	120.585870757025	0.00182832810134894	95.4702711002098	0.00162441664157834	76.8764342354249	0.000262111079303676	115.760672388395	0.00209077791248666	106.940922857846	0.00186019080959539	30.7268589859113	0.00169233317356637	20.2765756712552	0.00355748483644993	53.2920426954638	0.000666591730338219	139.401518905911	0.000838924682873571	17.663320659662	0.00670854587291716	183.80996271372	6.98412977494147e-05	216.921175065045	5.77276898663107e-05	21.3558882092	0.00103400323153488	113.699055136041	0.00237585380989688	222.006926894171	0.000192623545827604	154.897936127952	0.000286558889732982
23.1429127846147	0.000621618042158092	269.743521274793	0.000374823955777485	14.4710238782055	0.00315920104215453	80.2526738810063	0.000493817209637596	36.1245328184303	0.00119607458836409	99.1918361815106	0.00139497913581699	95.9561561900631	0.00087632613893418	211.820364535939	0.000251468701780653	87.0287435922787	0.00332925185479494	123.192716991677	0.00179258624997352	97.2144969246984	0.00158539626402225	78.1633063390085	0.000268029889252153	118.071251558142	0.00208713625581667	108.767418934477	0.0018437557311305	31.4821834233112	0.00153659810594936	20.8020183787114	0.00326416485273636	54.2099025048198	0.000660493658651546	141.605504218413	0.000791747954775646	18.1684324925503	0.00612324539453056	187.299671385943	7.49172808748474e-05	220.662684248339	5.34066083533514e-05	21.7265535840734	0.000993608276011514	116.406786592973	0.00232534713649989	224.819393792747	0.000134352797959638	156.973808220501	0.000327658756577367
23.5547725336785	0.000625038610697868	277.444028481393	0.000335534777393426	14.8273521839051	0.00283590258892297	81.8258840048714	0.000460685704926192	36.9270868781462	0.00115160522224469	100.691766761091	0.00132298412545365	97.1435687637284	0.000529282459034106	214.502004626637	0.000261643704366931	88.6680471489223	0.00327729479957775	125.79956322633	0.00175919535795409	98.9587227491869	0.00154876982089791	79.450178442592	0.00027619185113082	120.381830727889	0.00208416146851552	110.593915011107	0.00183564044179522	32.2375078607111	0.0013986113843782	21.3274610861677	0.00300516906765623	55.1277623141756	0.000653412313521979	143.809489530915	0.000745961412723421	18.6735443254386	0.00558587673234293	190.789380058167	7.99258937976135e-05	224.404193431634	4.88485537561034e-05	22.0972189589469	0.000947430714890085	119.114518049906	0.00227775892940839	227.631860691324	0.000156580114370573	159.049680313049	0.000392195825319425
23.9666322827424	0.000628786075395066	285.144535687992	0.000300372371647726	15.1836804896048	0.00255772583361608	83.3990941287365	0.000429433961716665	37.7296409378622	0.00111242096606603	102.191697340672	0.00124719792793998	98.3309813373937	0.000271316130170538	217.183644717336	0.000295538136448747	90.3073507055658	0.00322471448777484	128.406409460983	0.00172784213511814	100.702948573675	0.00151501687873151	80.7370505461755	0.0002866675654963	122.692409897636	0.00208141541082775	112.420411087738	0.00183416038663224	32.9928322981111	0.00127653171957772	21.8529037936239	0.0027773733692311	56.0456221235315	0.00064454613955832	146.013474843417	0.000701956229528788	19.1786561583268	0.00509407797020822	194.27908873039	8.4739050962024e-05	228.145702614928	4.41626003622307e-05	22.4678843338204	0.000896463613887965	121.822249506839	0.00223298198996784	230.4443275899	0.000217427467316123	161.125552405597	0.000474574896704218
24.3784920318062	0.000632693747437156	292.845042894592	0.000268574797650686	15.5400087953045	0.00231532836405091	84.9723042526015	0.000400017465279573	38.5321949975781	0.00107801572717967	103.691627920252	0.00116883652356986	99.5183939110591	0.000256177749881726	219.865284808034	0.000367864535134012	91.9466542622093	0.00317118832220827	131.013255695636	0.00169825391648626	102.447174398164	0.00148461009024609	82.023922649759	0.000299086817814486	125.002989067383	0.00207846436189147	114.246907164369	0.00183842098120098	33.748156735511	0.00117085372710656	22.3783465010801	0.00257778959848358	56.9634819328874	0.000633129373118769	148.217460155919	0.000660112457558291	19.6837679912151	0.00464544890318547	197.768797402613	8.92425414706616e-05	231.887211798222	3.94543384318091e-05	22.8385497086939	0.000841849460474651	124.529980963772	0.0021908976659975	233.256794488476	0.000256255694512994	163.201424498146	0.000567998893512917
24.79035178087	0.000636694923881881	300.545550101191	0.000239652527166848	15.8963371010042	0.00210475078680599	86.5455143764666	0.000372395934770558	39.3347490572941	0.00104739491730129	105.191558499833	0.00108942168270063	100.705806484724	0.000510662922011656	222.546924898732	0.000442979247669217	93.5859578188528	0.00311660334811455	133.620101930289	0.00167032884276272	104.191400222653	0.00145799159978314	83.3107947533426	0.000312883428981265	127.31356823713	0.00207488315646291	116.073403240999	0.00184729411098855	34.5034811729109	0.00107835675945219	22.9037892085364	0.00240708176573317	57.8813417422433	0.000618426367646999	150.421445468421	0.000620782371371026	20.1888798241034	0.00424233033272409	201.258506074836	9.33277693183447e-05	235.628720981516	3.48445921550883e-05	23.2092150835673	0.000784843614903341	127.237712420704	0.00215160243089759	236.069261387052	0.000246647822586631	165.277296590694	0.000664365275038263
25.2022115299339	0.000640876573695575	308.246057307791	0.000213445736329042	16.2526654067038	0.00192230346696407	88.1187245003316	0.000346699287702713	40.13730311701	0.00101947613916726	106.691489079414	0.00101086186474213	101.89321905839	0.000932178631229184	225.22856498943	0.000461303717795865	95.2252613754964	0.00306100538395567	136.226948164942	0.00164396761476128	105.935626047141	0.001436002244354	84.5976668569261	0.000327515983990876	129.624147406877	0.00206997712193939	117.89989931763	0.00185945660232937	35.2588056103109	0.000996398863317775	23.4292319159926	0.00226055768681474	58.7992015515992	0.000600597199263776	152.625430780923	0.000584272735180261	20.6939916569916	0.00388352606909348	204.748214747059	9.6894594693538e-05	239.37023016481	3.04267673466233e-05	23.5798804584408	0.000726775344796745	129.945443877637	0.00211507801414108	238.881728285629	0.000222394883303301	167.353168683243	0.000755091485215441
25.6140712789977	0.000645428180048028	315.94656451439	0.000189794047173512	16.6089937124035	0.00176655124361945	89.6919346241967	0.00032292000488594	40.939857176726	0.00099385477715716	108.191419658994	0.000934828346272895	103.080631632055	0.00140842308964989	227.910205080129	0.000401824340423148	96.8645649321399	0.00300444602509873	138.833794399595	0.00161907384497374	107.67985187163	0.00141890614454004	85.8845389605096	0.000342365076535867	131.934726576624	0.0020634018160965	119.726395394261	0.00187343423233161	36.0141300477108	0.0009239505677775	23.9546746234489	0.00213247214157801	59.7170613609551	0.000579718588837305	154.829416093425	0.000550827563200764	21.1991034898799	0.00355810161904046	208.237923419283	9.98540765929733e-05	243.111739348105	2.62621785752271e-05	23.9505458333143	0.000669255854103482	132.65317533457	0.0020806948675355	241.694195184205	0.000230645370409528	169.429040775791	0.000832785638219777
26.0259310280616	0.000650630906196516	323.64707172099	0.000169184282779502	16.9653220181032	0.00163502241745857	91.2651447480618	0.000300824449243823	41.7424112364419	0.000970202198745955	109.691350238575	0.00086293207933311	104.26804420572	0.00187764526487625	230.591845170827	0.000309444851913615	98.5038684887834	0.00294704499350861	141.440640634248	0.00159573262053809	109.424077696118	0.00140647469896143	87.1714110640932	0.000356768930891215	134.245305746371	0.00205486511883681	121.552891470891	0.00188765024185773	36.7694544851107	0.000860087976298364	24.4801173309051	0.0020208031920259	60.634921170311	0.000556056447470022	157.033401405927	0.000520716077667445	21.7042153227682	0.00326375210656279	211.727632091506	0.000102104050197203	246.853248531399	2.24003292542818e-05	24.3212112081877	0.000613884066121011	135.360906791502	0.0020482873366828	244.506662082781	0.000267233889391177	171.504912868339	0.000892642868615681
26.4377907771254	0.000656847115879045	331.347578927589	0.000150744842702213	17.3216503238029	0.00152041603578589	92.8383548719268	0.000280390565673437	42.5449652961579	0.000948258503108463	111.191280818155	0.000796686179377395	105.455456779386	0.00214198899613287	233.273485261525	0.000249101763979175	100.143172045427	0.00288898643481792	144.047486868901	0.00157376449330057	111.168303520607	0.00139869113190539	88.4582831676767	0.000370062224424334	136.555884916118	0.00204406483777021	123.379387547522	0.00190047732471781	37.5247789225107	0.000804393970771362	25.0055600383613	0.00192367216269773	61.5527809796669	0.000530042932127521	159.237386718429	0.000494201098997479	22.2093271556564	0.00299822590446295	215.217340763729	0.000103486060645329	250.594757714693	1.88759235481674e-05	24.6918765830612	0.000561868579885866	138.068638248435	0.00201768603754766	247.319128981357	0.000287965419038016	173.580784960888	0.000932333078030012
26.8496505261893	0.000664506292052767	339.048086134189	0.000134233027273187	17.6779786295025	0.00142056887715632	94.4115649957919	0.000261600145354889	43.3475193558738	0.000928061592184467	112.691211397736	0.000737460791329156	106.642869353051	0.00197336950726219	235.955125352224	0.000237709789157516	101.78247560207	0.00283051332844969	146.654333103554	0.00155295493847938	112.912529345095	0.00139540919315637	89.7451552712602	0.000381615776736386	138.866464085865	0.00203073619501172	125.205883624152	0.00190986862090413	38.2801033599106	0.000757031969615127	25.5310027458176	0.00184036655884543	62.4706407890228	0.000502246786324393	161.441372030931	0.000470930113404038	22.7144389885447	0.00276306947481253	218.707049435952	0.000104088388743375	254.336266897987	1.5709536806736e-05	25.0625419579347	0.000514317851249662	140.776369705368	0.00198871858411503	250.131595879934	0.000279315678632584	175.656657053436	0.000950451610864921
27.2615102752531	0.000674170464727838	346.748593340788	0.000119507444257317	18.0343069352022	0.00133351781376488	95.984775119657	0.000244438778019268	44.1500734155898	0.00090930099293276	114.191141977316	0.000686444557424862	107.830281926716	0.00152384176825127	238.636765442922	0.000243381267337305	103.421779158714	0.00277196381048411	149.261179338207	0.00153323478855948	114.656755169584	0.00139635374412353	91.0320273748437	0.000390874723269414	141.177043255612	0.00201465491184095	127.032379700783	0.00191397560241872	39.0354277973106	0.000715700440550207	26.0564454532738	0.0017697499617973	63.3885005983787	0.000473338305519662	163.645357343433	0.000450755607157319	23.219550821433	0.00255514953619302	222.196758108175	0.000103910931484142	258.077776081281	1.29087323127314e-05	25.4332073328081	0.000472194476352362	143.484101162301	0.00196146655090175	252.94406277851	0.00027268035250214	177.732529145984	0.000945058177626229
27.6733700243169	0.000686752964070648	354.449100547387	0.000106454717111255	18.3906352409019	0.0012575210223038	97.557985243522	0.000228895732937783	44.9526274753057	0.000891787414420985	115.691072556897	0.000644609191329539	109.017694500382	0.00113196542228414	241.31840553362	0.000230591971839247	105.061082715358	0.0027137998679736	151.86802557286	0.00151454149604915	116.400980994073	0.0014011251587151	92.3188994784273	0.000397093270778146	143.487622425359	0.00199553088238116	128.858875777414	0.00191170043807801	39.7907522347105	0.000679933614260006	26.58188816073	0.00170795190272749	64.3063604077346	0.000444050368370121	165.849342655935	0.000433456712936461	23.7246626543213	0.0023679107505143	225.686466780399	0.000102973841273552	261.819285264576	1.04695435704908e-05	25.8038727076816	0.000436293230680134	146.191832619233	0.00193545161208813	255.756529677086	0.000277507961073327	179.808401238533	0.000913900767963064
28.0852297733808	0.000702444696974682	362.149607753987	9.53396141853342e-05	18.7469635466016	0.0011931127297177	99.1311953673871	0.000215245167748849	45.7551815350217	0.000875476255798157	117.191003136478	0.000612674721131308	110.205107074047	0.000823884921664871	244.000045624319	0.000199795427679189	106.700386272001	0.00265638201802299	154.474871807512	0.00149681925605479	118.145206818561	0.00140921048530424	93.6057715820108	0.000400094366794526	145.798201595106	0.00197277088268434	130.685371854044	0.00190195065761823	40.5460766721104	0.00064930968372131	27.1073308681863	0.00165387676507315	65.2242202170905	0.0004153153717186	168.053327968437	0.000418756945833225	24.2297744872095	0.00219961789487677	229.176175452622	0.000101316627352755	265.56079444787	8.39874848423091e-06	26.1745380825551	0.000407223722380569	148.899564076166	0.00191041995413211	258.568996575663	0.000255716569589722	181.884273331081	0.000856426038302725
28.4970895224446	0.000721650082439036	369.850114960586	8.54986992199343e-05	19.1032918523012	0.00113591368043509	100.704405491252	0.000203265504865409	46.5577355947376	0.00086033823227697	118.690933716058	0.000591074883756152	111.392519647712	0.000486148160546836	246.681685715017	0.000184693889063586	108.339689828645	0.00260005047787477	157.081718042165	0.00148012650523003	119.88943264305	0.0014202765800715	94.8926436855943	0.000399946823616289	148.108780764853	0.00194687290184333	132.511867930675	0.00188389252420417	41.3014011095104	0.000623447271756704	27.6327735756425	0.0016065224067587	66.1420800264464	0.000387925733050911	170.257313280939	0.000406344979988892	24.7348863200978	0.00204861376521597	232.665884124845	9.89968348267595e-05	269.302303631164	6.67634123288409e-06	26.5452034574285	0.00038539781783197	151.607295533099	0.00188620846039594	261.381463474239	0.00018537593685117	183.96014542363	0.000775967040305831
28.9089492715085	0.000744679590486575	377.550622167186	7.68272146015133e-05	19.4596201580009	0.00108494689979934	102.277615615117	0.000192889822815567	47.3602896544536	0.000846355782961657	120.190864295639	0.000579924646010565	112.579932221378	0.000197288785961183	249.363325805715	0.000217290442669335	109.978993385288	0.00254511601493016	159.688564276818	0.00146440394654451	121.633658467538	0.00143297663379194	96.1795157891779	0.000396737529448853	150.4193599346	0.00191785802519494	134.338364007306	0.00185698239969538	42.0567255469103	0.000602892228287111	28.1582162830988	0.00156511577788229	67.0599398358023	0.000362471684308306	172.461298593441	0.000395896923274266	25.2399981529861	0.00191588384932705	236.155592797068	9.60819843665153e-05	273.043812814458	5.24096018561915e-06	26.915868832302	0.000371598298274521	154.315026990031	0.00186265945045713	264.193930372815	9.8811948464526e-05	186.036017516178	0.0006801649383942
29.3208090205723	0.000771725289343689	385.251129373785	6.9225459470062e-05	19.8159484637006	0.00103934421670322	103.850825738982	0.000184115582987883	48.1628437141695	0.000833783397948604	121.690794875219	0.000579691481992541	113.767344795043	6.20500629386808e-05	252.044965896414	0.000296612334610561	111.618296941932	0.00249184655561135	162.295410511471	0.00144951159289508	123.377884292027	0.00144652109467363	97.4663878927614	0.000390687283233539	152.729939104347	0.00188579707214751	136.164860083936	0.00182098898499155	42.8120499843102	0.000586487435978382	28.683658990555	0.00152968982328459	67.9777996451582	0.000339444174295073	174.665283905943	0.00038709858731924	25.7451099858743	0.00179835150708732	239.645301469291	9.26063770727087e-05	276.785321997752	4.06135620539223e-06	27.2865342071755	0.000365758112334202	157.022758446964	0.00183964038509879	267.006397271391	3.7679526916415e-05	188.111889608726	0.000579065322963768
29.7326687696362	0.000802839692550717	392.951636580385	6.26614809495789e-05	20.1722767694003	0.000998341968501216	105.424035862847	0.00017693847495353	48.9653977738855	0.000822375839050925	123.1907254548	0.000589212338018966	114.954757368708	6.90412322433652e-05	254.726605987112	0.00038740090846101	113.257600498575	0.00244045478267314	164.902256746124	0.00143542397276591	125.122110116516	0.00146010769170427	98.7532599963449	0.000382128492405415	155.040518274094	0.0018508093801433	137.991356160567	0.00177600551978743	43.5673744217101	0.00057368661050524	29.2091016980112	0.00149802574275883	68.8956594545141	0.000319212825069412	176.869269218445	0.000379666373125774	26.2502218187626	0.00169253874565121	243.135010141515	8.87812925011851e-05	280.526831181047	3.10568000219493e-06	27.657199582049	0.000366937193571722	159.730489903897	0.00181699570452524	269.818864169968	1.05964144256026e-05	190.187761701275	0.000482196956368537
30.1445285187	0.000837918466415839	400.652143786984	5.71682850775645e-05	20.5286050750999	0.000961919649308029	106.997245986712	0.000171351298594965	49.7679518336014	0.000812083637599582	124.690656034381	0.000607082870903106	116.142169942374	0.000200527537517816	257.40824607781	0.00044791174394567	114.896904055219	0.00239133738411446	167.509102980777	0.00142211811697989	126.866335941004	0.00147294345847938	100.040132099928	0.000371478065734235	157.351097443841	0.0018130612267329	139.817852237198	0.00172241699782879	44.3226988591101	0.000564225668699821	29.7345444054675	0.00146957571242847	69.81351926387	0.000302021919619039	179.073254530947	0.000373368180958243	26.7553336516509	0.00159732738188984	246.624718813738	8.47133174323756e-05	284.268340364341	2.34265251030287e-06	28.0278649569224	0.000374625662775869	162.438221360829	0.00179449732779089	272.631331068544	2.23302970353556e-06	192.263633793823	0.000396603520803182
30.5563882677639	0.000876970461168585	408.352650993583	5.24091841271342e-05	20.8849333807996	0.00092886567663015	108.570456110578	0.000167401279408922	50.5705058933174	0.000802885507491349	126.190586613961	0.000631997333719974	117.329582516039	0.000439885419061457	260.089886168508	0.000460563342286518	116.536207611862	0.00234444028944527	170.11594921543	0.0014095725443713	128.610561765493	0.00148426582150353	101.327004203512	0.000359207357554129	159.661676613587	0.00177252570849727	141.644348313828	0.00166006737029735	45.07802329651	0.000557846328133807	30.2599871129237	0.00144383885167675	70.7313790732259	0.000287993490509511	181.277239843449	0.00036813327403809	27.2604454845391	0.00151166499667447	250.114427485961	8.05080494973345e-05	288.009849547635	1.74250150130221e-06	28.3985303317959	0.000388157917723086	165.145952817762	0.0017720364670529	275.44379796712	3.55637879681044e-07	194.339505886372	0.0003266895224596
30.9682480168277	0.000919272397098211	416.053158200183	4.83198102670964e-05	21.2412616864993	0.000898458419174649	110.143666234443	0.000165280085362879	51.3730599530333	0.000794753282016463	127.690517193542	0.000662470612051002	118.516995089704	0.00065494363373114	262.771526259207	0.000437594462144008	118.175511168506	0.00229951012010241	172.722795450083	0.0013978401296582	130.354787589981	0.00149336249461245	102.613876307095	0.00034581106334382	161.972255783334	0.00172959972129451	143.470844390459	0.00159141070048881	45.83334773391	0.000554548974867222	30.7854298203799	0.0014203597175894	71.6492388825818	0.000277136822039926	183.481225155951	0.000363768119299041	27.7655573174274	0.00143614893496752	253.604136158184	7.62670564817162e-05	291.751358730929	1.27766997323468e-06	28.7691957066694	0.000406735311143278	167.853684274695	0.00174951458495706	278.256264865696	4.375964834646e-08	196.41537797892	0.000274977654802253
31.3801077658915	0.000963781587941633	423.753665406782	4.48397265505637e-05	21.597589992199	0.000870373647372965	111.716876358308	0.000164674534702065	52.1756140127493	0.000787674955987097	129.190447773122	0.000696929661507271	119.704407663369	0.000649594954130518	265.453166349905	0.000402108458758156	119.814814725149	0.00225637289395814	175.329641684736	0.00138690909661895	132.09901341447	0.00149929637447803	103.900748410679	0.000331768207615781	164.282834953081	0.00168487087425313	145.297340467089	0.00151782701400113	46.5886721713099	0.000554139556713962	31.3108725278362	0.00139906159805167	72.5670986919377	0.000269576260032925	185.685210468453	0.000360292006868025	28.2706691503157	0.00136848473339133	257.093844830407	7.20850390934209e-05	295.492867914223	9.2391878266219e-07	29.1398610815428	0.000429451142997951	170.561415731628	0.00172684354637062	281.068731764273	2.02188360030406e-08	198.491250071468	0.000242207131152283
31.7919675149554	0.00100962489794409	431.454172613382	4.19750456489024e-05	21.9539182978986	0.000844331732739876	113.290086482173	0.000165543109806062	52.9781680724653	0.000781788955814108	130.690378352703	0.000733804305781394	120.891820237035	0.000418342752469666	268.134806440603	0.000369841809254303	121.454118281793	0.00221478265056936	177.936487919389	0.00137664381495496	133.843239238958	0.00150133374413947	105.187620514263	0.000317644401946371	166.593414122828	0.00163868827899947	147.12383654372	0.00144083859567959	47.3439966087098	0.000555839236621642	31.8363152352924	0.00137904589127974	73.4849585012936	0.000265101893211618	187.889195780955	0.000357797134898992	28.7757809832039	0.00130699334549187	260.583553502631	6.80472077436484e-05	299.234377097518	6.68149735784368e-07	29.5105264564163	0.000455317413814944	173.26914718856	0.00170388692585275	283.881198662849	1.80482182382992e-07	200.567122164017	0.000226534577675337
32.2038272640192	0.00105582743428644	439.154679819981	3.96835213773926e-05	22.3102466035983	0.000820267699254539	114.863296606038	0.000167834786457794	53.7807221321812	0.000776784450249465	132.190308932283	0.000771605657826304	122.0792328107	0.000170154544394458	270.816446531302	0.000346355140896602	123.093421838436	0.00217443024413882	180.543334154042	0.00136700482932722	135.587465063447	0.0014993939306524	106.474492617846	0.000303807720034203	168.903993292575	0.00159142090781366	148.950332620351	0.00136204905693051	48.0993210461098	0.000559390254422058	32.3617579427487	0.00135996674236576	74.4028183106495	0.00026322298473639	190.093181093457	0.000356436958580868	29.2808928160922	0.00125101892776815	264.073262174854	6.42809802887507e-05	302.975886280812	4.7705228561525e-07	29.8811918312898	0.000483321893320504	175.976878645493	0.0016805818328693	286.693665561425	1.38526953792528e-06	202.642994256565	0.00022136391844652
32.6156870130831	0.00110134530959254	446.855187026581	3.78072192456312e-05	22.666574909298	0.00079801698186265	116.436506729903	0.000171488759973909	54.5832761918972	0.000772589902886588	133.690239511864	0.000808982253920479	123.266645384365	4.42311963304176e-05	273.498086622	0.000329067458266452	124.73272539508	0.00213495383770511	183.150180388695	0.00135794504858016	137.331690887936	0.00149322398572397	107.76136472143	0.000290528534226419	171.214572462322	0.00154345260797812	150.776828696981	0.00128308104798955	48.8546454835097	0.000564533596443145	32.8872006502049	0.00134156701026855	75.3206781200054	0.000263682968516064	192.297166405959	0.000356408507675876	29.7860046489805	0.00119994964395764	267.562970847077	6.08083281444818e-05	306.717395464106	3.36665945704675e-07	30.2518572061632	0.000512226247616538	178.684610102426	0.00165691526143597	289.506132460001	7.49005331647754e-06	204.718866349114	0.000217362655712573
33.0275467621469	0.00114510124173381	454.55569423318	3.63097873787346e-05	23.0229032149977	0.000777123468954823	118.009716853768	0.000176434284918805	55.3858302516131	0.000769127953617274	135.190170091445	0.00084474736988808	124.454057958031	2.00836889173056e-05	276.179726712698	0.000305989281497049	126.372028951723	0.00209593668881681	185.757026623347	0.00134940907849853	139.075916712424	0.0014826834315302	109.048236825013	0.000277995302199197	173.525151632069	0.00149517702097632	152.603324773612	0.00120551469856341	49.6099699209096	0.000571009187271934	33.4126433576611	0.00132361141278395	76.2385379293613	0.000266220288356	194.501151718461	0.000357929111385264	30.2911164818687	0.00115410429343333	271.0526795193	5.76561156666192e-05	310.4589046474	2.35605260531647e-07	30.6225225810367	0.000540743276941621	181.392341559358	0.00163286110450352	292.318599358578	2.87086873939851e-05	206.794738441662	0.00020649363943083
33.4394065112108	0.00118602224524773	462.25620143978	3.5157225136454e-05	23.3792315206973	0.000757480542262327	119.582926977633	0.000182715007413066	56.1883843113291	0.000766316057838459	136.690100671025	0.000877875619470094	125.641470531696	7.45653092287692e-05	278.861366803397	0.000261813603348847	128.011332508367	0.00205679010966389	188.363872858	0.00134136224269059	140.820142536913	0.00146774147173309	110.335108928597	0.000266315603894164	175.835730801816	0.00144711716509016	154.429820850243	0.00113082882462082	50.3652943583096	0.000578722561570823	33.9380860651174	0.00130587053726277	77.1563977387171	0.000270576080236269	196.705137030963	0.000361208565983915	30.796228314757	0.00111200693825173	274.542388191523	5.48380607951818e-05	314.200413830694	1.64811098308992e-07	30.9931879559102	0.000567896386498445	184.100073016291	0.0016084029010615	295.131066257154	7.88269531208974e-05	208.87061053421	0.000184781237445277
33.8512662602746	0.00122228490718757	469.956708646379	3.43685792696174e-05	23.735559826397	0.000738996167675988	121.156137101498	0.000190178141053493	56.990938371045	0.000764101177046209	138.190031250606	0.000907216579598395	126.828883105361	0.000274579649645847	281.543006894095	0.000194409478011566	129.65063606501	0.00201707061274889	190.970719092653	0.00133371438708108	142.564368361401	0.00144847188611829	111.62198103218	0.000255520776092057	178.146309971563	0.00139975326834963	156.256316926873	0.00106076983349721	51.1206187957095	0.000587057961218765	34.4635287725736	0.00128804808945823	78.074257548073	0.000276497467391898	198.909122343465	0.000366418434513783	31.3013401476453	0.00107290714586663	278.032096863747	5.23533643363904e-05	317.941923013989	1.17304575727649e-07	31.3638533307837	0.000592784299209749	186.807804473224	0.00158352257350188	297.94353315573	0.000157453836454421	210.946482626759	0.000153570222927507
34.2631260093384	0.00125334793217275	477.657215852979	3.38872670231548e-05	24.0918881320967	0.000721609291189392	122.729347225363	0.000198595648037462	57.7934924307609	0.000762393554450589	139.689961830186	0.000931833701537521	128.016295679027	0.000700326214925455	284.224646984793	0.00012234571918431	131.289939621654	0.00197640080012823	193.577565327306	0.00132629726062824	144.30859418589	0.00142504573883555	112.908853135764	0.000245573467931868	180.45688914131	0.0013534466910153	158.082813003504	0.000996658409773508	51.8759432331094	0.000595748433125445	34.9889714800299	0.00126998372598003	78.9921173574289	0.000283736765387984	201.113107655967	0.000373660857614336	31.8064519805335	0.00103644162528445	281.52180553597	5.01878180317618e-05	321.683432197283	8.79556906670521e-08	31.7345187056571	0.000614597164977546	189.515535930157	0.00155814058070615	300.756000054307	0.000234960955451905	213.022354719307	0.000118356176718343
34.6749857584023	0.00127860779738861	485.357723059578	3.36416290060471e-05	24.4482164377964	0.000705493405423022	124.302557349228	0.000207852278274041	58.5960464904769	0.000760997065510019	141.189892409767	0.000951134757588923	129.203708252692	0.00124392684733126	286.906287075491	7.23956384219309e-05	132.929243178297	0.0019344496316041	196.184411561959	0.00131900625111354	146.052820010378	0.00139716655763519	114.195725239347	0.00023637744435013	182.767468311057	0.00130854203435411	159.909309080135	0.000938872387277771	52.6312676705094	0.00060455264179644	35.5144141874861	0.00125155002353151	79.9099771667848	0.000292057618667277	203.317092968469	0.000383116692027079	32.3115638134218	0.0010022739738714	285.011514208193	4.83152082812821e-05	325.424941380577	7.32776675773477e-08	32.1051840805306	0.000632629709232055	192.223267387089	0.00153238534108618	303.568466952883	0.000276577742617057	215.098226811855	8.62432582052329e-05
35.0868455074661	0.00129754701192026	493.058230266178	3.36103492349284e-05	24.804544743496	0.000690296580988604	125.875767473093	0.000217827057367545	59.3986005501929	0.000759818060615438	142.689822989348	0.000964341589084219	130.391120826357	0.00160336290655284	289.58792716619	6.36119233904165e-05	134.568546734941	0.00189094364347133	198.791257796612	0.0013117298673669	147.797045834867	0.00136584920454239	115.482597342931	0.000227835397203944	185.078047480804	0.00126535743980476	161.735805156765	0.000887852626100122	53.3865921079093	0.000613237141032025	36.0398568949423	0.0012326333125816	80.8278369761407	0.000301247247122719	205.521078280971	0.000394467923005907	32.8166756463101	0.000970529695218922	288.501222880416	4.6729831061125e-05	329.166450563871	7.25901805291825e-08	32.4758494554041	0.000646291497373183	194.930998844022	0.00150628718193207	306.380933851459	0.000285043265480944	217.174098904404	6.35950727530836e-05
35.49870525653	0.00130982938055388	500.758737472777	3.37732230049192e-05	25.1608730491957	0.000675975040839834	127.448977596958	0.000228394373150962	60.2011546099088	0.000758763876894824	144.189753568928	0.000970699592614697	131.578533400023	0.00160423725535082	292.269567256888	0.000103464565130695	136.207850291585	0.0018456767476721	201.398104031265	0.00130435083048663	149.541271659356	0.00133158062543407	116.769469446514	0.000219665547362516	187.388626650551	0.00122418061949502	163.562301233396	0.000843779389133342	54.1419165453092	0.000621477319310998	36.5652996023986	0.00121303826427628	81.7456967854966	0.00031086720714459	207.725063593473	0.000407363277974706	33.3217874791983	0.000940376505477111	291.990931552639	4.53394533053617e-05	332.907959747165	8.49638889225234e-08	32.8465148302775	0.000655114418553098	197.638730300955	0.00147988189300283	309.193400750035	0.000289444935899261	219.249970996952	5.48168261618926e-05
35.9105650055938	0.00131530426166787	508.459244679376	3.41467768571363e-05	25.5172013548954	0.000662487141367961	129.022187720823	0.000239425105204291	61.0037086696248	0.000757743246885687	145.689684148509	0.000969532795033572	132.765945973688	0.00129185157123434	294.951207347586	0.000188009970207913	137.847153848228	0.00179829138539476	204.004950265918	0.00129672025069274	151.285497483844	0.00129481605555153	118.056341550098	0.00021165826286358	189.699205820298	0.00118537717349514	165.388797310026	0.000806588069459909	54.8972409827092	0.000628953362810455	37.0907423098548	0.00119261662467373	82.6635565948525	0.000320603147290553	209.929048905975	0.000421398957563562	33.8268993120866	0.000911509510281971	295.480640224863	4.40850047979194e-05	336.64946893046	1.11298051119911e-07	33.217180205151	0.000657927030030963	200.346461757887	0.00145321029844039	312.005867648612	0.0002905740591317	221.325843089501	6.21721278146464e-05
36.3224247546577	0.00131400504371935	516.159751885976	3.46776542129205e-05	25.8735296605951	0.000649793012149183	130.595397844688	0.000250813493905415	61.8062627293407	0.000756641694310676	147.189614728089	0.000960324018374313	133.953358547353	0.000858903808546712	297.632847438285	0.000295976066809658	139.486457404872	0.00174885649359211	206.611796500571	0.00128861804719063	153.029723308333	0.00125602817861539	119.343213653681	0.000203617930387673	192.009784990045	0.00114952608502564	167.215293386657	0.000775993919986263	55.6525654201091	0.000635550322649562	37.616185017311	0.00117142721471898	83.5814164042084	0.000330113001837574	212.133034218477	0.000436099608663916	34.3320111449749	0.000883744618293209	298.970348897086	4.29154953052819e-05	340.390978113754	1.54481803378901e-07	33.5878455800245	0.000655320024323045	203.05419321482	0.00142629692097787	314.818334547188	0.000257702170075732	223.401715182049	8.59317843337078e-05
36.7342845037215	0.00130589716685606	523.860259092575	3.53331328376411e-05	26.2298579662947	0.000638007394065283	132.168607968553	0.000262337348364638	62.6088167890567	0.000755329586864135	148.68954530767	0.000942807650163136	135.140771121019	0.000675119856985554	300.314487528983	0.000386748298875336	141.125760961515	0.00169763984441076	209.218642735224	0.00127996496095915	154.773949132821	0.00121569564184558	120.630085757265	0.000195364209858707	194.320364159792	0.00111636413214212	169.041789463288	0.00075152457303873	56.407889857509	0.000641115141633156	38.1416277247673	0.00114943510738441	84.4992762135643	0.000339031969557118	214.337019530979	0.000450961320886429	34.8371229778631	0.000856914848121473	302.460057569309	4.17819313121617e-05	344.132487297048	2.18863460798261e-07	33.9585109548979	0.000647327298685765	205.761924671753	0.00139922673905638	317.630801445764	0.00018274947002437	225.477587274597	0.000124294997309583
37.1461442527853	0.00129093021050497	531.560766299175	3.60982745849186e-05	26.5861862719944	0.000626961008576218	133.741818092419	0.000273862024709197	63.4113708487726	0.000753736653138918	150.18947588725	0.000917059561643475	136.328183694684	0.00095481750095552	302.996127619681	0.000417228499237808	142.765064518159	0.00164483427139498	211.825488969877	0.00127064597826368	156.51817495731	0.00117429257517788	121.916957860848	0.000186742626616131	196.630943329539	0.00108596976649688	170.868285539918	0.000732559008334194	57.163214294909	0.00064551213127912	38.6670704322235	0.00112661621839456	85.4171360229202	0.000346981922521842	216.54100484348	0.000465499533488499	35.3422348107514	0.000831053675498008	305.949766241532	4.06390273412217e-05	347.873996480342	3.10375701403107e-07	34.3291763297714	0.000634075525142362	208.469656128685	0.00137208179294431	320.44326834434	9.86017426432896e-05	227.553459367146	0.00017311483402135
37.5580040018492	0.00127060399886583	539.261273505774	3.69585730444435e-05	26.9425145776941	0.000616554512921359	135.315028216284	0.000285263229961915	64.2139249084886	0.000751786433558086	151.689406466831	0.00088356774090252	137.515596268349	0.00137252296252547	305.67776771038	0.000370398075698042	144.404368074802	0.00159070237861086	214.43233520453	0.00126055395648129	158.262400781798	0.00113227560716769	123.203829964432	0.000177633679927857	198.941522499286	0.00105837576188985	172.694781616549	0.000718925522448337	57.9185387323089	0.000648587341554413	39.1925131396798	0.00110290155637769	86.3349958322761	0.000353584880862213	218.744990155983	0.000479296083582578	35.8473466436397	0.000805779078844981	309.439474913755	3.9446731427913e-05	351.615505663636	4.36674411926892e-07	34.6998417046449	0.000615807180352685	211.177387585618	0.00134491700853588	323.255735242917	3.95949681539155e-05	229.629331459694	0.000225925264197799
37.969863750913	0.00124561660293755	546.961780712374	3.79167093258156e-05	27.2988428833938	0.000606744854732862	136.888238340149	0.000296421355832285	65.0164789682045	0.000749405503492998	153.189337046412	0.000843268321240814	138.703008842015	0.0014506221860198	308.359407801078	0.000268904824652826	146.043671631446	0.0015355686723871	217.039181439182	0.00124959123138238	160.006626606287	0.00109019647514443	124.490702068015	0.000167960117593995	201.252101669033	0.0010335697118906	174.52127769318	0.000709036933962439	58.6738631697088	0.000649879236794651	39.717955847136	0.00107815455248595	87.252855641632	0.000358480060711101	220.948975468484	0.000492039398603242	36.352458476528	0.000780996627662761	312.929183585979	3.81556726429756e-05	355.35701484693	6.07279144317554e-07	35.0705070795184	0.000592872911669872	213.885119042551	0.0013177871440191	326.068202141493	1.17014994052762e-05	231.705203552242	0.000274733438444407
38.3817234999769	0.00121673381067283	554.662287918973	3.89317359777099e-05	27.6551711890934	0.000597487523918762	138.461448464014	0.000307222297262766	65.8190330279205	0.000746523491865042	154.689267625992	0.000797400863709243	139.89042141568	0.00124310094846553	311.041047891776	0.00015819891959468	147.682975188089	0.00147981068672184	219.646027673835	0.00123762056079005	161.750852430776	0.00104850328175691	125.777574171599	0.000157692029698666	203.56268083878	0.00101149492777482	176.34777376981	0.000702124254051022	59.4291876071088	0.000649691922918065	40.2433985545922	0.00105260850271796	88.1707154509879	0.000361087624863329	223.152960780986	0.00050355213233161	36.8575703094162	0.000756641203339783	316.418892258202	3.67452453298353e-05	359.098524030225	8.37381951640724e-07	35.4411724543918	0.000565722218778173	216.592850499484	0.0012907463893026	328.880669040069	2.52712075398575e-06	233.781075644791	0.000311591636142648
38.7935832490407	0.0011847674836661	562.362795125573	3.99876941055371e-05	28.0114994947931	0.000588791172314102	140.034658587879	0.000317524733680055	66.6215870876364	0.000742946884099168	156.189198205573	0.000747949900917362	141.077833989345	0.0011350500170759	313.722687982475	7.46307911465977e-05	149.322278744733	0.001423900690833	222.252873908488	0.0012243967710752	163.495078255264	0.00100754337206069	127.064446275183	0.000146784219253978	205.873260008527	0.000992338007747263	178.174269846441	0.000697507948356413	60.1845120445087	0.000648005130780882	40.7688412620485	0.00102629983923951	89.0885752603438	0.000361252716850321	225.356946093488	0.000513726474545708	37.3626821423045	0.000732662284830543	319.908600930425	3.52104589989899e-05	362.840033213519	1.14888450792887e-06	35.8118378292653	0.000534892394140284	219.300581956416	0.00126390995668909	331.693135938645	3.9669142331727e-07	235.856947737339	0.000330503609965223
39.2054429981046	0.00115055523932454	570.063302332172	4.1072196793802e-05	28.3678278004928	0.000580596058167216	141.607868711744	0.000327136300561339	67.4241411473524	0.000738653520959949	157.689128785153	0.000697305467097041	142.265246563011	0.00119113428933083	316.404328073173	2.79599074484574e-05	150.961582301376	0.00136846053073	224.859720143141	0.00121007432610661	165.239304079753	0.000967629341585688	128.351318378766	0.000135414619910619	208.183839178274	0.000975815408575304	180.000765923071	0.000694603748907739	60.9398364819086	0.000644817003525379	41.2942839695047	0.000999272327470141	90.0064350696997	0.000358960009778616	227.56093140599	0.000522723393373967	37.8677939751928	0.000709122072351381	323.398309602648	3.35494565616652e-05	366.581542396813	1.55270736073222e-06	36.1825032041388	0.000500753107588878	222.008313413349	0.00123730162977136	334.505602837222	4.50316944524357e-08	237.932819829888	0.000329077771499703
39.6173027471684	0.00111494161107781	577.763809538772	4.21730542081114e-05	28.7241561061925	0.000572764627726918	143.181078835609	0.000336048038144212	68.2266952070683	0.000733631846576172	159.189059364734	0.000647468005918999	143.452659136676	0.00117437070919484	319.085968163871	8.65428281051175e-06	152.60088585802	0.00131396745809114	227.466566377794	0.00119463612521608	166.983529904241	0.000929039587993835	129.63819048235	0.000123718540302633	210.494418348021	0.000961467663795269	181.827261999702	0.000692941080317682	61.6951609193086	0.000640143740652182	41.819726676961	0.000971576880393175	90.9242948790556	0.000354205394912451	229.764916718492	0.000530827439411381	38.372905808081	0.000685897402712822	326.888018274872	3.17676920857018e-05	370.323051580107	2.06751344139166e-06	36.5531685790122	0.000464348675987323	224.716044870282	0.00121096251251359	337.318069735798	3.67650592363081e-09	240.008691922436	0.000309468539354386
40.0291624962323	0.0010788107242327	585.464316745371	4.32713880374702e-05	29.0804844118921	0.000565245164345078	144.754288959474	0.000344183950807586	69.0292492667843	0.0007278308062638	160.688989944315	0.000600243409082269	144.640071710341	0.000974983716209687	321.767608254569	2.18536194228969e-06	154.240189414663	0.00126087598777175	230.073412612447	0.00117808270974641	168.72775572873	0.000892019473549815	130.925062585933	0.000111858162602068	212.804997517768	0.000949060984182913	183.653758076333	0.000692172632852194	62.4504853567085	0.000633759872184199	42.3451693844172	0.000943124213233971	91.8421546884115	0.00034709589335434	231.968902030994	0.000538266912778155	38.8780176409693	0.000662998759480091	330.377726947095	2.98771983821782e-05	374.064560763402	2.71316431707569e-06	36.9238339538857	0.000426540337336917	227.423776327214	0.00118493099925029	340.130536634374	2.16156892285115e-10	242.084564014984	0.000278261813668773
40.4410222452961	0.00104320375612855	593.16482395197	4.43508583566914e-05	29.4368127175918	0.000557985773829657	146.327499083339	0.000351476246761867	69.8318033265002	0.000721203745441294	162.188920523895	0.000557089453715883	145.827484284007	0.000778049667620201	324.449248345268	4.50391286199823e-07	155.879492971307	0.0012096191595093	232.6802588471	0.00116043215259963	170.471981553218	0.000856782997078485	132.211934689517	0.000100013863006919	215.115576687515	0.000938342329162525	185.480254152963	0.00069207484550299	63.2058097941084	0.000625907092178738	42.8706120918734	0.000914195067473582	92.7600144977674	0.000337846683368819	234.172887343496	0.00054522793777829	39.3831294738576	0.000640444815250093	333.867435619318	2.78957258358032e-05	377.806069946696	3.51006251844283e-06	37.2944993287592	0.000388049947149865	230.131507784147	0.00115924152203962	342.94300353295	5.92373944060643e-11	244.160436107533	0.000245013146184952
40.8528819943599	0.0010088747475767	600.86533115857	4.540089748861e-05	29.7931410232915	0.00055093886241881	147.900709207204	0.000357865302535405	70.6343573862162	0.000713708740754566	163.688851103476	0.000519002257936293	147.014896857672	0.000829737849060966	327.130888435966	7.54232386319437e-08	157.51879652795	0.00116059944910158	235.287105081753	0.00114169104697564	172.216207377707	0.000823833926739022	133.4988067931	8.83731903858233e-05	217.426155857262	0.000929044461443669	187.306750229594	0.000692577620084569	63.9611342315084	0.000616818317588208	43.3960547993297	0.000884867279839248	93.6778743071233	0.00032677177971269	236.376872655998	0.000551809208907295	39.8882413067458	0.000618279850503495	337.357144291541	2.58420757410667e-05	381.54757912999	4.47831043389397e-06	37.6651647036326	0.000349583191965151	232.83923924108	0.00113397155981826	345.755470431527	1.10802691215368e-09	246.236308200081	0.000219999338931554
41.2647417434238	0.000976476953166587	608.565838365169	4.6411237363776e-05	30.1494693289912	0.000544061184801977	149.473919331069	0.000363299595739483	71.4369114459321	0.000705078771457671	165.188781683056	0.000486455424835222	148.202309431337	0.00107525761618402	329.812528526664	1.02479908485757e-08	159.158100084594	0.00111418032546652	237.893951316406	0.00112175917772305	173.960433202196	0.000793129707379394	134.785678896684	7.7119996971488e-05	219.736735027009	0.000920891117760634	189.133246306225	0.000693697025200437	64.7164586689083	0.000606595858346798	43.9214975067859	0.000855220248675591	94.5957341164792	0.000314268657178193	238.5808579685	0.000557991329846538	40.3933531396341	0.000596688308158068	340.846852963764	2.37546537937187e-05	385.289088313284	5.63668993295248e-06	38.0358300785061	0.000311812708208555	235.546970698013	0.00110917470945333	348.567937330103	1.71113025530736e-08	248.31218029263	0.000208602449243048
41.6766014924876	0.000946588273409503	616.266345571769	4.73672491881293e-05	30.5057976346908	0.00053725046443999	151.047129454934	0.000367595574352398	72.2394655056481	0.000695486981744921	166.688712262637	0.000459397962891472	149.389722005002	0.00120946990088608	332.494168617363	2.11850110077193e-09	160.797403641237	0.00107105962483618	240.500797551059	0.00110095256554514	175.704659026684	0.000764718654617452	136.072551000267	6.64243181893439e-05	222.047314196756	0.000913691011784218	190.959742382855	0.00069545520311074	65.4717831063082	0.000595351028824893	44.4469402142421	0.000825335426267192	95.5135939258351	0.000300779839708136	240.784843281002	0.00056362440531923	40.8984649725224	0.000575617780341169	344.336561635988	2.16670661551207e-05	389.030597496578	7.00147042506669e-06	38.4064954533796	0.00027536301440324	238.254702154945	0.00108480207101406	351.380404228679	1.87434670142297e-07	250.388052385178	0.000210278224921952
42.0884612415515	0.00091970199843506	623.966852778368	4.82402338161199e-05	30.8621259403905	0.000530462600619402	152.620339578799	0.000370763436850251	73.042019565364	0.000684941551969178	168.188642842217	0.000437309914549438	150.577134578668	0.00105545215043873	335.175808708061	1.0357763948287e-08	162.436707197881	0.00103144238917026	243.107643785712	0.00107936926818178	177.448884851173	0.000738694341212596	137.359423103851	5.64430876910618e-05	224.357893366503	0.000906958246546536	192.786238459486	0.000697923968020776	66.2271075437082	0.000583153517112683	44.9723829216984	0.000795294732070082	96.431453735191	0.000286897928534961	242.988828593504	0.000568435224058037	41.4035768054106	0.000555133610455978	347.826270308211	1.9607530245543e-05	392.772106679873	8.61859439941896e-06	38.777160828253	0.000240797727987051	240.962433611878	0.00106086243756723	354.192871127256	1.47504576181995e-06	252.463924477726	0.000219833693376113
42.5003209906153	0.00089621803738315	631.667359984968	4.90365044026748e-05	31.2184542460902	0.00052365649903	154.193549702664	0.000372865254711878	73.84457362508	0.000673442135567079	169.688573421798	0.000419307507475104	151.764547152333	0.000703599228249461	337.857448798759	8.02037346045096e-08	164.076010754524	0.000995222803974204	245.714490020365	0.00105711623117977	179.193110675661	0.000715129699606957	138.646295207434	4.74087315856108e-05	226.66847253625	0.000900428801532387	194.612734536117	0.000701144117755762	66.9824319811081	0.000570090412896881	45.4978256291546	0.000765248153305794	97.3493135445469	0.000273200731587675	245.192813906006	0.000572052970192719	41.9086886382989	0.000535305016133692	351.315978980434	1.7603136090835e-05	396.513615863167	1.04608263842286e-05	39.1478262031265	0.000208811236475692	243.670165068811	0.00103736062921446	357.005338025832	8.4566886589215e-06	254.539796570275	0.00023110757724373
42.9121807396792	0.000876434683653719	639.367867191567	4.97485980548405e-05	31.5747825517899	0.000516794250248421	155.766759826529	0.000373888816479666	74.6471276847959	0.000660998368448686	171.188504001379	0.000404321200890884	152.951959725998	0.000389071755726263	340.539088889458	4.91133068747175e-07	165.715314311168	0.000962469802129154	248.321336255017	0.00103430760871653	180.93733650015	0.000694077312883627	139.933167311018	3.92892045745712e-05	228.979051705997	0.000893876592360654	196.439230612747	0.000705096946718866	67.737756418508	0.000556492048919253	46.0232683366109	0.000735284607254891	98.2671733539027	0.000260112442076081	247.396799218508	0.000573968188640607	42.4138004711872	0.00051626606412972	354.805687652657	1.56791897786102e-05	400.255125046461	1.25201414209153e-05	39.518491578	0.000179953987860929	246.377896525743	0.00101429763577966	359.817804924408	3.57091780372917e-05	256.615668662823	0.000241072272023373
43.324040488743	0.000861180470919724	647.068374398166	5.03695087362239e-05	31.9311108574895	0.000509809577904607	157.339969950395	0.000373829322252821	75.4496817445119	0.000647599884670531	172.688434580959	0.000391127353976155	154.139372299664	0.000312188333867809	343.220728980156	2.36399751425564e-06	167.354617867812	0.00093318440049594	250.92818248967	0.00101106020521303	182.681562324638	0.000675569359924935	141.220039414601	3.21121156187818e-05	231.289630875743	0.000887099485985031	198.265726689378	0.000709681370416025	68.493080855908	0.000542489080434521	46.5487110440671	0.000705481794493996	99.1850331632587	0.000247982747676343	249.60078453101	0.000573589087936259	42.9189123040754	0.000498318904685623	358.29539632488	1.38586694575755e-05	403.996634229755	1.47805209456547e-05	39.8891569528734	0.000154293407275295	249.085627982676	0.000991771506436474	362.630271822984	0.000111479793618441	258.691540755371	0.000251906068497533
43.7359002378068	0.000849880575492666	654.768881604766	5.08787807308548e-05	32.2874391631892	0.000502683218979513	158.91318007426	0.000372689426040907	76.2522358042278	0.000633133511756375	174.18836516054	0.000378459813047297	155.326784873329	0.000485200727786294	345.902369070854	8.96793789858804e-06	168.993921424455	0.000907300109183281	253.535028724323	0.000987477596588573	184.425788149127	0.000659739054491271	142.506911518185	2.58733590286475e-05	233.60021004549	0.000879921836827734	200.092222766008	0.000714697989117522	69.2484052933079	0.000528209230097758	47.0741537515233	0.000675914804779336	100.102892972615	0.000237070579757777	251.804769843512	0.000570708112963639	43.4240241369637	0.000481344834001129	361.785104997104	1.21755389576025e-05	407.738143413049	1.7215638766501e-05	40.2598223277469	0.000132041449738949	251.793359439609	0.000969683904803749	365.442738721561	0.000256140733675423	260.76741284792	0.000269824242470818
44.1477599868707	0.000842338638307142	662.469388811365	5.12573812915888e-05	32.6437674688889	0.000495406819077924	160.486390198125	0.000370479305729777	77.0547898639438	0.000617874165049743	175.68829574012	0.000365546641893394	156.514197446994	0.000682485791339686	348.584009161553	2.68901471183696e-05	170.633224981099	0.000884684185558225	256.141874958976	0.000963782242793074	186.170013973616	0.000646775455887187	143.793783621768	2.05413321170816e-05	235.910789215237	0.000872160009689676	201.918718842639	0.000719841246866326	70.0037297307078	0.000513776565554292	47.5995964589796	0.000646727786406886	101.02075278197	0.000227533926013254	254.008755156014	0.000565090930584204	43.929135969852	0.000465425140259275	365.274813669327	1.06521296862949e-05	411.479652596343	1.97885228142768e-05	40.6304877026204	0.000113347145927343	254.501090896541	0.000948004644035767	368.255205620137	0.000428802463613768	262.843284940468	0.000301423327274508
44.5596197359345	0.000838292561026924	670.169896017965	5.15236449571351e-05	33.0000957745885	0.000487971137261483	162.05960032199	0.000367003814007734	77.8573439236597	0.000601898452674822	177.188226319701	0.000351897818234499	157.70161002066	0.000648947700840241	351.265649252251	6.39288751403094e-05	172.272528537742	0.000865452129070454	258.748721193629	0.000940089187936437	187.914239798104	0.000636287454226125	145.080655725352	1.60619806435305e-05	238.221368384984	0.000863602280141792	203.74521491927	0.000724562701938497	70.7590541681078	0.000499345453225304	48.1250391664358	0.000618014259310492	101.938612591326	0.000219426019698129	256.212740468516	0.000556629694866303	44.4342478027402	0.00045064001308554	368.76452234155	9.28715838245128e-06	415.221161779638	2.24516897230333e-05	41.0011530774939	9.83056454055525e-05	257.208822353474	0.000926720311375066	371.067672518713	0.00051730396637291	264.919157033017	0.000349633637627388
44.9714794849984	0.000837370227769404	677.870403224564	5.16744730892319e-05	33.3564240802882	0.000480372291516615	163.632810445855	0.000362521710781223	78.6598979833757	0.000585295071036663	178.688156899282	0.00033730929398842	158.889022594325	0.000401275430008203	353.947289342949	0.000120892135396451	173.911832094386	0.000849118538622125	261.355567428282	0.000916506861239868	189.658465622593	0.000628196122003987	146.367527828935	1.23642944961365e-05	240.531947554731	0.00085428522160722	205.5717109959	0.000728282575228186	71.5143786055077	0.000485068066492821	48.650481873892	0.000589783679920241	102.856472400682	0.000212698088624662	258.416725781018	0.000545346789002369	44.9393596356285	0.000437205588548628	372.254231013773	8.08936030319719e-06	418.962670962932	2.51477990816446e-05	41.3718184523673	8.69675354445809e-05	259.916553810407	0.000905816590730768	373.880139417289	0.000445883926485206	266.995029125565	0.00041134413916822
45.3833392340622	0.000839098979146733	685.570910431164	5.17073247768074e-05	33.7127523859879	0.000472591855404809	165.20602056972	0.000357079696318149	79.4624520430916	0.000568164422830282	180.188087478862	0.000321839385315042	160.07643516799	0.000158513232870944	356.628929433647	0.000182381448540243	175.551135651029	0.000835078015327064	263.962413662935	0.000893136039616083	191.402691447081	0.000622396247186092	147.654399932519	9.36590179701495e-06	242.842526724478	0.000844183304531686	207.398207072531	0.000730426421966465	72.2697030429077	0.000471030313635622	49.1759245813483	0.000562085424584933	103.774332210038	0.000207342268827912	260.62071109352	0.000531387478462029	45.4444714685168	0.0004254297424676	375.743939685996	7.06517829629951e-06	422.704180146226	2.77989489531996e-05	41.7424838272408	7.9347808835167e-05	262.62428526734	0.000885306641580828	376.692606315866	0.000273287614529735	269.070901218113	0.00047765522917819
45.7951989831261	0.000842917766269716	693.271417637763	5.15974956958965e-05	34.0690806916876	0.000464649100839366	166.779230693585	0.000350729387470976	80.2650061028076	0.000550598034329535	181.688018058443	0.000305769351710039	161.263847741656	3.91066066012782e-05	359.310569524346	0.000219965587916802	177.190439207673	0.000822941364141347	266.569259897588	0.00087006883215916	193.14691727157	0.000618755711648083	148.941272036103	6.99161633646514e-06	245.153105894225	0.000833296020052685	209.224703149162	0.000730413409156545	73.0250274803076	0.000457308045002641	49.7013672888045	0.00053496419466228	104.692192019394	0.000202918458020684	262.824696406022	0.000515004931475033	45.949583301405	0.000415078575345053	379.23364835822	6.21911559989066e-06	426.44568932952	3.03135232849539e-05	42.1131492021143	7.55372912565384e-05	265.332016724272	0.000865209158997752	379.505073214442	0.00012092589781326	271.146773310662	0.000536399703441481
46.2070587321899	0.000848219465574854	700.971924844363	5.13471910165136e-05	34.4254089973872	0.000456593622202134	168.35244081745	0.000343530817072458	81.0675601625235	0.000532767150434222	183.187948638023	0.000289559436581717	162.451260315321	5.89435015007789e-06	361.992209615044	0.00021220413533612	178.829742764316	0.000812292555443353	269.176106132241	0.000847503069292912	194.891143096058	0.000617115189996637	150.228144139686	5.18203648954101e-06	247.463685063972	0.000821645280655783	211.051199225792	0.000727697432311245	73.7803519177075	0.000443966884951842	50.2268099962608	0.000508529481037495	105.61005182875	0.000199136174883959	265.028681718524	0.000496541297102259	46.4546951342933	0.0004062081379303	382.723357030443	5.5541047568559e-06	430.187198512814	3.26181668765461e-05	42.4838145769877	7.58651262946691e-05	268.039748181205	0.00084543927398056	382.317540113018	3.96094060977695e-05	273.22264540321	0.000575736311268502
46.6189184812538	0.000854161031210927	708.672432050962	5.09773172739581e-05	34.7817373030869	0.000448454433252504	169.925650941315	0.000335552392315645	81.8701142222395	0.000514883790481707	184.687879217604	0.00027380923742392	163.638672888986	5.33739897840031e-07	364.673849705742	0.000163505003388526	180.46904632096	0.000802697780960212	271.782952366894	0.000825428498050245	196.635368920547	0.000617288209619808	151.51501624327	3.78219889295857e-06	249.774264233719	0.000809272617760008	212.877695302423	0.000721801713623904	74.5356763551075	0.000431118289475502	50.752252703717	0.000482897274345418	106.527911638106	0.000195716462121721	267.232667031026	0.000476408308868471	46.9598069671816	0.000398868914652155	386.213065702666	5.08510632105145e-06	433.928707696109	3.4639552378191e-05	42.8544799518612	7.9777823975918e-05	270.747479638138	0.000825986465704821	385.130007011594	9.77726082406915e-06	275.298517495759	0.000587428924308965
47.0307782303176	0.000859836474590363	716.372939257562	5.04895761690911e-05	35.1380656087866	0.000440264942101182	171.49886106518	0.000326827331082347	82.6726682819555	0.000497094167751613	186.187809797184	0.000259227521332429	164.826085462652	2.87171940679238e-08	367.355489796441	0.000100268923748716	182.108349877603	0.000793714864736843	274.389798601547	0.000803887382540591	198.379594745036	0.000619224606919659	152.801888346853	2.71706416663143e-06	252.084843403466	0.000796164754271869	214.704191379054	0.000712350095996161	75.2910007925074	0.000418846375676643	51.2776954111732	0.000457959269226065	107.445771447462	0.000192401140860745	269.436652343528	0.000455063941182699	47.4649188000698	0.000393323595433631	389.702774374889	4.82273406375604e-06	437.670216879403	3.63103975338138e-05	43.2251453267347	8.71850400129283e-05	273.45521109507	0.000806842209962293	387.942473910171	1.83872967864142e-06	277.374389588307	0.000568725754533297
47.4426379793814	0.000864537489738358	724.073446464161	4.98862031744932e-05	35.4943939144863	0.000432065347310385	173.072071189045	0.000317438261347671	83.4752223416714	0.000479546620980715	187.687740376765	0.000246629858442205	166.013498036317	9.12000718588229e-10	370.037129887139	4.86962166455996e-05	183.747653434247	0.000784856373557421	276.9966448362	0.00078291528273091	200.123820569524	0.000622482348813124	154.088760450437	1.92027125353933e-06	254.395422573213	0.000782451309004883	216.530687455684	0.000699093387048768	76.0463252299073	0.000407085180194016	51.8031381186295	0.0004337314097358	108.363631256818	0.000188973045564158	271.64063765603	0.000433029817332704	47.9700306329581	0.000389743663627225	393.192483047112	4.74484381402928e-06	441.411726062697	3.7572657574303e-05	43.5958107016081	9.79655356232872e-05	276.162942552003	0.00078800013847275	390.754940808747	2.63508429510725e-07	279.450261680855	0.000522383044193469
47.8544977284453	0.000867591595891138	731.77395367076	4.91441627782091e-05	35.8507222201859	0.000423932700270227	174.64528131291	0.00030758293301745	84.2777764013874	0.000462390171921472	189.187670956346	0.000237296354302449	167.200910609982	1.70313331546898e-11	372.718769977837	1.8623308176192e-05	185.38695699089	0.000775560706222772	279.603491070853	0.000762538238331853	201.868046394013	0.000626705988044861	155.37563255402	1.33455661488263e-06	256.70600174296	0.000768270544244388	218.357183532315	0.000681707963226085	76.8016496673073	0.000395837789860666	52.3285808260857	0.000410225945304108	109.281491066174	0.000185272539326887	273.844622968532	0.000410983438247824	48.4751424658464	0.000387804795620849	396.682191719336	4.85192056821628e-06	445.153235245991	3.83803975786518e-05	43.9664760764816	0.000111958393082878	278.870674008936	0.00076951788926077	393.567407707323	2.85647753993467e-08	281.526133773404	0.000455164882946459
48.2663574775091	0.000868380078345777	739.47446087736	4.82863503113483e-05	36.2070505258856	0.000415919371090813	176.218491436775	0.000297366927483685	85.0803304611033	0.000445882299128676	190.687601535926	0.000231959116917414	168.388323183648	1.86635410402584e-13	375.400410068536	5.5773313885557e-06	187.026260547534	0.000765454777494477	282.210337305505	0.00074277335891614	203.612272218501	0.000631604353364743	156.662504657604	9.11674703936885e-07	259.016580912707	0.000753703532390089	220.183679608945	0.000660185560988292	77.5569741047072	0.000385098585383185	52.8540235335419	0.000387478146769999	110.199350875529	0.000181209562385081	276.048608281034	0.00038948525758938	48.9802542987346	0.000387506454120747	400.171900391559	5.14448744351291e-06	448.894744429285	3.87022174672828e-05	44.3371414513551	0.000128953510841028	281.578405465869	0.000751359534409008	396.379874605899	3.72916241015625e-09	283.602005865952	0.000375745529573544
48.678217226573	0.000866353959818113	747.174968083959	4.73299470385675e-05	36.5633788315853	0.000408076059370249	177.79170156064	0.00028690066218876	85.8828845208193	0.000430218493393153	192.187532115507	0.000231545316376025	169.575735757313	1.19665403301381e-15	378.082050159234	1.30149828468541e-06	188.665564104177	0.000754221602958044	284.817183540158	0.000723764093575858	205.35649804299	0.000636876285322145	157.949376761187	6.11930735318403e-07	261.327160082454	0.000738828379642926	222.010175685576	0.000635202970628266	78.3122985421071	0.000374853573910797	53.3794662409982	0.000365667421079143	111.117210684885	0.000176748123134012	278.252593593536	0.000369101392909612	49.4853661316229	0.000388840145540957	403.661609063782	5.62304661786809e-06	452.63625361258	3.85055145172484e-05	44.7078068262286	0.000148682132964448	284.286136922801	0.000733509197265436	399.192341504476	2.30292049610068e-08	285.6778779585	0.000292937267863136
49.0900769756368	0.00086104779318765	754.875475290559	4.6280708079161e-05	36.919707137285	0.000400453961614455	179.364911684505	0.000276298450082085	86.6854385805352	0.000415453848913437	193.687462695087	0.000236905899454039	170.763148330978	2.37194645275902e-18	380.763690249932	2.35677717928332e-07	190.304867660821	0.00074159723311057	287.424029774811	0.000705389211914004	207.100723867478	0.0006422159687009	159.236248864771	4.03432107584612e-07	263.637739252201	0.000723718115693041	223.836671762207	0.000607197097628817	79.0676229795071	0.000365196421693325	53.9049089484544	0.000344589862854363	112.035070494241	0.000172001584127208	280.456578906038	0.000350388365198196	49.9904779645112	0.000392045691118014	407.151317736005	6.28796022248288e-06	456.377762795874	3.77571056537357e-05	45.078472201102	0.000170808191511715	286.993868379734	0.0007159764758425	402.004808403052	2.55451936027715e-07	287.753750051049	0.000214578806973118
49.5019367247007	0.000851656128244484	762.575982497158	4.51447733304129e-05	37.2760354429846	0.000393104516292674	180.938121808371	0.000265677504239236	87.4879926402512	0.000401698108419538	195.187393274668	0.000248729609603962	171.950560904644	0	383.445330340631	3.30099772604226e-08	191.944171217464	0.000727375994971868	290.030876009464	0.000687623659485669	208.844949691967	0.000647318736501954	160.523120968354	2.62968376636667e-07	265.948318421948	0.000708438819444944	225.663167838837	0.000576708961766824	79.822947416907	0.000355951286738411	54.4303516559107	0.000324240758555433	112.952930303597	0.000167164158508612	282.66056421854	0.000333873320652992	50.4955897973995	0.000397075535790328	410.641026408228	7.14834867095946e-06	460.119271979168	3.65488095994051e-05	45.4491375759755	0.000195108176706424	289.701599836667	0.000698773673555753	404.817275301628	2.00738730086834e-06	289.829622143597	0.000147312947981403
49.9137964737645	0.000838054257472659	770.276489703758	4.39088202745889e-05	37.6323637486843	0.000386182683087927	182.511331932236	0.000255198708298665	88.2905466999671	0.000389047189211202	196.687323854249	0.000267446668825224	173.137973478309	1.00738496725577e-18	386.126970431329	3.56747720636589e-09	193.583474774108	0.000711414691278764	292.637722244117	0.000670457373721192	210.589175516456	0.000651860185919688	161.809993071938	1.71402316478086e-07	268.258897591695	0.000693037975878609	227.489663915468	0.000544355414559146	80.5782718543069	0.000347072608352769	54.9557943633669	0.000304614068065869	113.870790112953	0.000162443408942635	284.864549531042	0.000320030601376101	51.0007016302877	0.000403584454538315	414.130735080452	8.22088134255152e-06	463.860781162462	3.49263368653239e-05	45.819802950849	0.000220705219800797	292.409331293599	0.000681933328946322	407.629742200204	1.11902441423596e-05	291.905494236146	9.50273516671368e-05
50.3256562228283	0.00082041560421989	777.976996910357	4.26046226052769e-05	37.988692054384	0.000379689639126777	184.084542056101	0.000245010968353991	89.0931007596831	0.000377582045329707	198.187254433829	0.000293132998086863	174.325386051974	4.76365780577821e-17	388.808610522027	2.96952003602771e-10	195.222778330751	0.000693430726372714	295.24456847877	0.000653879220742443	212.333401340944	0.000655390723779069	163.096865175521	1.09770160545526e-07	270.569476761442	0.000677587077504411	229.316159992099	0.000510799183934853	81.3335962917069	0.000338516820318178	55.4812370708231	0.000285702521420156	114.788649922309	0.000158067311585727	287.068534843544	0.00030925628377969	51.505813463176	0.000411506275972665	417.620443752675	9.47529127405364e-06	467.602290345757	3.29474731011659e-05	46.1904683257224	0.000246971131453265	295.117062750532	0.000665552732967093	410.442209098781	4.46416171976296e-05	293.981366328694	5.87561267870975e-05
50.7375159718922	0.000798771686673343	785.677504116957	4.12438220284991e-05	38.3450203600837	0.000373651549987273	185.657752179966	0.000235220702056733	89.895654819399	0.000367626305379621	199.68718501341	0.000325427510346552	175.512798625639	6.88343210811654e-15	391.490250612725	1.90134030931455e-11	196.862081887395	0.000673508449184387	297.851414713423	0.000637877848655335	214.077627165433	0.000657756941934961	164.383737279105	6.90395766413448e-08	272.880055931189	0.000662114265608465	231.142656068729	0.000476718707007136	82.0889207291068	0.000330238872623647	56.0066797782794	0.000267689869395867	115.706509731665	0.000154264016063184	289.272520156046	0.000301842879635121	52.0109252960643	0.00042076764764788	421.110152424898	1.09066866361586e-05	471.343799529051	3.06791031255854e-05	46.5611337005959	0.000273255371862672	297.824794207465	0.000649574432874505	413.254675997357	0.000128733716438459	296.057238421242	3.80170013298019e-05
51.149375720956	0.000773251877226526	793.378011323556	3.98345469724799e-05	38.7013486657833	0.000368107759916268	187.230962303831	0.00022593715484089	90.698208879115	0.000359050442218746	201.18711559299	0.00036347531652222	176.700211199305	6.17012539557918e-13	394.171890703424	9.35591635334089e-13	198.501385444039	0.000651916348942276	300.458260948076	0.000622553138514358	215.821852989921	0.000658761001078491	165.670609382688	4.26262859257683e-08	275.190635100936	0.000646637653003813	232.96915214536	0.00044277917229027	82.8442451665067	0.000322218462156655	56.5321224857356	0.000250389052175971	116.624369541021	0.000151241853855285	291.476505468548	0.000297956783389385	52.5160371289525	0.000431501052225752	424.599861097121	1.25079598907708e-05	475.085308712345	2.81939939728471e-05	46.9317990754694	0.000298880238337839	300.532525664397	0.000634023137380977	416.067142895933	0.000271183714115744	298.133110513791	3.161933052521e-05
51.5612354700199	0.000744075975518929	801.078518530156	3.83848072317455e-05	39.057676971483	0.000363094240389375	188.804172427696	0.000217263358023744	91.5007629388309	0.000351769936885433	202.687046172571	0.000405908638738281	177.88762377297	3.33286084481464e-11	396.853530794122	3.53580655375415e-14	200.140689000682	0.000628823101787522	303.065107182729	0.000607809604017574	217.56607881441	0.000658247062017557	166.957481486272	2.58266407362382e-08	277.501214270683	0.000631167533848012	234.795648221991	0.00040979866481105	83.5995696039067	0.000314380168348098	57.0575651931918	0.000233768358009652	117.542229350377	0.000149170542962922	293.68049078105	0.000297964932123261	53.0211489618408	0.000443474717824624	428.089569769345	1.42695257464325e-05	478.826817895639	2.55674758212563e-05	47.3024644503428	0.000323166035509155	303.24025712133	0.000618924630699762	418.87960979451	0.000421424714108539	300.208982606339	3.84349719151516e-05
51.9730952190837	0.000711545417696657	808.779025736755	3.68989755088754e-05	39.4140052771827	0.000358738361496399	190.377382551561	0.00020929485515161	92.3033169985469	0.000345761885872811	204.186976752151	0.000450874840637292	179.075036346635	1.10960401371809e-09	399.53517088482	1.02503548351529e-15	201.779992557326	0.000604445174813721	305.671953417382	0.000593618939967901	219.310304638898	0.000656105469947339	168.244353589855	1.53510812766118e-08	279.81179344043	0.000615707452018384	236.622144298621	0.000378325097071867	84.3548940413066	0.00030665662281341	57.5830079006481	0.000217818894698168	118.460089159732	0.000148190430989574	295.884476093552	0.000301371332220719	53.5262607947291	0.000456398196223789	431.579278441568	1.61791131321572e-05	482.568327078933	2.28741593949742e-05	47.6731298252163	0.000345459428048562	305.947988578263	0.000604305576251837	421.692076693086	0.000486861715260141	302.284854698888	5.73773179775437e-05
52.3849549681476	0.000676033291417237	816.479532943355	3.53994095148381e-05	39.7703335828824	0.000355071631925797	191.950592675426	0.000202131872269616	93.1058710582628	0.000340984880147845	205.686907331732	0.000495838818494459	180.262448920301	2.34906340934534e-08	402.216810975519	2.16070401461238e-17	203.419296113969	0.000579039515811265	308.278799652035	0.000579982010645461	221.054530463387	0.000652276001635851	169.531225693439	8.94915156832347e-09	282.122372610177	0.000600255316224058	238.448640375252	0.000348764987532369	85.1102184787065	0.000299014081492777	58.1084506081043	0.000202532074381848	119.377948969088	0.00014845193846551	298.088461406054	0.000307775586765277	54.0313726276173	0.000470158141603468	435.068987113791	1.82244667904672e-05	486.309836262227	2.01963726810475e-05	48.0437952000898	0.000365164026814075	308.655720035196	0.000590287137093067	424.504543591662	0.000419847719593747	304.360726791436	8.65939305305104e-05
52.7968147172114	0.000637656655769501	824.180040149954	3.38946773704912e-05	40.126661888582	0.00035202828758986	193.523802799291	0.000196031122028807	93.9084251179788	0.000337379403714762	207.186837911313	0.000537937765556542	181.449861493966	3.28213796474711e-07	404.898451066217	9.37457995026875e-20	205.058599670613	0.000552895669754462	310.885645886687	0.000566902640446331	222.798756287876	0.000646750118523941	170.818097797022	5.11572213970411e-09	284.432951779924	0.000584801772213909	240.275136451882	0.000321454624818921	85.8655429161064	0.000291423203539974	58.6338933155606	0.000188034680434477	120.295808778444	0.000149728458232942	300.292446718556	0.000316728688487626	54.5364844605056	0.000484637818132321	438.558695786014	2.03969221214928e-05	490.051345445522	1.76053988359665e-05	48.4144605749633	0.000381405364631121	311.363451492128	0.000576880481559368	427.317010490238	0.000270057324862859	306.436598883984	0.00012252796847536
53.2086744662752	0.00059742756566694	831.880547356554	3.23932787979898e-05	40.4829901942817	0.00034962089671061	195.097012923156	0.000190883599929137	94.7109791776947	0.000335100214729021	208.686768490893	0.000574664021900726	182.637274067631	3.1339668730289e-06	407.580091156915	0	206.697903227256	0.000526330726311142	313.49249212134	0.00055438747496432	224.542982112364	0.000639404640362861	172.104969900606	2.91588776906738e-09	286.743530949671	0.000569336843580147	242.101632528513	0.000296642283467673	86.6208673535064	0.000283859525239776	59.1593360230168	0.000174243765193697	121.2136685878	0.000151859698278993	302.496432031058	0.000327700206668414	55.0415962933939	0.000499800950981893	442.048404458237	2.26509679682185e-05	493.792854628816	1.51490002692397e-05	48.7851259498367	0.0003939268970355	314.071182949061	0.000564054672214778	430.129477388815	0.000128810241448057	308.512470976533	0.000159787903336938
53.6205342153391	0.000555883029061355	839.581054563153	3.09053902156847e-05	40.8393184999814	0.000347858876236931	196.670223047021	0.00018672472091932	95.5135332374107	0.000333741214175933	210.186699070474	0.000603771957879843	183.824686641297	2.0865012157414e-05	410.261731247614	0	208.3372067839	0.000499798374047263	316.099338355993	0.00054255248546308	226.287207936853	0.000630466497262825	173.39184200419	1.67303417403391e-09	289.054110119418	0.00055385271722567	243.928128605144	0.00027449257082292	87.3761917909063	0.000276302087648862	59.684778730473	0.000161087837560905	122.131528397156	0.000154619412645626	304.700417343559	0.000340116182204983	55.5467081262821	0.000515373875281572	445.538113130461	2.49614944057407e-05	497.53436381211	1.28645821406639e-05	49.1557913247102	0.000402788879225777	316.778914405994	0.000551834060718874	432.941944287391	4.51097383277888e-05	310.588343069081	0.000192368994910821
54.0323939644029	0.000513553935422601	847.281561769752	2.94498992948298e-05	41.1956468056811	0.000346789267501042	198.243433170886	0.000183574619370483	96.3160872971266	0.000333167534215764	211.686629650054	0.000623477264065597	185.012099214962	9.63385413033475e-05	412.943371338312	0	209.976510340543	0.000473651458065494	318.706184590646	0.000531348307224571	228.031433761341	0.000620229791211425	174.678714107773	9.39964074884038e-10	291.364689289165	0.000538343367143599	245.754624681774	0.000255092983546645	88.1315162283063	0.000268742163209543	60.2102214379293	0.000148561246431247	123.049388206512	0.000157728442437009	306.904402656061	0.000353399523347614	56.0518199591704	0.000531168899227837	449.027821802684	2.73019466723589e-05	501.275872995404	1.07788792253939e-05	49.5264566995837	0.000408055816390066	319.486645862926	0.000540241392353724	435.754411185967	1.14902694223689e-05	312.664215161629	0.000215814629895706
54.4442537134668	0.000470966166641653	854.982068976352	2.80308454837912e-05	41.5519751113807	0.000346531627851663	199.816643294751	0.000181437609011887	97.1186413568426	0.000333245958926717	213.186560229635	0.00063261847607403	186.199511788627	0.000299467622039757	415.62501142901	9.26779956926945e-20	211.615813897187	0.000448192992538329	321.313030825299	0.000520749954582843	229.77565958583	0.000608916398274151	175.965586211357	5.17048750985952e-10	293.675268458912	0.000522805189971309	247.581120758405	0.000238461900137142	88.8868406657062	0.00026118333185101	60.7356641453855	0.000136658707013532	123.967248015868	0.000160870604239536	309.108387968563	0.000367009501093584	56.5569317920587	0.000547064334359851	452.517530474907	2.96449109750558e-05	505.017382178698	8.90838080533052e-06	49.8971220744571	0.000409971163769155	322.194377319859	0.000529306113242756	438.566878084543	2.37283873796608e-06	314.740087254178	0.000229019718587902
54.8561134625306	0.000428629815919721	862.682576182951	2.66556152973338e-05	41.9083034170804	0.000346929161019084	201.389853418616	0.000180301757877791	97.9211954165585	0.000333836705238578	214.686490809216	0.00063076228023821	187.386924362293	0.000603850416701164	418.306651519708	1.65710737485085e-20	213.25511745383	0.00042370260217493	323.919877059952	0.000510768925127756	231.519885410318	0.000596780410062542	177.25245831494	2.78439132067965e-10	295.985847628659	0.000507237528888946	249.407616835036	0.000224685751960048	89.6421651031061	0.000253634472442662	61.2611068528417	0.000125462117727057	124.885107825224	0.000163710654000094	311.312373281065	0.000380476925320132	57.0620436249469	0.000562940275533162	456.00723914713	3.19627398309473e-05	508.758891361993	7.26013185827904e-06	50.2677874493306	0.000408948998086365	324.902108776792	0.000519224226699602	441.37934498312	2.14838497617342e-06	316.815959346726	0.000234319514440966
55.2679732115945	0.000387029093988171	870.383083389551	2.53313644115947e-05	42.2646317227801	0.000347981463690141	202.963063542481	0.000180222267510983	98.7237494762745	0.000334802212160905	216.186421388796	0.000618240055194996	188.574336935958	0.000773773431776915	420.988291610407	4.66402428144694e-19	214.894421010474	0.000400431284749824	326.526723294605	0.000501414971976671	233.264111234807	0.000584100783960273	178.539330418524	1.46787841128877e-10	298.296426798406	0.000491641037615202	251.234112911666	0.000213773372416087	90.3974895405061	0.000246109606253952	61.786549560298	0.00011498024765143	125.80296763458	0.000165913524916256	313.516358593567	0.00039343178519584	57.5671554578352	0.000578589384860142	459.496947819353	3.42279265738318e-05	512.500400545287	5.83284029859833e-06	50.6384528242041	0.000405557380432537	327.609840233725	0.000509832554087978	444.191811881696	9.0573819915893e-06	318.891831439275	0.000235523145050188
55.6798329606583	0.000346707977781011	878.08359059615	2.40737582294154e-05	42.6209600284798	0.000349688679319343	204.536273666346	0.000181150477687708	99.5263035359904	0.000335961622463046	217.686351968377	0.000596110543645805	189.761749509623	0.000705487356265662	423.669931701105	5.06281375576277e-18	216.533724567117	0.000378596996267881	329.133569529258	0.000492695432822241	235.008337059296	0.000571173424601359	179.826202522107	7.57542023181428e-11	300.607005968153	0.000476028528981848	253.060608988297	0.000205280306712527	91.152813977906	0.000238646198363312	62.3119922677542	0.000105104423929163	126.720827443936	0.000167010300227821	315.720343906069	0.000405553872350341	58.0722672907235	0.000593867134194585	462.986656491577	3.63930522894208e-05	516.241909728581	4.63343566955379e-06	51.0091181990775	0.000400493843328159	330.317571690657	0.000501138651987689	447.004278780272	3.20016105690286e-05	320.967703531823	0.000235030421234684
56.0916927097221	0.000308269043570675	885.78409780275	2.29004143778896e-05	42.9772883341794	0.000352051722793365	206.109483790212	0.0001828897491935	100.328857595706	0.000337094822561254	219.186282547957	0.00056605183459855	190.949162083289	0.000646883564514017	426.351571791803	2.28395458716532e-16	218.173028123761	0.000358582769108553	331.740415763911	0.000484716480385666	236.752562883784	0.000558308571453147	181.113074625691	3.82724138519654e-11	302.917585137899	0.000460414996598227	254.887105064928	0.000199009953387848	91.9081384153059	0.000231280543760746	62.8374349752105	9.58300724887514e-05	127.638687253291	0.000166773703522184	317.924329218571	0.000416738371643869	58.5773791236117	0.000608693431245194	466.4763651638	3.8446687658933e-05	519.983418911875	3.64289076241206e-06	51.379783573951	0.000394565819738243	333.02530314759	0.000493146673716578	449.816745678848	8.39286776097903e-05	323.043575624371	0.000231989387017256
56.503552458786	0.000271873276180802	893.484605009349	2.18033435957245e-05	43.3336166398791	0.000355252558724743	207.682693914077	0.000185348063288525	101.131411655422	0.00033806698631994	220.686213127538	0.000530194303774212	192.136574656954	0.000715323388498771	429.033211882502	7.97358493665633e-15	219.812331680404	0.000340512499334298	334.347261998564	0.000477423084322868	238.496788708273	0.000545941828122525	182.399946729274	1.89295493736407e-11	305.228164307646	0.000444816047615396	256.713601141558	0.000194735093646163	92.6634628527059	0.000224041038906435	63.3628776826667	8.71524825864346e-05	128.556547062647	0.000165069810706098	320.128314531073	0.000427038961946828	59.0824909565	0.00062297909275114	469.966073836023	4.03706509569699e-05	523.72492809517	2.82565672031929e-06	51.7504489488245	0.000388854189570598	335.733034604523	0.000485857289512695	452.629212577425	0.000163267868197306	325.11944771692	0.000222853751465388
56.9154122078498	0.000237767697870408	901.185112215948	2.0787574277662e-05	43.6899449455788	0.000359147328008929	209.255904037942	0.000188421279205429	101.933965715138	0.000338751521673245	222.186143707118	0.00049086696156581	193.323987230619	0.000693752119205931	431.7148519732	2.15260868450132e-13	221.451635237048	0.000324309281735865	336.954108233217	0.000470748451883379	240.241014532761	0.00053433801943385	183.686818832858	9.47794971257713e-12	307.538743477393	0.000429249469866269	258.540097218189	0.000192201134128109	93.4187872901058	0.000216961984932381	63.8883203901229	7.9109787774606e-05	129.474406872003	0.000161802136914895	322.332299843575	0.000436541835688702	59.5876027893883	0.000636640777550625	473.455782508246	4.21503497185068e-05	527.466437278464	2.16154553190453e-06	52.1211143236979	0.000384267335613102	338.440766061455	0.000479360378937704	455.441679476001	0.000234902602774214	327.195319809468	0.000204010354228421
57.3272719569137	0.000206138800146421	908.885619422548	1.98578136009589e-05	44.0462732512785	0.000363726300170421	210.829114161807	0.00019199478886766	102.736519774854	0.000339031194975737	223.686074286699	0.000450944946527226	194.511399804285	0.000472953922973212	434.396492063898	4.4957656021213e-12	223.090938793691	0.000310003162260861	339.56095446787	0.000464673079141704	241.98524035725	0.000523742558584012	184.973690936441	4.79475695088543e-12	309.84932264714	0.000413734834587401	260.366593294819	0.000191129642604672	94.1741117275057	0.000210078741376228	64.4137630975792	7.17889098288701e-05	130.392266681359	0.000156950352996574	324.536285156077	0.000445370058477119	60.0927146222765	0.000649363863302095	476.945491180469	4.37749306905623e-05	531.207946461758	1.63012619535157e-06	52.4917796985714	0.000381556681074072	341.148497518388	0.00047364607633839	458.254146374577	0.000248008250680667	329.271191902016	0.000174637518121246
57.7391317059775	0.000177113130609041	916.586126629147	1.90363680822113e-05	44.4026015569781	0.000369004613556227	212.402324285672	0.000195945316042884	103.53907383457	0.000338735351029892	225.18600486628	0.000412582256402604	195.69881237795	0.000215777581904371	437.078132154597	7.28074905474181e-11	224.730242350335	0.000297591873820877	342.167800702523	0.000459170997490152	243.729466181738	0.000514364696487903	186.260563040025	2.36357321054046e-12	312.159901816887	0.000398293094778954	262.19308937145	0.000191222560822524	94.9294361649057	0.000203450344461327	64.9392058050354	6.5043827893551e-05	131.310126490715	0.000150568463207875	326.740270468579	0.000453651612886615	60.5978264551648	0.000661231364038603	480.435199852693	4.5237320930618e-05	534.949455645052	1.21152569217661e-06	52.8624450734449	0.000381360136246566	343.856228975321	0.00046859542891876	461.066613273153	0.000190017040711287	331.347063994565	0.000137826261236453
58.1509914550414	0.000150759121960362	924.286633835747	1.83277771710895e-05	44.7589298626778	0.000375000044670337	213.975534409537	0.000200151173902179	104.341627894286	0.000337698570859307	226.68593544586	0.000377455530708715	196.886224951615	6.57750974052805e-05	439.759772245295	9.16879054585942e-10	226.369545906978	0.000287044208121444	344.774646937175	0.000454209648476414	245.473692006227	0.000506372086234114	187.547435143608	1.13619673391937e-12	314.470480986634	0.000382973614727561	264.019585448081	0.000192167449220347	95.6847606023056	0.000197166968205777	65.4646485124917	5.88683841940612e-05	132.227986300071	0.000142779364034221	328.944255781081	0.000461490944154467	61.1029382880531	0.000672239949122517	483.924908524916	4.65341606008464e-05	538.690964828346	8.87048001089118e-07	53.2331104483184	0.000384172667326492	346.563960432254	0.000464186891020713	463.87908017173	0.000104481172225851	333.422936087113	9.93729901315475e-05
58.5628512041052	0.000127090102453359	931.987141042346	1.77192121030984e-05	45.1152581683775	0.000381867328627033	215.548744533402	0.000204407551703839	105.144181954002	0.000335949347698676	228.185866025441	0.000346798361799033	198.073637525281	1.33832138559362e-05	442.441412335993	9.00864545207252e-09	228.008849463622	0.000278303669640384	347.381493171828	0.000449810264466825	247.217917830716	0.000499886430849565	188.834307247192	5.32960661813828e-13	316.781060156381	0.00036778412629824	265.846081524711	0.00019365849585198	96.4400850397055	0.000191209314002127	65.9900912199479	5.32562470342874e-05	133.145846109427	0.00013376615615907	331.148241093583	0.000468946770964208	61.6080501209413	0.000682355258700108	487.414617197139	4.76376875927265e-05	542.43247401164	6.39619165283756e-07	53.6037758231918	0.000390324121717111	349.271691889186	0.00046039520312032	466.691547070306	4.14798705766191e-05	335.498808179662	6.54469687361736e-05
58.9747109531691	0.000106365489382077	939.687648248946	1.72127860033256e-05	45.4715864740772	0.000389613484613515	217.121954657267	0.000208574789529474	105.946736013718	0.000333445946810928	229.685796605021	0.000321396903628195	199.261050098946	1.78894392242255e-06	445.123052426692	6.93238097276315e-08	229.648153020266	0.000271470216525762	349.988339406481	0.000445879839244837	248.962143655204	0.000494980270079682	190.121179350775	2.44075162323248e-13	319.091639326128	0.000352746836186488	267.672577601342	0.000195271624176509	97.1954094771055	0.000185604559184923	66.5155339274041	4.820388492905e-05	134.063705918783	0.000123722221570987	333.352226406085	0.000476018102530484	62.1131619538296	0.000691549739204014	490.904325869362	4.857948820829e-05	546.173983194935	4.55069163681379e-07	53.9744411980653	0.000399964909194475	351.979423346119	0.000457191433157347	469.504013968882	1.56924944615057e-05	337.57468027221	3.93540042580959e-05
59.3865707022329	8.83023232384984e-05	947.388155455545	1.68102597833997e-05	45.8279147797768	0.000398168116059896	218.695164781132	0.000212529185631136	106.749290073434	0.000330161646472381	231.185727184602	0.000301623543576359	200.448462672611	1.52637097812244e-07	447.80469251739	4.19608158192094e-07	231.287456576909	0.000266367499631415	352.595185641134	0.000442307676607403	250.706369479693	0.000491820734331802	191.408051454359	1.09177824738663e-13	321.402218495875	0.000337884086538383	269.499073677973	0.00019670344190318	97.9507339145054	0.000180376338755417	67.0409766348604	4.38656647819146e-05	134.981565728139	0.000112961146083042	335.556211718587	0.000482639467344769	62.6182737867179	0.000699497442809554	494.394034541585	4.93700696510914e-05	549.915492378229	3.23425604549557e-07	54.3451065729388	0.000413123479434071	354.687154803052	0.000454668718439998	472.316480867458	2.11573837613857e-05	339.650552364758	2.1625955891469e-05
59.7984304512967	7.26027454639778e-05	955.088662662145	1.65388594236044e-05	46.1842430854765	0.000407555448300626	220.268374904997	0.000216155564097858	107.55184413315	0.000326084666910707	232.685657764182	0.000287493077168972	201.635875246276	8.06407333480606e-09	450.486332608088	2.00708982805872e-06	232.926760133553	0.000262731472949753	355.202031875787	0.000439029135994322	252.450595304181	0.000490325499794663	192.694923557942	4.77213928150837e-14	323.712797665622	0.00032321797451213	271.325569754603	0.000197699243527002	98.7060583519053	0.000175544519298081	67.5664193423166	4.00652238454074e-05	135.899425537494	0.000101862082107335	337.760197031089	0.000488649153762634	63.1233856196062	0.000706481021356088	497.883743213809	5.00179375108505e-05	553.657001561523	2.26514457279566e-07	54.7157719478122	0.000429860465310184	357.394886259984	0.000452642221717062	475.128947766035	5.93960067973252e-05	341.726424457307	1.09719413821207e-05
60.2102902003606	5.91010062709209e-05	962.789169868744	1.63849818330013e-05	46.5405713911762	0.000417797832822698	221.841585028862	0.000219349373069029	108.354398192866	0.000321102600490401	234.185588343763	0.000278726007614194	202.823287819942	2.5762806038227e-10	453.167972698786	7.6235712692191e-06	234.566063690196	0.000260445278849171	357.80887811044	0.000435975637512817	254.19482112867	0.000490242943808317	193.981795661526	2.0389733940284e-14	326.023376835369	0.000308770307779838	273.152065831234	0.000198047157878341	99.4613827893053	0.000171229699588357	68.0918620497728	3.67964009932627e-05	136.81728534685	9.06990538956321e-05	339.964182343591	0.000493812649783948	63.6284974524944	0.000712529639626166	501.373451886032	5.05322775984623e-05	557.398510744817	1.56260366918129e-07	55.0864373226857	0.000449213275434129	360.102617716917	0.000451055279243681	477.941414664611	0.000135121483695097	343.802296549855	5.50358581516419e-06
60.6221499494244	4.76152807708187e-05	970.489677075343	1.63365694867361e-05	46.8968996968759	0.000428983926959621	223.414795152727	0.000221997886629993	109.156952252582	0.000315295705059794	235.685518923344	0.000274806223994053	204.010700393607	4.9010698379954e-12	455.849612789485	2.31034928122267e-05	236.20536724684	0.000259390431700638	360.415724345093	0.000433075331195314	255.939046953158	0.000491418867051854	195.268667765109	9.02761396356916e-15	328.333956005116	0.000294581767665231	274.978561907865	0.000197585777806386	100.216707226705	0.000167353888362556	68.6173047572291	3.40533624184912e-05	137.735145156206	7.97249557737098e-05	342.168167656093	0.000497971443496274	64.1336092853827	0.00071765753888321	504.863160558255	5.09225053848946e-05	561.140019928111	1.06134596030887e-07	55.4571026975592	0.000470584176090284	362.81034917385	0.000449860511854642	480.753881563187	0.000224242931368312	345.878168642404	3.71414881760254e-06
61.0340096984883	3.79538438475078e-05	978.190184281943	1.63927274866525e-05	47.2532280025755	0.000441262551008266	224.988005276592	0.000223917401286813	109.959506312298	0.000308799848707467	237.185449502924	0.000275024979794703	205.198112967272	5.50227007720843e-14	458.531252880183	5.60947211205138e-05	237.844670803483	0.000259448590010877	363.022570579746	0.00043024964276331	257.683272777647	0.000493667524431871	196.555539868693	4.03073808944896e-15	330.644535174863	0.000280700313906433	276.805057984495	0.000196209401330029	100.972031664105	0.000163895509225585	69.1427474646853	3.18306246298506e-05	138.653004965562	6.91626921095856e-05	344.372152968595	0.000500929103160407	64.638721118271	0.00072187398262361	508.352869230478	5.11978712195565e-05	564.881529111406	7.09515931852338e-08	55.8277680724326	0.000493290226472371	365.518080630782	0.000449008141923452	483.566348461764	0.000269008095092609	347.954040734952	5.03545177534681e-06
61.4458694475521	2.99207955200702e-05	985.890691488542	1.65522197251545e-05	47.6095563082752	0.000454432217846293	226.561215400457	0.000225162486917079	110.762060372014	0.000301676109881163	238.685380082505	0.000278638895645654	206.385525540938	3.62065737666534e-16	461.212892970881	0.0001094316638007	239.483974360127	0.000260502948644751	365.629416814399	0.00042738626325352	259.427498602136	0.00049677924603633	197.842411972277	1.74256927956885e-15	332.95511434461	0.000267111525312288	278.631554061126	0.000193870462833228	101.727356101505	0.000160846126446595	69.6681901721416	3.0249052163787e-05	139.570864774918	5.91986641840996e-05	346.576138281097	0.000502512464075204	65.1438329511592	0.000724942327074837	511.842577902701	5.13525607994418e-05	568.6230382947	4.66685514461357e-08	56.1984334473061	0.000516594351187969	368.225812087715	0.000448466983108188	486.37881536034	0.000241267226645891	350.0299128275	1.00213339567975e-05
61.857729196616	2.33247330940416e-05	993.591198695142	1.68425963258103e-05	47.9658846139749	0.000468478317827971	228.134425524322	0.000225709576536219	111.56461443173	0.000293994775100515	240.185310662085	0.000284360424928619	207.572938114603	1.13558764706096e-18	463.89453306158	0.00017169310687296	241.12327791677	0.000262520023536571	368.236263049052	0.000424403470417117	261.171724426624	0.000500528576139456	199.12928407586	7.32308466952545e-16	335.265693514357	0.000253835082600134	280.458050137756	0.000190543844868271	102.482680538905	0.000158192772489232	70.1936328795978	2.92079400392354e-05	140.488724584274	4.99786384176225e-05	348.780123593599	0.000502584364704291	65.6489447840475	0.000727197094953058	515.332286574925	5.14081459130166e-05	572.364547477994	3.01940220369767e-08	56.5690988221796	0.000539735507354915	370.933543544648	0.000448168705258916	489.191282258916	0.000194776780061254	352.105784920049	2.01841997448139e-05
62.2695889456798	1.81453976626163e-05	1001.29170590174	1.72343503669013e-05	48.3222129196745	0.000483375911248374	229.707635648188	0.000225552494736541	112.367168491446	0.000285834427492799	241.685241241666	0.000290867082530088	208.760350688268	3.43331286255512e-18	466.576173152278	0.000216341731241946	242.762581473414	0.00026533123953958	370.843109283705	0.000421230886469181	262.915950251113	0.000504682795963635	200.416156179444	3.00032067577427e-16	337.576272684104	0.000240889909921942	282.284546214387	0.000186257745199772	103.238004976305	0.000155960498020658	70.719075587054	2.86725439752126e-05	141.40658439363	4.16059811639307e-05	350.984108906101	0.000501051727833353	66.1540566169358	0.000728673280983698	518.821995247148	5.13758914131479e-05	576.106056661288	1.92108294807581e-08	56.939764197053	0.000561956985529766	373.641275001581	0.000448005077135015	492.003749157492	0.000197661990678041	354.181657012597	3.74013521711007e-05
62.6814486947436	1.39642924769937e-05	1008.99221310834	1.77190178219155e-05	48.6785412253742	0.000499089286786312	231.280845772053	0.000224701832096087	113.169722551162	0.000277230906154301	243.185171821247	0.00029692118980012	209.947763261934	6.90052967969509e-16	469.257813242976	0.000218122302065113	244.401885030057	0.000268752877078139	373.449955518358	0.000417802273446112	264.660176075601	0.000508988690872395	201.703028283027	1.19527895078284e-16	339.886851853851	0.000228294002323207	284.111042291018	0.00018124473717726	103.993329413705	0.000154123802303123	71.2445182945103	2.86411037867904e-05	142.324444202986	3.42846252297657e-05	353.188094218603	0.000497869277202769	66.659168449824	0.000729406548974356	522.311703919371	5.1262337685346e-05	579.847565844582	1.22997286968341e-08	57.3104295719265	0.000582531944729619	376.349006458513	0.000447918261511346	494.816216056069	0.000240529242725937	356.257529105146	6.28352048302949e-05
63.0933084438075	1.06269436953602e-05	1016.69272031494	1.82929522415834e-05	49.0348695310739	0.000515746871549721	232.854055895918	0.000223184126505095	113.972276610878	0.000268376097976599	244.685102400827	0.000301296850502369	211.135175835599	1.06995746020621e-13	471.939453333675	0.000175019651856583	246.041188586701	0.000272679533781579	376.056801753011	0.00041405640639413	266.40440190009	0.000513169499299778	202.989900386611	4.57672393161147e-17	342.197431023598	0.000216064239722013	285.937538367648	0.000175650128274959	104.748653851105	0.000152589292263545	71.7699610019665	2.91125331627499e-05	143.242304012342	2.78857272119879e-05	355.392079531105	0.000493039649038457	67.1642802827123	0.000729405674648261	525.801412591594	5.10739863235223e-05	583.589075027877	7.79648555850833e-09	57.6810949468	0.000600358946498504	379.056737915446	0.000447850308674042	497.628682954645	0.000256354180065408	358.333401197694	9.55934296649565e-05
63.5051681928713	7.99418833985355e-06	1024.39322752154	1.89527999135056e-05	49.3911978367736	0.000533037100792875	234.427266019783	0.00022098046341636	114.774830670594	0.000259386543201903	246.185032980408	0.000302867204064059	212.322588409264	9.74981497703334e-12	474.621093424373	0.000111069497804899	247.680492143344	0.000277006149328347	378.663647987663	0.000409892571889303	268.148627724578	0.000517047047163304	204.276772490194	1.66508546490735e-17	344.508010193345	0.000204274658968442	287.764034444279	0.000169625595678585	105.503978288505	0.000151324331670127	72.2954037094228	3.01769214610314e-05	144.160163821698	2.23796686813105e-05	357.596064843607	0.000486610980393669	67.6693921156006	0.000728559672181136	529.291121263817	5.08175694373819e-05	587.330584211171	4.85807004010713e-09	58.0517603216735	0.00061502766384439	381.764469372379	0.000447743375844478	500.441149853221	0.000209310673078127	360.409273290242	0.000131761486667795
63.9170279419352	5.94242589877564e-06	1032.09373472814	1.97179145937781e-05	49.7475261424733	0.000550840521657744	236.000476143648	0.000218180550002593	115.577384730309	0.00025035835660756	247.684963559988	0.000300698260263345	213.51000098293	5.22523439294187e-10	477.302733515071	5.54019478226576e-05	249.319795699988	0.00028162723615371	381.270494222316	0.000405232971459007	269.892853549067	0.000520472497286512	205.563644593778	5.91205452079145e-18	346.818589363092	0.000192912923004871	289.59053052091	0.000163316873187468	106.259302725905	0.000150294979588017	72.820846416879	3.18116943589748e-05	145.078023631053	1.77162732706902e-05	359.800050156109	0.000478649577430229	68.1745039484888	0.000727113595315549	532.780829936041	5.05003143160206e-05	591.072093394465	2.97486015309233e-09	58.4224256965469	0.000626130847935589	384.472200829311	0.000447497386256441	503.253616751797	0.000135844575891566	362.485145382791	0.000164611384840058
64.328887690999	4.36347310656665e-06	1039.79424193474	2.05534620906324e-05	50.1038544481729	0.000569037494491532	237.573686267513	0.000214922930478091	116.379938790025	0.000241385935156579	249.184894139569	0.000294136267714426	214.697413556595	1.65347356610017e-08	479.98437360577	2.15995232745188e-05	250.959099256631	0.000286436165064956	383.877340456969	0.000400104288066724	271.637079373556	0.000523327212392857	206.850516697361	2.46672760762693e-18	349.129168532839	0.000181962337794605	291.41702659754	0.000156853069359499	107.014627163305	0.000149466536345931	73.3462891243352	3.39531288798657e-05	145.995883440409	1.38289955830101e-05	362.004035468611	0.00046919372355394	68.6796157813771	0.000725098166339642	536.270538608264	5.01250249782021e-05	594.813602577759	1.78981762012092e-09	58.7930910714204	0.000633299958096714	387.179932286244	0.000447051023458346	506.066083650374	0.000102967319083572	364.561017475339	0.000186394538885585
64.7407474400629	3.16406688994216e-06	1047.49474914134	2.1453857566903e-05	50.4601827538726	0.000587494635327664	239.146896391378	0.000211287519640853	117.182492849741	0.000232561345784074	250.684824719149	0.000282875198612186	215.88482613026	3.11050507881753e-07	482.666013696468	6.55107476771533e-06	252.598402813275	0.000291316208637647	386.484186691622	0.000394490115563662	273.381305198044	0.000525522505685356	208.137388800945	4.10965179798149e-19	351.439747702586	0.000171430477187812	293.243522674171	0.000150338169876717	107.769951600705	0.000148833258343593	73.8717318317915	3.66038041766248e-05	146.913743249765	1.06404387630921e-05	364.208020781113	0.000458578175343025	69.1847276142654	0.000722542136006171	539.760247280487	4.97075000839219e-05	598.555111761053	1.05782380981783e-09	59.1637564462939	0.00063625842737025	389.887663743177	0.000446359383696825	508.87855054895	0.00015646030005891	366.636889567887	0.000191213621350113
65.1526071891267	2.27926219096223e-06	1055.19525634794	2.24133202210615e-05	50.8165110595723	0.000606030599629384	240.720106515243	0.000207357796843745	117.985046909457	0.000224068226434291	252.18475529873	0.000266992716279252	217.072238703926	3.51830069407163e-06	485.347653787166	1.53995643200776e-06	254.237706369918	0.000296113784453437	389.091032926275	0.000388384491429502	275.125531022533	0.000526997847406392	209.424260904528	0	353.750326872333	0.000161322759152268	295.070018750802	0.000143845199127925	108.525276038104	0.0001483043453912	74.3971745392477	3.97666354615408e-05	147.831603059121	8.06737401726404e-06	366.412006093615	0.000447011142168739	69.6898394471536	0.000719436804553297	543.24995595271	4.92616696836435e-05	602.296620944348	6.14074371863488e-10	59.5344218211673	0.000634821253773484	392.59539520011	0.000445373798715385	511.691017447526	0.000292494233461695	368.712761660436	0.000177599732447146
65.5644669381906	1.63930398606268e-06	1062.89576355454	2.34286680106671e-05	51.1728393652719	0.000624363829098409	242.293316639108	0.000203219005728417	118.787600969173	0.000215939290072899	253.684685878311	0.000246946729460441	218.259651277591	2.43523970441393e-05	488.029293877864	2.79763215874504e-07	255.877009926562	0.000300708275620921	391.697879160928	0.00038179210663998	276.869756847021	0.000527657427998687	210.711133008112	6.05116392409469e-20	356.06090604208	0.000151642505457668	296.896514827432	0.000137419919598905	109.280600475504	0.000147849754554795	74.9226172467039	4.35027573025843e-05	148.749462868477	6.02513278976822e-06	368.615991406117	0.000434726598079698	70.1949512800419	0.000715723528389599	546.739664624933	4.87985730047208e-05	606.038130127642	3.50096047459177e-10	59.9050871960408	0.000628893824239948	395.303126657042	0.000444048450150148	514.503484346102	0.000441259951516242	370.788633752984	0.000149331285328125
65.9763266872544	1.16435388993985e-06	1070.59627076114	2.4498817803095e-05	51.5291676709716	0.000642293666439569	243.866526762973	0.000198956412768488	119.590155028889	0.000208237728629149	255.184616457891	0.000223429705792691	219.447063851256	0.000105682693758873	490.710933968563	3.9195403720079e-08	257.516313483206	0.00030498373293634	394.304725395581	0.00037469228452205	278.61398267151	0.000527464971751469	211.998005111695	5.44393844158734e-20	358.371485211827	0.000142393527091556	298.723010904063	0.00013105453149361	110.035924912904	0.000147442065500418	75.4480599541602	4.78636751601539e-05	149.667322677833	4.46432996427019e-06	370.819976718619	0.000421977155230171	70.7000631129302	0.000711554520966525	550.229373297157	4.83292644496703e-05	609.779639310936	1.99860978719804e-10	60.2757525709143	0.000618470332151724	398.010858113975	0.000442311490709743	517.315951244679	0.000505661083479682	372.864505845533	0.000113980181666237
66.3881864363183	8.16422953736395e-07	1078.29677796774	2.5601938322102e-05	51.8854959766713	0.00065962106192526	245.439736886838	0.000194667931367066	120.392709088605	0.000201018237701083	256.684547037472	0.00019766091660691	220.634476424922	0.000295702974167466	493.392574059261	4.4802304918585e-09	259.155617039849	0.000308824159017267	396.911571630234	0.000367101231357126	280.358208495998	0.000526494897881365	213.284877215279	0	360.682064381574	0.000133661520180751	300.549506980693	0.000124714186967888	110.791249350304	0.0001470566486905	75.9735026616164	5.27497500655097e-05	150.585182487189	3.27711059005149e-06	373.023962031121	0.000409023368926855	71.2051749458184	0.000706941764779801	553.71908196938	4.78643214500378e-05	613.52114849423	1.15055646801785e-10	60.6464179457877	0.000603233038466355	400.718589570908	0.000440045079159516	520.128418143255	0.000457973312255169	374.940377938081	8.00639144575922e-05
66.8000461853821	5.64951035282436e-07	1085.99728517434	2.67311930111355e-05	52.241824282371	0.000676141935572054	247.012947010703	0.000190456807400445	121.195263148321	0.000194326766342246	258.184477617052	0.000171025434354355	221.821888998587	0.000546769108164382	496.074214149959	4.86477318835193e-10	260.794920596493	0.000312114734716023	399.518417864887	0.000359144828404985	282.102434320487	0.000524739854078527	214.571749318862	0	362.992643551321	0.000125353828028099	302.376003057324	0.000118354115939258	111.546573787704	0.000146668070470378	76.4989453690727	5.81638904745936e-05	151.503042296545	2.37132921674684e-06	375.227947343623	0.000396119340236737	71.7102867787067	0.000701895061933038	557.208790641603	4.74132991348496e-05	617.262657677524	6.49072801905298e-11	61.0170833206612	0.000583573894049807	403.42632102784	0.000437304519356274	522.940885041831	0.000369290789611573	377.016250030629	5.44566280396642e-05
67.2119059344459	3.85698901483185e-07	1093.69779238093	2.78796861312745e-05	52.5981525880707	0.000691525109229459	248.586157134568	0.000186391622942893	121.997817208037	0.000188233622563919	259.684408196633	0.000144656509462073	223.009301572252	0.000679540269913839	498.755854240658	4.28263336310449e-11	262.434224153136	0.000314743214052784	402.12526409954	0.000350883012193814	283.846660144976	0.000522182422774651	215.858621422446	0	365.303222721068	0.00011746710569734	304.202499133955	0.000111925948984865	112.301898225104	0.000146254095726174	77.0243880765289	6.41086482338568e-05	152.420902105901	1.69073116929232e-06	377.431932656125	0.000383495152553027	72.215398611595	0.000696377485672064	560.698499313826	4.69870764679323e-05	621.004166860819	3.58874060919235e-11	61.3877486955347	0.000560077888222331	406.134052484773	0.000434067219513288	525.753351940407	0.000314005933837104	379.092122123178	4.18288236523349e-05
67.6237656835098	2.5972857087684e-07	1101.39829958753	2.90404716735263e-05	52.9544808937703	0.000705287253654137	250.159367258433	0.000182533699675253	122.800371267753	0.000182859866479291	261.184338776214	0.000119547387742265	224.196714145918	0.000584958640773446	501.437494331356	2.98257739421757e-12	264.07352770978	0.00031650307320409	404.732110334193	0.000342383597726796	285.590885969464	0.000518790483205271	217.145493526029	0	367.613801890815	0.000109998055727441	306.028995210585	0.000105385964822409	113.057222662504	0.000145808260443347	77.5498307839851	7.06091098943025e-05	153.338761915256	1.18731543771199e-06	379.635917968627	0.000371337346228537	72.7205104444833	0.000690338575846625	564.18820798605	4.65906262461037e-05	624.745676044113	1.94497748054716e-11	61.7584140704082	0.000533125756765035	408.841783941706	0.000430315325470203	528.565818838984	0.000285553237639777	381.167994215726	4.34056646317747e-05
68.0356254325736	1.72476784609855e-07	1109.09880679413	3.02014299056896e-05	53.31080919947	0.000717448676476937	251.732577382298	0.000178937435892699	123.602925327469	0.000178091447356732	262.684269355794	9.64860468869769e-05	225.384126719583	0.000417592032265386	504.119134422054	1.61435076566735e-13	265.712831266423	0.000317276121012232	407.338956568845	0.000333721425925298	287.335111793953	0.000514513904601356	218.432365629613	0	369.924381060562	0.000102943794947534	307.855491287216	9.87022973413955e-05	113.812547099904	0.000145327302427526	78.0752734914414	7.77871767008167e-05	154.256621724612	8.20930725320707e-07	381.839903281129	0.000359769278373695	73.2256222773715	0.00068387900724457	567.677916658273	4.62211124249033e-05	628.487185227407	1.0334093332665e-11	62.1290794452816	0.000503166941880794	411.549515398639	0.000426035786286262	531.37828573756	0.000235633196509635	383.243866308275	5.86587905159194e-05
68.4474851816375	1.1515522836898e-07	1116.79931400073	3.13531720659415e-05	53.6671375051697	0.000727821225146836	253.305787506164	0.000175650181534319	124.405479387185	0.000173923967100548	264.184199935375	7.60210402175241e-05	226.571539293248	0.00042155352567612	506.800774512753	6.71906148634536e-15	267.352134823067	0.000317051955822866	409.945802803498	0.000324980251192401	289.079337618441	0.000509282704089747	219.719237733197	0	372.234960230309	9.6302194019307e-05	309.681987363847	9.18606770958073e-05	114.567871537304	0.000144811332681534	78.6007161988976	8.54998073221421e-05	155.174481533968	5.58663234826934e-07	384.043888593631	0.000348892833677383	73.7307341102598	0.000676997492317303	571.167625330496	4.58738290569681e-05	632.228694410701	5.38364237581041e-12	62.4997448201551	0.000470710686267536	414.257246855571	0.000421119367854501	534.190752636136	0.000154697870838729	385.319738400823	8.54113803338751e-05
68.8593449307013	7.63881491575409e-08	1124.49982120733	3.24889187675558e-05	54.0234658108693	0.000736227830371338	254.878997630029	0.000172732604862355	125.208033446901	0.000170345667160969	265.684130514955	5.84572978945752e-05	227.758951866914	0.00060162253944838	509.482414603451	2.13548162444573e-16	268.99143837971	0.000315762456567032	412.552649038151	0.000316287962106889	290.82356344293	0.000502815497578316	221.00610983678	0	374.545539400055	9.0105433045792e-05	311.508483440477	8.48649651574736e-05	115.323195974704	0.000144262870429476	79.1261589063539	9.37459102357784e-05	156.092341343324	3.74081332027142e-07	386.247873906132	0.000338557242848879	74.235845943148	0.000669692190180189	574.657334002719	4.55402161956893e-05	635.970203593995	2.75033192532122e-12	62.8704101950286	0.000436314938513141	416.964978312504	0.00041562207823394	537.003219534713	7.63136925080065e-05	387.395610493371	0.000119129874513804
69.2712046797651	4.99386864604316e-08	1132.20032841393	3.36019904396139e-05	54.379794116569	0.000742503423857905	256.452207753894	0.000170268945572028	126.010587506617	0.000167337993485814	267.184061094536	4.38775270286921e-05	228.946364440579	0.000701179159615662	512.164054694149	5.31329557144787e-18	270.630741936354	0.000313354796939382	415.159495272804	0.000307747988988757	292.567789267419	0.000495121230649284	222.292981940364	0	376.856118569802	8.43773226278951e-05	313.334979517108	7.77492480752679e-05	116.078520412104	0.000143690448068819	79.6516016138101	0.000102523735395131	157.01020115268	2.47682231786498e-07	388.451859218634	0.000328573433718778	74.7409577760363	0.000661901670679237	578.147042674942	4.52079894999415e-05	639.71171277729	1.38245647241498e-12	63.241075569902	0.000400573125506089	419.672709769437	0.000409603374964935	539.815686433289	2.75876595993044e-05	389.47148258592	0.000152866231677199
69.683064428829	3.21683898090147e-08	1139.90083562053	3.46784167844116e-05	54.7361224222687	0.000745758566900644	258.025417877759	0.00016822208460421	126.813141566333	0.000164931250967291	268.683991674117	3.21826571283033e-05	230.133777014244	0.000547360556497728	514.845694784848	5.88195752049051e-18	272.270045492997	0.000309793020772398	417.766341507457	0.000299449034897671	294.312015091907	0.000486103927785538	223.579854043947	0	379.166697739549	7.90659554502903e-05	315.161475593738	7.05958433693051e-05	116.833844849504	0.000143114812703594	80.1770443212663	0.000111830877141178	157.928060962036	1.64505309968937e-07	390.655844531136	0.000318686677939049	75.2460696089246	0.000653592383206933	581.636751347166	4.4861410373471e-05	643.453221960584	7.26453991262312e-13	63.6117409447755	0.000364100549645177	422.380441226369	0.000403078454319892	542.628153331865	7.19583539622492e-06	391.547354678468	0.000178523157613749
70.0949241778928	2.04142189214851e-08	1147.60134282713	3.57074613613558e-05	55.0924507279684	0.000746525037928167	259.598628001624	0.000166607031318456	127.615695626049	0.000163097335565331	270.183922253697	2.31436552373632e-05	231.321189587909	0.000275886387158627	517.527334875546	2.74543464774529e-16	273.909349049641	0.000305059460735317	420.37318774211	0.000291477123277062	296.056240916396	0.000475650814367715	224.866726147531	0	381.477276909296	7.41760236445226e-05	316.987971670369	6.3483044086241e-05	117.589169286904	0.000142549924958645	80.7024870287226	0.000121811957693269	158.845920771392	1.07520405571663e-07	392.859829843638	0.000308594258916842	75.7511814418128	0.00064485198875307	585.126460019389	4.44764365573364e-05	647.194731143878	3.72263823897137e-13	63.982406319649	0.000327661785267	425.088172683302	0.000396066744769666	545.440620230441	1.33799393887336e-06	393.623226771016	0.000189312934921812
70.5067839269567	1.27612348778024e-08	1155.30185003373	3.66888062814365e-05	55.448779033668	0.000744743256254469	261.171838125489	0.000165433922900285	128.418249685765	0.000161716571801604	271.683852833278	1.65171128221358e-05	232.508602161575	8.91143809985468e-05	520.208974966244	9.53505372680341e-15	275.548652606284	0.000299034812595484	422.980033976763	0.000283914453147395	297.800466740884	0.000463663256056535	226.153598251114	0	383.787856079043	6.97131149331926e-05	318.814467747	5.64975970205837e-05	118.344493724304	0.000142010313542072	81.2279297361788	0.000132324122481369	159.763780580748	6.91279950648833e-08	395.06381515614	0.000297975812617672	76.2562932747011	0.000635681233422551	588.616168691612	4.40224798293916e-05	650.936240327172	1.86236503434973e-13	64.3530716945224	0.000291900656804658	427.795904140235	0.000388578213528516	548.253087129018	1.75660657256786e-07	395.699098863565	0.000182258898908942
70.9186436760205	7.85718568406802e-09	1163.00235724033	3.76171040192736e-05	55.8051073393677	0.000740366894309802	262.745048249354	0.000164708376366622	129.220803745481	0.000160751994200718	273.183783412858	1.20293461865732e-05	233.69601473524	1.83646711592982e-05	522.890615056942	2.5521475856266e-13	277.187956162928	0.000291782843128525	425.586880211416	0.00027686580867793	299.544692565373	0.000450065107644905	227.440470354698	0	386.09843524879	6.56833282839238e-05	320.64096382363	4.97288906551087e-05	119.099818161704	0.000141510830275644	81.753372443635	0.00014334880619271	160.681640390104	4.37040230085041e-08	397.267800468642	0.000286526509198032	76.7614051075894	0.000626082031408258	592.105877363835	4.3481094170707e-05	654.677749510466	9.10413110391745e-14	64.7237370693959	0.000257335882980553	430.503635597167	0.000380564252284423	551.065554027594	1.61664423409312e-08	397.774970956113	0.000159319904161609
71.3305034250844	4.77641621505165e-09	1170.70286444693	3.84872499866698e-05	56.1614356450674	0.000733372207735947	264.318258373219	0.000164431809382447	130.023357805197	0.00016016751926651	274.683713992439	9.21532041789789e-06	234.883427308905	2.39309709013633e-06	525.572255147641	5.27603585814568e-12	278.827259719571	0.000283474957392515	428.193726446069	0.000270509519892881	301.288918389861	0.000434810649242302	228.727342458281	0	388.409014418537	6.20928413814392e-05	322.467459900261	4.32633728943303e-05	119.855142599103	0.000141082772428877	82.2788151510913	0.000154880475156079	161.59950019946	2.71624745441671e-08	399.471785781144	0.000273989938313928	77.2665169404777	0.000615987854632281	595.595586036058	4.28310214489973e-05	658.419258693761	4.35198275319865e-14	65.0944024442694	0.000224421184825852	433.2113670541	0.000372175713421464	553.87802092617	1.03764342377007e-09	399.850843048662	0.000126463029826428
71.7423631741482	2.9673092389659e-09	1178.40337165353	3.92773724165435e-05	56.5177639507671	0.000723247679800437	265.891468497084	0.000164658332832291	130.825911864913	0.000159928751675459	276.183644572019	7.85999894722663e-06	236.070839882571	1.94402140181942e-07	528.253895238339	8.44342377952556e-11	280.466563276215	0.000274195356365424	430.800572680722	0.000264798309853895	303.03314421435	0.000417795449238444	230.014214561865	0	390.719593588284	5.90171663151461e-05	324.293955976892	3.71794953134003e-05	120.610467036503	0.000140736979706926	82.8042578585475	0.000166913335246682	162.517360008815	1.65918568048123e-08	401.675771093646	0.000260187615301131	77.7716287733659	0.000605408804937205	599.085294708282	4.20530719635089e-05	662.160767877055	2.03547565598708e-14	65.4650678191428	0.000193535167125178	435.919098511033	0.000363450491894013	556.690487824746	4.62972515871534e-11	401.92671514121	9.12276820645867e-05
72.1542229232121	1.81222165503154e-09	1186.10387886013	3.9988905555785e-05	56.8740922564667	0.000710341549780792	267.464678620949	0.000165356407940267	131.628465924629	0.000160049822173451	277.6835751516	7.8244247304627e-06	237.258252456236	9.68594021328906e-09	530.935535329037	1.04896670172887e-09	282.105866832858	0.000264046951979265	433.407418915375	0.000259771365741407	304.777370038839	0.000398995006664214	231.301086665448	0	393.030172758031	5.64181177819578e-05	326.120452053522	3.15434473909366e-05	121.365791473903	0.000140477978097917	83.3297005660038	0.000179546422138163	163.435219818171	9.95896652172809e-09	403.879756406148	0.000245042312054458	78.2767406062542	0.000594430559745144	602.575003380505	4.11310143329517e-05	665.902277060349	9.3192802655255e-15	65.8357331940163	0.000164974380287932	438.626829967965	0.000354428082863569	559.502954723323	1.90465981016027e-12	404.002587233758	6.01352989449098e-05
72.5660826722759	1.08816699208238e-09	1193.80438606673	4.06258910324998e-05	57.2304205621664	0.000695008999952885	269.037888744814	0.000166474221283381	132.431019984344	0.000160475503515201	279.183505731181	9.04611467146487e-06	238.445665029901	2.91691087679294e-10	533.617175419736	1.01518371261438e-08	283.745170389502	0.000253149775598107	436.014265150028	0.000255457139915634	306.521595863327	0.000378733030063628	232.587958769032	0	395.340751927778	5.42685241808721e-05	327.946948130153	2.64611631895285e-05	122.121115911303	0.000140312458849791	83.85514327346	0.00019270923682639	164.353079627527	5.87298848726861e-09	406.08374171865	0.000228505190592055	78.7818524391425	0.00058306630738517	606.064712052728	4.00523891059191e-05	669.643786243643	4.17852981648506e-15	66.2063985688898	0.000138949684286001	441.334561424898	0.000345149328997693	562.315421621899	1.5044442122679e-11	406.078459326307	3.71956564268695e-05
72.9779424213397	6.42488161721655e-10	1201.50489327333	4.11854746462227e-05	57.5867488678661	0.000677366005213369	270.611098868679	0.000167994218056697	133.23357404406	0.000161162937518046	280.683436310761	1.15300825649371e-05	239.633077603567	5.25019980640579e-12	536.298815510434	7.68561436500696e-08	285.384473946145	0.00024163908668299	438.62111138468	0.000251873128232911	308.265821687816	0.000357181108684837	233.874830872615	0	397.651331097525	5.25645256560145e-05	329.773444206784	2.19386715736254e-05	122.876440348703	0.00014024466405048	84.3805859809162	0.000206349557140093	165.270939436883	3.51800907382165e-09	408.287727031152	0.000210853648259666	79.2869642720307	0.000571330856212655	609.554420724951	3.87989999732388e-05	673.385295426937	1.95650470429057e-15	66.5770639437632	0.000115618599709217	444.042292881831	0.000335633397846789	565.127888520475	3.33140348695392e-10	408.154331418855	2.39364896640943e-05
73.3898021704036	3.73052544967881e-10	1209.20540047993	4.16651322837833e-05	57.9430771735658	0.000657547656846165	272.184308992544	0.000169894965827431	134.036128103776	0.00016210643294653	282.183366890342	1.53315880661333e-05	240.820490177232	5.60455929116821e-14	538.980455601132	4.57371938597926e-07	287.023777502789	0.000229637182388698	441.227957619333	0.000249046423593918	310.010047512304	0.000334553036639332	235.161702976199	0	399.961910267272	5.12985556321454e-05	331.599940283414	1.79555647764128e-05	123.631764786103	0.000140284778873211	84.9060286883725	0.000220461476470219	166.188799246239	2.08266659825619e-09	410.491712343654	0.000192455323802506	79.792076104919	0.000559177104537945	613.044129397174	3.73583758976351e-05	677.126804610232	9.15028131878914e-16	66.9477293186367	9.53749483974986e-05	446.750024338764	0.000325952571813052	567.940355419051	5.20971885465211e-09	410.230203511403	2.04711024925281e-05
73.8016619194674	2.1303917471994e-10	1216.90590768653	4.20374731338338e-05	58.2994054792654	0.000635523595029127	273.757519116409	0.000172150998571684	134.838682163492	0.000163307326146458	283.683297469922	2.05318524162265e-05	242.007902750897	3.55289514190604e-16	541.662095691831	2.15111428840751e-06	288.663081059432	0.000217369387212787	443.834803853986	0.000247098131581408	311.754273336793	0.000311098862826488	236.448575079782	0	402.272489437019	5.04590634358305e-05	333.426436360045	1.45010078588074e-05	124.387089223503	0.000140437520856739	85.4314713958287	0.000235039189200626	167.106659055595	1.20968689471331e-09	412.695697656156	0.000173708401842661	80.2971879378073	0.000546660285817371	616.533838069398	3.57604551640099e-05	680.868313793526	4.15255465527973e-16	67.3183946935102	7.77490751649223e-05	449.457755795696	0.000316174014682351	570.752822317628	5.80822095055904e-08	412.306075603952	2.66628109959435e-05
74.2135216685313	1.19668958123581e-10	1224.60641489313	4.23209853156146e-05	58.6557337849651	0.000611431602198448	275.330729240274	0.000174732650331991	135.641236223208	0.000164774127757758	285.183228049503	2.72082720391165e-05	243.195315324563	2.82074102503739e-16	544.343735782529	8.04127916325026e-06	290.302384616076	0.000205042346718049	446.441650088639	0.000245838308919636	313.498499161281	0.000287097733389627	237.735447183366	0	404.583068606766	5.00359717104432e-05	335.252932436675	1.15512217222709e-05	125.142413660903	0.000140673522331468	85.9569141032849	0.000250144015102377	168.024518864951	6.89335842313911e-10	414.899682968658	0.000155066724861166	80.8022997706955	0.000533853760344331	620.023546741621	3.40185402576889e-05	684.60982297682	1.83479419733128e-16	67.6890600683837	6.26107068716041e-05	452.165487252629	0.000306337998091872	573.565289216204	4.68376987883792e-07	414.3819476965	4.257648729705e-05
74.6253814175951	6.76453813167499e-11	1232.30692209972	4.25198450069568e-05	59.0120620906648	0.000585870005759819	276.903939364139	0.000177653108057185	136.443790282924	0.000166595595484771	286.683158629084	3.5401112731468e-05	244.382727898228	4.46930492053063e-14	547.025375873227	2.4023344993463e-05	291.94168817272	0.000192818912117062	449.048496323292	0.000245227336431168	315.24272498577	0.000262849684310837	239.022319286949	0	406.893647776513	5.00722337212562e-05	337.079428513306	9.07211648604868e-06	125.897738098303	0.00014098104307838	86.4823568107412	0.000265772649790513	168.942378674307	3.85374806000384e-10	417.10366828116	0.000137012282092725	81.3074116035838	0.000520781611075091	623.513255413844	3.21508175984087e-05	688.351332160114	7.94891833202387e-17	68.0597254432571	4.97882479317724e-05	454.873218709562	0.000296483520292178	576.37775611478	2.7743299011877e-06	416.457819789049	6.7922402824657e-05
75.037241166659	3.87438334156078e-11	1240.00742930632	4.26341178672916e-05	59.3683903963645	0.000559054076930901	278.477149488005	0.000180801983571822	137.24634434264	0.000168761647193266	288.183089208664	4.50967488731144e-05	245.570140471893	4.21289137004444e-12	549.707015963925	5.7624129813456e-05	293.580991729363	0.00018085599337236	451.655342557945	0.000245217347231291	316.986950810259	0.000238736255588039	240.309191390533	0	409.20422694626	5.04574205222038e-05	338.905924589937	7.02204699924853e-06	126.653062535703	0.000141346305499852	87.0077995181974	0.000281845022767059	169.860238483663	2.11364430620342e-10	419.307653593662	0.000120028014979467	81.8125234364721	0.000507468689630961	627.002964086067	3.01798181217094e-05	692.092841343408	3.46623725743713e-17	68.4303908181306	3.90804770996791e-05	457.580950166494	0.000286648146393552	579.190223013356	1.22230030688133e-05	418.533691881597	0.000100822985052462
75.4491009157228	2.17461668981899e-11	1247.70793651292	4.26638349882494e-05	59.7247187020641	0.000531203949464777	280.05035961187	0.000184128790828061	138.048898402356	0.000171298309786176	289.683019788245	5.62275502456463e-05	246.757553045559	2.36376257290333e-10	552.388656054624	0.000111330055608233	295.220295286007	0.000169301275510416	454.262188792598	0.000245753020590795	318.731176634747	0.000215132663711725	241.596063494116	0	411.514806116007	5.11602562057603e-05	340.732420666567	5.35454576874522e-06	127.408386973103	0.000141753642472342	87.5332422256537	0.000298355065321965	170.778098293019	1.13733047467921e-10	421.511638906164	0.000104572608183349	82.3176352693603	0.000493902253271119	630.49267275829	2.8131789957995e-05	695.834350526703	1.71873401225277e-17	68.8010561930041	3.02676203801577e-05	460.288681623427	0.00027689867348629	582.002689911933	4.02953507255099e-05	420.609563974145	0.000136745658497013
75.8609606647866	1.1969638075037e-11	1255.40844371952	4.25823826170065e-05	60.0810470077638	0.000502538434337513	281.623569735735	0.000187580734895228	138.851452462072	0.000174248229142857	291.182950367825	6.83335553290711e-05	247.944965619224	7.96894082499257e-09	555.070296145322	0.000173506163034351	296.85959884265	0.000158290059283681	456.869035027251	0.000246776227974462	320.475402459236	0.000192319038193888	242.8829355977	0	413.825385285754	5.21472016315114e-05	342.558916743198	4.02711091079463e-06	128.163711410503	0.00014218328480794	88.0586849331099	0.000315296334880928	171.695958102374	6.00431969680015e-11	423.715624218666	9.10585273359967e-05	82.8227471022486	0.000480151644722875	633.982381430514	2.60357176664021e-05	699.575859709997	1.38460361524403e-17	69.1717215678775	2.31215199963696e-05	462.99641308036	0.000267260260297636	584.815156810509	9.92519179599096e-05	422.685436066694	0.000168374263267577
76.2728204138505	6.46468948162392e-12	1263.10895092612	4.24212220397172e-05	60.4373753134635	0.000473246177227709	283.1967798596	0.000191100966950881	139.654006521788	0.000177657326125482	292.682880947406	8.09635426126776e-05	249.132378192889	1.63512253394585e-07	557.75193623602	0.000218423409429031	298.498902399294	0.000148025652873547	459.475881261904	0.000248282426118757	322.219628283724	0.000170553652656731	244.169807701284	0	416.135964455501	5.3383177439984e-05	344.385412819829	3.01161928228852e-06	128.919035847903	0.000142603662693502	88.5841276405661	0.000332695040220648	172.61381791173	3.19431976103363e-11	425.919609531168	7.98341243510206e-05	83.3278589351369	0.000466266140112937	637.472090102737	2.39317270203599e-05	703.317368893291	2.19146661936928e-17	69.542386942751	1.7414643430621e-05	465.704144537293	0.000257760589037085	587.627623709085	0.000181455933183204	424.761308159242	0.000187276286549133
76.6846801629143	3.42761753577713e-12	1270.80945813272	4.21827507215939e-05	60.7937036191632	0.000443777333227111	284.769989983465	0.00019462894760739	140.456560581504	0.000181580756829633	294.182811526986	9.35530918203109e-05	250.319790766555	2.0734955293036e-06	560.433576326719	0.00022388613618381	300.138205955937	0.000138623493877232	462.082727496557	0.000250082576036485	323.963854108213	0.000150063312305097	245.456679804867	0	418.446543625248	5.48323183493016e-05	346.211908896459	2.22030909095738e-06	129.674360285303	0.000142995565221875	89.1095703480224	0.000350599877991165	173.531677721086	1.71983659721888e-11	428.12359484367	7.13171829112695e-05	83.8329707680251	0.000452271539116641	640.96179877496	2.18596487374603e-05	707.058878076585	5.00764849895434e-17	69.9130523176245	1.30518015160938e-05	468.411875994225	0.00024842530992507	590.440090607662	0.000244209054222014	426.837180251791	0.000188628886189341
77.0965399119782	1.7848125293766e-12	1278.50996533932	4.18696191353174e-05	61.1500319248628	0.000414338704531353	286.34320010733	0.000198090436812667	141.25911464122	0.000186224130205869	295.682742106567	0.000105462942334587	251.50720334022	1.64908991946171e-05	563.115216417417	0.000194067363436825	301.777509512581	0.000130077428625546	464.68957373121	0.000252100765147287	325.708079932701	0.000131039557887826	246.743551908451	0	420.757122794995	5.64704724695491e-05	348.03840497309	1.61307306935877e-06	130.429684722703	0.000143341333338859	89.6350130554786	0.000368902783659523	174.449537530442	9.04910180564247e-12	430.327580156172	6.57435494533034e-05	84.3380826009134	0.000438193254575387	644.451507447183	1.98513063121099e-05	710.800387259879	1.17841171223336e-16	70.2837176924979	9.67307843566151e-06	471.119607451158	0.000239277899159161	593.252557506238	0.000240034446054768	428.913052344339	0.000172318039218799
77.508399661042	9.13068017219061e-13	1286.21047254592	4.14805869219574e-05	61.5063602305625	0.000385127859728245	287.916410231195	0.000201383021871997	142.061668700936	0.000191504657265756	297.182672686148	0.000116032540354267	252.694615913885	8.30825846484457e-05	565.796856508115	0.00016102894936146	303.416813069224	0.00012242097189921	467.296419965863	0.000254261338486309	327.45230575719	0.00011363615085751	248.030424012034	0	423.067701964742	5.82558126717753e-05	349.864901049721	1.15443743285445e-06	131.185009160103	0.000143624490833779	90.1604557629348	0.000387591833137526	175.367397339798	4.65595996416654e-12	432.531565468674	6.29860189756221e-05	84.8431944338017	0.00042405242771093	647.941216119406	1.79371565218704e-05	714.541896443174	2.75134400632929e-16	70.6543830673714	7.07163876513233e-06	473.827338908091	0.000230368195406416	596.065024404814	0.000170945626764095	430.988924436887	0.000143029174405296
77.9202594101059	4.84692292179023e-13	1293.91097975252	4.10062885661721e-05	61.8626885362622	0.000356332594160184	289.48962035506	0.000204447193313035	142.864222760652	0.000197462381511747	298.682603265728	0.000124643616891208	253.882028487551	0.000266071256800111	568.478496598814	0.000157774664663411	305.056116625868	0.000115663942940476	469.903266200516	0.000256489660104007	329.196531581679	9.80463228868625e-05	249.317296115618	0	425.378281134489	6.01373356576352e-05	351.691397126351	8.13720055889551e-07	131.940333597502	0.000143817170368949	90.6858984703911	0.000406653745909396	176.285257149154	2.34385355416831e-12	434.735550781176	6.3000209088977e-05	85.3483062666899	0.000409895763897177	651.43092479163	1.6145791522531e-05	718.283405626468	6.28487836453442e-16	71.0250484422449	5.09743811850071e-06	476.535070365023	0.000221732504562313	598.87749130339	8.88010448078893e-05	433.064796529436	0.000108206523277376
78.3321191591697	2.55557184119091e-13	1301.61148695912	4.04714650487763e-05	62.2190168419619	0.000328314073261119	291.062830478925	0.000207215288991303	143.666776820368	0.000204131112643141	300.182533845309	0.000130786942264194	255.069441061216	0.000541623746019166	571.160136689512	0.000188042357489963	306.695420182511	0.000109792979996273	472.510112435168	0.000258712866654049	330.940757406167	8.45217823941804e-05	250.604168219201	0	427.688860304236	6.20896776224546e-05	353.517893202982	5.64971973291349e-07	132.695658034902	0.000143900603666105	91.2113411778473	0.000426077859817614	177.20311695851	1.15495842997576e-12	436.939536093678	6.56526512180635e-05	85.8534180995782	0.000395748137553155	654.920633463853	1.45035203078979e-05	722.024914809762	1.40086908664964e-15	71.3957138171183	3.62147944131933e-06	479.242801821956	0.000213350430092043	601.689958201967	3.41483093682975e-05	435.140668621984	7.53248985968265e-05
78.7439789082336	1.31743718832495e-13	1309.31199416572	3.98802594061573e-05	62.5753451476615	0.000301216278010964	292.63604060279	0.000209621445389447	144.469330880084	0.000211537511892324	301.682464424889	0.000134124434467646	256.256853634881	0.00070261828186347	573.84177678021	0.000222236340336921	308.334723739155	0.000104772465501319	475.116958669821	0.000260818555586058	332.684983230656	7.28365522155878e-05	251.891040322785	0	429.999439473983	6.40916871631973e-05	355.344389279612	3.86749646357331e-07	133.450982472302	0.000143882443978818	91.7367838853036	0.000445933616376222	178.120976767866	5.57296626628854e-13	439.14352140618	7.07261671298965e-05	86.3585299324665	0.000381629542586934	658.410342136076	1.30372646800575e-05	725.766423993056	3.04261854773411e-15	71.7663791919918	2.53489634434239e-06	481.950533278889	0.000205233818650199	604.502425100543	9.83480006168038e-06	437.216540714532	4.99377049096943e-05
79.1558386572974	6.67393376947435e-14	1317.01250137232	3.92369322032218e-05	62.9316734533612	0.000275104274572686	294.209250726655	0.000211602536721985	145.2718849398	0.000219750596994022	303.18239500447	0.000134538663228401	257.444266208547	0.000585955879911513	576.523416870908	0.000223705460741029	309.974027295798	0.000100617229848681	477.723804904474	0.000262744476942103	334.429209055144	6.29741661419621e-05	253.177912426368	0	432.31001864373	6.61266610331263e-05	357.170885356243	2.61764102225862e-07	134.206306909702	0.00014376103427624	92.2622265927598	0.000466092353360353	179.038836577222	2.63411671790143e-13	441.347506718682	7.7927770413914e-05	86.8636417653548	0.000367559089163813	661.900050808299	1.18041817744877e-05	729.50793317635	6.42781791314915e-15	72.1370445668653	1.74753575686196e-06	484.658264735821	0.000197392903349318	607.314891999119	2.28985376387169e-06	439.292412807081	3.51802112917928e-05
79.5676984063612	3.37682707671024e-14	1324.71300857892	3.85410476153509e-05	63.2880017590609	0.00025008256170476	295.78246085052	0.000213099107814048	146.074438999516	0.00022887132259582	304.682325584051	0.000132162579033373	258.631678782212	0.000317738156558539	579.205056961607	0.000181208073218422	311.613330852442	9.72071439628005e-05	480.330651139127	0.000264435654515596	336.173434879633	5.48934910084605e-05	254.464784529952	0	434.620597813477	6.81824854984378e-05	358.997381432874	1.79058292999113e-07	134.961631347102	0.000143537826281758	92.787669300216	0.000486530578413904	179.956696386578	1.22534975139778e-13	443.551492031184	8.68993966279174e-05	87.368753598243	0.000353583648008305	665.389759480522	1.07881683398735e-05	733.249442359645	1.3177411815358e-14	72.5077099417388	1.18617670745941e-06	487.365996192754	0.000189836368389594	610.127358897695	1.61360713777549e-06	441.368284899629	3.23756871261506e-05
79.9795581554251	1.81143929155553e-14	1332.41351578552	3.77961152512424e-05	63.6443300647606	0.000226241120058862	297.355670974385	0.000213966330634843	146.876993059232	0.000238729012726704	306.182256163631	0.000127216810741812	259.819091355877	0.000112473670738176	581.886697052305	0.00011596928950657	313.252634409085	9.43666120675219e-05	482.93749737378	0.00026584120197852	337.917660704121	4.85327104507724e-05	255.751656633535	0	436.931176983224	7.02536558074558e-05	360.823877509504	1.25516898930196e-07	135.716955784502	0.00014321642255558	93.3131120076723	0.000507223217219141	180.874556195933	6.03703971235708e-14	445.755477343686	9.72317227051164e-05	87.8738654311313	0.000339710247062234	668.879468152746	1.00011510470045e-05	736.990951542939	2.87033303873513e-14	72.8783753166122	8.024758753318e-07	490.073727649687	0.000182644465256661	612.939825796272	6.97497605545235e-06	443.444156992178	4.18068674073599e-05
80.3914179044889	1.22267902818388e-14	1340.11402299212	3.70176598009167e-05	64.0006583704602	0.000203816521324629	298.92888109825	0.000214188439088691	147.679547118948	0.000249289103583078	307.682186743212	0.000120680911092025	261.006503929542	2.57063977745031e-05	584.568337143003	5.89896643791713e-05	314.891937965729	9.1987054710077e-05	485.544343608433	0.000266915239145417	339.66188652861	4.38131590527371e-05	257.038528737119	0	439.241756152971	7.23375004993719e-05	362.650373586135	9.28655223432256e-08	136.472280221902	0.000142788682048284	93.8385547151285	0.000528143637010738	181.792416005289	2.88863762302216e-14	447.959462656188	0.000108481203502051	88.3789772640196	0.000325949364545904	672.369176824969	9.45214616043446e-06	740.732460726233	6.15111929771136e-14	73.2490406914857	5.40141696673067e-07	492.78145910662	0.000175763022898092	615.752292694848	2.69474560516306e-05	445.520029084726	6.28430542888796e-05
80.8032776535528	1.29653916993034e-14	1347.81453019872	3.62103101111544e-05	64.3569866761599	0.000182962242940088	300.502091222115	0.000213768327333002	148.482101178663	0.000260503993547234	309.182117322792	0.000113387381542633	262.193916503208	3.70804112902277e-06	587.249977233702	2.40476376646285e-05	316.531241522372	8.99559041232132e-05	488.151189843086	0.000267616935745638	341.406112353099	4.06429396157989e-05	258.325400840702	0	441.552335322718	7.4437014126317e-05	364.476869662766	7.72504448412145e-08	137.227604659302	0.000142298235225023	94.3639974225847	0.000549299922938366	182.710275814645	1.34521801498697e-14	450.16344796869	0.000120188872416263	88.8840890969078	0.000312314494787203	675.858885497192	9.14731888466687e-06	744.473969909527	1.29107792262107e-13	73.6197060663592	3.579917237856e-07	495.489190563552	0.000169183957024249	618.564759593424	7.50456086630127e-05	447.595901177274	9.3279573112796e-05
81.2151374026166	2.17289759966295e-14	1355.51503740532	3.53786694399571e-05	64.7133149818596	0.000163468423516369	302.075301345981	0.000212680442568434	149.284655238379	0.000272312971819249	310.682047902373	0.000106214151575126	263.381329076873	3.29269052602652e-07	589.9316173244	7.92190106526647e-06	318.170545079016	8.8159888163456e-05	490.758036077739	0.000267812442533403	343.150338177587	3.90818042341855e-05	259.612272944286	0	443.862914492464	7.65577188828438e-05	366.303365739396	7.68032812231177e-08	137.982929096702	0.000141763517621466	94.889440130041	0.000570606889676579	183.628135624001	6.10709228538617e-15	452.367433281192	0.000131836798698532	89.3892009297961	0.000298818547794786	679.348594169415	9.09002917001493e-06	748.215479092821	2.65314382223887e-13	73.9903714412326	2.33539538628366e-07	498.196922020485	0.000162909074521228	621.377226492	0.000151317098640668	449.671773269823	0.0001285120749315
81.6269971516805	4.22858647732979e-14	1363.21554461192	3.45252178042631e-05	65.0696432875592	0.000145341946818682	303.648511469846	0.000210907625826361	150.087209298095	0.000284687331292525	312.181978481953	0.000100009544514492	264.568741650538	1.76438426033411e-08	592.613257415098	2.2854508306115e-06	319.80984863566	8.64882417603199e-05	493.364882312392	0.000267543822568931	344.894564002076	3.88885316281913e-05	260.899145047869	0	446.173493662211	7.8706163487598e-05	368.129861816027	9.15648706242179e-08	138.738253534102	0.000141204667077093	95.4148828374972	0.000592020724807243	184.545995433357	2.70606220682723e-15	454.571418593694	0.000142995784115575	89.8943127626844	0.000285530692206927	682.838302841639	9.28086240566095e-06	751.956988276116	5.33559825937865e-13	74.3610368161061	1.49908365673813e-07	500.904653477418	0.000156939321660588	624.189693390577	0.000223191506355318	451.747645362371	0.000161535805930873
82.0388569007443	8.47147838611109e-14	1370.91605181852	3.36580134961353e-05	65.4259715932589	0.000128579073630347	305.221721593711	0.000208441271178163	150.889763357811	0.000297487524454137	313.681909061534	9.55138494037363e-05	265.756154224204	5.63014894055054e-10	595.294897505797	1.52483951954626e-06	321.449152192303	8.4824973459438e-05	495.971728547045	0.000266802368080494	346.638789826564	3.98682479432938e-05	262.186017151453	0	448.484072831958	8.08890911883823e-05	369.956357892657	1.23509197389885e-07	139.493577971502	0.000140643312583268	95.9403255449535	0.000613507467294639	185.463855242713	1.17107372561888e-15	456.775403906196	0.000153351229127982	90.3994245955726	0.000272420011013243	686.328011513862	9.76218262344099e-06	755.69849745941	1.04951008452752e-12	74.7317021909796	9.4655699041875e-08	503.61238493435	0.000151301032182912	627.002160289153	0.000243158673765424	453.82351745492	0.000184413977891521
82.4507166498081	1.6833765893225e-13	1378.61655902511	3.27843747920973e-05	65.7822998989586	0.000113199259137859	306.794931717576	0.000205273783461334	151.692317417527	0.000310523687664136	315.181839641115	9.32933121209217e-05	266.943566797869	1.68352161041518e-11	597.976537596495	4.78991770667136e-06	323.088455748947	8.30470472126653e-05	498.578574781698	0.00026557148762584	348.383015651053	4.19036519394045e-05	263.472889255036	0	450.794652001705	8.31136585686784e-05	371.782853969288	1.76669461764185e-07	140.248902408902	0.00014011308714324	96.4657682524097	0.000635032475865931	186.381715052069	4.95083084478972e-16	458.979389218698	0.000162675383274031	90.9045364284609	0.000259494732155719	689.817720186085	1.04807464100248e-05	759.440006642704	2.01786695979821e-12	75.102367565853	5.87787108083585e-08	506.320116391283	0.000146025384242618	629.814627187729	0.000197145956890663	455.899389547468	0.000190908863375176
82.862576398872	3.28507592896553e-13	1386.31706623171	3.19082806076346e-05	66.1386282046583	9.94860009117239e-05	308.368141841441	0.000201289387337109	152.494871477243	0.000323668282995546	316.681770220695	9.36924034456977e-05	268.130979371534	3.36483580633164e-10	600.658177687193	1.61148189133927e-05	324.72775930559	8.10836280673696e-05	501.185421016351	0.000263838123897992	350.127241475541	4.48760514406629e-05	264.75976135862	0	453.105231171452	8.53916306743501e-05	373.609350045919	2.57897337316606e-07	141.004226846302	0.000139648811082018	96.9912109598659	0.000656549498541261	187.299574861425	2.03610061399786e-16	461.1833745312	0.000170835592806945	91.4096482613492	0.000246765743908099	693.307428858308	1.14239676552661e-05	763.181515825998	3.78933518883367e-12	75.4730329407265	3.58888922097277e-08	509.027847848216	0.000141050758094699	632.627094086305	0.000119409228421801	457.975261640016	0.00017900567853671
83.2744361479358	6.27554368728455e-13	1394.01757343831	3.10335834487625e-05	66.494956510358	8.70210650884539e-05	309.941351965306	0.000196655395548185	153.297425536959	0.000336785373619956	318.181700800276	9.68084752254554e-05	269.3183919452	1.0778598745474e-08	603.339817777892	4.31674618703817e-05	326.367062862234	7.88800984205111e-05	503.792267251004	0.000261592524025261	351.87146730003	4.86657444679369e-05	266.046633462204	0	455.415810341199	8.77132495488204e-05	375.435846122549	3.83826058618536e-07	141.759551283702	0.000139269670318389	97.5166536673222	0.000678000068882908	188.217434670781	8.9658350594521e-17	463.387359843702	0.000177794180048493	91.9147600942374	0.000234247037711524	696.797137530531	1.25775651306765e-05	766.923025009292	7.22366961216894e-12	75.8436983156	2.17766008202116e-08	511.735579305149	0.000136374467583832	635.439560984882	5.39692062487952e-05	460.051133732565	0.000151837059871827
83.6862958969997	1.17131535577171e-12	1401.71808064491	3.01667162318732e-05	66.8512848160576	7.57542989369066e-05	311.514562089171	0.000191404377597279	154.099979596675	0.00034973159257965	319.681631379856	0.00010249097196352	270.505804518865	2.0677494425611e-07	606.02145786859	9.12536188137088e-05	328.006366418877	7.63977546383771e-05	506.399113485656	0.000258724526447138	353.615693124519	5.3152289852437e-05	267.333505565787	0	457.726389510946	9.00724109037232e-05	377.26234219918	5.65206345691164e-07	142.514875721102	0.000138996240246143	98.0420963747784	0.000699348313254769	189.135294480136	3.79529805821304e-17	465.591345156204	0.000183599505766437	92.4198719271257	0.0002220259887477	700.286846202755	1.39238633907543e-05	770.664534192587	1.38681204825011e-11	76.2143636904735	1.3334352537401e-08	514.443310762081	0.000131993454442809	638.252027883458	1.80848819117734e-05	462.127005825113	0.000116349935717784
84.0981556460635	2.20527188008516e-12	1409.41858785151	2.93125532192725e-05	67.2076131217573	6.56319785850995e-05	313.087772213036	0.00018557523926402	154.902533656391	0.000362256909192493	321.181561959437	0.00011036530366535	271.69321709253	2.40953132940916e-06	608.703097959288	0.000153030683595099	329.645669975521	7.3613875552572e-05	509.005959720309	0.000255310318952671	355.359918949007	5.82257054825289e-05	268.620377669371	0	460.036968680693	9.24587518941638e-05	379.088838275811	8.20984111963747e-07	143.270200158501	0.000138847366190219	98.5675390822346	0.000720557202701601	190.053154289492	1.49425205889119e-17	467.795330468706	0.000188368551502357	92.924983760014	0.000210045260966764	703.776554874978	1.54417028643787e-05	774.406043375881	2.61187318797123e-11	76.5850290653469	8.01896997164599e-09	517.151042219014	0.000127904325855999	641.064494782034	4.44578444378874e-06	464.202877917661	8.04303119531803e-05
84.5100153951274	4.23884045101246e-12	1417.11909505811	2.84732454114318e-05	67.563941427457	5.65971820976743e-05	314.660982336901	0.00017921259468729	155.705087716107	0.000374163936987956	322.681492539018	0.000119952568474309	272.880629666196	1.7416196449244e-05	611.384738049986	0.000204797301781365	331.284973532164	7.0521447288569e-05	511.612805954962	0.000251376378613974	357.104144773496	6.37888170846826e-05	269.907249772954	0	462.34754785044	9.48576214076565e-05	380.915334352441	1.17508868819803e-06	144.025524595901	0.000138848999797102	99.0929817896909	0.000741589326071961	190.971014098848	5.26762485232098e-18	469.999315781207	0.000192262169652837	93.4300955929022	0.000198315943893485	707.266263547201	1.71063827804331e-05	778.147552559175	4.82535331246374e-11	76.9556944402204	4.73555394516411e-09	519.858773675947	0.000124162341382196	643.876961680611	7.9180646105819e-07	466.27875001021	5.00894755715905e-05
84.9218751441912	8.00517833919427e-12	1424.81960226471	2.76515158336193e-05	67.9202697331566	4.88033134265415e-05	316.234192460766	0.000172366122661209	156.507641775823	0.000385329161128299	324.181423118598	0.000130383271724873	274.068042239861	8.0181179813479e-05	614.066378140685	0.0002201696486466	332.924277088808	6.71014871227338e-05	514.219652189615	0.000246927180794311	358.848370597984	6.9632875462455e-05	271.194121876538	1.67084238922522e-19	464.658127020187	9.72501477403019e-05	382.741830429072	1.65705522586457e-06	144.780849033301	0.000139047905286103	99.6184244971471	0.000762374114518674	191.888873908204	1.70033145839882e-18	472.20330109371	0.000195454969697986	93.9352074257905	0.000186849164802767	710.755972219424	1.89012948805195e-05	781.889061742469	8.74419283390376e-11	77.3263598150939	2.745930292886e-09	522.566505132879	0.000120721905617422	646.689428579187	1.00939193578002e-07	468.354622102758	2.84432652220531e-05
85.3337348932551	1.48488971363678e-11	1432.52010947131	2.68499325428893e-05	68.2765980388563	4.19940888971356e-05	317.807402584631	0.000165058835226491	157.310195835539	0.000395601524829972	325.681353698179	0.000140955245056615	275.255454813526	0.000241827647288957	616.748018231383	0.000192484257207622	334.563580645451	6.33931298122428e-05	516.826498424268	0.000241969620421133	360.592596422473	7.56390152401117e-05	272.480993980121	6.24735667057574e-19	466.968706189934	9.96066895856274e-05	384.568326505703	2.3025658601379e-06	145.536173470701	0.000139416117575162	100.143867204603	0.000782826981184619	192.80673371756	5.85287632151055e-19	474.407286406211	0.000198050316140956	94.4403192586788	0.000175669424793884	714.245680891647	2.07683941888678e-05	785.630570925763	1.55417547240164e-10	77.6970251899673	1.56333299514797e-09	525.274236589812	0.000117558429546027	649.501895477763	9.11573775562813e-09	470.430494195307	1.47155327092142e-05
85.7455946423189	2.70430311394829e-11	1440.22061667791	2.60787323889771e-05	68.632926344556	3.6039197095224e-05	319.380612708496	0.000157359632585236	158.112749895255	0.000404835066383525	327.181284277759	0.000151078836321596	276.442867387192	0.000489674442852334	619.429658322081	0.000142936608398583	336.202884202095	5.94676306915714e-05	519.433344658921	0.000236513052795921	362.336822246961	8.16909078891025e-05	273.767866083705	8.66020615510395e-19	469.279285359681	0.000101887018207461	386.394822582333	3.1538580407618e-06	146.291497908101	0.000139955965943443	100.66930991206	0.000802948735061173	193.724593526916	0	476.611271718713	0.000200199847956579	94.945431091567	0.000164867992775022	717.735389563871	2.26672308392053e-05	789.372080109057	2.70928015308776e-10	78.0676905648408	8.73867658990173e-10	527.981968046745	0.000114667830259207	652.314362376339	5.78553609817755e-10	472.506366287855	6.93470670912428e-06
86.1574543913827	4.8335562037969e-11	1447.92112388451	2.53354851298935e-05	68.9892546502557	3.08806118281297e-05	320.953822832361	0.000149384170034342	158.915303954971	0.000412890241897019	328.68121485734	0.000160297250397075	277.630279960857	0.000681091367205739	622.11129841278	0.000105851974207283	337.842187758738	5.5374197258973e-05	522.040190893574	0.00023048672492499	364.08104807145	8.76757658354022e-05	275.054738187288	3.1378950032739e-20	471.589864529428	0.000104063611359227	388.221318658964	4.25994550584723e-06	147.046822345501	0.000140666644074738	101.194752619516	0.000822695763056449	194.642453336272	0	478.815257031215	0.000201890512687195	95.4505429244553	0.000154373811805358	721.225098236094	2.45586666642999e-05	793.113589292352	4.63208263721838e-10	78.4383559397143	4.79590133217042e-10	530.689699503678	0.000112046063677167	655.126829274916	2.56561584931223e-11	474.582238380403	2.97550851825695e-06
86.5693141404466	8.47436763022172e-11	1455.62163109111	2.46204854732028e-05	69.3455829559554	2.64622752302118e-05	322.527032956226	0.000141195477735499	159.717858014687	0.00041929101481973	330.18114543692	0.000168317545043559	278.817692534522	0.000686157540072681	624.792938503478	0.00010566285246936	339.481491315382	5.116669307955e-05	524.647037128227	0.00022396950475188	365.825273895939	9.34853856000358e-05	276.341610290872	0	473.900443699175	0.000106104366815087	390.047814735594	5.71015059745788e-06	147.802146782901	0.000141544235531018	101.720195326972	0.000842022567952824	195.560313145628	0	481.019242343717	0.00020301886158251	95.9556547573436	0.000144197326951948	724.714806908317	2.64022940663397e-05	796.855098475646	7.84496136621932e-10	78.8090213145877	2.5879541981206e-10	533.39743096061	0.000109702567689125	657.939296173492	7.91736205698175e-13	476.658110472952	1.1611600168051e-06
86.9811738895104	1.45651054987829e-10	1463.32213829771	2.39352415984621e-05	69.701911261655	2.28132183367429e-05	324.100243080091	0.000132856815004233	160.520412074403	0.000424152997151699	331.681076016501	0.00017501747638866	280.005105108188	0.000602881792628796	627.474578594176	0.00014248723327983	341.120794872025	4.69016254255945e-05	527.25388336288	0.000217015094485535	367.569499720427	9.90172089365773e-05	277.628482394455	0	476.211022868922	0.000107977211999202	391.874310812225	7.5789632709266e-06	148.557471220301	0.000142612595690704	102.245638034428	0.000860854554455509	196.478172954984	0	483.223227656219	0.000203401862040156	96.4607665902318	0.000134348658047266	728.20451558054	2.81571954866672e-05	800.59660765894	1.34915713759636e-09	79.1796866894612	1.4464786984789e-10	536.105162417543	0.000107677647239932	660.751763072068	1.6956351077712e-14	478.7339825655	4.11439922734107e-07
87.3930336385743	2.56441308845537e-10	1471.02264550431	2.32811903218659e-05	70.0582395673547	1.98744676776578e-05	325.673453203957	0.000124431097481883	161.322966134119	0.000427435270682729	333.181006596082	0.000180429295174736	281.192517681853	0.000623072198081986	630.156218684875	0.000192052400116603	342.760098428669	4.26361984528061e-05	529.860729597533	0.000209648622754839	369.313725544916	0.000104123051896325	278.915354498039	0	478.521602038669	0.000109650864170475	393.700806888856	9.91411035612499e-06	149.312795657701	0.000143827541344422	102.771080741885	0.000878996147922215	197.39603276434	0	485.427212968721	0.000202797063704659	96.9658784231201	0.000124864810251715	731.694224252763	2.97827701728488e-05	804.338116842234	2.27939338760017e-09	79.5503520643347	7.90928377483471e-11	538.812893874476	0.000105906961976698	663.564229970644	2.51937694407609e-16	480.809854658048	1.32116486941456e-07
87.8048933876381	4.48881304674819e-10	1478.72315271091	2.26716325112163e-05	70.4145678730544	1.74943387122566e-05	327.246663327822	0.00011598033915957	162.125520193835	0.000429069091913006	334.680937175662	0.000184704841821722	282.379930255518	0.000699952529255139	632.837858775573	0.000220037501916749	344.399401985312	3.84391702974435e-05	532.467575832186	0.000201898513741826	371.057951369404	0.000108706216038113	280.202226601622	9.36898273589323e-19	480.832181208416	0.000111095572091954	395.527302965486	1.27860618179729e-05	150.068120095101	0.000145161598069086	103.296523449341	0.000896510559619619	198.313892573695	0	487.631198281223	0.000200931773432855	97.4709902560084	0.000115826701031403	735.183932924987	3.12083483651849e-05	808.079626025528	3.78371633960047e-09	79.9210174392082	4.23306633639649e-11	541.520625331408	0.000104386689637827	666.376696869221	3.27307293964829e-18	482.885726750597	3.83671021735952e-08
88.216753136702	7.72950942791553e-10	1486.42365991751	2.20964673148735e-05	70.770896178754	1.56372350920961e-05	328.819873451687	0.00010758511252847	162.928074253551	0.000429002340400613	336.180867755243	0.000188068997822641	283.567342829184	0.000623558366010836	635.519498866271	0.000205099942247057	346.038705541956	3.4379330199633e-05	535.074422066839	0.000193796527078233	372.802177193893	0.000112723405005265	281.489098705206	1.14688115991632e-18	483.142760378163	0.000112233800688492	397.353799042117	1.62636861341674e-05	150.823444532501	0.000146596206468474	103.821966156797	0.000913334429988053	199.231752383051	1.591319491933e-19	489.835183593725	0.000197538022705796	97.9761020888966	0.000107151042552917	738.67364159721	3.24043299363695e-05	811.821135208823	6.1721048786092e-09	80.2916828140816	2.21849105959972e-11	544.228356788341	0.000103112867361132	669.189163767797	6.64358799481885e-19	484.961598843145	1.00570717627645e-08
88.6286128857658	1.3092291463437e-09	1494.12416712411	2.15564706621952e-05	71.1272244844537	1.42715436703773e-05	330.393083575552	9.93152069923414e-05	163.730628313267	0.000427161469498473	337.680798334823	0.000190770401506297	284.754755402849	0.000378303941373472	638.20113895697	0.000153657459821664	347.678009098599	3.04926851070088e-05	537.681268301491	0.000185337051889758	374.546403018381	0.000116113162290287	282.775970808789	3.78903961188125e-19	485.45333954791	0.000113070831577337	399.180295118748	2.04108022607459e-05	151.578768969901	0.000148111476887373	104.347408864253	0.000929400986700049	200.149612192407	4.47710142530692e-19	492.039168906227	0.000192389480973606	98.4812139217849	9.88440428494207e-05	742.163350269433	3.33509506117429e-05	815.562644392117	9.89588128420172e-09	80.6623481889551	1.13896737952946e-11	546.936088245274	0.000102081335094118	672.001630666373	5.05467307608422e-19	487.037470935694	2.3764871963988e-09
89.0404726348296	2.18118041274152e-09	1501.82467433071	2.10523500662154e-05	71.4835527901534	1.33872241691334e-05	331.966293699417	9.12201405906793e-05	164.533182372983	0.000423155904662287	339.180728914404	0.000193022956558651	285.942167976514	0.000149052935940173	640.882779047668	9.19203600054671e-05	349.317312655243	2.68145274433663e-05	540.288114536144	0.000176602112444336	376.29062884287	0.000118824131943177	284.062842912373	7.27385303889499e-19	487.763918717657	0.000113601378058124	401.006791195378	2.52822901456364e-05	152.334093407301	0.000149688982114244	104.87285157171	0.000944640029075499	201.067472001763	5.7489082702001e-19	494.243154218729	0.000185336119964622	98.9863257546732	9.09111593075739e-05	745.653058941656	3.40248343094858e-05	819.304153575411	1.55989077071044e-08	81.0330135638286	5.73008297929359e-12	549.643819702206	0.000101327724744847	674.814097564949	5.89957867622035e-19	489.113343028242	5.12887100795889e-10
89.4523323838935	3.5739842127105e-09	1509.52518153731	2.05869745282076e-05	71.8398810958531	1.30503398737995e-05	333.539503823282	8.33478639269605e-05	165.335736432698	0.000417436785224046	340.680659493985	0.000195043616449204	287.12958055018	4.65583368139918e-05	643.564419138366	4.36420226692353e-05	350.956616211887	2.33730968936273e-05	542.894960770797	0.000167663368790988	378.034854667359	0.000120815205814116	285.349715015956	0	490.074497887404	0.000113813388555818	402.833287272009	3.0919859103225e-05	153.089417844701	0.000151297168002317	105.398294279166	0.000958670043161721	201.985331811119	4.25779869952717e-19	496.447139531231	0.000176170546865326	99.4914375875614	8.33988175389122e-05	749.142767613879	3.4408689537069e-05	823.045662758705	2.41818026951362e-08	81.403678938702	2.8257484422446e-12	552.351551159139	0.000100827236103936	677.626564463526	8.53637645906682e-19	491.18921512079	1.45698927741805e-10
89.8641921329573	5.75940988132827e-09	1517.2256887439	2.01698531484231e-05	72.1962094015527	1.31298611616213e-05	335.112713947147	7.57421301583696e-05	166.138290492414	0.000410053690008325	342.180590073565	0.000196971033668344	288.316993123845	5.89904837788925e-05	646.246059229064	1.63465158071324e-05	352.59591976853	2.01894880796698e-05	545.50180700545	0.000158568628538637	379.779080491847	0.000122055592600397	286.63658711954	0	492.385077057151	0.000113698923917372	404.65978334864	3.73511244424538e-05	153.844742282101	0.000152903970855143	105.923736986622	0.000971625957760706	202.903191620475	1.0208841961125e-18	498.651124843733	0.000165132487449896	99.9965494204497	7.6359919527762e-05	752.632476286103	3.44917642780478e-05	826.787171942	3.68808900481825e-08	81.7743443135755	1.36628910931161e-12	555.059282616072	0.000100547843074281	680.439031362102	6.05116993336164e-19	493.265087213339	2.83834375729353e-10
90.2760518820212	9.18072285645692e-09	1524.9261959505	1.97905895881866e-05	72.5525377072524	1.36193215962932e-05	336.685924071012	6.84421894759659e-05	166.94084455213	0.000401073093735606	343.680520653146	0.000198910788543981	289.50440569751	0.000183901759538238	648.927699319763	4.80329332457822e-06	354.235223325174	1.72777202647691e-05	548.108653240103	0.000149367596974891	381.523306316336	0.00012251808184022	287.923459223123	9.75481053339599e-20	494.695656226898	0.000113254048957553	406.48627942527	4.4683863782128e-05	154.6000667195	0.000154489078974198	106.449179694078	0.000983439105879934	203.821051429831	1.09498524549766e-19	500.855110156235	0.000152536666057632	100.501661253338	6.97055739618481e-05	756.122184958326	3.42701715383665e-05	830.528681125294	5.66191769373003e-08	82.145009688449	6.87142950167226e-13	557.767014073005	0.000100481464424764	683.251498260678	3.60291260394719e-21	495.340959305887	1.30254446454264e-09
90.687911631085	1.48797930399356e-08	1532.6267031571	1.94494435773387e-05	72.9088660129521	1.45159054325792e-05	338.259134194877	6.14936953117856e-05	167.743398611846	0.00039057771133994	345.180451232726	0.000200982030158407	290.691818271175	0.000424068385875331	651.609339410461	1.10182895263128e-06	355.874526881817	1.46728823102379e-05	550.715499474756	0.000140111507209141	383.267532140824	0.000122066706867525	289.210331326707	2.37792566599627e-19	497.006235396645	0.000112468011776177	408.312775501901	5.27555635047398e-05	155.3553911569	0.000156033227862967	106.974622401534	0.000994021785818439	204.738911239187	1.91222339319864e-18	503.059095468737	0.00013873215749154	101.006773086226	6.34351825441962e-05	759.611893630549	3.37129871049832e-05	834.270190308588	8.58057101082099e-08	82.5156750633224	3.42689746256892e-13	560.474745529937	0.00010061883355081	686.063965159255	1.17408809682853e-19	497.416831398436	5.68365318949565e-09
91.0997713801489	2.37534846162296e-08	1540.3272103637	1.91466167778184e-05	73.2651943186518	1.58203784416679e-05	339.832344318742	5.49909585823519e-05	168.545952671562	0.000378570460442306	346.680381812307	0.000203344825156483	291.879230844841	0.000655813075905094	654.290979501159	1.96504549524215e-07	357.513830438461	1.23720418654632e-05	553.322345709409	0.000130863570550075	385.011757965313	0.000120842380185467	290.497203430291	1.0801764115056e-19	499.316814566392	0.000111298504426354	410.139271578532	6.14884884370129e-05	156.1107155943	0.000157518315233889	107.500065108991	0.00100328501281073	205.656771048543	1.15496198861354e-18	505.263080781239	0.000124135774931317	101.511884919115	5.75473256670803e-05	763.101602302772	3.28517914297403e-05	838.011699491882	1.27939079940895e-07	82.8863404381959	1.66523773268384e-13	563.18247698687	0.000100952424673931	688.876432057831	7.51844003024477e-19	499.492703490984	2.23842043541073e-08
91.5116311292127	3.73516882682239e-08	1548.0277175703	1.88867919521918e-05	73.6215226243514	1.76435281434153e-05	341.405554442607	4.88886809065272e-05	169.348506731278	0.000365092793632557	348.180312391887	0.000206216420687426	293.066643418506	0.000666095698153041	656.972619591858	2.71573006364504e-08	359.153133995104	1.03384866664815e-05	555.929191944062	0.000121700121807553	386.755983789801	0.000118863712571666	291.784075533874	5.96068159369956e-20	501.627393736139	0.000109814945628145	411.965767655162	7.07713132046017e-05	156.8660400317	0.000158900790233012	108.025507816447	0.00101078857961848	206.574630857898	2.15915913307614e-19	507.467066093741	0.000109198531543293	102.016996752003	5.20921166007917e-05	766.591310974996	3.17312247304566e-05	841.753208675176	1.87737275194807e-07	83.2570058130694	7.89577830950504e-14	565.890208443803	0.000101506795676428	691.688898956407	1.59042905848717e-18	501.568575583532	7.9625711190417e-08
91.9234908782766	5.78629188744681e-08	1555.7282247769	1.86744034635252e-05	73.9778509300511	1.99228106861895e-05	342.978764566472	4.31996869883277e-05	170.151060790994	0.000350549345701256	349.680242971468	0.000209871476982794	294.254055992171	0.000434121645131421	659.654259682556	2.90095419386264e-09	360.792437551748	8.559428568452e-06	558.536038178715	0.000112671231668144	388.50020961429	0.000116159261052109	293.070947637458	7.15079710288507e-20	503.937972905886	0.000108028488031194	413.792263731793	8.04596874530423e-05	157.6213644691	0.000160181747190972	108.550950523903	0.00101659031086929	207.492490667254	3.93622836058555e-19	509.671051406243	9.43712449466506e-05	102.522108584891	4.70859021350435e-05	770.081019647219	3.03784698852159e-05	845.49471785847	2.712063158899e-07	83.6276711879429	3.65724469427088e-14	568.597939900735	0.000102214329339413	694.501365854983	1.3341011708843e-18	503.644447676081	2.56512817451976e-07
92.3353506273404	8.8321714450275e-08	1563.4287319835	1.85001692578754e-05	74.3341792357508	2.2651194036086e-05	344.551974690337	3.79316393116176e-05	170.95361485071	0.000335089910523728	351.180173551049	0.000214624422714742	295.441468565837	0.000177190521249639	662.335899773254	2.39046359358133e-10	362.431741108391	7.01917944102396e-06	561.142884413368	0.000103825656090185	390.244435438779	0.000112767361161373	294.357819741041	0	506.248552075633	0.000105951820887286	415.618759808423	9.03783534368048e-05	158.3766889065	0.000161352640388609	109.076393231359	0.00102073256578211	208.41035047661	8.3258506256198e-19	511.875036718745	8.00725889560739e-05	103.027220417779	4.24455930113517e-05	773.570728319442	2.88247990142937e-05	849.236227041765	3.85841306692806e-07	83.9983365628163	1.65643101304707e-14	571.305671357668	0.000103056438615337	697.313832753559	9.29694777905718e-19	505.720319768629	7.50356615076645e-07
92.7472103764042	1.32861588424359e-07	1571.1292391901	1.8363732181989e-05	74.6905075414505	2.58464831714377e-05	346.125184814202	3.30872174837338e-05	171.756168910426	0.000318870215798374	352.680104130629	0.000220795252859592	296.628881139502	4.43274053628829e-05	665.017539863953	1.51728702482162e-11	364.071044665035	5.69986934097854e-06	563.749730648021	9.5209653578509e-05	391.988661263267	0.000108735871880379	295.644691844625	1.34571883947271e-19	508.55913124538	0.000103598862952231	417.445255885054	0.000100324845681655	159.1320133439	0.000162404529761766	109.601835938816	0.00102313706179075	209.328210285966	4.69584373079206e-19	514.079022031247	6.66623757535546e-05	103.532332250668	3.81648620247569e-05	777.060436991665	2.71046403813663e-05	852.977736225059	5.40816649752684e-07	84.3690019376898	7.34005424343707e-15	574.013402814601	0.000104012794336763	700.126299652136	5.80730674411076e-19	507.796191861178	1.99779409512642e-06
93.1590701254681	1.97017516898787e-07	1578.8297463967	1.82646358978786e-05	75.0468358471501	2.9528213909295e-05	347.698394938067	2.86643326671258e-05	172.558722970142	0.000302050681009527	354.18003471021	0.00022866296035096	297.816293713167	6.68581760734533e-06	667.699179954651	7.4100408252277e-13	365.710348221678	4.58213385339569e-06	566.356576882673	8.68665569990348e-05	393.732887087756	0.000104121818337825	296.931563948208	7.53465681118638e-19	510.869710415127	0.000100984488199098	419.271751961685	0.000110074768783894	159.8873377813	0.00016332980589981	110.127278646272	0.00102373030823836	210.246070095322	5.81682529323299e-20	516.283007343749	5.44221583790418e-05	104.037444083556	3.42369470372522e-05	780.550145663888	2.52546041637211e-05	856.719245408353	7.47153929458469e-07	84.7396673125633	3.18535544690867e-15	576.721134271534	0.000105061362661169	702.938766550712	4.009367444977e-20	509.872063953726	4.84956882939842e-06
93.5709298745319	2.91730853868949e-07	1586.5302536033	1.8208531771072e-05	75.4031641528498	3.37997007843752e-05	349.271605061933	2.46991883843775e-05	173.361277029858	0.000284770840218317	355.67996528979	0.000238515778663399	299.003706286833	6.60965904322546e-07	670.380820045349	3.84354033493107e-14	367.349651778322	3.66112561002868e-06	568.963423117326	7.88807032180392e-05	395.477112912244	9.89534744908466e-05	298.218436051792	4.48572946490694e-20	513.180289584873	9.81003463639835e-05	421.098248038315	0.000119331562192611	160.6426622187	0.000164101639293014	110.652721353728	0.00102213851372534	211.163929904678	9.17613702304677e-19	518.486992656251	4.36331738630863e-05	104.542555916444	3.07116551240252e-05	784.039854336111	2.33084139799105e-05	860.460754591647	1.02448997960219e-06	85.1103326874367	1.42809350958572e-15	579.428865728466	0.000106182131888973	705.751233449288	5.22787403938052e-22	511.947936046274	1.08767330282134e-05
93.9827896235958	4.31334197329438e-07	1594.2307608099	1.81938029972372e-05	75.7594924585495	3.86984412622021e-05	350.844815185798	2.11739375399796e-05	174.163831089574	0.000267282359796576	357.179895869371	0.000250353950363227	300.191118860498	4.91267406093803e-08	673.062460136048	1.98365163945032e-15	368.988955334965	2.9092156321716e-06	571.570269351979	7.13009677844158e-05	397.221338736733	9.33322671272828e-05	299.505308155375	0	515.49086875462	9.49695207011231e-05	422.924744114946	0.000127786242963578	161.3979866561	0.000164712569757398	111.178164061184	0.00101827451341002	212.081789714034	7.3094725632471e-19	520.690977968753	3.43951424432752e-05	105.047667749332	2.75750838257719e-05	787.529563008335	2.13166445197791e-05	864.202263774941	1.39290872817298e-06	85.4809980623102	6.53117781896734e-16	582.136597185399	0.000107333138890552	708.563700347865	4.56022367097116e-19	514.023808138823	2.22792443788693e-05
94.3946493726596	6.28890586844749e-07	1601.9312680165	1.82127360942272e-05	76.1158207642492	4.41701295355713e-05	352.418025309663	1.80263872475335e-05	174.96638514929	0.000249797805355236	358.679826448952	0.000263840988967879	301.378531434163	2.56148723790878e-09	675.744100226746	7.37037209345377e-17	370.628258891609	2.28945353817356e-06	574.177115586632	6.41133024645279e-05	398.965564561221	8.73886988792141e-05	300.792180258959	0	517.801447924367	9.16352765324195e-05	424.751240191577	0.000135244061622377	162.1533110935	0.000165178482519015	111.703606768641	0.00101239951865684	212.99964952339	3.16129882221965e-19	522.894963281255	2.66108015921371e-05	105.552779582221	2.47602582021722e-05	791.019271680558	1.9322321184841e-05	867.943772958236	1.86539494199794e-06	85.8516634371837	2.8967838812909e-16	584.844328642332	0.00010847698637686	711.376167246441	5.25059781302814e-19	516.099680231371	4.10451149194127e-05
94.8065091217235	9.04409460917464e-07	1609.6317752231	1.82639089343542e-05	76.4721490699488	5.02368316072534e-05	353.991235433528	1.52365313767568e-05	175.768939209006	0.00023247065916593	360.179757028532	0.000278530805880971	302.565944007829	8.72938147878721e-11	678.425740317444	1.86124120135299e-18	372.267562448252	1.78394622634678e-06	576.783961821285	5.73377946741516e-05	400.70979038571	8.12112124203481e-05	302.079052362542	0	520.112027094114	8.81152677814713e-05	426.577736268207	0.000141499564332969	162.9086355309	0.000165495644059878	112.229049476097	0.00100449147453075	213.917509332746	3.04781372050533e-19	525.098948593757	2.02066056933863e-05	106.057891415109	2.22594823757743e-05	794.508980352781	1.73569321480681e-05	871.68528214153	2.4614614017339e-06	86.2223288120571	1.25508507765227e-16	587.552060099264	0.000109584731726648	714.188634145017	1.11429266834314e-18	518.175552323919	6.81072706590368e-05
95.2183688707873	1.283210436655e-06	1617.3322824297	1.83457485143107e-05	76.8284773756485	5.6919547454194e-05	355.564445557393	1.27824565130966e-05	176.571493268722	0.000215448212283333	361.679687608113	0.000293773727160281	303.753356581494	1.82231378882495e-12	681.107380408142	1.48386961617313e-20	373.906866004896	1.3761498148841e-06	579.390808055938	5.09896627528934e-05	402.454016210199	7.48904338458568e-05	303.365924466126	0	522.422606263861	8.44278284891062e-05	428.404232344838	0.000146381196505636	163.6639599683	0.000165660161564971	112.754492183553	0.000994538799241602	214.835369142102	3.31197868207693e-19	527.302933906259	1.50670582226865e-05	106.563003247997	2.00652549930385e-05	797.998689025004	1.54485037761983e-05	875.426791324824	3.20137492997579e-06	86.5929941869306	5.32051566907895e-17	590.259791556197	0.000110627228865214	717.001101043593	1.05845911604334e-18	520.251424416468	0.000101943236816662
95.6302286198511	1.7968141298534e-06	1625.0327896363	1.84623333590507e-05	77.1848056813482	6.42744324291188e-05	357.137655681258	1.06407810328995e-05	177.374047328438	0.000198870799278791	363.179618187693	0.000308744480541102	304.940769155159	2.24823259194889e-14	683.789020498841	1.0721228924792e-19	375.546169561539	1.05098852419117e-06	581.997654290591	4.50792807938993e-05	404.198242034687	6.85175628584147e-05	304.652796569709	2.0703736162707e-20	524.733185433608	8.0592081835784e-05	430.230728421468	0.00014975972189816	164.4192844057	0.000165664203596119	113.279934891009	0.000982365725677475	215.753228951457	6.35865190621105e-19	529.506919218761	1.10518380962467e-05	107.068115080885	1.82288648771486e-05	801.488397697227	1.36212267545066e-05	879.168300508118	4.10536807933217e-06	86.9636595618041	2.22454627273031e-17	592.96752301313	0.000111575331051565	719.81356794217	5.89830315394606e-19	522.327296509016	0.000137863282225704
96.042088368915	2.48385815995315e-06	1632.7332968429	1.86065727999861e-05	77.5411339870479	7.24514650841251e-05	358.710865805123	8.78708796820531e-06	178.176601388154	0.000183013261085488	364.679548767274	0.000322488269713682	306.128181728825	1.62271302858326e-16	686.470660589539	2.54524857774131e-20	377.185473118183	7.94933151945573e-07	584.604500525244	3.9657900875893e-05	405.942467859176	6.21827702411601e-05	305.939668673293	3.95984401818545e-20	527.043764603355	7.66280509548505e-05	432.057224498099	0.000151555214648148	165.1746088431	0.000165459664501008	113.805377598466	0.000967733178818341	216.671088760813	1.07126532483666e-18	531.710904531263	8.01149841227134e-06	107.573226913774	1.67209383402195e-05	804.978106369451	1.18951881362773e-05	882.909809691413	5.19267005377566e-06	87.3343249366775	9.64510668112205e-18	595.675254470062	0.000112355508679081	722.626034840746	2.21590670420202e-19	524.403168601565	0.000168722925276349
96.4539481179788	3.39102316275269e-06	1640.4338040495	1.87725270861431e-05	77.8974622927475	8.13028888483266e-05	360.284075928988	7.23826954482278e-06	178.97915544787	0.00016797654752224	366.179479346854	0.000333982879511509	307.31559430249	1.77550439762619e-18	689.152300680237	0	378.824776674826	6.00383078380079e-07	587.211346759897	3.4739391466616e-05	407.686693683664	5.59736329025272e-05	307.226540776876	0	529.354343773102	7.254352825028e-05	433.88372057473	0.000151742341442554	165.929933280499	0.000165081916457934	114.330820305922	0.000951148104770246	217.588948570169	0	533.914889843765	5.80095241640556e-06	108.078338746662	1.54951095273103e-05	808.467815041674	1.02959614021906e-05	886.651318874707	6.48036778324511e-06	87.704990311551	3.58704443956688e-18	598.382985926995	0.000112963589105248	725.438501739322	3.13990000548237e-20	526.479040694113	0.00018719528990453
96.8658078670427	4.63023165728204e-06	1648.1343112561	1.89574330834216e-05	78.2537905984472	9.08339169828971e-05	361.857286052853	5.9216991402653e-06	179.781709507586	0.000153811409236919	367.679409926435	0.000342213554025072	308.503006876155	1.2825593303275e-18	691.833940770936	0	380.46408023147	4.54183696133101e-07	589.81819299455	3.02520925206374e-05	409.430919508153	5.00277785560963e-05	308.51341288046	0	531.664922942849	6.83838681060171e-05	435.71021665136	0.000150353676285543	166.685257717899	0.00016452309370966	114.856263013378	0.000932671968303969	218.506808379525	0	536.118875156267	4.29028723935478e-06	108.58345057955	1.45475080908258e-05	811.957523713897	8.84258060399558e-06	890.392828058001	7.98687701275392e-06	88.0756556864245	3.15820121386295e-18	601.090717383928	0.000113379062725266	728.250968637898	5.18766235949231e-19	528.554912786661	0.000188714071172568
97.2776676161065	6.25437278300806e-06	1655.83481846269	1.91583809192101e-05	78.6101189041469	0.000101045707041827	363.430496176718	4.80589047904803e-06	180.584263567302	0.000140605121301097	369.179340506016	0.000346255993658883	309.690419449821	2.36203195866647e-18	694.515580861634	7.95032709354618e-20	382.103383788114	3.432188049848e-07	592.425039229203	2.61837757613818e-05	411.175145332641	4.44001148104671e-05	309.800284984044	0	533.975502112596	6.4176823258955e-05	437.536712727991	0.000147294384806626	167.440582155299	0.000163774532988684	115.381705720834	0.00091237708581126	219.424668188881	0	538.322860468769	3.37273329713771e-06	109.088562412439	1.38749994426157e-05	815.44723238612	7.52475692688369e-06	894.134337241295	9.74598170372652e-06	88.446321061298	1.25441287865154e-18	603.798448840861	0.00011358176308331	731.063435536475	1.624026058391e-19	530.63078487921	0.000173599942831755
97.6895273651704	8.34062178229275e-06	1663.53532566929	1.93741011572755e-05	78.9664472098466	0.000111935213391206	365.003706300583	3.86805159466033e-06	181.386817627017	0.000128434844705982	370.679271085596	0.000345361302291204	310.877832023486	5.90560473876695e-19	697.197220952332	5.08465035720146e-19	383.742687344757	2.61333165518444e-07	595.031885463856	2.25192703270635e-05	412.91937115713	3.91544914155205e-05	311.087157087627	2.00040777834982e-19	536.286081282343	5.99476418299773e-05	439.363208804622	0.000142975303513554	168.195906592699	0.000162826819404936	115.907148428291	0.000890316821994225	220.342527998237	0	540.526845781271	2.98486532215412e-06	109.593674245327	1.35393283825413e-05	818.936941058344	6.34312433552891e-06	897.875846424589	1.17251995395587e-05	88.8169864361714	1.23782123339884e-18	606.506180297793	0.000113554370843795	733.875902435051	0	532.706656971758	0.000147241068403837
98.1013871142342	1.09843442533137e-05	1671.23583287589	1.95963230437047e-05	79.3227755155462	0.000123660562119358	366.576916424448	3.08660035162691e-06	182.189371686733	0.000117367667741996	372.179201665177	0.00033882606402432	312.065244597151	0	699.878861043031	6.57114367304806e-19	385.381990901401	2.03606789059388e-07	597.638731698509	1.92407966336268e-05	414.663596981619	3.43500339401871e-05	312.374029191211	7.13190157155484e-20	538.59666045209	5.57221987163144e-05	441.189704881252	0.000137629804794776	168.951231030099	0.000161626375158038	116.432591135747	0.000866207749905001	221.260387807593	0	542.730831093773	3.10470574670803e-06	110.098786078215	1.35062400417061e-05	822.426649730567	5.29543787427456e-06	901.617355607883	1.39118918641505e-05	89.1876518110449	5.30994914996037e-19	609.213911754726	0.000113255597332604	736.688369333627	0	534.782529064306	0.00011827892581625
98.5132468632981	1.42904863435144e-05	1678.93634008249	1.98207414025646e-05	79.6791038212459	0.000136045726770992	368.150126548313	2.44130715302209e-06	182.991925746449	0.000107756311611431	373.679132244757	0.00032633480164038	313.252657170817	0	702.560501133729	2.42159277639365e-19	387.021294458044	1.6628347802207e-07	600.245577933161	1.63565933972213e-05	416.407822806107	3.00397332219204e-05	313.660901294794	0	540.907239621837	5.15267532749443e-05	443.016200957883	0.000131520167009077	169.706555467499	0.00016017526486913	116.958033843203	0.000840678940129435	222.178247616949	0	544.934816406275	3.68366500544508e-06	110.603897911103	1.37483813741221e-05	825.91635840279	4.37699873471683e-06	905.358864791178	1.6283321094394e-05	89.5583171859184	0	611.921643211659	0.000112656604824453	739.500836232203	0	536.858401156855	9.57524660272503e-05
98.9251066123619	1.83721599983516e-05	1686.63684728909	2.004369478711e-05	80.0354321269456	0.00014903366657733	369.723336672178	1.9180184967092e-06	183.794479806165	9.93962156558077e-05	375.179062824338	0.000308603722866898	314.440069744482	1.12772212866492e-18	705.242141224427	7.54867521017171e-19	388.660598014688	1.46706096484006e-07	602.852424167814	1.38595339060245e-05	418.152048630596	2.62712742564211e-05	314.947773398378	0	543.217818791584	4.73914587940247e-05	444.842697034514	0.000124933512090751	170.461879904899	0.000158484276101958	117.483476550659	0.000813859580925256	223.096107426305	0	547.138801718777	4.74523034054156e-06	111.109009743992	1.42690047698061e-05	829.406067075013	3.5810855677786e-06	909.100373974472	1.88061918683026e-05	89.9289825607918	0	614.629374668591	0.000111801311999503	742.31330313078	0	538.934273249403	8.64202658944438e-05
99.3369663614257	2.33486438489129e-05	1694.33735449569	2.02614752852553e-05	80.3917604326453	0.00016258836428838	371.296546796043	1.50608015949189e-06	184.597033865881	9.22854163469244e-05	376.678993403919	0.00028629563179788	315.627482318147	1.19299885363735e-18	707.923781315125	1.21253134543016e-18	390.299901571331	1.44821128712598e-07	605.459270402467	1.16671796033896e-05	419.896274455084	2.30881386093229e-05	316.234645501961	0	545.528397961331	4.33622888803364e-05	446.669193111144	0.000118170390040258	171.217204342299	0.000156543330599555	118.008919258115	0.000785884282717681	224.01396723566	1.1028523976542e-19	549.342787031279	6.3337697808685e-06	111.61412157688	1.50722766730607e-05	832.895775747236	2.90468241027534e-06	912.841883157766	2.14366582480341e-05	90.2996479356653	0	617.337106125524	0.000110695065796646	745.125770029356	0	541.010145341952	9.30292576399024e-05
99.7488261104896	2.93834474901619e-05	1702.03786170229	2.04645109486074e-05	80.7480887383449	0.000176668059044097	372.869756919909	1.17218390351789e-06	185.399587925597	8.6439980397038e-05	378.178923983499	0.00026035109814578	316.814894891813	3.55145887003071e-19	710.605421405824	7.7190429117642e-19	391.939205127975	1.60511199920024e-07	608.06611663712	9.75528053988358e-06	421.640500279573	2.05803932929318e-05	317.521517605545	0	547.838977131078	3.94531865057717e-05	448.495689187775	0.00011153295467059	171.972528779699	0.000154343157826651	118.534361965572	0.000756892765558648	224.931827045016	3.4476411902689e-19	551.546772343781	8.50737751657012e-06	112.119233409768	1.62439171323708e-05	836.38548441946	2.34446032421948e-06	916.58339234106	2.41208395168825e-05	90.6703133105388	0	620.044837582457	0.000109347510087437	747.938236927932	4.07246079553597e-21	543.0860174345	0.000113696740271959
100.160685859553	3.67531243105828e-05	1709.73836890889	2.06509974421815e-05	81.1044170440446	0.000191287653933023	374.442967043774	9.04002738453737e-07	186.202141985313	8.18682516590627e-05	379.67885456308	0.000231904501975897	318.002307465478	6.32159177953944e-19	713.287061496522	2.14233675834987e-19	393.578508684618	1.93487151701713e-07	610.672962871773	8.09967966986164e-06	423.384726104061	1.88240716592475e-05	318.808389709128	0	550.149556300825	3.56862952030461e-05	450.322185264405	0.000105313126770633	172.727853217099	0.000151856962837586	119.059804673028	0.000726873176409274	225.849686854372	0	553.750757656283	1.13290361527331e-05	112.624345242656	1.77413154351157e-05	839.875193091683	1.87383940568956e-06	920.324901524354	2.67958794261121e-05	91.0409786854122	0	622.75256903939	0.000107772578175789	750.750703826508	2.05575380801499e-19	545.161889527048	0.000142331021892628
100.572545608617	4.54195462393833e-05	1717.43887611549	2.08175116874833e-05	81.4607453497443	0.000206336129328064	376.016177167639	6.90642288719443e-07	187.004696045029	7.86122625560981e-05	381.17878514266	0.000202184472542302	319.189720039143	3.60221594890409e-19	715.96870158722	0	395.217812241262	2.46130407079113e-07	613.279809106426	6.67653773111547e-06	425.12895192855	1.77945769504202e-05	320.095261812712	0	552.460135470572	3.20816562087225e-05	452.148681341036	9.98466844160563e-05	173.483177654499	0.000149032975331467	119.585247380484	0.000696224827241293	226.767546663728	0	555.954742968785	1.48563025648413e-05	113.129457075545	1.95513044174168e-05	843.364901763906	1.48262975696311e-06	924.066410707649	2.93698066083839e-05	91.4116440602857	0	625.460300496322	0.000105951049475199	753.563170725085	2.48105381577616e-19	547.237761619597	0.000170104534271135
100.984405357681	5.54714933126836e-05	1725.13938332209	2.09607511814596e-05	81.8170736554439	0.000221679476016585	377.589387291504	5.22563075339643e-07	187.807250104745	7.69074247620818e-05	382.678715722241	0.000172410409565393	320.377132612808	0	718.650341677919	7.70521189484436e-20	396.857115797905	3.21904434460801e-07	615.886655341079	5.47429937107985e-06	426.873177753039	1.75392273187498e-05	321.382133916295	0	554.770714640319	2.86569359997316e-05	453.975177417667	9.54330686297913e-05	174.238502091899	0.000145930620891876	120.11069008794	0.000665137289435005	227.685406473084	0	558.158728281287	1.91299004557562e-05	113.634568908433	2.16837666877349e-05	846.854610436129	1.16095006362233e-06	927.807919890943	3.17580195057143e-05	91.7823094351592	0	628.168031953255	0.000103957353701832	756.375637623661	9.34220153776955e-20	549.313633712145	0.000187942234751052
101.396265106745	6.69726509543077e-05	1732.83989052869	2.10757850520853e-05	82.1734019611436	0.000237242020207343	379.162597415369	3.9149736021897e-07	188.609804164461	7.64354810869041e-05	384.178646301821	0.000143696613443999	321.564545186474	0	721.331981768617	1.04489152138861e-19	398.496419354549	4.25416112302412e-07	618.493501575732	4.48234674179687e-06	428.617403577527	1.81105458011411e-05	322.669006019879	2.08216275304475e-19	557.081293810066	2.54271826237944e-05	455.801673494297	9.21752429929548e-05	174.993826529299	0.000142551641010705	120.636132795397	0.000633757989519984	228.60326628244	0	560.362713593788	2.4161802385579e-05	114.139680741321	2.41491662136939e-05	850.344319108352	8.99395059149641e-07	931.549429074237	3.38891674706022e-05	92.1529748100326	0	630.875763410188	0.000101834360861862	759.188104522237	1.53070125267252e-20	551.389505804693	0.00018948495904256
101.808124855809	7.99549721750129e-05	1740.54039773529	2.11507574190052e-05	82.5297302668433	0.000252943666567983	380.735807539234	2.93143214308395e-07	189.412358224177	7.71662928138832e-05	385.678576881402	0.000116974050502439	322.751957760139	0	724.013621859315	6.88866398636195e-20	400.135722911192	5.62484501410893e-07	621.100347810385	3.64371194969838e-06	430.361629402016	1.9566714359552e-05	323.955878123462	7.82190623321923e-20	559.391872979813	2.24299709865217e-05	457.628169570928	9.01849647831293e-05	175.749150966699	0.000138900467822423	121.161575502853	0.000602232359849868	229.521126091796	0	562.566698906291	2.99259193481703e-05	114.644792574209	2.70681340000635e-05	853.834027780576	6.89170606255299e-07	935.290938257531	3.56936495430551e-05	92.5236401849061	0	633.58349486712	9.96171923626001e-05	762.000571420814	5.60046611174531e-20	553.465377897242	0.000173349352782748
102.219984604873	9.44122328542839e-05	1748.24090494189	2.1191573196382e-05	82.886058572543	0.000268694136306571	382.309017663099	2.18794552977754e-07	190.214912283893	7.90634013233706e-05	387.178507460983	9.29371508187794e-05	323.939370333804	7.30101816862629e-19	726.695261950014	1.19636987803961e-19	401.775026467836	7.45386493395987e-07	623.707194045038	2.93993417995671e-06	432.105855226504	2.19715456305872e-05	325.242750227046	0	561.70245214956	1.96719556255479e-05	459.454665647559	8.95212239647943e-05	176.504475404099	0.000134984302128531	121.687018210309	0.000570747266779314	230.438985901152	0	564.770684218792	3.63926233903566e-05	115.149904407098	3.03713445456674e-05	857.323736452799	5.2320046177718e-07	939.032447440825	3.7110099568951e-05	92.8943055597796	2.21111025956065e-19	636.291226324053	9.73433213258369e-05	764.81303831939	6.56326320590381e-20	555.54124998979	0.000143441926778829
102.631844353936	0.000110293939216495	1755.94141214849	2.11965518822935e-05	83.2423868782427	0.000284340800374054	383.882227786964	1.61658476254766e-07	191.017466343609	8.20840118589147e-05	388.678438040563	7.20872861302053e-05	325.12678290747	1.87906956005816e-18	729.376902040712	0	403.414330024479	9.87098171133076e-07	626.314040279691	2.35389025990419e-06	433.850081050993	2.53939352331557e-05	326.529622330629	0	564.013031319307	1.71353790307796e-05	461.281161724189	9.01912311834798e-05	177.259799841498	0.000130760198807112	122.212460917765	0.000539516139205716	231.356845710508	0	566.974669531294	4.3310748352236e-05	115.655016239986	3.40546863314398e-05	860.813445125022	3.97221675076478e-07	942.77395662412	3.80883505158212e-05	93.264970934653	7.60177753827542e-19	638.998957780986	9.5055505924388e-05	767.625505217966	1.85340257126811e-19	557.617122082339	0.000107281227493691
103.043704103	0.000127604454783536	1763.64191935509	2.11643139869646e-05	83.5987151839423	0.000299776966831141	385.455437910829	1.1821304206608e-07	191.820020403325	8.62651649229188e-05	390.178368620144	5.48109248197392e-05	326.314195481135	3.7751711772826e-18	732.05854213141	4.39775250743716e-20	405.053633581123	1.294840128631e-06	628.920886514344	1.86980864745576e-06	435.594306875481	3.00907368879794e-05	327.816494434213	3.16334434749332e-20	566.323610489054	1.48201307809088e-05	463.10765780082	9.21533910726913e-05	178.015124278898	0.000126297993911631	122.737903625222	0.000508656986025056	232.274705519864	0	569.178654843796	5.04574725749564e-05	116.160128072874	3.81297576469071e-05	864.303153797245	2.98360559080469e-07	946.515465807414	3.85919717998372e-05	93.6356363095265	1.24356583482853e-18	641.706689237918	9.28218092267248e-05	770.437972116542	9.39708248263054e-19	559.692994174887	7.28869629764927e-05
103.455563852064	0.000146087909441303	1771.34242656169	2.10893268465305e-05	83.955043489642	0.000314905994905461	387.028648034694	8.55362015889075e-08	192.622574463041	9.16049614989621e-05	391.678299199724	4.07119522927203e-05	327.5016080548	2.72398555347404e-18	734.740182222109	1.14871087127015e-19	406.692937137766	1.68170853132103e-06	631.527732748997	1.47658701696675e-06	437.33853269997	3.60106839584059e-05	329.103366537796	6.63575930849724e-20	568.634189658801	1.27234259592598e-05	464.934153877451	9.53220601821377e-05	178.770448716298	0.000121634186348923	123.263346332678	0.000478285555028058	233.192565329219	5.88969577990057e-21	571.382640156298	5.75612111926774e-05	116.665239905763	4.26079110619602e-05	867.792862469468	2.21642250558568e-07	950.256974990708	3.86002634079235e-05	94.0063016844	9.3523582268968e-19	644.414420694851	9.06868940801445e-05	773.250439015119	1.07484882548777e-18	561.768866267435	4.50260602878082e-05
103.867423601128	0.00016538107496548	1779.04293376829	2.09664866366396e-05	84.3113717953417	0.000329631082587551	388.601858158559	6.12317869277414e-08	193.425128522757	9.78420897513847e-05	393.178229779305	2.95255879835732e-05	328.689020628466	7.05279850974496e-19	737.421822312807	0	408.33224069441	2.16234894102647e-06	634.134578983649	1.16778399189199e-06	439.082758524459	4.31905733212061e-05	330.39023864138	0	570.944768828548	1.0840010655767e-05	466.760649954081	9.95738533191114e-05	179.525773153698	0.000116793887134071	123.788789040134	0.000448511308369689	234.110425138575	7.15417787180701e-20	573.5866254688	6.43162218796808e-05	117.170351738651	4.76426484947121e-05	871.282571141692	1.62794638214118e-07	953.998484174002	3.80790765041028e-05	94.3769670592735	8.3505527194282e-20	647.122152151784	8.86915090202761e-05	776.062905913695	2.63072125106961e-19	563.844738359984	2.53016678539885e-05
104.279283350192	0.000185171944873172	1786.74344097489	2.08057662480135e-05	84.6677001010413	0.000343855565629424	390.175068282424	4.33592714117805e-08	194.227682582473	0.000104896573672868	394.678160358886	2.0895472831679e-05	329.876433202131	8.79679979312857e-19	740.103462403505	1.57775882220989e-19	409.971544251054	2.75288894001786e-06	636.741425218302	9.16185158095466e-07	440.826984348947	5.16843190543105e-05	331.677110744963	0	573.255347998295	9.16239021421425e-06	468.587146030712	0.000104851541136567	180.281097591098	0.000111804840887252	124.31423174759	0.000419542332612441	235.028284947931	1.18839370605248e-20	575.790610781302	7.04020550945371e-05	117.675463571539	5.31153381955513e-05	874.772279813915	1.18193710560802e-07	957.739993357296	3.70390163134521e-05	94.7476324341469	8.05830176539544e-20	649.829883608717	8.68748971356746e-05	778.875372812271	9.16472095326447e-19	565.920610452532	1.29306524348215e-05
104.691143099256	0.00020510066081261	1794.44394818149	2.06084044629444e-05	85.024028406741	0.000357273373881482	391.748278406289	3.10305953691764e-08	195.030236642189	0.000112681796143822	396.178090938466	1.44219897910015e-05	331.063845775796	0	742.785102494203	7.54944563510374e-19	411.610847807697	3.47083131300297e-06	639.348271452955	7.12891979727472e-07	442.571210173436	6.1529389951107e-05	332.963982848547	0	575.565927168042	7.7151748166828e-06	470.413642107342	0.000110828353914685	181.036422028498	0.000106690161015042	124.839674455047	0.000391574627086126	235.946144757287	0	577.994596093804	7.55063370469138e-05	118.180575404427	5.90264490411334e-05	878.261988486138	8.48058525531277e-08	961.481502540591	3.55671531329163e-05	95.1182978090204	3.33625509987541e-20	652.537615065649	8.52744805304224e-05	781.687839710847	1.12526297551786e-18	567.996482545081	6.00517309111488e-06
105.10300284832	0.000224767373928638	1802.14445538808	2.03760095540306e-05	85.3803567124407	0.000369911047000789	393.321488530154	2.19823847348154e-08	195.832790701905	0.000121104580556072	397.678021518047	9.70185418115113e-06	332.251258349462	0	745.466742584902	3.96471413071258e-19	413.250151364341	4.35153506780082e-06	641.955117687608	5.5004311484482e-07	444.315435997924	7.27417607247636e-05	334.25085495213	0	577.876506337789	6.45058395673948e-06	472.240138183973	0.000117305416367429	181.791746465898	0.000101499395320569	125.365117162503	0.000364547151674538	236.864004566643	0	580.198581406306	7.93489627270701e-05	118.685687237316	6.53810407938739e-05	881.751697158361	6.01682877575306e-08	965.223011723885	3.37173317328238e-05	95.4889631838939	0	655.245346522582	8.39836059872494e-05	784.500306609424	7.72135604959431e-19	570.072354637629	2.53095395830394e-06
105.514862597383	0.000243742018571003	1809.84496259468	2.01057749835005e-05	85.7366850181404	0.000381702387723001	394.894698654019	1.53942820261963e-08	196.635344761621	0.000130117377947329	399.177952097627	6.35741341803774e-06	333.438670923127	0	748.1483826756	0	414.889454920984	5.42355324100377e-06	644.561963922261	4.20750759096824e-07	446.059661822413	8.53108673946385e-05	335.537727055714	0	580.187085507535	5.35090317131151e-06	474.066634260604	0.000124098388000823	182.547070903298	9.62906682102243e-05	125.890559869959	0.00033852533108105	237.781864375999	0	582.402566718808	8.17055043801432e-05	119.190799070204	7.21906243147494e-05	885.241405830584	4.30354529450896e-08	968.964520907179	3.15534755859924e-05	95.8596285587673	0	657.953077979515	8.30172100674023e-05	787.312773508	4.57401971701849e-19	572.148226730177	9.66394196239362e-07
105.926722346447	0.000261575902444328	1817.54546980128	1.98029611981682e-05	86.0930133238401	0.000392570362978342	396.467908777884	1.06561071074151e-08	197.437898821337	0.000139541039656255	400.677882677208	4.05555782678792e-06	334.626083496792	0	750.830022766298	0	416.528758477628	6.69154263530247e-06	647.168810156914	3.19626566837688e-07	447.803887646902	9.92610176703587e-05	336.824599159298	0	582.497664677283	4.40257710713788e-06	475.893130337234	0.000131030726254992	183.302395340698	9.11025340257844e-05	126.416002577415	0.00031356790578824	238.699724185355	0	584.60655203131	8.24275151304895e-05	119.695910903092	7.95940631176324e-05	888.731114502808	3.04323809201453e-08	972.706030090473	2.91464226697925e-05	96.2302939336408	0	660.660809436447	8.2374207186064e-05	790.125240406576	1.02093583707878e-19	574.224098822726	3.33662288384683e-07
106.338582095511	0.00027746887538727	1825.24597700788	1.9477313956287e-05	86.4493416295397	0.000402443587863472	398.04111890175	7.29050428429114e-09	198.240452881052	0.000149193301143972	402.177813256788	2.51725488611684e-06	335.813496070458	1.5890434555141e-18	753.511662856997	2.0898549534836e-20	418.168062034271	8.17483652240709e-06	649.775656391567	2.44142134146651e-07	449.54811347139	0.000114554308739951	338.111471262881	0	584.808243847029	3.59184538993168e-06	477.719626413865	0.000137937686883808	184.057719778098	8.59741855772362e-05	126.941445284872	0.000289793134735331	239.617583994711	0	586.810537343812	8.13020461119455e-05	120.20102273598	8.74399066586433e-05	892.220823175031	2.12895190745419e-08	976.447539273767	2.65706384339264e-05	96.6009593085143	0	663.36854089338	8.20713794271444e-05	792.937707305152	1.01623335656579e-19	576.299970915274	1.03967628492107e-07
106.750441844575	0.000291130952015386	1832.94648421448	1.91330964350871e-05	86.8056699352394	0.000411050724609725	399.614329025615	4.92958931901188e-09	199.043006940768	0.000158951077311625	403.677743836369	1.51946105488323e-06	337.000908644123	4.51498892141967e-16	756.193302947695	4.92304659115773e-19	419.807365590915	9.89136118371366e-06	652.38250262622	1.84821016933264e-07	451.292339295879	0.000130872944813031	339.398343366465	7.30369051528018e-20	587.118823016776	2.90496978887352e-06	479.546122490496	0.000144668882915915	184.813044215498	8.0945288344577e-05	127.466887992328	0.000267495343666729	240.535443804067	0	589.014522656314	7.85278343589369e-05	120.706134568869	9.57205007915878e-05	895.710531847254	1.47606834392522e-08	980.189048457062	2.39009413263694e-05	96.9716246833877	2.27583812762653e-19	666.076272350313	8.21209244940009e-05	795.750174203729	2.61205373681289e-19	578.375843007822	2.91824693752305e-08
107.162301593639	0.000302224826428929	1840.64699142108	1.87748756139087e-05	87.1619982409391	0.00041837715975324	401.18753914948	3.32558697405531e-09	199.845561000484	0.000168688512114576	405.17767441595	8.92387406230687e-07	338.188321217788	6.80067378635578e-14	758.874943038393	9.39712179534461e-21	421.446669147558	1.18569342624087e-05	654.989348860873	1.38642594847275e-07	453.036565120367	0.000148019424289734	340.685215470048	3.16299114784619e-19	589.429402186523	2.33318949285835e-06	481.372618567126	0.000151089427411086	185.568368652898	7.61143565161289e-05	127.992330699784	0.000246415103824549	241.453303613423	0	591.218507968816	7.43200896646791e-05	121.211246401757	0.000104426037791357	899.200240519477	1.01881599717005e-08	983.930557640356	2.12097678281393e-05	97.3422900582612	3.22948639269037e-18	668.784003807246	8.25435244705912e-05	798.562641102305	6.48965630845267e-20	580.451715100371	7.36630662011424e-09
107.574161342703	0.000310442663768047	1848.34749862768	1.84078917693282e-05	87.5183265466387	0.000424521914258415	402.760749273345	2.26261398311868e-09	200.6481150602	0.00017827768063535	406.67760499553	5.24447908586596e-07	339.375733791454	6.00173010441857e-12	761.556583129092	9.01924601000158e-20	423.085972704202	1.40845239629024e-05	657.596195095526	1.03042921354191e-07	454.780790944856	0.000165755383980197	341.972087573632	7.00163675752957e-19	591.73998135627	1.87002199537373e-06	483.199114643757	0.000157047022324972	186.323693090298	7.14949841621213e-05	128.51777340724	0.000226572874429077	242.371163422778	0	593.422493281318	6.89231819679487e-05	121.716358234645	0.000113563428579367	902.689949191701	7.07172931390626e-09	987.67206682365	1.85818518323218e-05	97.7129554331347	2.27257194166356e-18	671.491735264178	8.34120395637132e-05	801.375108000881	2.35078535812625e-19	582.527587192919	1.66984843229513e-09
107.986021091766	0.000315548948290162	1856.04800583428	1.80426328094054e-05	87.8746548523384	0.000429463570569243	404.33395939721	1.51939158357148e-09	201.450669119916	0.000187494052357736	408.177535575111	3.0023581203535e-07	340.563146365119	3.12345342480705e-10	764.23822321979	1.85292960949213e-19	424.725276260845	1.66094706510106e-05	660.203041330179	7.58691848869932e-08	456.525016769344	0.000183805121722045	343.258959677215	9.6548540755158e-19	594.050560526017	1.48594253256305e-06	485.025610720388	0.000162393239311319	187.079017527698	6.71219056393193e-05	129.043216114696	0.000207984287741677	243.289023232134	3.64079633745611e-20	595.62647859382	6.26308467701774e-05	122.221470067534	0.000123200354287756	906.179657863924	5.04159233459571e-09	991.413576006944	1.60720782944224e-05	98.0836208080082	1.67669625496328e-18	674.199466721111	8.46270126408433e-05	804.187574899457	2.12925602836909e-19	584.603459285468	3.40417842703346e-10
108.39788084083	0.000317389468078835	1863.74851304088	1.76860581169289e-05	88.2309831580381	0.000433190344925157	405.907169521075	1.00712391415096e-09	202.253223179632	0.000196195293122495	409.677466154691	1.6729290607198e-07	341.750558938784	9.67929914354083e-09	766.919863310488	3.37846693751895e-19	426.364579817489	1.9437008823045e-05	662.809887564831	5.53785857485127e-08	458.269242593833	0.0002018606081621	344.545831780799	9.93606712797797e-20	596.361139695764	1.17027337482499e-06	486.852106797018	0.000167080319006802	187.834341965098	6.30301346974527e-05	129.568658822153	0.000190660244595828	244.20688304149	1.66811284845425e-20	597.830463906322	5.57623936183603e-05	122.726581900422	0.000133191434185434	909.669366536147	3.94793988121073e-09	995.155085190238	1.37215681820451e-05	98.4542861828816	6.37911420258546e-19	676.907198178044	8.6172168224692e-05	807.000041798034	2.11703396897407e-19	586.679331378016	6.82904486821187e-11
108.809740589894	0.000315897845101253	1871.44902024748	1.73443782233476e-05	88.5873114637378	0.000435599579060962	407.48037964494	6.59003752154135e-10	203.055777239348	0.00020428206105941	411.177396734272	9.06619162628539e-08	342.93797151245	1.81657249207072e-07	769.601503401187	2.33449006838297e-19	428.003883374132	2.25312217241164e-05	665.416733799484	4.08619805321346e-08	460.013468418322	0.000219587963486498	345.832703884382	0	598.671718865511	9.13232240585083e-07	488.678602873649	0.000171025683559347	188.589666402497	5.92529932362085e-05	130.094101529609	0.000174984457667984	245.124742850846	0	600.034449218824	4.86391281048351e-05	123.23169373331	0.000143510546468119	913.15907520837	3.49408628629941e-09	998.896594373533	1.1560724826621e-05	98.8249515577551	1.56364021734492e-21	679.614929634976	8.80268538808914e-05	809.81250869661	6.92675438176028e-21	588.755203470564	4.84589580535237e-11
109.221600338958	0.000310965761283313	1879.14952745408	1.70239262613039e-05	88.9436397694374	0.00043656269382319	409.053589768805	4.25718622542764e-10	203.858331299064	0.000211640562357154	412.677327313853	4.77550586220279e-08	344.125384086115	2.11864304180081e-06	772.283143491885	3.64869857660764e-20	429.643186930776	2.58773712390421e-05	668.023580034137	2.98480680543123e-08	461.75769424281	0.000236475168034221	347.119575987966	0	600.982298035258	7.05944443858403e-07	490.505098950279	0.0001741517237624	189.344990839897	5.58829291720775e-05	130.619544237065	0.000160588361171043	246.042602660202	0	602.238434531326	4.15631311856133e-05	123.736805566198	0.000154129454209198	916.648783880593	3.62675339082936e-09	1002.63810355683	9.60954626880506e-06	99.1956169326286	8.4781336531995e-19	682.322661091909	9.0166205923182e-05	812.624975595186	2.03567030955253e-19	590.831075563113	2.05883182527322e-10
109.633460088022	0.000302492614089794	1886.85003466068	1.67429680129343e-05	89.2999680751371	0.000436385070095584	410.62679989267	2.71534326983285e-10	204.66088535878	0.000218164246255699	414.177257893433	2.4435081506884e-08	345.31279665978	1.58400549715764e-05	774.964783582583	0	431.282490487419	2.94530119579391e-05	670.63042626879	2.15827993201459e-08	463.501920067299	0.000252142545310828	348.406448091549	0	603.292877205005	5.40444094401727e-07	492.33159502691	0.000176385106196271	190.100315277297	5.29555288955235e-05	131.144986944521	0.000147447216762479	246.960462469558	1.09803416980462e-19	604.442419843828	3.48001827251566e-05	124.241917399087	0.000165034831390616	920.138492552817	4.37007369658477e-09	1006.37961274012	7.87832579748704e-06	99.566282307502	2.64038596979321e-18	685.030392548842	9.25930494107511e-05	815.437442493763	6.04627880802353e-19	592.906947655661	9.79420146278778e-10
110.045319837086	0.000291187887401422	1894.55054186728	1.65052394586222e-05	89.6562963808368	0.000435118917470087	412.200010016535	1.75570890646131e-10	205.463439418496	0.000223754779743304	415.677188473014	1.21394094477444e-08	346.500209233446	7.77861123866894e-05	777.646423673281	2.25149144440359e-19	432.921794044063	3.322772525981e-05	673.237272503443	1.54481976390731e-08	465.246145891787	0.000266289070835152	349.693320195133	0	605.603456374752	4.12985254282792e-07	494.158091103541	0.000177657029435464	190.855639714697	5.04445261557066e-05	131.670429651978	0.000135548794057836	247.878322278914	3.13013278897403e-19	606.64640515633	2.85681508503536e-05	124.747029231975	0.000176208076165535	923.62820122504	5.81554638230619e-09	1010.12112192342	6.36866840347229e-06	99.9369476823755	3.0329909641459e-18	687.738124005774	9.52424853763084e-05	818.249909392339	2.60381569456252e-20	594.98281974821	4.23305248908603e-09
110.45717958615	0.000277384000860085	1902.25104907388	1.63152032084119e-05	90.0126246865365	0.000432826297570424	413.7732201404	1.13294312460406e-10	206.265993478212	0.00022803809841849	417.177119052594	5.85320945178492e-09	347.687621807111	0.00025200144112759	780.32806376398	7.68377776567914e-20	434.561097600706	3.71629963371713e-05	675.844118738096	1.09450263344616e-08	466.990371716276	0.000278613141016104	350.980192298716	0	607.914035544499	3.143736641644e-07	495.984587180171	0.000177904445246909	191.610964152097	4.83685575892964e-05	132.195872359434	0.000124878105522509	248.79618208827	0	608.850390468832	2.30874349238871e-05	125.252141064863	0.000187539734409708	927.117909897263	8.12789795043294e-09	1013.86263110671	5.074749940491e-06	100.307613057249	1.55586429783236e-18	690.445855462707	9.80443551821642e-05	821.062376290915	1.32579578345347e-19	597.058691840758	1.65774162468368e-08
110.869039335213	0.000261465145027758	1909.95155628048	1.61791119008196e-05	90.3689529922361	0.000429579012930177	415.346430264265	7.20266646630374e-11	207.068547537928	0.000231177206428885	418.677049632175	2.73814992741548e-09	348.875034380776	0.000530852616308722	783.009703854678	0	436.20040115735	4.12155716736666e-05	678.450964972749	7.67574533976917e-09	468.734597540764	0.00028885465236114	352.2670644023	1.45651980110888e-19	610.224614714246	2.36985869111145e-07	497.811083256802	0.000177072220805248	192.366288589497	4.67433555591818e-05	132.72131506689	0.00011568667113722	249.714041897626	0	611.054375781334	1.84704372780289e-05	125.757252897751	0.000198989201318414	930.607618569486	1.15538875423872e-08	1017.60414029	4.0041723462459e-06	100.678278432122	4.50062796373755e-18	693.15358691964	0.000100956968023051	823.874843189491	1.33851734664341e-20	599.134563933306	5.90650631847094e-08
111.280899084277	0.000243852736423159	1917.65206348708	1.61030989389902e-05	90.7252812979358	0.000425259492983099	416.91964038813	4.51309775699749e-11	207.871101597644	0.000233141607125133	420.176980211755	1.24241822691181e-09	350.062446954441	0.00071361514392993	785.691343945376	0	437.839704713993	4.53073741313696e-05	681.057811207402	5.46713689868141e-09	470.478823365253	0.000296803944058367	353.553936505883	7.23068470958755e-19	612.535193883993	1.76868269442955e-07	499.637579333433	0.00017496572249702	193.121613026897	4.5597190129978e-05	133.246757774346	0.000107758314072214	250.631901706981	0	613.258361093836	1.47336636022312e-05	126.26236473064	0.000210514894689579	934.097327241709	1.67843610162177e-08	1021.3456494733	3.12405614576655e-06	101.048943806996	7.20332344536183e-18	695.861318376573	0.000103937476604098	826.687310088068	0	601.210436025855	2.01843877508625e-07
111.692758833341	0.000224990417697008	1925.35257069368	1.61199750267728e-05	91.0816096036355	0.000420247340195665	418.492850511995	2.78802007181952e-11	208.67365565736	0.000233902971634042	421.676910791336	5.46675767900347e-10	351.249859528107	0.000605523583910563	788.372984036075	0	439.479008270637	4.93605326831614e-05	683.664657442055	3.85397941983566e-09	472.223049189741	0.000302309364039017	354.840808609467	1.30048496180667e-18	614.84577305374	1.30655544436793e-07	501.464075410063	0.000171681694833809	193.876937464297	4.50481204207783e-05	133.772200481803	0.000100969482737083	251.549761516337	8.18908308039373e-19	615.462346406338	1.19080932007666e-05	126.767476563528	0.000222069674041494	937.587035913932	2.43445698468797e-08	1025.08715865659	2.40442407971902e-06	101.419609181869	5.3984098409553e-18	698.569049833505	0.000106942099023133	829.499776986644	0	603.286308118403	6.3671809462543e-07
112.104618582405	0.000205328920420273	1933.05307790028	1.62141057955413e-05	91.4379379093352	0.000414665458051527	420.06606063586	1.6985616126426e-11	209.476209717076	0.000233447548495107	423.176841370917	2.4836640682278e-10	352.437272101772	0.000323881731638084	791.054624126773	0	441.11831182728	5.33045759784944e-05	686.271503676708	2.68622888672885e-09	473.96727501423	0.000305186502838387	356.12768071305	1.15682789556462e-18	617.156352223487	9.55141316929742e-08	503.290571486694	0.000167251367360436	194.632261901697	4.49756102061416e-05	134.297643189259	9.52914857602814e-05	252.467621325693	1.49094803734563e-18	617.66633171884	1.001622333932e-05	127.272588396416	0.000233574699991793	941.076744586156	3.49598749819691e-08	1028.82866783989	1.82485271167723e-06	101.790274556743	2.52412458912075e-18	701.276781290438	0.000109899881826632	832.31224388522	0	605.362180210951	1.80060227405801e-06
112.516478331469	0.000185330352160377	1940.75358510687	1.6389683648709e-05	91.7942662150348	0.000408633045888771	421.639270759726	1.02254508705558e-11	210.278763776792	0.000231725527973167	424.676771950497	1.10112794349113e-10	353.624684675437	0.000109482007314008	793.736264217471	0	442.757615383924	5.70666494086122e-05	688.878349911361	1.85144349726528e-09	475.711500838719	0.000305177362968039	357.414552816634	8.0257625909078e-19	619.466931393234	6.9086326279772e-08	505.117067563325	0.000161705754328165	195.387586339097	4.53761502807638e-05	134.823085896715	9.06938853599765e-05	253.385481135049	1.48010533576562e-18	619.870317031342	9.08598943906213e-06	127.777700229304	0.000244980395194711	944.566453258379	4.96434716305011e-08	1032.57017702318	1.3652359575817e-06	102.160939931616	4.15283892532497e-18	703.984512747371	0.000112762493345631	835.124710783796	0	607.4380523035	4.56943843905523e-06
112.928338080533	0.000165529047246292	1948.45409231347	1.66508423077106e-05	92.1505945207345	0.000402274190288315	423.212480883591	6.36135763679597e-12	211.081317836508	0.000228563438069805	426.176702530078	4.7211331521528e-11	354.812097249103	2.44489736358889e-05	796.41790430817	0	444.396918940568	6.05731729730629e-05	691.485196146014	1.26199932085912e-09	477.455726663207	0.000302744285471407	358.701424920218	5.61181671987223e-19	621.777510562981	5.03669379898364e-08	506.943563639955	0.000155102648771951	196.142910776497	4.62429346279479e-05	135.348528604171	8.73045408850691e-05	254.303340944405	1.16523008116301e-18	622.074302343844	9.16280034239099e-06	128.282812062193	0.000256244156383435	948.056161930602	6.9678512396876e-08	1036.31168620647	1.00645291539802e-06	102.53160530649	8.54915780230702e-18	706.692244204303	0.000115490533683081	837.937177682373	0	609.513924396048	1.04181170625728e-05
113.340197829596	0.000146291736697591	1956.15459952007	1.70064084615906e-05	92.5069228264342	0.000395723211652278	424.785691007456	3.88826669675556e-12	211.883871896224	0.000224282949372165	427.676633109658	1.95749494185654e-11	355.999509822768	3.77302829267194e-06	799.099544398868	0	446.036222497211	6.37515833705659e-05	694.092042380666	8.50812781550212e-10	479.199952487696	0.000298049206986343	359.988297023801	1.02420758923088e-18	624.088089732728	3.63734992731564e-08	508.770059716586	0.000147527036729543	196.898235213897	4.75658578240869e-05	135.873971311628	8.50500522440668e-05	255.221200753761	1.671731218849e-18	624.278287656346	1.03185981354179e-05	128.787923895081	0.000267324236111406	951.545870602825	9.66651892442824e-08	1040.05319538977	7.30860902294673e-07	102.902270681363	6.94143095806184e-18	709.399975661236	0.0001180470647079	840.749644580949	1.39400098201348e-19	611.589796488597	2.13682950250103e-05
113.75205757866	0.000127910788879107	1963.85510672667	1.74839157694065e-05	92.8632511321339	0.00038920437736802	426.358901131321	2.33722135280821e-12	212.68642595594	0.000218950280678605	429.176563689239	7.84895990046557e-12	357.186922396433	4.08345283287964e-07	801.781184489566	1.07229553436109e-19	447.675526053855	6.64874580121205e-05	696.698888615319	5.84208889214238e-10	480.944178312184	0.000291304818381567	361.275169127385	1.29774983571482e-18	626.398668902475	2.59792658140779e-08	510.596555793216	0.000139090239757815	197.653559651297	4.94135055576749e-05	136.399414019084	8.3736684126348e-05	256.139060563117	3.52089430729383e-18	626.482272968848	1.26570014231931e-05	129.293035727969	0.000278138176995537	955.035579275049	1.32571511888697e-07	1043.79470457306	5.22625189524206e-07	103.272936056237	6.23665257287045e-18	712.107707118169	0.000120397849515486	843.562111479525	5.08753818390178e-20	613.665668581145	3.94846920262017e-05
114.163917327724	0.000110623381386328	1971.55561393327	1.80578553689552e-05	93.2195794378335	0.000382866820920962	427.932111255186	1.38261787258092e-12	213.488980015656	0.000212643123908735	430.67649426882	3.04376220699859e-12	358.374334970099	3.07605686916032e-08	804.462824580265	2.12123188683152e-19	449.314829610498	6.86910990191641e-05	699.305734849972	3.97540305297366e-10	482.688404136673	0.000282765243400582	362.562041230968	1.20748079558411e-18	628.709248072222	1.8348502788564e-08	512.423051869847	0.000129927756772666	198.408884088697	5.17061213281891e-05	136.92485672654	8.33237403148237e-05	257.056920372473	2.0407382555971e-18	628.68625828135	1.63137521351996e-05	129.798147560858	0.000288604869849367	958.525287947272	1.8190050113509e-07	1047.53621375636	3.69874429157087e-07	103.64360143111	6.47489880937264e-18	714.815438575102	0.000122477147509142	846.374578378101	0	615.741540673693	6.58286410608321e-05
114.575777076788	9.46104794470711e-05	1979.25612113987	1.87289549431844e-05	93.5759077435332	0.000376839609353123	429.505321379051	8.05425736667789e-13	214.291534075371	0.000205449811076081	432.1764248484	1.1416656812052e-12	359.561747543764	1.54999271877048e-09	807.144464670963	2.55165208546416e-19	450.954133167142	7.03578377330719e-05	701.912581084625	2.67109854957468e-10	484.432629961162	0.000272715861383408	363.848913334552	1.48671126115732e-18	631.019827241969	1.2812951268365e-08	514.249547946478	0.000120178281794236	199.164208526097	5.43772867646425e-05	137.450299433996	8.3769017992284e-05	257.974780181829	1.1200112936543e-18	630.890243593852	2.15187821234941e-05	130.303259393746	0.000298739015705327	962.014996619495	2.48039121957426e-07	1051.27772293965	2.60862077323344e-07	104.014266805984	7.00424986122137e-18	717.523170032034	0.000124238921431757	849.187045276678	1.82756974504228e-20	617.817412766242	9.91663426096778e-05
114.987636825852	7.99975991512845e-05	1986.95662834647	1.94974100757638e-05	93.9322360492329	0.000371248327184109	431.078531502916	4.62261236699474e-13	215.094088135087	0.000197407490957368	433.676355427981	4.14236131508572e-13	360.749160117429	4.96715293563196e-11	809.826104761661	2.54267241521333e-19	452.593436723785	7.14507574988735e-05	704.519427319278	1.77270260218016e-10	486.17685578565	0.00026146248727356	365.135785438135	1.6209370179799e-18	633.330406411716	8.84558563387125e-09	516.076044023108	0.000110038397587659	199.919532963497	5.73973422374449e-05	137.975742141452	8.50981660459575e-05	258.892639991185	1.97968074519026e-18	633.094228906354	2.85535534050795e-05	130.808371226634	0.000308511161732495	965.504705291718	3.34341444415866e-07	1055.01923212295	1.81268596767343e-07	104.384932180857	1.07983905887311e-17	720.230901488967	0.000125704662349647	851.999512175254	9.52711241848822e-21	619.89328485879	0.000135161331443873
115.399496574916	6.68572432675203e-05	1994.65713555307	2.03734204203846e-05	94.2885643549326	0.000366286974878042	432.651741626781	2.67877984423224e-13	215.896642194803	0.000188639134687919	435.176286007561	1.45408646914784e-13	361.936572691095	9.72520567967376e-13	812.507744852359	2.23353439307102e-19	454.232740280429	7.19448746748983e-05	707.126273553931	1.16236308947674e-10	487.921081610139	0.000249263324839283	366.422657541719	2.0539993861158e-18	635.640985581463	6.08302670318446e-09	517.902540099739	9.97483587013028e-05	200.674857400896	6.073369790221e-05	138.501184848909	8.7328354021312e-05	259.81049980054	3.51028310426406e-18	635.298214218856	3.74600703573998e-05	131.313483059522	0.000317894237003306	968.994413963941	4.45604592536733e-07	1058.76074130624	1.24050698041223e-07	104.755597555731	8.35309562635742e-18	722.9386329459	0.000126862873609348	854.81197907383	0	621.969156951339	0.000166856429388707
115.811356323979	5.54528680270463e-05	2002.35764275967	2.13660160420378e-05	94.6448926606322	0.000362200505342794	434.224951750646	1.57986942864903e-13	216.699196254519	0.000179392793278801	436.676216587142	4.93916054772793e-14	363.12398526476	1.13503803728852e-14	815.189384943058	2.17777471544429e-19	455.872043837072	7.18278090828099e-05	709.733119788584	7.53208008975905e-11	489.665307434627	0.00023656112423896	367.709529645302	2.2735229409871e-18	637.95156475121	4.21563251466538e-09	519.72903617637	8.94870586318996e-05	201.430181838296	6.43678645345986e-05	139.026627556365	9.0234315000587e-05	260.728359609896	3.0847421996068e-18	637.502199531358	4.83596419652478e-05	131.818594892411	0.000326785627836162	972.484122636165	5.87376490703118e-07	1062.50225048953	8.3573568633165e-08	105.126262930604	4.24919341705861e-18	725.646364402832	0.000127706535302418	857.624445972406	0	624.045029043887	0.000186698502002363
116.223216073043	4.55091343694499e-05	2010.05814996627	2.24484261463425e-05	95.0012209663319	0.000358961848656499	435.798161874511	9.13397359638624e-14	217.501750314235	0.000169789870479671	438.176147166722	1.62444405346389e-14	364.311397838425	8.02235615582728e-17	817.871025033756	0	457.511347393716	7.11002086599682e-05	712.339966023237	4.98297345675348e-11	491.409533259116	0.000223683104899308	368.996401748886	2.17984661084946e-18	640.262143920957	2.88533485244102e-09	521.555532253	7.94238379324264e-05	202.185506275696	6.82686728860604e-05	139.552070263821	9.37648991732315e-05	261.646219419252	2.42919419141663e-18	639.70618484386	6.13034330295033e-05	132.323706725299	0.000335156694266494	975.973831308388	7.65985485549624e-07	1066.24375967283	5.54087688566928e-08	105.496928305478	5.50083437617663e-18	728.354095859765	0.000128233139115404	860.436912870983	7.93589605195568e-20	626.120901136435	0.000189391572850431
116.635075822107	3.69353175440023e-05	2017.75865717287	2.36165877441924e-05	95.3575492720316	0.000356648271975615	437.371371998376	5.18418643458125e-14	218.304304373951	0.000159952278335362	439.676077746303	5.7252013999242e-15	365.498810412091	1.85538952965413e-18	820.552665124454	0	459.150650950359	6.97250836536999e-05	714.94681225789	3.27425861310292e-11	493.153759083604	0.000210875664801159	370.283273852469	2.12366482357198e-18	642.572723090704	1.95035895760163e-09	523.382028329631	6.97130515654653e-05	202.940830713096	7.23316189002562e-05	140.077512971277	9.78678405497701e-05	262.564079228608	3.24130659305022e-18	641.910170156362	7.6245880972324e-05	132.828818558187	0.000343067660290944	979.463539980611	9.88557107799514e-07	1069.98526885612	3.61404041867155e-08	105.867593680351	9.38529023684975e-18	731.061827316698	0.000128371471894936	863.249379769559	1.40761768308025e-19	628.196773228984	0.00017414709207572
117.046935571171	2.96362580576261e-05	2025.45916437947	2.48658772369194e-05	95.7138775777313	0.000355325409632746	438.944582122241	2.89180068714386e-14	219.106858433667	0.000150001441793797	441.176008325884	2.10385840511516e-15	366.686222985756	2.83709562209493e-19	823.234305215153	0	460.789954507003	6.77377043787767e-05	717.553658492543	2.12107975711415e-11	494.897984908093	0.000198351915150527	371.570145956053	9.7629644466003e-19	644.883302260451	1.30202619048982e-09	525.208524406262	6.04895065693681e-05	203.696155150496	7.65100440035082e-05	140.602955678734	0.000102500888794152	263.481939037964	3.30222481827034e-18	644.114155468863	9.30218382197317e-05	133.333930391075	0.000350510775054884	982.953248652834	1.27013369677835e-06	1073.72677803942	2.31843636918674e-08	106.238259055224	1.11797692601581e-17	733.76955877363	0.000128205453590884	866.061846668135	1.38779244111277e-19	630.272645321532	0.000145055767949081
117.458795320235	2.3502336960961e-05	2033.15967158607	2.62019856404838e-05	96.0702058834309	0.00035505115991307	440.517792246106	1.58673453284124e-14	219.909412493383	0.000140085121779804	442.675938905464	1.08975895089125e-15	367.873635559421	1.43043412645929e-18	825.915945305851	0	462.429258063646	6.52508721270327e-05	720.160504727196	1.35545468867418e-11	496.642210732582	0.000186289709023745	372.857018059636	0	647.193881430198	8.58458785210634e-10	527.035020482892	5.18649088337464e-05	204.451479587896	8.07559829834614e-05	141.12839838619	0.000107695942264574	264.39979884732	2.92622003566943e-18	646.318140781366	0.000111330254420897	133.839042223964	0.000357480878685726	986.442957325057	1.62148023068817e-06	1077.46828722271	1.46246044743012e-08	106.608924430098	6.79603850851758e-18	736.477290230563	0.000127763519357448	868.874313566712	1.84069127565338e-19	632.34851741408	0.000109343598289176
117.870655069299	1.84151001430835e-05	2040.86017879267	2.76136303064288e-05	96.4265341891306	0.000356188139445588	442.091002369971	8.57059744750849e-15	220.711966553099	0.00013037137612919	444.175869485045	1.60754944045726e-15	369.061048133087	5.2135046804304e-19	828.597585396549	0	464.06856162029	6.23220559738855e-05	722.767350961849	8.54901346088047e-12	498.38643655707	0.000174831151445243	374.14389016322	8.15651088620971e-19	649.504460599945	5.59017877613165e-10	528.861516559523	4.39254310420985e-05	205.206804025296	8.5020331820032e-05	141.653841093646	0.00011324924593047	265.317658656676	1.94740716277321e-18	648.522126093867	0.000130727017805059	134.344154056852	0.000363878623349807	989.932665997281	2.04792555067292e-06	1081.209796406	9.33993829866803e-09	106.979589804971	6.91650826037584e-18	739.185021687496	0.000127067580975554	871.686780465288	1.24298336349674e-19	634.424389506629	7.45015292936617e-05
118.282514818363	1.42523177588461e-05	2048.56068599927	2.9079243341653e-05	96.7828624948303	0.000358420117384905	443.664212493836	4.81325423991786e-15	221.514520612815	0.000120958854199436	445.675800064625	4.40384550539758e-15	370.248460706752	0	831.279225487248	0	465.707865176933	5.90156118498018e-05	725.374197196502	5.3239453788673e-12	500.130662381559	0.000164100229774052	375.430762266803	2.3622706215269e-18	651.815039769691	3.67676008753493e-10	530.688012636153	3.68248259757974e-05	205.962128462696	8.92236229996447e-05	142.179283801102	0.000119104567759546	266.235518466032	1.24589044215809e-18	650.726111406369	0.000150629169864367	134.84926588974	0.000369743301931231	993.422374669504	2.55960429625209e-06	1084.9513055893	5.87269121259347e-09	107.350255179845	1.30006130632977e-17	741.892753144429	0.000126142826927202	874.499247363864	5.32317948875981e-20	636.500261599177	4.58222073529296e-05
118.694374567426	1.09257776276271e-05	2056.26119320587	3.05903829430681e-05	97.13919080053	0.000361726652316594	445.237422617701	2.68708963957799e-15	222.317074672531	0.00011194220390637	447.175730644206	1.301882297609e-14	371.435873280417	0	833.960865577946	0	467.347168733577	5.54010164050931e-05	727.981043431154	3.39116161688191e-12	501.874888206047	0.000154290145527685	376.717634370387	1.44793158881007e-18	654.125618939438	2.41660975015519e-10	532.514508712784	3.05242987688332e-05	206.717452900096	9.33018864046998e-05	142.704726508559	0.000125205880462003	267.153378275388	8.67015328744908e-19	652.930096718871	0.000170319708220916	135.354377722628	0.000375148388276661	996.912083341727	3.16671269662618e-06	1088.69281477259	3.62923827532017e-09	107.720920554718	1.11804154912339e-17	744.600484601361	0.000125003782560957	877.31171426244	2.38909168278306e-19	638.576133691726	2.54080151797432e-05
119.10623431649	8.33914493728056e-06	2063.96170041247	3.21381998571738e-05	97.4955191062296	0.00036607264190444	446.810632741567	1.46727457911062e-15	223.119628732247	0.000103408406794265	448.675661223787	3.75961590340962e-14	372.623285854082	0	836.642505668644	0	468.98647229022	5.15510535465782e-05	730.587889665807	2.15260566205164e-12	503.619114030536	0.000145316027320424	378.00450647397	1.83287591604198e-18	656.436198109185	1.56594636709219e-10	534.341004789415	2.49944118001895e-05	207.472777337496	9.72090024157266e-05	143.230169216015	0.00013149744043573	268.071238084744	1.91859357568049e-18	655.134082031373	0.000188767106625229	135.859489555517	0.000380103499471911	1000.40179201395	3.87923379314133e-06	1092.43432395589	2.20376651958845e-09	108.091585929592	9.98546083312051e-18	747.308216058294	0.000123684763960638	880.124181161017	3.11465844290469e-19	640.652005784274	1.26917681780138e-05
119.518094065554	6.29008489781042e-06	2071.66220761907	3.37152764215185e-05	97.8518474119293	0.000371408427887594	448.383842865432	7.85267767147682e-16	223.922182791963	9.54363930135385e-05	450.175591803367	1.04859315303377e-13	373.810698427748	0	839.324145759342	0	470.625775846864	4.75342151747063e-05	733.19473590046	1.34469995481146e-12	505.363339855024	0.000137189369038415	379.291378577554	8.83035033725985e-19	658.746777278932	1.00066129672458e-10	536.167500866045	2.02100997756479e-05	208.228101774896	0.000100898261431022	143.755611923471	0.000137934130510982	268.989097894099	2.38443365101194e-18	657.338067343875	0.000205162805518012	136.364601388405	0.000384619502835201	1003.89150068617	4.70662875998234e-06	1096.17583313918	1.31461402718613e-09	108.462251304465	1.11110608129285e-17	750.015947515227	0.000122258738381252	882.936648059593	1.05364844200876e-19	642.727877876822	5.72875152486635e-06
119.929953814618	4.68703329338786e-06	2079.36271482566	3.53015019342052e-05	98.208175717629	0.000377829424828651	449.957052989297	4.12962247433448e-16	224.724736851679	8.82458286170349e-05	451.675522382948	2.81957722507825e-13	374.998111001413	1.47515160018196e-18	842.005785850041	2.86454594219896e-20	472.265079403508	4.34474287036871e-05	735.801582135113	8.27476035094667e-13	507.107565679513	0.000129908905679745	380.578250681138	1.24111772937503e-18	661.057356448679	6.30719511330453e-11	537.993996942676	1.61306573972028e-05	208.983426212296	0.000104324865284476	144.281054630927	0.000144410861276327	269.906957703455	1.8271696190298e-18	659.542052656377	0.000218727011117999	136.869713221293	0.000388612886291944	1007.3812093584	5.66908899305326e-06	1099.91734232248	7.70272849856316e-10	108.832916679339	6.88340432475662e-18	752.723678972159	0.00012076178509327	885.749114958169	1.05856064942187e-19	644.803749969371	2.4384256367475e-06
120.341813563682	3.44902497499956e-06	2087.06322203226	3.68832447644019e-05	98.5645040233287	0.000385081562478365	451.530263113162	2.14094835345997e-16	225.527290911395	8.18141195191961e-05	453.175452962528	7.30238031047484e-13	376.185523575078	2.45150806491026e-18	844.687425940739	7.42032148126488e-19	473.904382960151	3.93734058549033e-05	738.408428369766	5.01988359443848e-13	508.851791504002	0.00012346438803642	381.865122784721	1.25353587431141e-18	663.367935618426	3.92205310770737e-11	539.820493019307	1.27034030636129e-05	209.738750649696	0.000107401852308484	144.806497338384	0.000150873439429977	270.824817512811	2.33289133591785e-18	661.746037968879	0.00022878921382199	137.374825054182	0.000392162026450789	1010.87091803062	6.77778724371231e-06	1103.65885150577	4.43253761615874e-10	109.203582054212	8.20433199927923e-18	755.431410429092	0.000119230093080562	888.561581856745	2.13876248550306e-19	646.879622061919	1.27783189223321e-06
120.753673312746	2.5056059986973e-06	2094.76372923886	3.84497624194201e-05	98.9208323290283	0.000392964261508516	453.103473237027	1.09794774751745e-16	226.329844971111	7.61425121230703e-05	454.675383542109	1.81968550698919e-12	377.372936148744	2.51609243763493e-18	847.369066031437	1.6849570823903e-20	475.543686516795	3.53721474465583e-05	741.015274604419	3.00410828821763e-13	510.59601732849	0.000117839755908511	383.151994888305	9.8702755045184e-19	665.678514788173	2.40657506256091e-11	541.646989095937	9.86729893203432e-06	210.494075087096	0.000110054060400587	145.33194004584	0.000157274734217387	271.742677322167	3.41668982950937e-18	663.950023281381	0.000234838679097173	137.87993688707	0.000395324487920024	1014.36062670284	8.0224290238846e-06	1107.40036068906	2.50485990927184e-10	109.574247429086	5.15478017205128e-18	758.139141886025	0.000117699673791453	891.374048755322	0	648.955494154467	1.4586704158867e-06
121.165533061809	1.79647350619093e-06	2102.46423644546	3.99902289694645e-05	99.277160634728	0.000401349475655398	454.676683360892	5.92131177410289e-17	227.132399030827	7.12596998468964e-05	456.175314121689	4.61990428121021e-12	378.560348722409	2.87795505765664e-18	850.050706122136	0	477.182990073438	3.14967815364313e-05	743.622120839072	1.84086900514549e-13	512.340243152979	0.000113015669033123	384.438866991888	4.84093113927575e-19	667.98909395792	1.52191088068937e-11	543.473485172568	7.5563956293651e-06	211.249399524496	0.000112306090877572	145.857382753296	0.000163569837414651	272.660537131523	1.10096181314484e-18	666.154008593883	0.000236563479944001	138.385048719958	0.000398112414362727	1017.85033537507	9.40315264621924e-06	1111.14186987236	1.43018050245604e-10	109.944912803959	4.53700161083798e-18	760.846873342958	0.000116225542592424	894.186515653898	3.55580427102108e-21	651.031366247016	3.12401709164353e-06
121.577392810873	1.27088525294176e-06	2110.16474365206	4.14770438782381e-05	99.6334889404277	0.000410100107282158	456.249893484757	3.14936363284813e-17	227.934953090543	6.71856925160119e-05	457.67524470127	1.18600149965144e-11	379.747761296074	2.44191405671007e-16	852.732346212834	2.11188282727942e-19	478.822293630082	2.7792948312753e-05	746.228967073725	1.12938364758912e-13	514.084468977467	0.000109048219882573	385.725739095472	3.02923257860835e-19	670.299673127667	9.47693706203289e-12	545.299981249198	5.71826439480418e-06	212.004723961895	0.00011413423365	146.382825460752	0.000169674065150658	273.578396940879	1.90168375417206e-18	668.357993906385	0.000233874639199172	138.890160552846	0.00040053718769424	1021.34004404729	1.09167815064834e-05	1114.88337905565	8.16318299311483e-11	110.315578178833	5.44550030751874e-18	763.55460479989	0.000114848520211724	896.998982552474	7.44841305161154e-20	653.107238339564	7.19412378542258e-06
121.989252559937	8.98036918340237e-07	2117.86525085866	4.29019584527077e-05	99.9898172461274	0.000419066967236148	457.823103608622	1.63126180577318e-17	228.737507150259	6.39319523308423e-05	459.175175280851	2.94980303451519e-11	380.93517386974	3.77817584658328e-14	855.413986303532	4.58595390616698e-19	480.461597186725	2.42983667001123e-05	748.835813308378	6.80486239664221e-14	515.828694801956	0.000105889433433745	387.012611199055	8.91068493075498e-19	672.610252297414	5.80790568517433e-12	547.126477325829	4.29943816777669e-06	212.760048399295	0.000115519552626892	146.908268168209	0.000175543655509885	274.496256750235	9.45356517229859e-19	670.561979218887	0.000226913239734456	139.395272385735	0.000402517526438048	1024.82975271951	1.25564868691647e-05	1118.62488823895	4.56527107898498e-11	110.686243553706	5.63131392213869e-18	766.262336256823	0.000113593557006265	899.81144945105	2.95343957192479e-19	655.183110432113	1.53023282731436e-05
122.401112309001	6.30777643420596e-07	2125.56575806526	4.42576090614357e-05	100.346145551827	0.000427997689585125	459.396313732487	8.02738002852918e-18	229.540061209975	6.17117552699238e-05	460.675105860431	7.10871302646386e-11	382.122586443405	3.46845223019454e-12	858.095626394231	5.92277190981821e-19	482.100900743369	2.10662663897321e-05	751.442659543031	4.03260303477247e-14	517.572920626444	0.000103455087587577	388.299483302639	5.06057923808929e-19	674.920831467161	3.50558574649191e-12	548.95297340246	3.18867985859571e-06	213.515372836695	0.000116448033558266	147.433710875665	0.000181167009201503	275.414116559591	2.94452999726072e-19	672.765964531389	0.000216039768170792	139.900384218623	0.000404131982631546	1028.31946139174	1.43115028342054e-05	1122.36639742224	2.50197575435827e-11	111.05690892858	6.0836270739644e-18	768.970067713756	0.000112485742182745	902.623916349627	4.41448784536891e-19	657.258982524661	2.9467417896515e-05
122.812972058065	4.37174112419401e-07	2133.26626527186	4.55342231771141e-05	100.702473857527	0.000436693040585266	460.969523856352	3.89432442049528e-18	230.342615269691	6.02934637317845e-05	462.175036440012	1.66008745334077e-10	383.30999901707	1.88714910332517e-10	860.777266484929	2.51902693319428e-19	483.740204300012	1.81261352094893e-05	754.049505777684	2.35302479984256e-14	519.317146450933	0.000101718381390663	389.586355406222	1.57066957880968e-18	677.231410636908	2.08587907112395e-12	550.77946947909	2.33166971958056e-06	214.270697274095	0.000116777817616637	147.959153583121	0.000186518136208865	276.331976368947	1.0905851814981e-18	674.969949843891	0.000201806453164571	140.405496051511	0.000405408465785396	1031.80917006396	1.61716142407281e-05	1126.10790660554	1.34394152001366e-11	111.427574303453	5.57374242832634e-18	771.677799170688	0.000111547056919344	905.436383248203	5.75307816929071e-19	659.334854617209	5.13092246910114e-05
123.224831807129	2.98874599614315e-07	2140.96677247846	4.67223412696548e-05	101.058802163226	0.000444991517279359	462.542733980217	2.32752835264331e-18	231.145169329406	5.96519186172249e-05	463.674967019592	3.75739215697585e-10	384.497411590736	6.13864576445756e-09	863.458906575627	1.38473516530153e-19	485.379507856656	1.54583118807047e-05	756.656352012337	1.35307749713035e-14	521.061372275422	0.000100648224906544	390.873227509806	6.07551254795602e-19	679.541989806655	1.22557073683261e-12	552.605965555721	1.68031271978628e-06	215.026021711495	0.000116648992717693	148.484596290577	0.000191574314629527	277.249836178302	1.4382257770035e-18	677.173935156393	0.000184743080045265	140.910607884399	0.000406346935479926	1035.29887873618	1.81137602095121e-05	1129.84941578883	7.07665720772293e-12	111.798239678327	3.93047173973869e-18	774.385530627621	0.000110807789116161	908.248850146779	0	661.410726709758	8.08702740837296e-05
123.636691556193	2.01493031777385e-07	2148.66727968506	4.77737167369495e-05	101.415130468926	0.000452733709810897	464.115944104082	5.20320592650269e-19	231.947723389122	5.97564425387751e-05	465.174897599173	8.24438648151895e-10	385.684824164401	1.21011686815716e-07	866.140546666325	2.1164428908669e-19	487.018811413299	1.30633792538385e-05	759.263198246989	7.96933562123279e-15	522.80559809991	0.000100208091422205	392.160099613389	1.126888675743e-19	681.852568976402	7.27149168003231e-13	554.432461632352	1.19288412850185e-06	215.781346148895	0.000116076087270137	149.010038998034	0.000196272220492709	278.167695987658	2.16840434497101e-19	679.377920468895	0.000165998314509991	141.415719717288	0.000406945375821167	1038.78858740841	2.00978227797027e-05	1133.59092497212	3.65337053292943e-12	112.1689050532	5.79948399072607e-18	777.093262084554	0.000110320361810297	911.061317045355	0	663.486598802306	0.000115524292353121
124.048551305256	1.33926205922837e-07	2156.36778689166	4.8711023919668e-05	101.771458774626	0.000459745652264225	465.689154227947	2.50116580945557e-19	232.750277448838	6.05700814886378e-05	466.674828178754	1.75420603147149e-09	386.872236738066	1.47405884396775e-06	868.822186757024	6.30490528947358e-20	488.658114969943	1.09364995833022e-05	761.870044481642	4.72815840909873e-15	524.549823924399	0.000100355063477991	393.446971716973	0	684.163148146149	4.48124953470007e-13	556.258957708982	8.33911508851627e-07	216.536670586295	0.000115078274453195	149.53548170549	0.000200575132823295	279.085555797014	2.42388858990175e-19	681.581905781397	0.000146427883893779	141.920831550176	0.000407089967709522	1042.27829608063	2.20930753730476e-05	1137.33243415542	1.84944470685499e-12	112.539570428073	3.51232012030486e-18	779.800993541486	0.000110046214083564	913.873783943932	0	665.562470894855	0.000149735015419472
124.46041105432	8.77444996676459e-08	2164.06829409826	4.95287949201016e-05	102.127787080325	0.000465569158166735	467.262364351812	3.52612806170659e-19	233.552831508554	6.20815786478213e-05	468.174758758334	3.62099748003032e-09	388.059649311732	1.13726038010545e-05	871.503826847722	5.48408442418656e-20	490.297418526586	9.0682001272664e-06	764.476890716295	2.74864385270235e-15	526.294049748887	0.000101040865541201	394.733843820556	2.51458782632275e-19	686.473727315896	2.84871255865927e-13	558.085453785613	5.73846554832534e-07	217.291995023695	0.000113680050064078	150.060924412946	0.000204534132490775	280.00341560637	4.33376736628452e-19	683.785891093899	0.000126789343360547	142.425943383064	0.000406854925891284	1045.76800475285	2.40659061928989e-05	1141.07394333871	9.33112684320907e-13	112.910235802947	5.33968920367838e-18	782.508724998419	0.000109985155830502	916.686250842508	0	667.638342987403	0.000176229163862333
124.872270803384	5.66567603779141e-08	2171.76880130486	5.02214286381687e-05	102.484115386025	0.000470280770653821	468.835574475678	4.33680868994202e-19	234.35538556827	6.43092517130436e-05	469.674689337915	7.25478970014665e-09	389.247061885397	5.70659773442457e-05	874.18546693842	2.54562564313652e-20	491.93672208323	7.44517023719708e-06	767.083736950948	1.56879433566169e-15	528.038275573376	0.000102273165650228	396.02071592414	2.91260804468779e-19	688.784306485643	2.02064395675118e-13	559.911949862244	3.88578934835848e-07	218.047319461095	0.000111860296434047	150.586367120402	0.000208145917055226	280.921275415726	1.00573210481189e-18	685.989876406401	0.000107747036122412	142.931055215953	0.000406241099948963	1049.25771342508	2.59805045931797e-05	1144.81545252201	4.85763066893659e-13	113.28090117782	8.21034377495877e-18	785.216456455352	0.000110133113067361	919.498717741084	0	669.714215079951	0.000188408258519206
125.284130552448	3.71533022201209e-08	2179.46930851146	5.0777052187488e-05	102.840443691725	0.000473766423525612	470.408784599543	7.85878774740601e-19	235.157939627986	6.70525333819422e-05	471.174619917495	1.41172751104382e-08	390.434474459062	0.000190516549175283	876.867107029119	0	493.576025639873	6.06914875426666e-06	769.690583185601	8.80348279766832e-16	529.782501397864	0.000103887937572406	397.307588027723	1.41801563667122e-19	691.09488565539	1.80128092245228e-13	561.738445938874	2.63044121651143e-07	218.802643898495	0.000109696928161194	151.111809827858	0.000211409511067724	281.839135225082	1.00178657827863e-18	688.193861718903	8.98441941647974e-05	143.436167048841	0.000405233107672938	1052.7474220973	2.77996324540385e-05	1148.5569617053	2.46594441737314e-13	113.651566552694	4.53302887309757e-18	787.924187912285	0.000110482187646843	922.31118463966	0	671.7900871725	0.00018296035893927
125.695990301512	2.40078304656517e-08	2187.16981571806	5.115608436768e-05	103.196771997424	0.000475924337268286	471.981994723408	1.32901711204399e-18	235.960493687702	7.02462770628022e-05	472.674550497076	2.72102316400669e-08	391.621887032728	0.000428918292900308	879.548747119817	0	495.215329196517	4.91877114826096e-06	772.297429420254	4.86336379151885e-16	531.526727222353	0.000105811633469668	398.594460131307	4.20245346586053e-19	693.405464825137	2.12775490714389e-13	563.564942015505	1.76316741733934e-07	219.557968335895	0.000107282999790164	151.637252535315	0.000214304838252134	282.756995034438	1.04527127101443e-18	690.397847031405	7.34874274420294e-05	143.941278881729	0.000403814150740538	1056.23713076952	2.94778612913356e-05	1152.29847088859	1.22208655487203e-13	114.022231927567	4.22548292956488e-18	790.631919369217	0.000111049243212878	925.123651538237	0	673.865959265048	0.000161295052267759
126.107850050576	1.52766593711865e-08	2194.87032292466	5.1396727933047e-05	103.553100303124	0.000476665393275957	473.555204847273	4.33680868994202e-19	236.763047747418	7.38219459433497e-05	474.174481076656	5.23312303958728e-08	392.809299606393	0.000651364678928917	882.230387210515	0	496.85463275316	3.94876353523244e-06	774.904275654907	2.75285945232986e-16	533.270953046842	0.000107968253002184	399.88133223489	1.74494703580374e-19	695.716043994884	3.05638515695992e-13	565.391438092135	1.16313536497367e-07	220.313292773295	0.000104669414660447	152.162695242771	0.000216776175594887	283.674854843794	1.19732824718164e-18	692.601832343907	5.89430843557294e-05	144.446390714617	0.000401809503417524	1059.72683944174	3.09478740070542e-05	1156.03998007189	5.91795379166771e-14	114.392897302441	6.80410391340122e-18	793.33965082615	0.000111791476443411	927.936118436813	0	675.941831357596	0.000128970939586643
126.519709799639	9.57130574099824e-09	2202.57083013126	5.14985141615899e-05	103.909428608824	0.000475562191665145	475.128414971138	4.33680868994202e-19	237.565601807134	7.77079683339654e-05	475.674411656237	9.77277652348245e-08	393.996712180058	0.000657662716966292	884.912027301214	0	498.493936309804	3.13914612766512e-06	777.51112188956	1.58204513128792e-16	535.01517887133	0.000110281246895138	401.168204338474	1.06467846030425e-18	698.026623164631	4.96620187286128e-13	567.217934168766	7.54841589222348e-08	221.068617210695	0.000101909944766393	152.688137950227	0.00021891672839369	284.59271465315	9.955852945519e-19	694.805817656409	4.63441286307214e-05	144.951502547506	0.000399329834494806	1063.21654811397	3.21976990692497e-05	1159.78148925518	2.80226736165482e-14	114.763562677314	5.87856092868793e-18	796.047382283083	0.000112666284456782	930.748585335389	6.34932475557024e-19	678.017703450145	9.34192605426873e-05
126.931569548703	5.90397527971093e-09	2210.27133733786	5.14616573357045e-05	104.265756914523	0.000472773524925777	476.701625095003	7.46909738189843e-19	238.36815586685	8.18431021779852e-05	477.174342235818	1.77281297264086e-07	395.184124753724	0.000430235074212089	887.593667391912	0	500.133239866447	2.4704854536344e-06	780.117968124213	8.89090058064196e-17	536.759404695819	0.000112675435266638	402.455076442057	1.76557102488278e-19	700.337202334378	8.43021871278976e-13	569.044430245397	4.81736392884798e-08	221.823941648095	9.90609127216416e-05	153.213580657683	0.000220734076843123	285.510574462505	3.88548683796433e-19	697.009802968911	3.57055059632847e-05	145.456614380394	0.00039636013411005	1066.70625678619	3.3198832994521e-05	1163.52299843848	1.29830825795191e-14	115.134228052188	2.59719899795931e-18	798.755113740015	0.000113647549319924	933.561052233966	6.70884736329719e-20	680.093575542693	6.12120097124868e-05
127.343429297767	3.58529043247576e-09	2217.97184454446	5.12725176165161e-05	104.622085220223	0.000468403690591976	478.274835218868	6.19465659317034e-19	239.170709926566	8.61169613934108e-05	478.674272815398	3.12520810419438e-07	396.371537327389	0.000177119189903478	890.27530748261	0	501.772543423091	1.92421668266405e-06	782.724814358866	4.90714082126614e-17	538.503630520307	0.000115078894790568	403.741948545641	0	702.647781504125	1.42896824251855e-12	570.870926322027	3.02239691718021e-08	222.579266085495	9.62094527433939e-05	153.73902336514	0.00022223592800166	286.428434271861	4.4460505149662e-20	699.213788281413	2.70721700264699e-05	145.961726213282	0.000392881211880041	1070.19596545841	3.39277585812269e-05	1167.26450762177	5.88806363304478e-15	115.504893427061	1.27728514641309e-18	801.462845196948	0.000114707156284456	936.373519132542	7.71885708833577e-20	682.169447635242	3.62273834831708e-05
127.755289046831	2.14336726205095e-09	2225.67235175105	5.09175544237896e-05	104.978413525923	0.000462456499693617	479.848045342733	2.51117580847126e-19	239.973263986282	9.04165316486706e-05	480.174203394979	5.35640077671955e-07	397.558949901054	4.47435677367904e-05	892.956947573309	0	503.411846979735	1.48290894620628e-06	785.331660593519	2.66473705585606e-17	540.247856344796	0.000117413464497655	405.028820649224	0	704.958360673872	2.39617187512075e-12	572.697422398658	1.86363941868925e-08	223.334590522894	9.34380695317068e-05	154.264466072596	0.000223430021552706	287.346294081217	3.12342893980371e-19	701.417773593915	2.01947251221363e-05	146.46683804617	0.000388863130790008	1073.68567413064	3.43666245508884e-05	1171.00601680507	2.61530392485267e-15	115.875558801935	6.13750837105797e-18	804.170576653881	0.000115815277403522	939.185986031118	1.26992645047982e-19	684.24531972779	1.93368348956995e-05
128.167148795895	1.28017620357965e-09	2233.37285895765	5.04345965326874e-05	105.334741831622	0.000454950795074529	481.421255466598	0	240.775818045998	9.4664579593231e-05	481.674133974559	8.93049236357603e-07	398.74636247472	6.8102433177908e-06	895.638587664007	0	505.051150536378	1.13663511296888e-06	787.938506828172	1.41342692278512e-17	541.992082169284	0.000119602872593927	406.315692752808	4.37141822057957e-19	707.268939843619	3.96066373810366e-12	574.523918475289	1.12911569206124e-08	224.089914960294	9.08071325204378e-05	154.789908780052	0.000224235562494966	288.264153890573	1.12404137394309e-18	703.621758906417	1.47792772555443e-05	146.971949879059	0.000384113798697763	1077.17538280286	3.45038052853776e-05	1174.74752598836	1.23359426091828e-15	116.246224176808	4.206948689238e-18	806.878308110814	0.000116927525515726	941.998452929694	2.34542898703718e-20	686.321191820338	9.29532395719699e-06
128.579008544959	7.74111141573109e-10	2241.07336616425	4.98284944760664e-05	105.691070137322	0.000445736749892438	482.994465590463	0	241.578372105714	9.87852815852875e-05	483.17406455414	1.44922807363319e-06	399.933775048385	6.17193062717246e-07	898.320227754705	0	506.690454093022	8.68200123575913e-07	790.545353062824	7.83898804443337e-18	543.736307993773	0.000121608702426018	407.602564856392	5.2769299945496e-19	709.579519013366	6.44225182433572e-12	576.350414551919	6.77259466992213e-09	224.845239397694	8.83759974525681e-05	155.315351487508	0.000224749818653817	289.182013699929	2.30940965511698e-19	705.825744218919	1.06064285055048e-05	147.477061711947	0.000378793701532429	1080.66509147508	3.4328499147101e-05	1178.48903517165	5.70918856869006e-16	116.616889551682	4.7423188123988e-18	809.586039567746	0.000117998792152545	944.810919828271	1.0287104845319e-19	688.397063912887	4.01898816201429e-06
128.990868294022	4.59756565682965e-10	2248.77387337085	4.91045816960851e-05	106.047398443022	0.000434853629111639	484.567675714328	0	242.38092616543	0.000102704735478785	484.67399513372	2.2904673728457e-06	401.12118762205	3.30672659117378e-08	901.001867845403	2.20153651502481e-19	508.329757649665	6.56289909646773e-07	793.152199297477	4.86725092044669e-18	545.480533818262	0.000123395712305937	408.889436959975	0	711.890098183113	1.03070165213482e-11	578.17691062855	4.10974763822627e-09	225.600563835094	8.62027404198392e-05	155.840794194965	0.000224977964585797	290.099873509285	3.72496527954032e-19	708.029729531421	7.46063534496052e-06	147.982173544835	0.000372895325529034	1084.15480014731	3.37990450051936e-05	1182.23054435495	2.56364573226522e-16	116.987554926555	4.09636310608843e-18	812.293771024679	0.000118996833920797	947.623386726847	8.15905666128299e-20	690.472936005435	1.61775596139842e-06
129.402728043086	2.68259006714855e-10	2256.47438057745	4.82520208549421e-05	106.403726748721	0.000422651812593269	486.140885838193	0	243.183480225146	0.000106290490477717	486.173925713301	3.52788270252086e-06	402.308600195715	1.04301696541967e-09	903.683507936102	5.93441628570084e-19	509.969061206309	4.9081142978666e-07	795.75904553213	2.81500886324209e-18	547.22475964275	0.000124937748762715	410.176309063559	1.13064508972043e-20	714.20067735286	1.70440594334063e-11	580.003406705181	2.44788279741841e-09	226.355888272494	8.44285285592837e-05	156.366236902421	0.000224922375767822	291.017733318641	4.80528059081341e-19	710.233714843923	5.14113257824981e-06	148.487285377723	0.000366413841843333	1087.64450881953	3.29845288845493e-05	1185.97205353824	1.11949528237428e-16	117.358220301429	3.8167790269653e-18	815.001502481612	0.000119890192342011	950.435853625423	1.71087564835882e-20	692.548808097984	6.0082269278642e-07
129.81458779215	1.53809836099853e-10	2264.17488778405	4.72813878151164e-05	106.760055054421	0.000409230589845058	487.714095962058	0	243.986034284862	0.000109465149527092	487.673856292882	5.29887844094618e-06	403.496012769381	1.93232333690963e-11	906.3651480268	4.3817612786552e-19	511.608364762952	3.63040724772712e-07	798.365891766783	1.47749053312889e-18	548.968985467239	0.000126217407269401	411.463181167142	6.40712695334976e-20	716.511256522607	2.78045763908964e-11	581.829902781811	1.43084563036461e-09	227.111212709894	8.30870606719193e-05	156.891679609877	0.000224584246229923	291.935593127997	2.39093874066192e-19	712.437700156425	3.46900443791602e-06	148.992397210612	0.000359316992320089	1091.13421749175	3.19059739755365e-05	1189.71356272154	4.7574589593065e-17	117.728885676302	4.82927575965397e-18	817.709233938544	0.000120648406155699	953.248320523999	0	694.624680190532	2.11054991236153e-07
130.226447541214	8.66783337512677e-11	2271.87539499065	4.62207502554313e-05	107.116383360121	0.000394698459647045	489.287306085923	0	244.788588344578	0.000112202690975522	489.173786872462	7.79141968052642e-06	404.683425343046	2.09987755552823e-13	909.046788117498	7.40035477427055e-20	513.247668319596	2.65527322811305e-07	800.972738001436	8.37795032129536e-19	550.713211291727	0.000127225497775275	412.750053270726	3.92371840351145e-21	718.821835692353	4.4736124196612e-11	583.656398858442	8.20647734354179e-10	227.866537147294	8.21953005068235e-05	157.417122317333	0.00022389548140221	292.853452937353	0	714.641685468927	2.29089979889641e-06	149.4975090435	0.000351473855190457	1094.62392616398	3.05895544876415e-05	1193.45507190483	1.95963230388841e-17	118.099551051176	3.7594865236114e-18	820.416965395477	0.000121212530692012	956.060787422576	0	696.70055228308	9.74535004359765e-08
130.638307290278	4.801965557182e-11	2279.57590219725	4.50778730432607e-05	107.472711665821	0.000379145780925233	490.860516209788	0	245.591142404294	0.000114454551177737	490.673717452043	1.12657700714213e-05	405.870837916711	1.33611142554398e-15	911.728428208197	0	514.886971876239	1.91990687554764e-07	803.579584236089	7.12037224806934e-19	552.457437116216	0.000127960335017679	414.036925374309	0	721.132414862101	7.09716354545432e-11	585.482894935072	4.61781845287454e-10	228.621861584694	8.1792441523861e-05	157.94256502479	0.000222898403847567	293.771312746709	0	716.845670781429	1.48000582396534e-06	150.002620876388	0.000343069625940999	1098.1136348362	2.90657670064702e-05	1197.19658108812	7.78850837959367e-18	118.470216426049	1.719108024434e-18	823.12469685241	0.000121543968011208	958.873254321152	0	698.776424375629	1.4380181236721e-07
131.050167039342	2.61569907792781e-11	2287.27640940385	4.38606651301154e-05	107.82903997152	0.000362575212448217	492.433726333653	0	246.39369646401	0.000116178757840536	492.173648031623	1.5852872074016e-05	407.058250490377	3.92162966749317e-18	914.410068298895	0	516.526275432883	1.38375987794787e-07	806.186430470742	3.49718883315276e-19	554.201662940704	0.000128385105199197	415.323797477893	0	723.442994031847	1.10985603776308e-10	587.309391011703	2.54919157692195e-10	229.377186022094	8.19131861806742e-05	158.468007732246	0.00022160994486869	294.689172556064	0	719.049656093931	9.34951220996701e-07	150.507732709277	0.000334122236734193	1101.60334350842	2.73685365705364e-05	1200.93809027142	2.87889696462369e-18	118.840881800922	1.93352963728597e-18	825.832428309343	0.000121644948011822	961.685721219728	0	700.852296468177	4.10941804533153e-07
131.462026788406	1.45923638601081e-11	2294.97691661045	4.25656928973253e-05	108.18536827722	0.000345390564867832	494.006936457519	0	247.196250523726	0.000117340266129437	493.673578611204	2.17198424822439e-05	408.245663064042	6.69871121179366e-19	917.091708389593	0	518.165578989526	9.96770797384892e-08	808.793276705395	3.25260651745651e-19	555.945888765193	0.00012855587418175	416.610669581476	2.04968317128821e-19	725.753573201594	1.71023788716706e-10	589.135887088334	1.38049574255144e-10	230.132510459494	8.26388187330442e-05	158.993450439702	0.000220025924095601	295.60703236542	0	721.253641406433	5.8299999200978e-07	151.012844542165	0.000324652898420236	1105.09305218065	2.55342612660463e-05	1204.67959945471	1.16812926180968e-18	119.211547175796	3.04260468638531e-18	828.540159766275	0.000121497567628357	964.498188118304	1.31037296365891e-19	702.928168560725	1.17613549293128e-06
131.873886537469	8.1234424947821e-12	2302.67742381705	4.1213283657418e-05	108.54169658292	0.000327731476796744	495.580146581384	0	247.998804583441	0.000117778240076646	495.173509190785	2.89872531160988e-05	409.433075637707	1.09297014736391e-22	919.773348480292	0	519.80488254617	7.09674915005396e-08	811.400122940048	2.58636256140776e-19	557.690114589682	0.000128492992048426	417.89754168506	2.92083168616151e-19	728.064152371341	2.63323652758723e-10	590.962383164964	7.33373902734499e-11	230.887834896894	8.40682858797074e-05	159.518893147158	0.000218142046565579	296.524892174776	6.93266803751594e-20	723.457626718935	3.61342624083981e-07	151.517956375053	0.000314648941456955	1108.58276085287	2.3592332417179e-05	1208.42110863801	3.61044806573059e-19	119.582212550669	1.04488967361118e-18	831.247891223208	0.000121086883158346	967.310655016881	8.61721557349846e-20	705.004040653274	3.05869497377275e-06
132.285746286533	4.42787966133064e-12	2310.37793102365	3.98193794029162e-05	108.898024888619	0.000309737616216557	497.153356705249	0	248.801358643157	0.000117578150034182	496.673439770365	3.77010997883174e-05	410.620488211373	2.08852025794264e-19	922.45498857099	0	521.444186102813	4.9928456089884e-08	814.006969174701	2.16840434497101e-19	559.43434041417	0.000128214912430538	419.184413788643	1.51196909959064e-19	730.374731541088	4.10193422366163e-10	592.788879241595	3.97307200181032e-11	231.643159334294	8.60957520419777e-05	160.044335854614	0.000215901920219774	297.442751984132	2.16831913832995e-20	725.661612031437	2.19183133666236e-07	152.023068207941	0.000304084451697473	1112.07246952509	2.1606153144046e-05	1212.1626178213	6.27855240750983e-20	119.952877925543	6.86697938747597e-19	833.955622680141	0.000120401012977804	970.123121915457	0	707.079912745822	7.17876267382872e-06
132.697606035597	2.36523509752388e-12	2318.07843823025	3.83916821419395e-05	109.254353194319	0.000291548202049891	498.726566829114	0	249.603912702873	0.00011676816036279	498.173370349946	4.78057410384259e-05	411.807900785038	1.15705830969075e-18	925.136628661688	0	523.083489659457	3.4703504251855e-08	816.613815409354	2.47783566350704e-19	561.178566238659	0.000127740651325748	420.471285892227	1.27038866322872e-19	732.685310710835	6.30922953367803e-10	594.615375318226	2.14422999934585e-11	232.398483771694	8.87231497724541e-05	160.569778562071	0.000213309276768445	298.360611793488	0	727.865597343938	1.30032523029484e-07	152.52818004083	0.000293127938299295	1115.56217819732	1.9610963319825e-05	1215.9041270046	0	120.323543300416	6.80648885084965e-19	836.663354137073	0.00011935462698434	972.935588814033	0	709.155784838371	1.52195194701955e-05
133.109465784661	1.23903999792617e-12	2325.77894543685	3.69377328098276e-05	109.610681500019	0.000273342572307503	500.299776952979	0	250.406466762589	0.000115357002598397	499.673300929526	5.91217887819588e-05	412.995313358703	1.81440836097013e-18	927.818268752387	0	524.7227932161	2.3826599629593e-08	819.220661644007	2.99055651789711e-19	562.922792063147	0.000127088652866611	421.75815799581	4.35365148612357e-19	734.995889880582	9.58128653242673e-10	596.441871394856	1.13144310134589e-11	233.153808209094	9.19465515089208e-05	161.095221269527	0.000210407642646177	299.278471602844	0	730.069582656441	7.54049143287899e-08	153.033291873718	0.000281821636656043	1119.05188686954	1.76389254965065e-05	1219.64563618789	0	120.69420867529	7.43772440432368e-19	839.371085594006	0.000118018819660803	975.748055712609	0	711.231656930919	2.91918515330164e-05
133.521325533725	6.36919504394546e-13	2333.47945264345	3.54632564197643e-05	109.967009805718	0.000255319618108207	501.872987076844	0	251.209020822305	0.000113360821937916	501.173231509107	7.13331104281885e-05	414.182725932369	8.77831255937089e-19	930.499908843085	0	526.362096772744	1.6156769448738e-08	821.82750787866	1.17896481043887e-19	564.667017887636	0.000126275673449793	423.045030099394	2.13986505501e-19	737.306469050329	1.43649438605906e-09	598.268367471487	5.83982788152079e-12	233.909132646494	9.57561504779686e-05	161.620663976983	0.000207199345261124	300.1963314122	5.09130751449213e-20	732.273567968943	4.27192080971893e-08	153.538403706606	0.000270209870893224	1122.54159554176	1.57188976897916e-05	1223.38714537118	0	121.064874050163	1.85418652484943e-18	842.078817050939	0.000116401751365523	978.560522611186	0	713.307529023467	5.07321226233528e-05
133.933185282789	3.21430124877996e-13	2341.17995985005	3.39825521898676e-05	110.323338111418	0.000237599548735298	503.446197200709	0	252.011574882021	0.000110798206191837	502.673162088687	8.39867440124982e-05	415.370138506034	1.85091512493015e-18	933.181548933783	0	528.001400329387	1.09506368315723e-08	824.434354113312	1.0842021724855e-19	566.411243712124	0.000125306417876121	424.331902202977	1.5499586772046e-20	739.617048220076	2.12614175081292e-09	600.094863548118	2.94943114099768e-12	234.664457083893	0.000100269106445775	162.146106684439	0.00020368886063658	301.114191221556	1.56378407825594e-19	734.477553281444	2.363319742922e-08	154.043515539494	0.000258319089057462	1126.03130421399	1.38760028852765e-05	1227.12865455448	0	121.435539425037	0	844.786548507871	0.000114511315343672	981.372989509762	1.41595206684646e-20	715.383401116016	7.99880063648409e-05
134.345045031852	1.59692996538599e-13	2348.88046705665	3.25025932543765e-05	110.679666417118	0.000220295338763419	505.019407324574	0	252.814128941737	0.000107588633715198	504.173092668268	9.65086054174312e-05	416.557551079699	3.28430900153889e-16	935.863189024481	0	529.640703886031	7.44358751225106e-09	827.041200347965	1.0842021724855e-19	568.155469536613	0.000124185341803965	425.618774306561	0	741.927627389823	3.10648039767999e-09	601.921359624748	1.45811492256838e-12	235.419781521293	0.000105319718786033	162.671549391896	0.000199855290380073	302.032051030912	1.87084627982818e-19	736.681538593946	1.27621208770153e-08	154.548627372383	0.000246214596181958	1129.52101288621	1.21313047149973e-05	1230.87016373777	0	121.80620479991	0	847.494279964804	0.000112358672436498	984.185456408338	1.71186404340606e-20	717.459273208564	0.000114525435459253
134.756904780916	8.38901483707838e-14	2356.58097426325	3.10289373130638e-05	111.035994722817	0.000203513405226058	506.592617448439	0	253.616683001453	0.000103919974040091	505.673023247849	0.000108219022523095	417.744963653365	5.20213282309685e-14	938.54482911518	0	531.280007442674	4.99279788937398e-09	829.648046582618	1.0842021724855e-19	569.899695361102	0.000122929219813377	426.905646410145	0	744.23820655957	4.5772822365065e-09	603.747855701379	7.05809738801508e-13	236.175105958693	0.000110849085411441	163.196992099352	0.000195688349162672	302.949910840268	0	738.885523906448	6.72470470638612e-09	155.053739205271	0.000234006148112785	1133.01072155843	1.05235355493183e-05	1234.61167292107	0	122.176870174784	0	850.202011421737	0.000109934239625119	986.997923306915	0	719.535145301113	0.000148984916720525
135.16876452998	4.29167689275532e-14	2364.28148146984	2.95668309715173e-05	111.392323028517	0.000187462459397862	508.165827572304	0	254.419237061169	9.98410304749364e-05	507.172953827429	0.00011819187349729	418.93237622703	4.85658293273709e-12	941.226469205878	0	532.919310999318	3.3044046730948e-09	832.254892817271	7.61006594002095e-20	571.64392118559	0.000121532343898834	428.192518513728	0	746.548785729317	6.72292025474263e-09	605.574351778009	3.34609290260746e-13	236.930430396093	0.000116813429639668	163.722434806808	0.000191269573618863	303.867770649623	0	741.08950921895	3.45655828145739e-09	155.558851038159	0.000221746186914577	1136.50043023066	9.04884189567526e-06	1238.35318210436	0	122.547535549657	0	852.90974287867	0.000107255863093053	989.810390205491	0	721.611017393661	0.000176102206003754
135.580624279044	2.14299091349923e-14	2371.98198867644	2.81295714359262e-05	111.748651334217	0.000172290043715136	509.739037696169	0	255.221791120885	9.540375501072e-05	508.67288440701	0.000125869070637647	420.119788800695	2.68814167018056e-10	943.908109296576	0	534.558614555961	2.15779841753306e-09	834.861739051924	7.23946298635383e-21	573.388147010079	0.000119983001634428	429.479390617312	0	748.859364899064	9.75915202530671e-09	607.40084785464	1.57339219691316e-13	237.685754833493	0.000123164108067336	164.247877514264	0.000186622058486895	304.785630458979	0	743.293494531452	1.74713038442878e-09	156.063962871047	0.000209487120886078	1139.99013890288	7.70895015593384e-06	1242.09469128766	0	122.918200924531	0	855.617474335602	0.000104390525349785	992.622857104067	0	723.686889486209	0.000189051992238716
135.992484028108	1.04621385230521e-14	2379.68249588304	2.67170291658242e-05	112.104979639916	0.000157962639089583	511.312247820034	0	256.024345180601	9.06626769229882e-05	510.17281498659	0.000130742830453671	421.307201374361	8.89019275780112e-09	946.589749387275	3.60901786228039e-19	536.197918112605	1.39023176907974e-09	837.468585286577	5.25292556728077e-20	575.132372834567	0.000118263821301226	430.766262720895	2.11168610040942e-19	751.169944068811	1.40024045002123e-08	609.227343931271	7.74594037561032e-14	238.441079270893	0.000129878811313854	164.773320221721	0.000181772101707078	305.703490268335	0	745.497479843954	9.01417211464158e-10	156.569074703936	0.000197302127147209	1143.4798475751	6.50525830640583e-06	1245.83620047095	0	123.288866299404	0	858.325205792535	0.000101365647067413	995.435324002643	0	725.762761578758	0.000184171476747217
136.404343777172	4.99947813341302e-15	2387.38300308964	2.5332170944316e-05	112.461307945616	0.00014453997542295	512.885457943899	0	256.826899240317	8.56638063184813e-05	511.672745566171	0.000132486670199072	422.494613948026	1.77689211995128e-07	949.271389477973	3.53912278909618e-19	537.837221669248	8.83730560865084e-10	840.07543152123	1.06011688892838e-20	576.876598659056	0.000116352415313614	432.053134824479	5.16993365458068e-19	753.480523238558	1.98597005262187e-08	611.053840007901	3.70598973104603e-14	239.196403708293	0.000136865797313654	165.298762929177	0.000176745366361744	306.621350077691	0	747.701465156456	4.5290681541927e-10	157.074186536824	0.000185286544668203	1146.96955624733	5.43616098332493e-06	1249.57770965424	0	123.659531674278	0	861.032937249468	9.82105860905046e-05	998.24779090122	0	727.838633671306	0.000162622651566028
136.816203526235	2.34079530811711e-15	2395.08351029624	2.3977867611262e-05	112.817636251316	0.000132074445107184	514.458668067764	0	257.629453300033	8.04679041808049e-05	513.172676145752	0.000130988526174087	423.682026521691	2.17937023930177e-06	951.953029568671	1.52002684759469e-17	539.476525225892	5.63311971578962e-10	842.682277755883	1.73443118985877e-19	578.620824483544	0.00011422232398752	433.340006928062	3.83570404288501e-19	755.791102408305	2.78469804550325e-08	612.880336084532	1.7262921277908e-14	239.951728145693	0.000144005654034277	165.824205636633	0.000171565061430142	307.539209887047	0	749.905450468958	2.21543261113384e-10	157.579298369712	0.000173474783572684	1150.45926491955	4.49746496931448e-06	1253.31921883754	0	124.030197049151	0	863.7406687064	9.49564769055582e-05	1001.0602577998	0	729.914505763854	0.000129976187646792
137.228063275299	1.07681196808374e-15	2402.78401750284	2.26584301445706e-05	113.173964557015	0.00012066187828415	516.031878191629	0	258.432007359749	7.51794452795347e-05	514.672606725332	0.000126360963362766	424.869439095357	1.66956052742533e-05	954.63466965937	6.53784522465324e-16	541.115828782536	3.61558876803627e-10	845.289123990536	1.42209003824599e-19	580.365050308033	0.000111801153613714	434.626879031646	5.31501925601762e-19	758.101681578052	3.86568435824565e-08	614.706832161163	7.83987468140821e-15	240.707052583093	0.000151228210083555	166.349648344089	0.000166321063540391	308.457069696403	0	752.10943578146	1.05485896454703e-10	158.084410202601	0.000161912130055616	1153.94897359177	3.68281997398997e-06	1257.06072802083	0	124.400862424024	0	866.448400163333	9.16344416464373e-05	1003.87272469837	0	731.990377856403	9.38947453301281e-05
137.639923024363	5.04251061573373e-16	2410.48452470944	2.13863412093325e-05	113.530292862715	0.000110566326785222	517.605088315495	0	259.234561419465	6.98522904423398e-05	516.172537304913	0.00011892765249289	426.056851669022	8.12396470450149e-05	957.316309750068	2.24478740253286e-14	542.755132339179	2.28527857390683e-10	847.895970225189	0	582.109276132522	0.000109082484907057	435.913751135229	4.43067614488738e-20	760.412260747799	5.41728940086513e-08	616.533328237793	3.47488742466021e-15	241.462377020493	0.000158461492678732	166.875091051546	0.000161057402728286	309.374929505759	0	754.313421093962	4.88835668529838e-11	158.589522035489	0.000150642096207174	1157.43868226399	2.99913845112232e-06	1260.80223720413	0	124.771527798898	0	869.156131620266	8.83050746785056e-05	1006.68519159695	0	734.066249948951	6.13639617226607e-05
138.051782773427	2.45880486664633e-16	2418.18503191604	2.01526305517516e-05	113.886621168415	0.000101551125841911	519.17829843936	0	260.037115479181	6.45377036274174e-05	517.672467884493	0.000109188263392889	427.244264242687	0.000254281081800342	959.997949840766	5.92323283874994e-13	544.394435895823	1.42275289258697e-10	850.502816459842	0	583.85350195701	0.000106049024939493	437.200623238813	3.90944701152309e-19	762.722839917546	7.50921408077736e-08	618.359824314424	1.50422506540214e-15	242.217701457893	0.000165630522333648	167.400533759002	0.000155819762891687	310.292789315115	0	756.517406406464	2.20460570530248e-11	159.094633868377	0.000139777527689124	1160.92839093622	2.42279939305722e-06	1264.54374638742	0	125.142193173771	0	871.863863077199	8.50060488716276e-05	1009.49765849552	1.95975342037601e-20	736.1421220415	3.65553967105778e-05
138.463642522491	1.15272235346055e-16	2425.88553912264	1.89582990836477e-05	114.242949474114	9.36288746943927e-05	520.751508563225	0	260.839669538897	5.9283992940761e-05	519.172398464074	9.77664938025043e-05	428.431676816352	0.000516264903294558	962.679589931465	1.20201772484415e-11	546.033739452466	8.72652870476816e-11	853.109662694495	0	585.597727781499	0.000102681468804194	438.487495342396	6.89224703126633e-19	765.033419087293	1.02974829808222e-07	620.186320391055	6.36406181802064e-16	242.973025895293	0.000172582749270659	167.925976466458	0.000150655361069942	311.210649124471	0	758.721391718966	9.67566416816929e-12	159.599745701265	0.00012937800668988	1164.41809960844	1.93797816865284e-06	1268.28525557071	0	125.512858548645	0	874.571594534131	8.1772124083207e-05	1012.3101253941	7.75493932483529e-20	738.217994134048	1.98608029408648e-05
138.875502271555	5.32100756911356e-17	2433.58604632924	1.7804165974865e-05	114.599277779814	8.68072474580176e-05	522.32471868709	0	261.642223598613	5.41555194039394e-05	520.672329043654	8.53479037022054e-05	429.619089390018	0.000684674291946834	965.361230022163	1.87834086752776e-10	547.67304300911	5.27422793195012e-11	855.716508929147	0	587.341953605987	9.89680545750215e-05	439.77436744598	3.25625081753588e-19	767.34399825704	1.39724001186875e-07	622.012816467685	2.63333384162127e-16	243.728350332693	0.000179262729524307	168.451419173914	0.000145671113975755	312.128508933827	0	760.925377031468	4.13243615210927e-12	160.104857534154	0.000119416583943622	1167.90780828066	1.53447397010637e-06	1272.02676475401	0	125.883523923518	5.26478339067298e-19	877.279325991064	7.86375483292213e-05	1015.12259229268	0	740.293866226596	9.90336855291578e-06
139.287362020619	2.4449990812909e-17	2441.28655353584	1.66952416515491e-05	114.955606085514	8.10891461396773e-05	523.897928810955	0	262.444777658329	4.92137693993689e-05	522.172259623235	7.26153524954669e-05	430.806501963683	0.000596961024337297	968.042870112861	2.26417644074456e-09	549.312346565753	3.14165172560185e-11	858.3233551638	0	589.086179430476	9.49060409899774e-05	441.061239549563	1.68711331137273e-19	769.654577426787	1.87631840719914e-07	623.839312544316	1.13979699431051e-16	244.483674770093	0.000185599065698405	168.976861881371	0.000140906837519324	313.046368743182	0	763.12936234397	1.71754929247833e-12	160.609969367042	0.000109920960149942	1171.39751695289	1.20232627931191e-06	1275.7682739373	0	126.254189298392	4.15471695128471e-19	879.987057447997	7.56494932408253e-05	1017.93505919125	0	742.369738319145	4.72519279278995e-06
139.699221769682	1.12591903584111e-17	2448.98706074244	1.56377653279994e-05	115.311934391213	7.67481542795581e-05	525.47113893482	0	263.247331718045	4.44720849142779e-05	523.672190202816	6.02823553720039e-05	431.993914537348	0.000342461873910432	970.724510203559	2.11035945109812e-08	550.951650122397	1.88356674595118e-11	860.930201398453	0	590.830405254964	9.05028828537102e-05	442.348111653147	2.30790587145447e-19	771.965156596534	2.49427386465814e-07	625.665808620946	4.9363105768061e-17	245.238999207493	0.00019152274399647	169.502304588827	0.000136404837523376	313.964228552538	0	765.333347656472	6.94701230258084e-13	161.11508119993	0.000100916547457761	1174.88722562511	9.32000961401654e-07	1279.5097831206	0	126.624854673265	4.06470125261472e-19	882.694788904929	7.28776516221319e-05	1020.74752608983	0	744.445610411693	2.71677747073694e-06
140.111081518746	6.29239508810858e-18	2456.68756794904	1.46215529170558e-05	115.668262696913	7.35413373158054e-05	527.044349058685	0	264.04988577776	3.99554836540648e-05	525.172120782396	4.88502840608909e-05	433.181327111014	0.000127840668412289	973.406150294258	1.52579069802445e-07	552.59095367904	1.14230646231937e-11	863.537047633106	0	592.574631079453	8.57629001030697e-05	443.63498375673	0	774.275735766281	3.30304725421212e-07	627.492304697577	2.0631359965805e-17	245.994323644892	0.000196967416361182	170.027747296283	0.000132210837183073	314.882088361894	0	767.537332968974	2.98035891542281e-13	161.620193032818	9.25409462804615e-05	1178.37693429733	7.14542515531455e-07	1283.25129230389	0	126.995520048139	7.78563788726735e-19	885.402520361862	7.03214379016799e-05	1023.55999298841	0	746.521482504242	3.09364548692871e-06
140.52294126781	1.79822032358259e-18	2464.38807515564	1.36464299157961e-05	116.024591002613	7.14001011864094e-05	528.61755918255	0	264.852439837476	3.56845344249955e-05	526.672051361977	3.86334468381442e-05	434.368739684679	3.03747177966791e-05	976.087790384956	8.59223815250387e-07	554.230257235684	6.80507573864168e-12	866.143893867759	0	594.318856903942	8.07071048696094e-05	444.921855860314	0	776.586314936028	4.36883400164627e-07	629.318800774208	8.24737481296921e-18	246.749648082292	0.000201757652489119	170.553190003739	0.000128368707052121	315.79994817125	0	769.741318281476	1.2436866224868e-13	162.125304865707	8.47843702029737e-05	1181.86664296956	5.45985298157782e-07	1286.99280148719	0	127.366185423012	2.72232195411382e-19	888.110251818795	6.80056943321668e-05	1026.37245988698	0	748.59735459679	6.0606822977142e-06
140.934801016874	8.73385838077522e-19	2472.08858236224	1.27121427320247e-05	116.380919308312	7.030488094299e-05	530.190769306415	0	265.654993897192	3.16754135477213e-05	528.171981941557	2.98095624337805e-05	435.556152258344	4.47838967721494e-06	978.769430475654	3.78776911353967e-06	555.869560792327	3.98505931141528e-12	868.750740102412	0	596.06308272843	7.54258224346834e-05	446.208727963897	0	778.896894105775	5.72070628618481e-07	631.145296850838	3.16937756808961e-18	247.504972519692	0.000205842313471895	171.078632711195	0.000125013736298793	316.717807980606	0	771.945303593978	5.01498538675228e-14	162.630416698595	7.75893315244687e-05	1185.35635164178	4.14671598522853e-07	1290.73431067048	0	127.736850797886	1.86994449525957e-18	890.817983275727	6.59526951691767e-05	1029.18492678556	6.91571929438856e-21	750.673226689338	1.27709004100522e-05
141.346660765938	1.10312073455438e-18	2479.78908956884	1.18248724774604e-05	116.737247614012	7.02332276651541e-05	531.76397943028	8.53061762948485e-20	266.457547956908	2.79887177312743e-05	529.671912521138	2.24329017941327e-05	436.74356483201	4.01015337322151e-07	981.451070566353	1.31482800436739e-05	557.508864348971	2.29529168929818e-12	871.357586337065	0	597.807308552919	6.99758588476574e-05	447.495600067481	0	781.207473275522	7.41760470310779e-07	632.971792927469	1.11806077352877e-18	248.260296957092	0.000209240870545105	171.604075418652	0.000122159639347179	317.635667789962	0	774.14928890648	1.95654330950993e-14	163.135528531483	7.09663821476475e-05	1188.846060314	3.11561531064497e-07	1294.47581985377	0	128.107516172759	1.90308527918935e-19	893.52571473266	6.41820247827053e-05	1031.99739368413	2.58514231172888e-19	752.749098781887	2.50287047386359e-05
141.758520515002	9.68189090566312e-19	2487.48959677544	1.09847034731148e-05	117.093575919712	7.13100632283747e-05	533.337189554145	1.33012299744487e-19	267.260102016624	2.4607943171599e-05	531.171843100719	1.6457680886559e-05	437.930977405675	2.14815720410336e-08	984.132710657051	3.61647041758562e-05	559.148167905614	1.30092096060395e-12	873.964432571718	5.04910697086724e-19	599.551534377407	6.44200756112896e-05	448.782472171064	0	783.518052445269	9.52608452544859e-07	634.7982890041	1.47211745300487e-19	249.015621394492	0.000211914693857709	172.129518126108	0.000119790108180119	318.553527599318	0	776.353274218982	7.39256090035723e-15	163.640640364372	6.49244377313341e-05	1192.33576898623	2.31506369350292e-07	1298.21732903707	0	128.478181547633	0	896.233446189593	6.27733441834611e-05	1034.80986058271	6.40705086776692e-21	754.824970874435	4.45963983238831e-05
142.170380264065	5.30817343854982e-19	2495.19010398204	1.01834393811992e-05	117.449904225411	7.34689256944203e-05	534.91039967801	0	268.06265607634	2.15068107936652e-05	532.671773680299	1.17652999621663e-05	439.11838997934	6.81896168662891e-10	986.814350747749	7.93015726350368e-05	560.787471462258	7.25855812883673e-13	876.571278806371	1.19325726240534e-18	601.295760201896	5.8825268187323e-05	450.069344274648	0	785.828631615016	1.21204483652439e-06	636.62478508073	0	249.770945831892	0.000213831110185153	172.654960833564	0.000117926345632695	319.471387408674	0	778.557259531484	2.7070648144333e-15	164.14575219726	5.96144878666238e-05	1195.82547765845	1.70073992169883e-07	1301.95883822036	0	128.848846922506	7.13791249790784e-20	898.941177646526	6.1706446842107e-05	1037.62232748129	0	756.900842966983	7.20860828612785e-05
142.582240013129	1.46475529495821e-19	2502.89061118863	9.42046931053806e-06	117.806232531111	7.65312588821163e-05	536.483609801875	0	268.865210136056	1.86809593423301e-05	534.17170425988	8.19175521966293e-06	440.305802553006	1.27556289184075e-11	989.495990838448	0.00013939977411296	562.426775018901	4.09379669716372e-13	879.178125041024	2.30971893058858e-18	603.039986026384	5.32599502518713e-05	451.356216378231	0	788.139210784763	1.52827905228059e-06	638.451281157361	0	250.526270269292	0.000214920571317114	173.18040354102	0.000116584809369413	320.38924721803	0	780.761244843986	9.61304758943539e-16	164.650864030148	5.49611493514361e-05	1199.31518633067	1.23497442706691e-07	1305.70034740366	0	129.21951229738	5.01628149171388e-20	901.648909103458	6.09608107053936e-05	1040.43479437986	0	758.976715059532	0.000105762244316857
142.994099762193	6.31090642198048e-20	2510.59111839523	8.69515835690117e-06	118.162560836811	8.04571968866765e-05	538.05681992574	8.03545865311507e-20	269.667764195772	1.61234795042596e-05	535.67163483946	5.55235209017628e-06	441.493215126671	1.40171221507378e-13	992.177630929146	0.000197573297739018	564.066078575545	2.34740810965315e-13	881.784971275677	4.38025023546896e-18	604.784211850873	4.77920903459909e-05	452.643088481815	0	790.449789954509	1.92333198820341e-06	640.277777233992	0	251.281594706692	0.000215012044283452	173.705846248477	0.000115850630478669	321.307107027385	0	782.965230156488	3.31220434690628e-16	165.155975863036	5.09057249444323e-05	1202.8048950029	8.86186277311687e-08	1309.44185658695	0	129.590177672253	0	904.356640560391	6.05372418057268e-05	1043.24726127844	2.43406726573042e-19	761.05258715208	0.000140930762396282
143.405959511257	2.20379816582213e-19	2518.29162560183	8.01479308854927e-06	118.51888914251	8.52038794253251e-05	539.630030049605	3.82422284319334e-20	270.470318255488	1.38251560418088e-05	537.171565419041	3.66179472218599e-06	442.680627700336	9.04190194220703e-16	994.859271019844	0.000228202090361888	565.705382132188	1.31829088320353e-13	884.391817510329	7.92494180534718e-18	606.528437675362	4.25186161012698e-05	453.929960585399	0	792.760369124256	2.40341673618721e-06	642.104273310622	0	252.036919144092	0.000214293619150452	174.231288955933	0.000115742478213194	322.224966836741	0	785.16921546899	1.09631995421109e-16	165.661087695925	4.74494338364008e-05	1206.29460367512	6.34750915543777e-08	1313.18336577025	0	129.960843047127	3.60157016655714e-20	907.064372017324	6.04332570190678e-05	1046.05972817702	3.46213721160667e-20	763.128459244629	0.000170601172651506
143.817819260321	2.42519260969558e-21	2525.99213280843	7.37474529446032e-06	118.87521744821	9.07692541471475e-05	541.20324017347	6.15659991652812e-21	271.272872315204	1.18260972194874e-05	538.671495998621	2.34870459034749e-06	443.868040274002	4.27107581832356e-18	997.540911110542	0.000221548180865819	567.344685688832	7.26078339107266e-14	886.998663744982	1.55336269766723e-17	608.27266349985	3.74970777808721e-05	455.216832688982	0	795.070948294003	2.97576245617513e-06	643.930769387253	0	252.792243581492	0.000212772693322135	174.756731663389	0.000116155726542316	323.142826646097	0	787.373200781492	3.57087010481648e-17	166.166199528813	4.45929465357554e-05	1209.78431234734	4.53626914307696e-08	1316.92487495354	0	130.331508422	1.00718980717681e-19	909.772103474256	6.06554370229071e-05	1048.87219507559	7.85871782873635e-19	765.204331337177	0.000187569343210601
144.229679009385	0	2533.69264001503	6.76950410832362e-06	119.23154575391	9.71959635974483e-05	542.776450297336	0	272.07542637492	1.00596958166841e-05	540.171426578202	1.48935426417912e-06	445.055452847667	8.84288409490841e-19	1000.22255120124	0.000196980352384611	568.983989245476	3.92613987860268e-14	889.605509979635	2.89860809314923e-17	610.016889324339	3.27646944291058e-05	456.503704792566	0	797.38152746375	3.65149634080624e-06	645.757265463883	0	253.547568018892	0.000210463224918303	175.282174370845	0.000117072568872776	324.060686455453	0	789.577186093994	1.14353877734041e-17	166.671311361701	4.2499964714103e-05	1213.27402101957	3.20302077616351e-08	1320.66638413683	0	130.702173796873	0	912.479834931189	6.12465240525964e-05	1051.68466197417	1.66374455136554e-19	767.280203429725	0.000187175477404326
144.641538758449	0	2541.39314722163	6.1983317199292e-06	119.587874059609	0.00010424017660795	544.349660421201	0	272.877980434636	8.5022510435093e-06	541.671357157783	9.24742454373005e-07	446.242865421332	6.45825206888712e-19	1002.90419129194	0.000186964852569899	570.623292802119	2.08606721043513e-14	892.212356214288	5.28693838135405e-17	611.761115148827	2.83576034234791e-05	457.790576896149	0	799.692106633497	4.44182063390549e-06	647.583761540514	0	254.302892456292	0.000207385652445789	175.807617078302	0.000118469903171246	324.978546264809	0	791.781171406496	4.17254500569379e-18	167.176423194589	4.10488521072755e-05	1216.76372969179	2.23397083179444e-08	1324.40789332013	0	131.072839171747	0	915.187566388122	6.21141247813802e-05	1054.49712887274	5.7645314900811e-19	769.356075522274	0.000169346759646151
145.053398507512	0	2549.09365442823	5.66048149343698e-06	119.944202365309	0.000111838134404662	545.922870545066	0	273.680534494352	7.13829335393148e-06	543.171287737363	5.59520380435604e-07	447.430277994998	1.18385356368984e-18	1005.58583138264	0.000204509435501275	572.262596358763	1.08982306423366e-14	894.819202448941	9.4803022739863e-17	613.505340973316	2.43022880113204e-05	459.077448999733	0	802.002685803244	5.35779706833485e-06	649.410257617145	0	255.058216893692	0.000203417670310761	176.333059785758	0.000120346655078994	325.896406074165	0	793.985156718998	1.22655505072066e-18	167.681535027478	4.01968052194442e-05	1220.25343836401	1.53872488117037e-08	1328.14940250342	0	131.44350454662	0	917.895297845054	6.32384111638328e-05	1057.30959577132	3.06719061951391e-19	771.431947614822	0.000138724961769264
145.465258256576	0	2556.79416163483	5.16391604861565e-06	120.300530671009	0.000119922587179996	547.496080668931	0	274.483088554068	5.95218232134202e-06	544.671218316944	3.29732423385729e-07	448.617690568663	3.4449904527084e-19	1008.26747147334	0.000228769216033034	573.901899915406	5.78304335250738e-15	897.426048683594	1.66514492179383e-16	615.249566797805	2.06155758584984e-05	460.364321103316	0	804.313264972991	6.4132647280649e-06	651.236753693775	0	255.813541331092	0.00019872957664032	176.858502493214	0.000122711082248241	326.814265883521	0	796.1891420315	2.02338614517222e-19	168.186646860366	3.99437191402097e-05	1223.74314703624	1.04648907995191e-08	1331.89091168672	0	131.814169921494	0	920.603029301987	6.45973413954049e-05	1060.1220626699	1.10205729074239e-18	773.507819707371	0.000102735053055978
145.87711800564	7.30472801763273e-20	2564.49466884143	4.70060330556139e-06	120.656858976708	0.000128422809638291	549.069290792796	0	275.285642613784	4.93105179904755e-06	546.171148896524	1.89289103091899e-07	449.805103142328	0	1010.94911156403	0.000225687092151849	575.54120347205	3.13693213394969e-15	900.032894918247	2.85105669829261e-16	616.993792622293	1.73049258132296e-05	461.6511932069	0	806.623844142738	7.6462248642012e-06	653.063249770406	0	256.568865768492	0.00019342173642042	177.38394520067	0.000125406353059852	327.732125692877	7.03811681853221e-20	798.393127344002	0	168.691758693254	4.02896210425197e-05	1227.23285570846	7.02646353686904e-09	1335.63242087001	0	132.184835296367	0	923.31076075892	6.61668110360503e-05	1062.93452956847	1.25029587968795e-18	775.583691799919	6.86728751679991e-05
146.288977754704	1.72132292409202e-19	2572.19517604803	4.26743526245059e-06	121.013187282408	0.000137316498802601	550.642500916661	0	276.0881966735	4.08555789989916e-06	547.671079476105	1.06135265588388e-07	450.992515715994	0	1013.63075165473	0.00018216119364564	577.180507028693	1.66052162488274e-15	902.6397411529	5.1017329458461e-16	618.738018446782	1.43810162576261e-05	462.938065310483	0	808.934423312485	9.0373973853623e-06	654.889745847037	0	257.324190205892	0.000187547448484675	177.909387908127	0.000128380440487569	328.649985502233	2.82128595530094e-20	800.597112656504	0	169.196870526142	4.14175838650738e-05	1230.72256438068	4.71119365827369e-09	1339.3739300533	0	132.555500671241	0	926.018492215853	6.79435448513519e-05	1065.74699646705	1.36120275280328e-18	777.659563892467	4.13722905887835e-05
146.700837503768	3.06918824989912e-21	2579.89568325463	3.86361198069139e-06	121.369515588108	0.000146409710326964	552.215711040526	1.96378740818447e-19	276.890750733216	3.36213456311115e-06	549.171010055686	5.8829643571326e-08	452.179928289659	0	1016.31239174543	0.000116806830956623	578.819810585337	8.59622822122724e-16	905.246587387553	9.08894484038417e-16	620.48224427127	1.18704920992489e-05	464.224937414067	0	811.245002482232	1.05919044192185e-05	656.716241923667	0	258.079514643291	0.000181163937842815	178.434830615583	0.000131578288374536	329.567845311588	0	802.801097969006	0	169.701982359031	4.31697976502124e-05	1234.21227305291	3.17129600865554e-09	1343.1154392366	0	132.926166046114	0	928.726223672785	6.98745622731659e-05	1068.55946336563	5.86253590115764e-19	779.735435985016	2.27955701756433e-05
147.112697252832	3.84131813265256e-20	2587.59619046123	3.48832816414003e-06	121.725843893807	0.000155606116736108	553.788921164391	5.98255591979174e-19	277.693304792932	2.7474588550493e-06	550.670940635266	3.37186077463918e-08	453.367340863324	0	1018.99403183613	5.87629859068038e-05	580.45911414198	4.36022152355712e-16	907.853433622206	1.59361909769058e-15	622.226470095759	9.69812009798617e-06	465.51180951765	2.58449284102798e-19	813.555581651979	1.23124823516714e-05	658.542738000298	0	258.834839080691	0.000174298190066015	178.960273323039	0.000134942048001121	330.485705120944	0	805.005083281508	0	170.207094191919	4.552352574472e-05	1237.70198172513	2.10557930152414e-09	1346.85694841989	0	133.296831420988	0	931.433955129718	7.1909113773748e-05	1071.3719302642	2.35897340515265e-19	781.811308077564	1.14950652775938e-05
147.524557001895	8.07464817794506e-19	2595.29669766783	3.14960711767645e-06	122.082172199507	0.000164817697250816	555.362131288256	1.3261347614123e-18	278.495858852648	2.22898782570615e-06	552.170871214847	2.27800262990822e-08	454.55475343699	0	1021.67567192683	2.30378499842751e-05	582.098417698624	2.16996258919163e-16	910.460279856859	2.74693045821815e-15	623.970695920247	7.83977100802223e-06	466.798681621234	6.00856728807203e-19	815.866160821726	1.41991805386518e-05	660.369234076928	0	259.590163518091	0.000167019288949028	179.485716030495	0.000138405803830424	331.4035649303	0	807.20906859401	8.22443659979771e-20	170.712206024807	4.84795730453979e-05	1241.19169039735	1.37880454320657e-09	1350.59845760319	0	133.667496795861	0	934.141686586651	7.40169824716848e-05	1074.18439716278	1.07551328373543e-19	783.887180170112	5.44446288769391e-06
147.936416750959	3.11063109016962e-19	2602.99720487443	2.83727782555042e-06	122.438500505207	0.000173954870627543	556.935341412121	2.94795007836266e-18	279.298412912364	1.79498332712331e-06	553.670801794427	2.21435758163376e-08	455.742166010655	0	1024.35731201753	7.33369215800668e-06	583.737721255267	1.05531622045074e-16	913.067126091512	4.64751458235518e-15	625.714921744736	6.26861747990334e-06	468.085553724817	0	818.176739991473	1.62490806068273e-05	662.195730153559	0	260.345487955491	0.000159482041800014	180.011158737952	0.000141853955031958	332.321424739656	0	809.413053906512	6.63970994645863e-19	171.217317857696	5.20386839397409e-05	1244.68139906957	8.90451112599354e-10	1354.33996678648	0	134.038162170735	0	936.849418043584	7.61679771682231e-05	1076.99686406135	3.39996524441977e-19	785.963052262661	2.85126588997194e-06
148.348276500023	0	2610.69771208103	2.55016264914099e-06	122.794828810907	0.000182871462112216	558.508551535986	6.32639261057875e-18	280.10096697208	1.43899632924121e-06	555.170732374008	3.12583902287879e-08	456.92957858432	0	1027.03895210822	1.88903689622264e-06	585.377024811911	5.22290580739047e-17	915.673972326165	7.70149178747787e-15	627.459147569224	4.95620761223666e-06	469.372425828401	0	820.48731916122	1.84695303293842e-05	664.02222623019	0	261.100812392891	0.000151756389242313	180.536601445408	0.000145222917564125	333.239284549012	0	811.617039219014	2.69999450106787e-18	171.722429690584	5.64039741739092e-05	1248.1711077418	5.67131345787425e-10	1358.08147596978	0	134.408827545608	2.00494972725892e-18	939.557149500516	7.83319187354409e-05	1079.80933095993	2.52005729330331e-19	788.038924355209	2.7073330924707e-06
148.760136249087	0	2618.39821928763	2.28745883195259e-06	123.151157116606	0.000191429083970263	560.081761659851	1.27401948221845e-17	280.903521031795	1.15408147330379e-06	556.670662953588	5.41263673430416e-08	458.116991157985	1.92997902239283e-19	1029.72059219892	3.94903566655168e-07	587.016328368554	2.65712918242759e-17	918.280818560817	1.31969778769492e-14	629.203373393713	3.87344131455823e-06	470.659297931984	0	822.797898330967	2.0847599235579e-05	665.84872230682	0	261.856136830291	0.00014391237300046	181.062044152864	0.000148450050269707	334.157144358368	0	813.821024531515	1.05075548860591e-17	172.227541523472	6.13762511766704e-05	1251.66081641402	3.56222242765135e-10	1361.82298515307	0	134.779492920482	6.61376579214346e-19	942.264880957449	8.04610866418806e-05	1082.62179785851	0	790.114796447758	5.00598964913945e-06
149.171995998151	0	2626.09872649423	2.04937216702031e-06	123.507485422306	0.00019956323035041	561.654971783716	2.58027173194123e-17	281.706075091511	9.18662341402138e-07	558.170593533169	9.8832734358744e-08	459.304403731651	1.59132716550223e-18	1032.40223228962	6.68292274862854e-08	588.655631925198	1.29542333966932e-17	920.88766479547	2.25895469382797e-14	630.947599218202	2.99144090068879e-06	471.946170035568	0	825.108477500714	2.33474283881203e-05	667.675218383451	0	262.611461267691	0.000136019878019918	181.58748686032	0.000151473829580924	335.075004167724	4.26665998130418e-19	816.025009844018	3.34942292888606e-17	172.73265335636	6.69484485465557e-05	1255.15052508624	2.23154112890715e-10	1365.56449433636	0	135.150158295355	0	944.972612414382	8.25255467377986e-05	1085.43426475708	0	792.190668540306	1.07481399648757e-05
149.583855747215	0	2633.79923370083	1.84054700952783e-06	123.863813728006	0.000207188044063786	563.228181907581	5.06934969850757e-17	282.508629151227	7.25654701750308e-07	559.67052411275	1.78503596598623e-07	460.491816305316	1.78025553521367e-18	1035.08387238032	9.08249083660602e-09	590.294935481841	6.08181558903911e-18	923.494511030123	3.81037226847611e-14	632.69182504269	2.29820752779199e-06	473.233042139152	0	827.419056670461	2.59482522948929e-05	669.501714460082	0	263.366785705091	0.000128185148422404	182.112929567777	0.000154146491260797	335.99286397708	1.62949462248827e-19	818.228995156519	1.025641066033e-16	173.237765189249	7.31171980811545e-05	1258.64023375847	1.41658502782915e-10	1369.30600351966	0	135.520823670229	0	947.680343871314	8.450057104651e-05	1088.24673165566	2.64795530042017e-19	794.266540632854	2.17148920690355e-05
149.995715496278	0	2641.49974090742	1.65301259493321e-06	124.220142033705	0.000214220702497611	564.801392031446	9.69927717474227e-17	283.311183210943	5.68697542060637e-07	561.17045469233	3.14753836744127e-07	461.679228878981	1.88820425760591e-18	1037.76551247102	9.80692447817479e-10	591.934239038485	2.93422130428537e-18	926.101357264776	6.3280372786851e-14	634.436050867179	1.75250305736883e-06	474.519914242735	0	829.729635840208	2.86261475761632e-05	671.328210536712	0	264.122110142491	0.000120492103279692	182.638372275233	0.000156435468031389	336.910723786436	1.36663207238027e-19	820.432980469021	3.0411528496116e-16	173.742877022137	7.98918984221445e-05	1262.12994243069	8.85011778784721e-11	1373.04751270295	0	135.891489045102	3.35571401594712e-19	950.388075328247	8.63631864758932e-05	1091.05919855424	4.04439388715416e-19	796.342412725403	3.98485791630084e-05
150.407575245342	0	2649.20024811402	1.48608202387263e-06	124.576470339405	0.000220521032127415	566.374602155312	1.81291810155841e-16	284.113737270659	4.42122498673742e-07	562.670385271911	5.40165597040194e-07	462.866641452647	2.08774707888821e-19	1040.44715256172	8.32330075774109e-11	593.573542595128	1.70701748629675e-18	928.708203499429	1.03353122500311e-13	636.180276691667	1.32103457768167e-06	475.806786346319	0	832.040215009955	3.13543742026727e-05	673.154706613343	0	264.877434579891	0.000113000947918699	183.163814982689	0.000158313699025563	337.828583595792	1.04186412178748e-19	822.636965781523	8.70029805951059e-16	174.247988855025	8.74334435774598e-05	1265.61965110291	5.44295634734838e-11	1376.78902188625	0	136.262154419976	7.12727830010176e-19	953.09580678518	8.80922597861367e-05	1093.87166545281	3.28945726386207e-19	798.418284817951	6.61627351057819e-05
150.819434994406	0	2656.90075532062	1.33909546987824e-06	124.932798645105	0.000225867054943562	567.947812279177	3.3262819373907e-16	284.916291330375	3.43417337823629e-07	564.170315851491	9.018472542803e-07	464.054054026312	6.43644365019179e-20	1043.12879265241	5.50320062286822e-12	595.212846151772	1.48791937883e-18	931.315049734082	1.65767226308626e-13	637.924502516156	9.84009351356013e-07	477.093658449902	0	834.350794179702	3.41037744116939e-05	674.981202689974	0	265.632759017291	0.000105770119640023	183.689257690145	0.000159739642286313	338.746443405147	0	824.840951094025	2.40558888305204e-15	174.753100687913	9.55400788708431e-05	1269.10935977514	3.29610142485426e-11	1380.53053106954	0	136.632819794849	0	955.803538242112	8.96456686198411e-05	1096.68413235139	3.64968370894992e-19	800.4941569105	9.94435520377801e-05
151.23129474347	0	2664.60126252722	1.21331374208987e-06	125.289126950804	0.000230354305515283	569.521022403042	6.44167881773571e-16	285.718845390091	2.66582473190999e-07	565.670246431072	1.46529080911944e-06	465.241466599977	4.04977885554076e-18	1045.81043274311	2.81590345793518e-13	596.852149708415	3.90442620228317e-18	933.921895968735	2.72127790849273e-13	639.668728340645	7.2404892268611e-07	478.380530553486	0	836.661373349449	3.68333694224628e-05	676.807698766604	0	266.388083454691	9.88549866697201e-05	184.214700397601	0.000160676273862361	339.664303214503	0	827.044936406527	6.42995930003916e-15	175.258212520802	0.000104197412237074	1272.59906844736	1.96579176760175e-11	1384.27204025284	0	137.003485169722	0	958.511269699045	9.0996172611424e-05	1099.49659924996	1.87236801511496e-19	802.570029003048	0.000135419249411824
151.643154492534	0	2672.30176973382	1.110493479804e-06	125.645455256504	0.000233933805760101	571.094232526907	1.22677025581042e-15	286.521399449807	2.05227155763771e-07	567.170177010653	2.31807247703848e-06	466.428879173643	3.10329838205492e-18	1048.49207283381	1.11002332340738e-14	598.491453265059	9.05316412903804e-18	936.528742203388	4.47700169633398e-13	641.412954165133	5.26121175827678e-07	479.667402657069	0	838.971952519196	3.95025107175649e-05	678.634194843235	0	267.143407892091	9.23704360827302e-05	184.740143105058	0.000160993754369526	340.582163023859	0	829.248921719029	1.65960853691075e-14	175.76332435369	0.000113388976649919	1276.08877711958	1.15485839226407e-11	1388.01354943613	0	137.374150544596	0	961.219001155978	9.21566121691346e-05	1102.30906614854	2.91657749504504e-19	804.645901095596	0.000167178477279195
152.055014241598	0	2680.00227694042	1.02540199620233e-06	126.001783562204	0.000236564127165652	572.667442650772	2.29596941038778e-15	287.323953509523	1.56668919278688e-07	568.670107590233	3.57273619718586e-06	467.616291747308	3.87603567812115e-18	1051.17371292451	3.35818784660649e-16	600.130756821703	1.95458859460883e-17	939.135588438041	7.26588270696391e-13	643.157179989622	3.77424928822391e-07	480.954274760653	0	841.282531688943	4.20805564520327e-05	680.460690919865	0	267.898732329491	8.6391206865198e-05	185.265585812514	0.000160679615154	341.500022833215	0	831.452907031531	4.12891743115868e-14	176.268436186578	0.000123122633253869	1279.57848579181	6.7426927229719e-12	1391.75505861942	0	137.744815919469	1.57307983872637e-18	963.926732612911	9.31186446928533e-05	1105.12153304712	4.41553220156525e-19	806.721773188145	0.000187129878980293
152.466873990662	0	2687.70278414702	9.57651019882934e-07	126.358111867903	0.000238211576290836	574.240652774637	4.21860905253122e-15	288.126507569239	1.18590334457993e-07	570.170038169814	5.36800051390628e-06	468.803704320973	2.73242555284242e-19	1053.85535301521	7.47944540172327e-18	601.770060378346	4.09347575567071e-17	941.742434672694	1.16253715347877e-12	644.90140581411	2.67687058382257e-07	482.241146864236	0	843.59311085869	4.45379325036052e-05	682.287186996496	0	268.654056766891	8.08972845825248e-05	185.79102851997	0.000159796656324701	342.417882642571	0	833.656892344033	1.01141283001462e-13	176.773548019466	0.000133471722640809	1283.06819446403	4.04229283679486e-12	1395.49656780272	0	138.115481294343	7.66602504275845e-19	966.634464069843	9.38761262574719e-05	1107.93399994569	0	808.797645280693	0.000189858924028862
152.878733739725	0	2695.40329135362	9.06896212930163e-07	126.714440173603	0.000238562150922015	575.813862898502	7.59905242824304e-15	288.929061628955	8.9010274439128e-08	571.669968749394	7.86726032055043e-06	469.991116894639	9.91529319977252e-19	1056.53699310591	0	603.40936393499	8.36730609115384e-17	944.349280907347	1.83236399997927e-12	646.645631638599	1.90696577444883e-07	483.52801896782	3.50778518767054e-19	845.903690028437	4.68476059167942e-05	684.113683073127	0	269.40938120429	7.592068464257e-05	186.316471227426	0.000158341882733552	343.335742451927	0	835.860877656535	2.61770340110269e-13	177.278659852355	0.000144257102154619	1286.55790313625	2.37824984395249e-12	1399.23807698601	0	138.486146669216	0	969.342195526776	9.44250854922341e-05	1110.74646684427	4.55672357683919e-20	810.873517373241	0.000174469385144917
153.290593488789	0	2703.10379856022	8.75482280186092e-07	127.070768479303	0.000237878329634976	577.387073022367	1.33930467097249e-14	289.731615688671	6.71492614888591e-08	573.169899328975	1.13111725855526e-05	471.178529468304	1.22787416600319e-19	1059.2186331966	0	605.048667491633	1.65982604289352e-16	946.956127142	2.84243286705362e-12	648.389857463087	1.3412384911093e-07	484.814891071403	1.61789980161719e-19	848.214269198184	4.89857664293307e-05	685.940179149757	0	270.16470564169	7.14891724230048e-05	186.841913934883	0.000156317697584469	344.253602261283	4.02620394289509e-19	838.064862969037	6.58940321192512e-13	177.783771685243	0.000155445428474093	1290.04761180848	1.37427270859148e-12	1402.97958616931	1.88051647650479e-19	138.85681204409	0	972.049926983709	9.47114909582378e-05	1113.55893374285	1.21249623445075e-19	812.94938946579	0.000145061262878802
153.702453237853	0	2710.80430576682	8.6359220363504e-07	127.427096785002	0.00023618948518503	578.960283146232	2.38482472021733e-14	290.534169748387	5.05337804982293e-08	574.669829908555	1.59272726395275e-05	472.365942041969	0	1061.9002732873	6.16011741202562e-19	606.687971048277	3.18782264269829e-16	949.562973376653	4.47604630971046e-12	650.134083287576	9.31042194955665e-08	486.101763174987	1.59961590749651e-19	850.524848367931	5.09261744867947e-05	687.766675226388	6.70131678142763e-20	270.92003007909	6.76374898899135e-05	187.367356642339	0.000153674992607605	345.171462070639	2.87537799878805e-19	840.268848281539	1.61310157830518e-12	178.288883518131	0.000167000974136118	1293.5373204807	7.80489213984422e-13	1406.7210953526	2.03767165157842e-19	139.227477418963	4.78666509909612e-19	974.757658440641	9.47859734048045e-05	1116.37140064142	3.33197764738628e-20	815.025261558338	0.000109014379139338
154.114312986917	1.74424226862746e-18	2718.50481297342	8.68002879615496e-07	127.783425090702	0.000233515551735537	580.533493270097	4.34197272479266e-14	291.336723808103	3.77471436343606e-08	576.169760488136	2.1831612739575e-05	473.553354615635	0	1064.581913378	5.50041807704217e-19	608.32727460492	6.15989367912036e-16	952.169819611305	7.07797907987969e-12	651.878309112064	6.37683537146739e-08	487.38863527857	2.13373121535826e-19	852.835427537678	5.26192855356847e-05	689.593171303019	2.38355088766866e-20	271.67535451649	6.45387821064997e-05	187.892799349795	0.000150391850408873	346.089321879995	0	842.472833594041	3.8399402701441e-12	178.79399535102	0.000178907911250409	1297.02702915292	4.35918011467556e-13	1410.46260453589	5.63161733219858e-20	139.598142793837	1.51158275589096e-18	977.465389897574	9.46594899721676e-05	1119.18386754	1.16120326571532e-19	817.101133650887	7.40611958281957e-05
154.526172735981	2.86191322711758e-18	2726.20532018002	8.88724022923307e-07	128.139753396402	0.000229884834952918	582.106703393962	7.78284466597106e-14	292.139277867819	2.80335614383952e-08	577.669691067717	2.91432833337442e-05	474.7407671893	0	1067.2635534687	0	609.966578161564	1.23241222164111e-15	954.776665845958	1.10519728045933e-11	653.622534936553	4.30828284079478e-08	488.675507382154	1.64798745598199e-19	855.146006707425	5.40962713745885e-05	691.419667379649	0	272.43067895389	6.20433935666133e-05	188.418242057251	0.000146611113449021	347.007181689351	0	844.676818906543	8.88778921961615e-12	179.299107183908	0.000191137959259829	1300.51673782515	2.39600747502731e-13	1414.20411371919	0	139.96880816871	2.20372175473738e-20	980.173121354507	9.43386126151138e-05	1121.99633443858	0	819.177005743435	4.57810726378857e-05
154.938032485045	5.37365736040941e-18	2733.90582738662	9.25810930945777e-07	128.496081702101	0.000225177869279245	583.679913517827	1.37248639048665e-13	292.941831927535	2.07674423631332e-08	579.169621647297	3.79048197678178e-05	475.928179762965	0	1069.9451935594	0	611.605881718207	2.42260440088347e-15	957.383512080611	1.70338894849674e-11	655.366760761042	2.87061096572997e-08	489.962379485737	3.27244225582695e-19	857.456585877172	5.53582593472749e-05	693.24616345628	0	273.18600339129	6.01528033297595e-05	188.943684764708	0.000142365522208119	347.925041498706	0	846.880804219045	2.00001346940463e-11	179.804219016796	0.000203558550359674	1304.00644649737	1.30190079093279e-13	1417.94562290248	2.30237839885895e-22	140.339473543584	7.24863615228837e-19	982.880852811439	9.38312101893027e-05	1124.80880133715	0	821.252877835983	2.66890057456247e-05
155.349892234108	1.09381119321685e-17	2741.60633459322	9.8307585915001e-07	128.852410007801	0.000219547012454964	585.253123641692	2.37921398761082e-13	293.744385987251	1.54400239119781e-08	580.669552226878	4.80550849435095e-05	477.115592336631	2.0404320560491e-19	1072.6268336501	0	613.245185274851	4.67424812175561e-15	959.990358315264	2.59016329503734e-11	657.11098658553	1.88599423117799e-08	491.249251589321	3.79614389478856e-19	859.767165046919	5.64115066750977e-05	695.072659532911	0	273.94132782869	5.88643072391659e-05	189.469127472164	0.000137691292227972	348.842901308062	3.07950342447683e-21	849.084789531547	4.37534554190022e-11	180.309330849684	0.00021611872410359	1307.49615516959	7.42737157998455e-14	1421.68713208578	1.83122162134197e-21	140.710138918457	1.71508191505807e-19	985.588584268372	9.3130954688902e-05	1127.62126823573	0	823.328749928532	1.7211985149301e-05
155.761751983172	2.11803649061472e-17	2749.30684179982	1.05947324804934e-06	129.208738313501	0.000213161112340036	586.826333765557	4.04996925953817e-13	294.546940046967	1.1910872081487e-08	582.169482806458	5.94076033676033e-05	478.303004910296	5.47579404823323e-19	1075.30847374079	0	614.884488831494	8.84468029035116e-15	962.597204549917	3.88360579159841e-11	658.855212410019	1.24143230179946e-08	492.536123692904	2.77363552557879e-19	862.077744216665	5.72670224564977e-05	696.899155609541	0	274.69665226609	5.81710530434612e-05	189.99457017962	0.000132615528519183	349.760761117418	5.0826472834052e-20	851.288774844049	9.30493964008930e-11	180.814442682573	0.0002287660426121	1310.98586384182	4.20603623875319e-14	1425.42864126907	2.10072995483861e-22	141.080804293331	0	988.296315725305	9.22396847474503e-05	1130.4337351343	0	825.40462202108	1.67303725978333e-05
156.173611732236	4.19332486259702e-17	2757.00734900642	1.15311583695363e-06	129.5650666192	0.000206091427799902	588.399543889422	6.76031230797979e-13	295.349494106683	9.51892910120591e-09	583.669413386039	7.16385576619677e-05	479.490417483961	9.04669544156072e-19	1077.99011383149	0	616.523792388138	1.639281525753e-14	965.20405078457	5.87269981342683e-11	660.599438234507	8.16419799708846e-09	493.822995796488	5.92866014934231e-19	864.388323386412	5.79401014233606e-05	698.725651686172	0	275.45197670349	5.81654795388255e-05	190.520012887076	0.000127130095491497	350.678620926774	9.84677500492669e-21	853.492760156551	1.92368935818804e-10	181.319554515461	0.000241439096201459	1314.47557251404	2.45515730919991e-14	1429.17015045237	6.13164975628257e-20	141.451469668204	0	991.004047182238	9.12019719485547e-05	1133.24620203288	0	827.480494113629	2.49889466745587e-05
156.5854714813	9.24044707393929e-17	2764.70785621302	1.26434260919899e-06	129.9213949249	0.000198413961340835	589.972754013287	1.16348994105621e-12	296.152048166399	8.07561592127457e-09	585.16934396562	8.4288142565412e-05	480.677830057627	1.44815777914093e-18	1080.67175392219	0	618.163095944781	2.97076690957167e-14	967.810897019223	8.92637888145429e-11	662.343664058996	5.2912957222777e-09	495.109867900071	9.61319728765776e-19	866.698902556159	5.84359396633069e-05	700.552147762802	0	276.20730114089	5.87694204733642e-05	191.045455594533	0.000121388983084887	351.59648073613	0	855.696745469053	3.8663382810781e-10	181.824666348349	0.000254035194795099	1317.96528118626	1.63555478777838e-14	1432.91165963566	2.82616025115899e-20	141.822135043078	6.06846042287852e-19	993.71177863917	9.00300563367363e-05	1136.05866893146	6.86815661182162e-21	829.556366206177	4.24870246223081e-05
156.997331230364	2.08398142693264e-16	2772.40836341962	1.39351845195075e-06	130.2777232306	0.000190172874291627	591.545964137153	1.9943814760901e-12	296.954602226115	7.48024043436556e-09	586.6692745452	9.67778794827009e-05	481.865242631292	7.10254950106207e-19	1083.35339401289	0	619.802399501425	5.41001677993633e-14	970.417743253876	1.34100036354901e-10	664.087889883485	3.38072434244753e-09	496.396740003655	5.83456619200711e-19	869.009481725906	5.87854795929603e-05	702.378643839433	0	276.96262557829	5.98956401650469e-05	191.570898301989	0.000115441502262555	352.514340545486	0	857.900730781555	8.04167327290195e-10	182.329778181237	0.000266491587409209	1321.45498985849	1.47191518510122e-14	1436.65316881895	1.26155813072295e-19	142.192800417951	1.00358466133708e-18	996.419510096103	8.873639211797e-05	1138.87113583003	1.59108380182488e-19	831.632238298725	6.91705600061656e-05
157.409190979428	4.61493666945549e-16	2780.10887062621	1.54636960222113e-06	130.634051536299	0.000181457660878243	593.119174261018	3.36873644957715e-12	297.75715628583	7.68256886407115e-09	588.169205124781	0.000108444865744859	483.052655204957	1.00643371063492e-19	1086.03503410359	0	621.441703058068	1.01228661941003e-13	973.024589488529	1.99069877719517e-10	665.832115707973	2.13198460797864e-09	497.683612107239	2.1047009528243e-19	871.320060895653	5.90300615740168e-05	704.205139916064	0	277.71795001569	6.15141054292987e-05	192.096341009445	0.000109337265975563	353.432200354842	0	860.104716094057	1.63229027281267e-09	182.834890014126	0.000278751176258325	1324.94469853071	1.89054993543056e-14	1440.39467800225	2.02227071298823e-19	142.563465792825	4.88906400234963e-20	999.127241553036	8.73335784627343e-05	1141.68360272861	9.08651607199129e-19	833.708110391274	0.000102957929104303
157.821050728492	1.00367107124013e-15	2787.80937783281	1.71983738121518e-06	130.990379841999	0.000172466425540131	594.692384384883	5.60452126446286e-12	298.559710345546	8.7079237384744e-09	589.669135704361	0.000118511699321062	484.240067778623	0	1088.71667419428	0	623.081006614712	1.86347721110257e-13	975.631435723182	2.9194468441876e-10	667.576341532462	1.3318288005599e-09	498.970484210822	7.16326911270294e-20	873.6306400654	5.91923344462154e-05	706.031635992694	0	278.47327445309	6.35914664335283e-05	192.621783716901	0.000103126058793815	354.350060164198	0	862.308701406559	3.22943514058585e-09	183.340001847014	0.000290757286689865	1328.43440720293	2.99050591909908e-14	1444.13618718554	1.28424036380172e-19	142.934131167698	5.16367127537383e-19	1001.83497300997	8.5817768842039e-05	1144.49606962719	1.56511838141837e-19	835.783982483822	0.000138855905655552
158.232910477555	2.13375809447618e-15	2795.50988503941	1.91296026124852e-06	131.346708147699	0.000163289474111654	596.265594508748	9.17873546052153e-12	299.362264405262	1.08470044057283e-08	591.169066283942	0.000126137384620348	485.427480352288	0	1091.39831428498	6.51437515649897e-21	624.720310171355	3.37304377162464e-13	978.238281957834	4.22858881600222e-10	669.32056735695	8.32374798250042e-10	500.257356314406	0	875.941219235147	5.92930281039709e-05	707.858132069325	0	279.22859889049	6.61140336420767e-05	193.147226424357	9.68661307087849e-05	355.267919973554	0	864.512686719061	6.22927776644677e-09	183.845113679902	0.000302393184554508	1331.92411587515	5.42349438409687e-14	1447.87769636884	7.237802967495e-20	143.304796542571	4.14962223419555e-18	1004.5427044669	8.42217809850006e-05	1147.30853652576	7.30933058854782e-21	837.85985457637	0.000169544578885786
158.644770226619	4.42820233257212e-15	2803.21039224601	2.12614669175205e-06	131.703036453398	0.000154016866217759	597.838804632613	1.47879974814146e-11	300.164818464978	1.40980373761128e-08	592.668996863522	0.000130932295734353	486.614892925953	0	1094.07995437568	2.54801728583591e-20	626.359613727999	5.99941984726304e-13	980.845128192487	6.14603228095754e-10	671.064793181439	5.33940599574647e-10	501.544228417989	7.06877246535963e-20	878.251798404894	5.93501391005806e-05	709.684628145956	0	279.983923327889	6.90780572628429e-05	193.672669131814	9.0637267909019e-05	356.18577978291	0	866.716672031563	1.17180860896144e-08	184.35022551279	0.000313547772883179	1335.41382454738	9.99885843146585e-14	1451.61920555213	4.40686243547375e-20	143.675461917445	4.4931826310373e-18	1007.25043592383	8.25633966918598e-05	1150.12100342434	0	839.935726668919	0.000187556034369918
159.056629975683	8.95823793103051e-15	2810.91089945261	2.35979220971642e-06	132.059364759098	0.000144738159828559	599.412014756478	2.36322546600703e-11	300.967372524694	1.87117969393788e-08	594.168927443103	0.000132578527814536	487.802305499618	0	1096.76159446638	0	627.998917284643	1.04768467696362e-12	983.45197442714	8.98013569053558e-10	672.809019005927	3.88876031521312e-10	502.831100521573	3.89782486771553e-19	880.562377574641	5.93781703931236e-05	711.511124222586	0	280.739247765289	7.2340586446471e-05	194.19811183927	8.4484617641633e-05	357.103639592265	0	868.920657344065	2.15047721254354e-08	184.855337345679	0.000324234896711949	1338.9035332196	1.82764266518146e-13	1455.36071473542	1.33023511037942e-19	144.046127292318	8.74040817233788e-18	1009.95816738077	8.08543916342616e-05	1152.93347032291	0	842.011598761467	0.000188119411675183
159.468489724747	1.76199120975433e-14	2818.61140665921	2.6214740436757e-06	132.415693064798	0.000135612908162537	600.985224880343	3.86933022607971e-11	301.76992658441	2.50134445150494e-08	595.668858022684	0.000130976178235753	488.989718073284	0	1099.44323455708	0	629.638220841286	1.79448943915782e-12	986.058820661793	1.29795388219519e-09	674.553244830416	3.38305354939845e-10	504.117972625156	5.50677186044266e-19	882.872956744388	5.93845685543461e-05	713.337620299217	8.91548291221446e-20	281.494572202689	7.58525537857975e-05	194.723554546726	7.84501941590161e-05	358.021499401621	1.88059168210659e-18	871.124642656567	3.85169745991076e-08	185.360449178567	0.000334408470768756	1342.39324189182	3.29092331462951e-13	1459.10222391872	1.00241745024825e-18	144.416792667192	2.68313512439927e-17	1012.6658988377	7.91063006638895e-05	1155.74593722149	0	844.087470854016	0.000171148123245573
159.880349473811	3.63192171386207e-14	2826.31191386581	2.90489416261301e-06	132.772021370497	0.000126725698868347	602.558435004208	6.25050291498994e-11	302.572480644126	3.34105588050029e-08	597.168788602264	0.000126251738222044	490.177130646949	0	1102.12487464778	0	631.277524397929	3.08147466469341e-12	988.665666896446	1.85564151732977e-09	676.297470654904	3.75234480216926e-10	505.40484472874	8.31442794636034e-20	885.183535914135	5.93745244076215e-05	715.164116375848	5.49135658592053e-19	282.249896640089	7.95633974937932e-05	195.248997254182	7.25739619779853e-05	358.939359210977	5.87730607919831e-18	873.328627969069	6.73628265979329e-08	185.865561011455	0.000344024844606768	1345.88295056405	5.82380869012127e-13	1462.84373310201	2.37184070620748e-18	144.787458042065	7.06132940921253e-17	1015.37363029463	7.73297026473965e-05	1158.55840412007	0	846.163342946564	0.000141233037638415
160.292209222875	7.47136844361822e-14	2834.01242107241	3.20985815813968e-06	133.128349676197	0.000118154545249693	604.131645128073	9.95976036027483e-11	303.375034703842	4.470907360721e-08	598.668719181845	0.000118742662289804	491.364543220614	1.17536438353291e-19	1104.80651473847	0	632.916827954573	5.39811652879053e-12	991.272513131099	2.62396762575727e-09	678.041696479393	5.09069351336469e-10	506.691716832323	1.17591236737295e-19	887.494115083882	5.93433257544921e-05	716.990612452478	1.37462462418355e-18	283.005221077489	8.34212359471607e-05	195.774439961639	6.6947402259236e-05	359.857219020333	1.70702314645088e-17	875.532613281571	1.1510253601982e-07	186.370672844344	0.00035292339445039	1349.37265923627	1.01156145188464e-12	1466.58524228531	5.85532594873273e-18	145.158123416939	1.69470645474103e-16	1018.08136175156	7.55388752485832e-05	1161.37087101864	0	848.239215039112	0.000105663774026908
160.704068971938	1.50817533053728e-13	2841.71292827901	3.53645537328194e-06	133.484677981897	0.000109974662813341	605.704855251938	1.56506424722999e-10	304.177588763558	6.02865788643551e-08	600.168649761425	0.00010896089397541	492.55195579428	5.56555164517843e-19	1107.48815482917	0	634.556131511217	9.31382954271803e-12	993.879359365752	3.66965648413825e-09	679.785922303882	7.67265687460741e-10	507.978588935907	5.95464062748543e-20	889.804694253629	5.92808859193257e-05	718.817108529109	4.22732638556905e-18	283.760545514889	8.73733002137929e-05	196.299882669095	6.15978780775433e-05	360.775078829689	4.33261629087489e-17	877.736598594073	1.92276722890669e-07	186.875784677232	0.000361056987736496	1352.86236790849	1.72251568420271e-12	1470.3267514686	1.42221005658203e-17	145.528788791812	3.8781554776614e-16	1020.7890932085	7.37503595739083e-05	1164.18333791722	0	850.315087131661	7.1611004857451e-05
161.115928721002	2.98559911454833e-13	2849.41343548561	3.8856120155837e-06	133.841006287596	0.000102258067688532	607.278065375803	2.42463144598965e-10	304.980142823274	8.06600055240446e-08	601.668580341006	9.7540605627819e-05	493.739368367945	7.78202739578133e-19	1110.16979491987	0	636.19543506786	1.58229027238502e-11	996.486205600405	5.13045521787916e-09	681.53014812837	1.19892608955014e-09	509.26546103949	1.29662239289502e-19	892.115273423376	5.91728827459034e-05	720.643604605739	1.15979767819144e-17	284.515869952289	9.13266569185911e-05	196.825325376551	5.65321480806155e-05	361.692938639045	1.0486415868433e-16	879.940583906575	3.2103505814328e-07	187.38089651012	0.000368499812170273	1356.35207658072	3.01757761394567e-12	1474.0682606519	3.3618712557685e-17	145.899454166686	8.54554770275492e-16	1023.49682466543	7.19747692977909e-05	1166.9958048158	0	852.390959224209	4.39154797295725e-05
161.527788470066	5.7918657380943e-13	2857.11394269221	4.26287246591708e-06	134.197334593296	9.52026948388859e-05	608.851275499668	3.70215288794949e-10	305.78269688299	1.07026967850761e-07	603.168510920587	8.51771368711148e-05	494.92678094161	6.66272816066393e-19	1112.85143501057	0	637.834738624504	2.64585000975332e-11	999.093051835058	7.20656428127704e-09	683.274373952859	1.88034128933298e-09	510.552333143074	6.23268131781476e-19	894.425852593123	5.9001330551897e-05	722.47010068237	2.9192334669457e-17	285.271194389689	9.52246305332194e-05	197.350768084007	5.17747020534105e-05	362.610798448401	2.45826596146289e-16	882.144569219077	5.27487773389209e-07	187.886008343008	0.000375230973135351	1359.84178525294	5.26200226996635e-12	1477.80976983519	7.70416236608075e-17	146.270119541559	1.88435030293264e-15	1026.20455612236	7.0222724525355e-05	1169.80827171437	0	854.466831316758	2.43384307944953e-05
161.93964821913	1.10005195165197e-12	2864.81444989881	4.66109527335259e-06	134.553662898996	8.88469890988367e-05	610.424485623533	5.68841863567904e-10	306.585250942706	1.4081094251018e-07	604.668441500167	7.25649660465e-05	496.114193515276	1.57060334097456e-18	1115.53307510127	0	639.474042181147	4.35301481423722e-11	1001.69989806971	1.00215167687657e-08	685.018599777347	2.97152010103767e-09	511.839205246657	1.91977702112833e-18	896.73643176287	5.87407252563207e-05	724.296596759001	7.09723185812507e-17	286.026518827089	9.90166589596432e-05	197.876210791464	4.73476629552552e-05	363.528658257757	5.5656812380814e-16	884.348554531579	8.4667633483043e-07	188.391120175897	0.000381233107447134	1363.33149392516	9.03484509344777e-12	1481.55127901848	1.70553309913683e-16	146.640784916433	4.39657178269654e-15	1028.9122875793	6.85048781576564e-05	1172.62073861295	0	856.542703409306	1.21741160464158e-05
162.351507968194	2.04320067997155e-12	2872.51495710541	5.07977213147707e-06	134.909991204695	8.3191010898562e-05	611.997695747398	8.77783289464835e-10	307.387805002422	1.8368348381013e-07	606.168372079748	6.03603880831238e-05	497.301606088941	2.05182118109772e-18	1118.21471519197	0	641.113345737791	7.04295669002332e-11	1004.30674430436	1.37971725262155e-08	686.762825601836	4.73358439731301e-09	513.126077350241	5.05858636591583e-18	899.047010932617	5.83445842630403e-05	726.123092835631	1.68635894334215e-16	286.781843264489	0.000102653940481015	198.40165349892	4.33249990486772e-05	364.446518067113	1.21644140469e-15	886.552539844081	1.32814803264051e-06	188.896232008785	0.000386332732096494	1366.82120259739	1.52703406234927e-11	1485.29278820178	3.75116269856659e-16	147.011450291306	1.00294572099704e-14	1031.62001903623	6.68435570363364e-05	1175.43320551152	0	858.618575501854	5.48913133716356e-06
162.763367717258	3.74839640209244e-12	2880.21546431201	5.51829797989417e-06	135.266319510395	7.82858553115654e-05	613.570905871263	1.33762114629664e-09	308.190359062138	2.39688140130603e-07	607.668302659328	4.92296742644548e-05	498.489018662606	1.18633507160471e-18	1120.89635528266	0	642.752649294434	1.1399625681789e-10	1006.91359053902	1.88072223795091e-08	688.507051426325	7.43672257785539e-09	514.412949453824	1.25367143610468e-17	901.357590102364	5.78046358056991e-05	727.949588912262	3.90401582210274e-16	287.537167701889	0.000106060863786783	198.927096206376	3.97399696839997e-05	365.364377876468	2.78549037668491e-15	888.756525156583	2.03701461410307e-06	189.401343841673	0.000390584390600816	1370.31091126961	2.53980180788889e-11	1489.03429738507	8.73622735004732e-16	147.38211566618	2.23866919651582e-14	1034.32775049316	6.52513543410078e-05	1178.2456724101	4.20959551235923e-20	860.694447594403	2.22837384444942e-06
163.175227466321	7.14286266855738e-12	2887.91597151861	5.97772508722269e-06	135.622647816095	7.41795513281616e-05	615.144115995129	2.01282852251867e-09	308.992913121854	3.12589363634515e-07	609.168233238909	3.95037756034604e-05	499.676431236272	8.14397967427905e-19	1123.57799537336	1.92282723514694e-19	644.391952851078	1.87032121478622e-10	1009.52043677367	2.53847683757874e-08	690.251277250813	1.15173100672e-08	515.699821557408	3.1485072577967e-17	903.668169272111	5.70994553975008e-05	729.776084988893	8.76663175083734e-16	288.292492139289	0.00010915324219137	199.452538913832	3.65448246522858e-05	366.282237685824	6.41442665074548e-15	890.960510469085	3.05610837867638e-06	189.906455674561	0.000394090392760701	1373.80061994183	4.15545680612407e-11	1492.77580656837	1.99140498664581e-15	147.752781041053	4.88628267792462e-14	1037.03548195009	6.37349448705822e-05	1181.05813930868	2.10749820165009e-19	862.770319686951	8.13670687381306e-07
163.587087215385	1.33771925140778e-11	2895.61647872521	6.45909220078742e-06	135.978976121794	7.10144360437864e-05	616.717326118994	2.99081139114449e-09	309.79546718157	4.0430470037731e-07	610.668163818489	3.14317501519088e-05	500.863843809937	5.63957189817203e-19	1126.25963546406	4.19799770312373e-19	646.031256407721	3.0256367346906e-10	1012.12728300832	3.41593577054082e-08	691.995503075302	1.75819955432865e-08	516.986693660991	8.49639764603576e-17	905.978748441858	5.62103531792305e-05	731.602581065523	1.9022347610329e-15	289.047816576689	0.000111936141405111	199.977981621289	3.37490307339457e-05	367.20009749518	1.44573733087349e-14	893.164495781587	4.48734506598975e-06	190.41156750745	0.000396858880300519	1377.29032861406	6.68537804329643e-11	1496.51731575166	4.44076562760793e-15	148.123446415927	1.04198468710026e-13	1039.74321340703	6.23057455853879e-05	1183.87060620725	1.14699768847574e-19	864.846191779499	2.66999456912896e-07
163.998946964449	2.46153686006588e-11	2903.31698593181	6.9563194586024e-06	136.335304427494	6.89317254039226e-05	618.290536242859	4.38798378841091e-09	310.598021241286	5.18687431199096e-07	612.16809439807	2.51644012359529e-05	502.051256383602	1.26249459624975e-18	1128.94127555476	3.47392940730194e-19	647.670559964365	4.82558571761975e-10	1014.73412924298	4.61324510661311e-08	693.73972889979	2.64591348214684e-08	518.273565764575	2.1948146740886e-16	908.289327611605	5.51221140481802e-05	733.429077142154	4.40876620520639e-15	289.803141014089	0.000114381038862003	200.503424328745	3.136062520679e-05	368.117957304536	3.18650373622702e-14	895.368481094089	6.45181674282212e-06	190.916679340338	0.000398901183049839	1380.78003728628	1.09133285977251e-10	1500.25882493496	9.6821652656759e-15	148.4941117908	2.168443780738e-13	1042.45094486396	6.09752711104603e-05	1186.68307310583	5.4023784361357e-20	866.922063872048	7.93114523619775e-08
164.410806713513	4.44900316640571e-11	2911.01749313841	7.46802349736001e-06	136.691632733194	6.78002294154143e-05	619.863746366724	6.35661781425264e-09	311.400575301002	6.60134306448445e-07	613.668024977651	2.07802466252225e-05	503.238668957268	1.6872178747759e-18	1131.62291564546	7.77118518515346e-20	649.309863521008	7.58705637809589e-10	1017.34097547763	6.17238557711698e-08	695.483954724279	3.92604487484523e-08	519.560437868158	5.50443438882156e-16	910.599906781352	5.38236669492287e-05	735.255573218785	1.00947503155485e-14	290.558465451489	0.000116464104244906	201.028867036201	2.94183414257e-05	369.035817113892	6.86384461352467e-14	897.57246640659	9.08810107390646e-06	191.421791173226	0.000400068202688406	1384.2697459585	1.77980009225318e-10	1504.00033411825	2.06251300105686e-14	148.864777165674	4.39770044397745e-13	1045.15867632089	5.97584743707745e-05	1189.49554000441	4.0679536754624e-20	868.997935964596	2.30103492742588e-08
164.822666462577	7.89551509085459e-11	2918.71800034501	7.99271897128643e-06	137.047961038894	6.76513904204429e-05	621.436956490589	9.33789668007281e-09	312.203129360718	8.33619408595916e-07	615.167955557231	1.83120315997797e-05	504.426081530933	2.95075165570004e-18	1134.30455573616	1.78142422385787e-19	650.949167077652	1.17582987698794e-09	1019.94782171228	8.18282041537605e-08	697.228180548767	5.74536332948541e-08	520.847309971742	1.34640676856857e-15	912.910485951099	5.22843701200322e-05	737.082069295415	2.26108660547299e-14	291.313789888889	0.000118166348894041	201.554309743657	2.79957771076879e-05	369.953676923248	1.44382810574143e-13	899.776451719093	1.25482674081213e-05	191.926903006115	0.000400499313167797	1387.75945463073	2.86142175844015e-10	1507.74184330154	4.28855833183328e-14	149.235442540547	8.67559141603219e-13	1047.86640777782	5.87006838010919e-05	1192.30800690298	0	871.073808057145	6.09242426730454e-09
165.234526211641	1.37525065678973e-10	2926.4185075516	8.53009822453975e-06	137.404289344593	6.8514255682452e-05	623.010166614454	1.3593231058213e-08	313.005683420434	1.05426483416899e-06	616.667886136812	1.77690837286755e-05	505.613494104598	3.41150232353418e-19	1136.98619582685	1.45312336376849e-19	652.588470634295	1.79606966735319e-09	1022.55466794693	1.07503014438184e-07	698.972406373256	8.47920685895004e-08	522.134182075326	3.20756569711227e-15	915.221065120846	5.05098978977574e-05	738.908565372046	4.95208869233422e-14	292.069114326288	0.000119364037386341	202.079752451114	2.69981198398162e-05	370.871536732604	2.96284056298704e-13	901.980437031594	1.70628361612271e-05	192.432014839003	0.000400291980038485	1391.24916330295	4.53486829162466e-10	1511.48335248484	8.69320724223502e-14	149.60610791542	1.81052968551097e-12	1050.57413923476	5.77848488438304e-05	1195.12047380156	0	873.149680149693	1.4661875618461e-09
[truncated: 81 more rows]
[truncated: 44 more columns]
