# Supplementary material for: Precision treatment exploration of breast cancer based on heterogeneity analysis of lncRNAs at the single-cell level
Source: BMC Cancer. 2021 Aug 13;21:918. doi: 10.1186/s12885-021-08617-7 (PMC8361656; doi:10.1186/s12885-021-08617-7)
Supplement: Supplementary file 2 — Additional file 2. Results of SC3.xls. [file 12885_2021_8617_MOESM2_ESM.xls]

## Sheet: Supplementary data 1. Results o
# Supplementary table 1. Results of SC3
Tumor_cells	Patients	Intrinsic_molecular_subtypes	lncRNA_subtypes	Major_Subtype_OR_Minor_Subtype
BC01_02	BC01	Luminal A	C7	Major subtype
BC01_03	BC01	Luminal A	C7	Major subtype
BC01_04	BC01	Luminal A	C7	Major subtype
BC01_05	BC01	Luminal A	C7	Major subtype
BC01_06	BC01	Luminal A	C7	Major subtype
BC01_08	BC01	Luminal A	C7	Major subtype
BC01_10	BC01	Luminal A	C7	Major subtype
BC01_12	BC01	Luminal A	C7	Major subtype
BC01_33	BC01	Luminal A	C7	Major subtype
BC01_34	BC01	Luminal A	C7	Major subtype
BC01_53	BC01	Luminal A	C7	Major subtype
BC01_55	BC01	Luminal A	C7	Major subtype
BC01_57	BC01	Luminal A	C7	Major subtype
BC01_66	BC01	Luminal A	C7	Major subtype
BC01_69	BC01	Luminal A	C7	Major subtype
BC01_70	BC01	Luminal A	C7	Major subtype
BC01_72	BC01	Luminal A	C7	Major subtype
BC01_77	BC01	Luminal A	C7	Major subtype
BC01_87	BC01	Luminal A	C7	Major subtype
BC01_95	BC01	Luminal A	C7	Major subtype
BC02_02	BC02	Luminal A	C3	Major subtype
BC02_08	BC02	Luminal A	C5	Minor subtype
BC02_09	BC02	Luminal A	C3	Major subtype
BC02_10	BC02	Luminal A	C3	Major subtype
BC02_11	BC02	Luminal A	C3	Major subtype
BC02_12	BC02	Luminal A	C3	Major subtype
BC02_13	BC02	Luminal A	C3	Major subtype
BC02_14	BC02	Luminal A	C3	Major subtype
BC02_15	BC02	Luminal A	C3	Major subtype
BC02_18	BC02	Luminal A	C3	Major subtype
BC02_19	BC02	Luminal A	C3	Major subtype
BC02_22	BC02	Luminal A	C5	Minor subtype
BC02_24	BC02	Luminal A	C3	Major subtype
BC02_25	BC02	Luminal A	C3	Major subtype
BC02_26	BC02	Luminal A	C3	Major subtype
BC02_28	BC02	Luminal A	C3	Major subtype
BC02_31	BC02	Luminal A	C3	Major subtype
BC02_34	BC02	Luminal A	C3	Major subtype
BC02_44	BC02	Luminal A	C3	Major subtype
BC02_47	BC02	Luminal A	C5	Minor subtype
BC02_50	BC02	Luminal A	C3	Major subtype
BC02_51	BC02	Luminal A	C3	Major subtype
BC02_53	BC02	Luminal A	C3	Major subtype
BC02_54	BC02	Luminal A	C3	Major subtype
BC02_55	BC02	Luminal A	C3	Major subtype
BC02_58	BC02	Luminal A	C5	Minor subtype
BC02_59	BC02	Luminal A	C3	Major subtype
BC02_60	BC02	Luminal A	C6	Minor subtype
BC02_61	BC02	Luminal A	C3	Major subtype
BC02_62	BC02	Luminal A	C3	Major subtype
BC02_63	BC02	Luminal A	C3	Major subtype
BC02_64	BC02	Luminal A	C3	Major subtype
BC02_66	BC02	Luminal A	C3	Major subtype
BC02_67	BC02	Luminal A	C3	Major subtype
BC02_68	BC02	Luminal A	C3	Major subtype
BC02_70	BC02	Luminal A	C3	Major subtype
BC02_71	BC02	Luminal A	C3	Major subtype
BC02_73	BC02	Luminal A	C3	Major subtype
BC02_74	BC02	Luminal A	C3	Major subtype
BC02_75	BC02	Luminal A	C3	Major subtype
BC02_76	BC02	Luminal A	C3	Major subtype
BC02_79	BC02	Luminal A	C3	Major subtype
BC02_81	BC02	Luminal A	C3	Major subtype
BC02_82	BC02	Luminal A	C3	Major subtype
BC02_83	BC02	Luminal A	C3	Major subtype
BC02_86	BC02	Luminal A	C3	Major subtype
BC02_88	BC02	Luminal A	C3	Major subtype
BC02_89	BC02	Luminal A	C3	Major subtype
BC02_90	BC02	Luminal A	C3	Major subtype
BC02_93	BC02	Luminal A	C3	Major subtype
BC02_94	BC02	Luminal A	C3	Major subtype
BC02_95	BC02	Luminal A	C3	Major subtype
BC02_96	BC02	Luminal A	C3	Major subtype
BC03_09	BC03	Luminal B	C6	Major subtype
BC03_11	BC03	Luminal B	C6	Major subtype
BC03_13	BC03	Luminal B	C6	Major subtype
BC03_16	BC03	Luminal B	C6	Major subtype
BC03_17	BC03	Luminal B	C6	Major subtype
BC03_19	BC03	Luminal B	C6	Major subtype
BC03_20	BC03	Luminal B	C6	Major subtype
BC03_21	BC03	Luminal B	C6	Major subtype
BC03_23	BC03	Luminal B	C6	Major subtype
BC03_26	BC03	Luminal B	C6	Major subtype
BC03_29	BC03	Luminal B	C6	Major subtype
BC03_35	BC03	Luminal B	C6	Major subtype
BC03_37	BC03	Luminal B	C6	Major subtype
BC03_41	BC03	Luminal B	C6	Major subtype
BC03_43	BC03	Luminal B	C6	Major subtype
BC03LN_05	BC03	Luminal B	C6	Major subtype
BC03LN_19	BC03	Luminal B	C6	Major subtype
BC03LN_23	BC03	Luminal B	C6	Major subtype
BC03LN_25	BC03	Luminal B	C6	Major subtype
BC03LN_28	BC03	Luminal B	C6	Major subtype
BC03LN_35	BC03	Luminal B	C2	Minor subtype
BC03LN_47	BC03	Luminal B	C6	Major subtype
BC03LN_57	BC03	Luminal B	C6	Major subtype
BC03LN_61	BC03	Luminal B	C2	Minor subtype
BC03LN_89	BC03	Luminal B	C6	Major subtype
BC04_01	BC04	HER2-enriched	C4	Major subtype
BC04_02	BC04	HER2-enriched	C4	Major subtype
BC04_07	BC04	HER2-enriched	C4	Major subtype
BC04_09	BC04	HER2-enriched	C4	Major subtype
BC04_11	BC04	HER2-enriched	C4	Major subtype
BC04_13	BC04	HER2-enriched	C4	Major subtype
BC04_14	BC04	HER2-enriched	C4	Major subtype
BC04_16	BC04	HER2-enriched	C4	Major subtype
BC04_20	BC04	HER2-enriched	C4	Major subtype
BC04_22	BC04	HER2-enriched	C4	Major subtype
BC04_23	BC04	HER2-enriched	C4	Major subtype
BC04_24	BC04	HER2-enriched	C4	Major subtype
BC04_27	BC04	HER2-enriched	C4	Major subtype
BC04_28	BC04	HER2-enriched	C4	Major subtype
BC04_29	BC04	HER2-enriched	C4	Major subtype
BC04_30	BC04	HER2-enriched	C4	Major subtype
BC04_31	BC04	HER2-enriched	C4	Major subtype
BC04_32	BC04	HER2-enriched	C4	Major subtype
BC04_33	BC04	HER2-enriched	C4	Major subtype
BC04_36	BC04	HER2-enriched	C4	Major subtype
BC04_37	BC04	HER2-enriched	C4	Major subtype
BC04_39	BC04	HER2-enriched	C4	Major subtype
BC04_40	BC04	HER2-enriched	C4	Major subtype
BC04_41	BC04	HER2-enriched	C4	Major subtype
BC04_45	BC04	HER2-enriched	C4	Major subtype
BC04_49	BC04	HER2-enriched	C4	Major subtype
BC04_53	BC04	HER2-enriched	C4	Major subtype
BC04_54	BC04	HER2-enriched	C4	Major subtype
BC04_56	BC04	HER2-enriched	C4	Major subtype
BC04_58	BC04	HER2-enriched	C4	Major subtype
BC04_59	BC04	HER2-enriched	C4	Major subtype
BC04_60	BC04	HER2-enriched	C4	Major subtype
BC04_61	BC04	HER2-enriched	C4	Major subtype
BC04_63	BC04	HER2-enriched	C4	Major subtype
BC04_64	BC04	HER2-enriched	C4	Major subtype
BC04_69	BC04	HER2-enriched	C4	Major subtype
BC04_71	BC04	HER2-enriched	C4	Major subtype
BC04_77	BC04	HER2-enriched	C4	Major subtype
BC04_78	BC04	HER2-enriched	C2	Minor subtype
BC04_82	BC04	HER2-enriched	C4	Major subtype
BC04_85	BC04	HER2-enriched	C4	Major subtype
BC04_86	BC04	HER2-enriched	C4	Major subtype
BC04_88	BC04	HER2-enriched	C4	Major subtype
BC04_90	BC04	HER2-enriched	C4	Major subtype
BC04_91	BC04	HER2-enriched	C4	Major subtype
BC04_92	BC04	HER2-enriched	C4	Major subtype
BC04_93	BC04	HER2-enriched	C4	Major subtype
BC05_01	BC05	HER2-enriched	C1	Major subtype
BC05_02	BC05	HER2-enriched	C1	Major subtype
BC05_04	BC05	HER2-enriched	C1	Major subtype
BC05_07	BC05	HER2-enriched	C1	Major subtype
BC05_08	BC05	HER2-enriched	C1	Major subtype
BC05_09	BC05	HER2-enriched	C1	Major subtype
BC05_12	BC05	HER2-enriched	C1	Major subtype
BC05_13	BC05	HER2-enriched	C1	Major subtype
BC05_16	BC05	HER2-enriched	C1	Major subtype
BC05_17	BC05	HER2-enriched	C1	Major subtype
BC05_18	BC05	HER2-enriched	C1	Major subtype
BC05_20	BC05	HER2-enriched	C1	Major subtype
BC05_21	BC05	HER2-enriched	C1	Major subtype
BC05_22	BC05	HER2-enriched	C1	Major subtype
BC05_23	BC05	HER2-enriched	C1	Major subtype
BC05_25	BC05	HER2-enriched	C1	Major subtype
BC05_26	BC05	HER2-enriched	C1	Major subtype
BC05_27	BC05	HER2-enriched	C1	Major subtype
BC05_28	BC05	HER2-enriched	C1	Major subtype
BC05_29	BC05	HER2-enriched	C1	Major subtype
BC05_30	BC05	HER2-enriched	C1	Major subtype
BC05_31	BC05	HER2-enriched	C1	Major subtype
BC05_32	BC05	HER2-enriched	C1	Major subtype
BC05_33	BC05	HER2-enriched	C1	Major subtype
BC05_34	BC05	HER2-enriched	C1	Major subtype
BC05_35	BC05	HER2-enriched	C1	Major subtype
BC05_36	BC05	HER2-enriched	C1	Major subtype
BC05_37	BC05	HER2-enriched	C1	Major subtype
BC05_38	BC05	HER2-enriched	C1	Major subtype
BC05_39	BC05	HER2-enriched	C1	Major subtype
BC05_41	BC05	HER2-enriched	C1	Major subtype
BC05_42	BC05	HER2-enriched	C1	Major subtype
BC05_43	BC05	HER2-enriched	C1	Major subtype
BC05_44	BC05	HER2-enriched	C1	Major subtype
BC05_45	BC05	HER2-enriched	C1	Major subtype
BC05_46	BC05	HER2-enriched	C1	Major subtype
BC05_47	BC05	HER2-enriched	C1	Major subtype
BC05_48	BC05	HER2-enriched	C1	Major subtype
BC05_49	BC05	HER2-enriched	C1	Major subtype
BC05_50	BC05	HER2-enriched	C1	Major subtype
BC05_52	BC05	HER2-enriched	C1	Major subtype
BC05_53	BC05	HER2-enriched	C1	Major subtype
BC05_55	BC05	HER2-enriched	C1	Major subtype
BC05_57	BC05	HER2-enriched	C1	Major subtype
BC05_59	BC05	HER2-enriched	C1	Major subtype
BC05_60	BC05	HER2-enriched	C1	Major subtype
BC05_61	BC05	HER2-enriched	C1	Major subtype
BC05_62	BC05	HER2-enriched	C1	Major subtype
BC05_63	BC05	HER2-enriched	C1	Major subtype
BC05_64	BC05	HER2-enriched	C1	Major subtype
BC05_68	BC05	HER2-enriched	C1	Major subtype
BC05_69	BC05	HER2-enriched	C1	Major subtype
BC05_70	BC05	HER2-enriched	C1	Major subtype
BC05_71	BC05	HER2-enriched	C1	Major subtype
BC05_72	BC05	HER2-enriched	C1	Major subtype
BC05_73	BC05	HER2-enriched	C1	Major subtype
BC05_75	BC05	HER2-enriched	C1	Major subtype
BC05_77	BC05	HER2-enriched	C1	Major subtype
BC05_78	BC05	HER2-enriched	C7	Minor subtype
BC05_79	BC05	HER2-enriched	C1	Major subtype
BC05_80	BC05	HER2-enriched	C1	Major subtype
BC05_81	BC05	HER2-enriched	C1	Major subtype
BC05_83	BC05	HER2-enriched	C1	Major subtype
BC05_84	BC05	HER2-enriched	C1	Major subtype
BC05_85	BC05	HER2-enriched	C1	Major subtype
BC05_86	BC05	HER2-enriched	C1	Major subtype
BC05_87	BC05	HER2-enriched	C1	Major subtype
BC05_88	BC05	HER2-enriched	C1	Major subtype
BC05_90	BC05	HER2-enriched	C1	Major subtype
BC05_91	BC05	HER2-enriched	C1	Major subtype
BC05_92	BC05	HER2-enriched	C1	Major subtype
BC05_93	BC05	HER2-enriched	C1	Major subtype
BC05_94	BC05	HER2-enriched	C1	Major subtype
BC05_95	BC05	HER2-enriched	C1	Major subtype
BC05_96	BC05	HER2-enriched	C1	Major subtype
BC06_10	BC06	HER2-enriched	C5	Major subtype
BC06_23	BC06	HER2-enriched	C5	Major subtype
BC06_27	BC06	HER2-enriched	C5	Major subtype
BC06_28	BC06	HER2-enriched	C5	Major subtype
BC06_32	BC06	HER2-enriched	C5	Major subtype
BC06_39	BC06	HER2-enriched	C5	Major subtype
BC06_60	BC06	HER2-enriched	C5	Major subtype
BC06_74	BC06	HER2-enriched	C5	Major subtype
BC07_01	BC07	Basal-like	C2	Major subtype
BC07_06	BC07	Basal-like	C2	Major subtype
BC07_08	BC07	Basal-like	C2	Major subtype
BC07_12	BC07	Basal-like	C2	Major subtype
BC07_15	BC07	Basal-like	C2	Major subtype
BC07_18	BC07	Basal-like	C2	Major subtype
BC07_20	BC07	Basal-like	C2	Major subtype
BC07_24	BC07	Basal-like	C2	Major subtype
BC07_27	BC07	Basal-like	C2	Major subtype
BC07_31	BC07	Basal-like	C2	Major subtype
BC07_35	BC07	Basal-like	C2	Major subtype
BC07_36	BC07	Basal-like	C2	Major subtype
BC07_38	BC07	Basal-like	C5	Minor subtype
BC07_39	BC07	Basal-like	C2	Major subtype
BC07_43	BC07	Basal-like	C2	Major subtype
BC07_57	BC07	Basal-like	C2	Major subtype
BC07_59	BC07	Basal-like	C2	Major subtype
BC07_65	BC07	Basal-like	C2	Major subtype
BC07_66	BC07	Basal-like	C2	Major subtype
BC07_67	BC07	Basal-like	C2	Major subtype
BC07_72	BC07	Basal-like	C2	Major subtype
BC07_73	BC07	Basal-like	C2	Major subtype
BC07_75	BC07	Basal-like	C2	Major subtype
BC07_78	BC07	Basal-like	C2	Major subtype
BC07_87	BC07	Basal-like	C2	Major subtype
BC07_89	BC07	Basal-like	C2	Major subtype
BC07LN_02	BC07	Basal-like	C2	Major subtype
BC07LN_06	BC07	Basal-like	C2	Major subtype
BC07LN_13	BC07	Basal-like	C2	Major subtype
BC07LN_15	BC07	Basal-like	C2	Major subtype
BC07LN_23	BC07	Basal-like	C2	Major subtype
BC07LN_26	BC07	Basal-like	C2	Major subtype
BC07LN_29	BC07	Basal-like	C2	Major subtype
BC07LN_30	BC07	Basal-like	C2	Major subtype
BC07LN_31	BC07	Basal-like	C2	Major subtype
BC07LN_34	BC07	Basal-like	C2	Major subtype
BC07LN_35	BC07	Basal-like	C2	Major subtype
BC07LN_36	BC07	Basal-like	C2	Major subtype
BC07LN_40	BC07	Basal-like	C2	Major subtype
BC07LN_41	BC07	Basal-like	C2	Major subtype
BC07LN_42	BC07	Basal-like	C2	Major subtype
BC07LN_51	BC07	Basal-like	C2	Major subtype
BC07LN_52	BC07	Basal-like	C2	Major subtype
BC07LN_57	BC07	Basal-like	C2	Major subtype
BC07LN_60	BC07	Basal-like	C2	Major subtype
BC07LN_73	BC07	Basal-like	C2	Major subtype
BC07LN_75	BC07	Basal-like	C2	Major subtype
BC07LN_79	BC07	Basal-like	C2	Major subtype
BC07LN_82	BC07	Basal-like	C2	Major subtype
BC07LN_86	BC07	Basal-like	C2	Major subtype
BC07LN_91	BC07	Basal-like	C2	Major subtype
BC07LN_95	BC07	Basal-like	C2	Major subtype
BC08_06	BC08	Basal-like	C5	Major subtype
BC08_08	BC08	Basal-like	C5	Major subtype
BC08_22	BC08	Basal-like	C5	Major subtype
BC08_24	BC08	Basal-like	C5	Major subtype
BC08_27	BC08	Basal-like	C5	Major subtype
BC08_33	BC08	Basal-like	C5	Major subtype
BC08_36	BC08	Basal-like	C5	Major subtype
BC08_48	BC08	Basal-like	C5	Major subtype
BC08_51	BC08	Basal-like	C5	Major subtype
BC08_56	BC08	Basal-like	C5	Major subtype
BC08_59	BC08	Basal-like	C5	Major subtype
BC08_70	BC08	Basal-like	C5	Major subtype
BC08_73	BC08	Basal-like	C5	Major subtype
BC08_94	BC08	Basal-like	C2	Minor subtype
BC08_95	BC08	Basal-like	C5	Major subtype
BC10_09	BC10	Basal-like	C5	Major subtype
BC10_16	BC10	Basal-like	C5	Major subtype
BC10_47	BC10	Basal-like	C5	Major subtype
BC10_54	BC10	Basal-like	C5	Major subtype
BC10_58	BC10	Basal-like	C5	Major subtype
BC10_69	BC10	Basal-like	C5	Major subtype
BC10_73	BC10	Basal-like	C5	Major subtype
BC10_80	BC10	Basal-like	C5	Major subtype
BC10_81	BC10	Basal-like	C5	Major subtype
BC10_85	BC10	Basal-like	C5	Major subtype
BC10_95	BC10	Basal-like	C5	Major subtype
BC11_01	BC11	Basal-like	C5	Major subtype
BC11_04	BC11	Basal-like	C5	Major subtype
BC11_07	BC11	Basal-like	C5	Major subtype
BC11_28	BC11	Basal-like	C5	Major subtype
BC11_43	BC11	Basal-like	C5	Major subtype
BC11_56	BC11	Basal-like	C5	Major subtype
BC11_69	BC11	Basal-like	C5	Major subtype
BC11_70	BC11	Basal-like	C5	Major subtype
BC11_78	BC11	Basal-like	C5	Major subtype
BC11_81	BC11	Basal-like	C5	Major subtype
BC11_88	BC11	Basal-like	C5	Major subtype
