# Supplementary material for: Precision treatment exploration of breast cancer based on heterogeneity analysis of lncRNAs at the single-cell level
Source: BMC Cancer. 2021 Aug 13;21:918. doi: 10.1186/s12885-021-08617-7 (PMC8361656; doi:10.1186/s12885-021-08617-7)
Supplement: Supplementary file 5 — Additional file 5. GO terms of lncRNA subtypes.xls. [file 12885_2021_8617_MOESM5_ESM.xls]

## Sheet: C1
# Supplementary table 5.1. GO terms of lncRNA subtypes (C1)
Category	ID	Description	GeneRatio	BgRatio	pvalue	p.adjust	qvalue	geneID	Count
BP	GO:0002479	antigen processing and presentation of exogenous peptide antigen via MHC class I, TAP-dependent	12/368	75/17913	3.86e-08	0.000125569	0.000112096	HLA-B/HLA-A/PSMD3/B2M/PSMB3/TAPBP/HLA-E/PSMB8/SNAP23/TAP1/PSMA1/CD36	12
BP	GO:0042590	antigen processing and presentation of exogenous peptide antigen via MHC class I	12/368	78/17913	6.07e-08	0.000125569	0.000112096	HLA-B/HLA-A/PSMD3/B2M/PSMB3/TAPBP/HLA-E/PSMB8/SNAP23/TAP1/PSMA1/CD36	12
BP	GO:0060337	type I interferon signaling pathway	12/368	91/17913	3.47e-07	0.000358908	0.000320398	HLA-B/IFITM2/IFITM3/HLA-A/HLA-E/PSMB8/IRF1/EGR1/NLRC5/CNOT7/WNT5A/ISG20	12
BP	GO:0071357	cellular response to type I interferon	12/368	91/17913	3.47e-07	0.000358908	0.000320398	HLA-B/IFITM2/IFITM3/HLA-A/HLA-E/PSMB8/IRF1/EGR1/NLRC5/CNOT7/WNT5A/ISG20	12
BP	GO:0048545	response to steroid hormone	23/368	375/17913	3.35e-06	0.00173563	0.0015494	CDO1/PADI2/IDH1/LMO3/MDK/IL1RN/IGFBP2/SDC1/FOSB/THBS1/SCGB2A1/GLB1/ERRFI1/DUSP1/STRN3/TAT/EPO/DAXX/RORB/RUNX1/SKP2/TFPI/TXNIP	23
BP	GO:0010038	response to metal ion	20/368	335/17913	2.16e-05	0.00689305	0.00615344	SLC40A1/S100A8/B2M/CAMK2D/KIT/ATF4/IGFBP2/SDC1/MT1E/FOSB/THBS1/S100A13/DUSP1/TAT/DAXX/CUTA/WNT5A/MT2A/ERCC1/TXNIP	20
BP	GO:0070555	response to interleukin-1	14/368	183/17913	2.64e-05	0.0077962	0.00695969	SLC30A8/PSMD3/NFKBIA/PSMB3/KMO/IL1RN/PSMB8/EGR1/PLCB1/CD47/SQSTM1/PSMA1/EPO/TFPI	14
BP	GO:0071243	cellular response to arsenic-containing substance	5/368	19/17913	3.27e-05	0.00865752	0.0077286	ATF3/ATF4/ZFAND1/ZFAND2A/DAXX	5
BP	GO:0072001	renal system development	18/368	291/17913	3.51e-05	0.00865752	0.0077286	TFAP2B/SOX11/PROM1/NF1/NPNT/CTSH/NOTCH3/SDC1/NFIA/EGR1/SIX1/SOX4/MTSS1/PBX1/MPV17/ACAT1/WNT5A/IRX3	18
BP	GO:0051238	sequestering of metal ion	4/368	12/17913	7.61e-05	0.0160738	0.0143491	SLC30A8/S100A8/S100A7/SLC30A7	4
BP	GO:0071347	cellular response to interleukin-1	12/368	156/17913	9.36e-05	0.0184529	0.016473	PSMD3/NFKBIA/PSMB3/KMO/IL1RN/PSMB8/EGR1/PLCB1/CD47/SQSTM1/PSMA1/TFPI	12
BP	GO:0035019	somatic stem cell population maintenance	8/368	72/17913	0.000111874	0.0210527	0.0187938	KLF4/KIT/ELF5/SOX4/KLF10/PBX1/STAT3/POLR2B	8
BP	GO:1901216	positive regulation of neuron death	9/368	93/17913	0.000124487	0.0217383	0.0194058	TFAP2B/NF1/MCL1/KMO/ATF4/EGR1/NUPR1/DAXX/WNT5A	9
BP	GO:0097066	response to thyroid hormone	5/368	25/17913	0.000134834	0.0217383	0.0194058	KIT/CTSH/SIX1/ANXA2/CTSB	5
BP	GO:0070373	negative regulation of ERK1 and ERK2 cascade	8/368	74/17913	0.000135947	0.0217383	0.0194058	CAMK2N1/LMO3/PTPRC/ATF3/KLF4/ERRFI1/DUSP1/EZR	8
BP	GO:0002683	negative regulation of immune system process	22/368	451/17913	0.00017273	0.0238368	0.0212792	SOX11/PADI2/NF1/PTPRC/MDK/PTPRS/NFKBIA/ERBB2/HLA-E/IRF1/THBS1/GPX1/DUSP1/NLRC5/PLCB1/EZR/CD47/RIOK3/PSMA1/CNOT7/RUNX1/INHA	22
BP	GO:0071474	cellular hyperosmotic response	4/368	15/17913	0.000199909	0.0258858	0.0231083	MAPK10/ERRFI1/EPO/EFHD1	4
BP	GO:0097067	cellular response to thyroid hormone stimulus	4/368	16/17913	0.000262243	0.0319319	0.0285057	KIT/CTSH/SIX1/CTSB	4
BP	GO:2001235	positive regulation of apoptotic signaling pathway	12/368	178/17913	0.000322081	0.0380976	0.0340098	YWHAE/NF1/PTPRC/ATF3/S100A8/MCL1/CTSH/TNFSF10/THBS1/NUPR1/CYLD/TPD52L1	12
BP	GO:0001819	positive regulation of cytokine production	21/368	446/17913	0.000387388	0.0433456	0.0386947	GPRC5B/RNF135/FRMD8/PTPRC/MDK/B2M/HLA-E/IL6ST/ATF4/IRF1/THBS1/EGR1/PLCB1/RIOK3/ANKRD17/CD36/RUNX1/WNT5A/STAT3/HLA-DPA1/HILPDA	21
BP	GO:0043618	regulation of transcription from RNA polymerase II promoter in response to stress	9/368	109/17913	0.000414132	0.0450535	0.0402193	PSMD3/ATF3/PSMB3/ATF4/PSMB8/EGR1/PSMA1/EPO/ATF6	9
BP	GO:0002244	hematopoietic progenitor cell differentiation	11/368	158/17913	0.000431868	0.0450535	0.0402193	TOP2A/PSMD3/PTPRC/PSMB3/KIT/AGPAT5/PSMB8/RBM47/SOX4/PSMA1/RUNX1	11
BP	GO:0042035	regulation of cytokine biosynthetic process	9/368	110/17913	0.00044303	0.0450535	0.0402193	PTPRC/KLF4/IRF1/THBS1/EGR1/ERRFI1/WNT5A/STAT3/INHA	9
BP	GO:0046685	response to arsenic-containing substance	5/368	32/17913	0.000454185	0.0450535	0.0402193	ATF3/ATF4/ZFAND1/ZFAND2A/DAXX	5
BP	GO:0043312	neutrophil degranulation	22/368	485/17913	0.000470214	0.0450535	0.0402193	PADI2/IDH1/PSMD3/PTPRC/RAB3D/S100A8/B2M/ORMDL3/S100P/CTSH/RAP2C/ADAM10/PIGR/SNAP23/GLB1/CD47/CAP1/ANXA2/S100A7/CD36/CTSB/STK11IP	22
BP	GO:0007159	leukocyte cell-cell adhesion	17/368	328/17913	0.0004723	0.0450535	0.0402193	PTPRC/DOCK8/MDK/S100A8/ERBB2/KLF4/HLA-E/IL6ST/IGFBP2/IRF1/NFAT5/EZR/CD47/CYLD/EPO/RUNX1/HLA-DPA1	17
BP	GO:0002283	neutrophil activation involved in immune response	22/368	488/17913	0.000510763	0.0469902	0.0419482	PADI2/IDH1/PSMD3/PTPRC/RAB3D/S100A8/B2M/ORMDL3/S100P/CTSH/RAP2C/ADAM10/PIGR/SNAP23/GLB1/CD47/CAP1/ANXA2/S100A7/CD36/CTSB/STK11IP	22
CC	GO:0030666	endocytic vesicle membrane	12/384	161/18678	0.000127858	0.0244451	0.0217409	HLA-B/HLA-A/B2M/TAPBP/CAMK2D/HLA-E/EPN2/SNAP23/TAP1/CD36/WNT5A/HLA-DPA1	12
CC	GO:0042611	MHC protein complex	5/384	25/18678	0.000135426	0.0244451	0.0217409	HLA-B/HLA-A/B2M/HLA-E/HLA-DPA1	5
CC	GO:0098552	side of membrane	19/384	359/18678	0.000173722	0.0244451	0.0217409	HLA-B/ITGB6/HLA-A/PTPRC/INSR/B2M/ALCAM/TAPBP/KIT/MIEN1/HLA-E/SDC1/THBS1/ERRFI1/EZR/CYLD/CD36/ITGA2B/HLA-DPA1	19
CC	GO:0071556	integral component of lumenal side of endoplasmic reticulum membrane	5/384	29/18678	0.00028293	0.0244451	0.0217409	HLA-B/HLA-A/TAPBP/HLA-E/HLA-DPA1	5
CC	GO:0098553	lumenal side of endoplasmic reticulum membrane	5/384	29/18678	0.00028293	0.0244451	0.0217409	HLA-B/HLA-A/TAPBP/HLA-E/HLA-DPA1	5
MF	GO:0042605	peptide antigen binding	6/371	30/16969	3.99414e-05	0.0189858	0.0180833	HLA-B/HLA-A/TAPBP/HLA-E/TAP1/HLA-DPA1	6
MF	GO:0050786	RAGE receptor binding	4/371	11/16969	6.56947e-05	0.0189858	0.0180833	S100A8/S100P/S100A13/S100A7	4

## Sheet: C2
# Supplementary table 5.2. GO terms of lncRNA subtypes (C2)
Category	ID	Description	GeneRatio	BgRatio	pvalue	p.adjust	qvalue	geneID	Count
BP	GO:2001237	negative regulation of extrinsic apoptotic signaling pathway	10/297	100/17913	6.2665e-06	0.00991843	0.00887954	GSTP1/LGALS3/MCL1/AKT1/HSPA1A/GPX1/TNFSF10/HSPA1B/FAIM2/YAP1	10
BP	GO:2001236	regulation of extrinsic apoptotic signaling pathway	12/297	151/17913	8.32803e-06	0.00991843	0.00887954	GSTP1/LGALS3/ATF3/MCL1/AKT1/HSPA1A/GPX1/TNFSF10/HSPA1B/PMAIP1/FAIM2/YAP1	12
BP	GO:0019058	viral life cycle	18/297	324/17913	8.3936e-06	0.00991843	0.00887954	CXADR/SLPI/CLDN1/FURIN/LDLR/HSPA1A/SIVA1/CHMP4A/HSPA1B/TMPRSS2/LTF/CXCR4/VPS37B/F11R/PDCD6IP/SETDB1/NPC1/UBAP1	18
BP	GO:0046718	viral entry into host cell	10/297	121/17913	3.3743e-05	0.0285422	0.0255526	CXADR/CLDN1/LDLR/HSPA1A/SIVA1/HSPA1B/TMPRSS2/CXCR4/F11R/NPC1	10
BP	GO:0090559	regulation of membrane permeability	8/297	84/17913	7.60568e-05	0.0285422	0.0255526	TP53BP2/HSPA1A/PMAIP1/LAPTM4B/TFDP2/F11R/PDCD6IP/ATF2	8
BP	GO:0030260	entry into host cell	10/297	134/17913	8.05141e-05	0.0285422	0.0255526	CXADR/CLDN1/LDLR/HSPA1A/SIVA1/HSPA1B/TMPRSS2/CXCR4/F11R/NPC1	10
BP	GO:0044409	entry into host	10/297	134/17913	8.05141e-05	0.0285422	0.0255526	CXADR/CLDN1/LDLR/HSPA1A/SIVA1/HSPA1B/TMPRSS2/CXCR4/F11R/NPC1	10
BP	GO:0051806	entry into cell of other organism involved in symbiotic interaction	10/297	134/17913	8.05141e-05	0.0285422	0.0255526	CXADR/CLDN1/LDLR/HSPA1A/SIVA1/HSPA1B/TMPRSS2/CXCR4/F11R/NPC1	10
BP	GO:0051828	entry into other organism involved in symbiotic interaction	10/297	134/17913	8.05141e-05	0.0285422	0.0255526	CXADR/CLDN1/LDLR/HSPA1A/SIVA1/HSPA1B/TMPRSS2/CXCR4/F11R/NPC1	10
BP	GO:0009410	response to xenobiotic stimulus	14/297	270/17913	0.00017536	0.0495513	0.0443611	GSTP1/TIPARP/CLDN1/RGS2/ACSL1/PPP1R1B/GPX1/EPHX1/NR4A2/MARC1/CBR3/DDIT4/CXCR4/GGT1	14
BP	GO:0006631	fatty acid metabolic process	16/297	339/17913	0.000181711	0.0495513	0.0443611	GSTP1/DEGS1/HSD17B12/ACSL1/GLYATL2/AKT1/CROT/FABP5/GPX1/PDP1/ALOX15B/NR1H3/ECHS1/ALDH3A2/DECR1/GGT1	16
MF	GO:0001618	virus receptor activity	9/288	74/16969	4.34063e-06	0.00109601	0.0010052	CXADR/CLDN1/LDLR/HSPA1A/SIVA1/HSPA1B/CXCR4/F11R/NPC1	9
MF	GO:0104005	hijacked molecular function	9/288	74/16969	4.34063e-06	0.00109601	0.0010052	CXADR/CLDN1/LDLR/HSPA1A/SIVA1/HSPA1B/CXCR4/F11R/NPC1	9
MF	GO:0001228	DNA-binding transcription activator activity, RNA polymerase II-specific	19/288	390/16969	4.03235e-05	0.006529	0.00598803	HOXA10/TFAP2B/CREB3L4/FOS/BACH1/ATF3/PAX6/CSRNP1/JUNB/HOXA7/NR4A2/EP300/HOXA5/TFDP2/CREBRF/MTF1/IRF4/ATF2/ZNF143	19
MF	GO:0000978	RNA polymerase II proximal promoter sequence-specific DNA binding	20/288	432/16969	5.17148e-05	0.006529	0.00598803	HOXA10/NKX3-1/BHLHE40/ZNF217/TOX3/TFAP2B/CREB3L4/PAX6/HOXA9/HOXA7/EP300/HOXA5/IRF7/NR1H3/YAP1/NFIL3/MTF1/IRF4/ATF2/ZNF143	20
MF	GO:0019212	phosphatase inhibitor activity	5/288	38/16969	0.000431495	0.0363175	0.0333084	LGALS3/PPP1R1B/ENSA/PPP1R10/PPP1R1C	5

## Sheet: C3
# Supplementary table 5.3. GO terms of lncRNA subtypes (C3)
Category	ID	Description	GeneRatio	BgRatio	pvalue	p.adjust	qvalue	geneID	Count
BP	GO:0006401	RNA catabolic process	40/575	368/17913	1.57556e-11	6.21087e-08	5.39009e-08	RPL7/EIF3E/HBS1L/APEX1/YBX1/PSMD14/CSDE1/LSM1/PSMC5/PPP2R1A/SSB/AGO2/ZHX2/PABPC4/XPO1/RPS12/PSMC4/PSMC2/PSMB1/ANGEL2/NCBP2/CNOT7/HNRNPD/SYNCRIP/PSMA7/ALKBH5/SMG7/LSM6/TARDBP/PSMD13/YTHDF2/YTHDF3/DKC1/MAGOHB/RNASEH1/PSMD2/PARN/OAS2/EXOSC8/MOV10	40
BP	GO:0008380	RNA splicing	41/575	440/17913	1.02175e-09	1.00694e-06	8.73866e-07	HNRNPA3/PUF60/ESRP1/YBX1/MBNL1/IWS1/PQBP1/LSM1/PPP2R1A/HNRNPUL1/PRPF40A/CIR1/NONO/HNRNPK/PPIG/PSIP1/CPSF3/NCBP2/CPSF7/SNRPD2/HNRNPD/SYNCRIP/PLRG1/POLR2D/SF3B3/LSM6/TARDBP/MAGOHB/NOVA1/SF3B5/SF3B1/SNRPG/DHX15/SRSF10/SYF2/CWC22/DDX1/FIP1L1/GEMIN7/USP39/ZNF638	41
BP	GO:0070125	mitochondrial translational elongation	17/575	86/17913	1.64356e-09	1.07982e-06	9.37115e-07	MRPL13/MRPL18/MRPL45/MRPS30/MRPL15/MRPL21/MRPS5/MRPS9/MRPS7/MRPL55/MRPL16/MRPS18C/MRPL49/OXA1L/CHCHD1/MRPS11/MRPL47	17
BP	GO:0043487	regulation of RNA stability	23/575	163/17913	2.50138e-09	1.16226e-06	1.00866e-06	APEX1/YBX1/PSMD14/PSMC5/PABPC4/XPO1/PSMC4/PSMC2/PSMB1/ANGEL2/HNRNPD/SYNCRIP/PSMA7/ALKBH5/TARDBP/PSMD13/YTHDF2/YTHDF3/DKC1/PSMD2/PARN/EXOSC8/MOV10	23
BP	GO:0006403	RNA localization	26/575	208/17913	3.24324e-09	1.16226e-06	1.00866e-06	MRPL18/HNRNPA3/CCT8/IWS1/NUP54/ENY2/FBL/CCT4/SSB/AHCTF1/XPO1/NUP133/NUP62/CPSF3/CCT3/NCBP2/ALKBH5/SMG7/DKC1/RANBP2/MAGOHB/SARNP/PARN/FIP1L1/FYTTD1/NUP35	26
BP	GO:0051169	nuclear transport	32/575	305/17913	4.26503e-09	1.40106e-06	1.21591e-06	KPNA2/IWS1/TP53/NUP54/ENY2/SSB/TRIM28/PSIP1/XPO1/NUP133/BANF1/NUP62/CPSF3/UBR5/ANP32B/NCBP2/SNRPD2/ALKBH5/SMG7/PHB2/TARDBP/RANBP2/MAGOHB/SARNP/SNRPG/XPO6/UHMK1/FIP1L1/GEMIN7/FYTTD1/NUP35/HDAC3	32
BP	GO:0140053	mitochondrial gene expression	21/575	148/17913	1.11806e-08	3.14813e-06	2.7321e-06	MRPL13/MRPL18/MRPL45/FOXO3/MRPS30/MRPL15/MRPL21/MRPS5/MRPS9/SHMT2/MRPS7/MRPL55/MRPL16/MRPS18C/QRSL1/MRPL49/OXA1L/CHCHD1/MRPS11/FASTKD2/MRPL47	21
BP	GO:0045333	cellular respiration	22/575	176/17913	5.27773e-08	1.15582e-05	1.00308e-05	IDH1/CISD1/SDHD/CYC1/NDUFC2/NDUFB9/DLD/NDUFS7/MDH2/PDHA1/NDUFS2/ETFB/SHMT2/FH/NDUFS1/NDUFS8/COX5B/OXA1L/CAT/FASTKD2/POLG2/SUCLG1	22
BP	GO:0006611	protein export from nucleus	21/575	163/17913	6.25644e-08	1.29805e-05	1.12651e-05	IWS1/TP53/NUP54/ENY2/SSB/XPO1/NUP133/NUP62/CPSF3/ANP32B/NCBP2/ALKBH5/SMG7/RANBP2/MAGOHB/SARNP/XPO6/UHMK1/FIP1L1/FYTTD1/NUP35	21
BP	GO:0072594	establishment of protein localization to organelle	38/575	452/17913	6.73865e-08	1.32819e-05	1.15266e-05	RPL7/KPNA2/IDH1/HUWE1/BAG4/CCT8/YWHAQ/GNPAT/TP53/TOMM20/NUP54/CALM3/YWHAG/TRAM1/CCT4/MAPT/TRIM28/PEX13/RPS12/NUP62/UBR5/SAE1/MFF/CCT3/GCC2/YWHAH/SEC63/PHB2/TARDBP/DKC1/RANBP2/CAT/RAB7A/SH3GLB1/ZFAND2B/TFDP1/HDAC3/ACOT8	38
BP	GO:0009161	ribonucleoside monophosphate metabolic process	31/575	331/17913	1.04042e-07	1.86424e-05	1.61787e-05	OLA1/STOML2/TMSB4X/PAICS/CYC1/NDUFC2/NDUFB9/DLD/GUK1/NDUFS7/TP53/ADSS/NUP54/GMPS/ATP6V1A/NDUFS2/SHMT2/PARP1/NDUFS1/NUP133/UMPS/NUP62/PGAM1/NDUFS8/CMPK1/FBP1/COX5B/ATIC/RANBP2/PRPS2/NUP35	31
BP	GO:0071166	ribonucleoprotein complex localization	17/575	117/17913	1.96352e-07	3.22508e-05	2.79888e-05	IWS1/NUP54/ENY2/SSB/XPO1/NUP133/NUP62/CPSF3/NCBP2/ALKBH5/SMG7/RANBP2/MAGOHB/SARNP/FIP1L1/FYTTD1/NUP35	17
BP	GO:1902749	regulation of cell cycle G2/M phase transition	22/575	202/17913	6.03397e-07	7.92863e-05	6.88084e-05	TUBB4B/PSMD14/TP53/SDCCAG8/YWHAG/PSMC5/TUBB/PPP2R1A/RCC2/PSMC4/PSMC2/CDK4/DYNC1I2/PSMB1/PSMA7/BRCC3/PSMD13/MTA3/RAD21/FBXL7/PSMD2/SYF2	22
BP	GO:0000209	protein polyubiquitination	27/575	288/17913	6.80629e-07	8.65497e-05	7.51119e-05	UBE2V2/HUWE1/UBE2W/UBE2E3/RNF19A/PSMD14/PSMC5/RNF114/RNF187/TOPORS/UBE2K/RUSC1/RNF167/PSMC4/PSMC2/UBE2V1/UBR5/PSMB1/PSMA7/RNF20/PSMD13/UBE2R2/UBE2A/UBE3C/TRIP12/FBXL7/PSMD2	27
BP	GO:0044839	cell cycle G2/M phase transition	25/575	257/17913	8.91927e-07	0.000109874	9.53541e-05	TUBB4B/PSMD14/TP53/SDCCAG8/TAF2/CALM3/YWHAG/PHLDA1/PSMC5/TUBB/PPP2R1A/RCC2/PSMC4/PSMC2/CDK4/DYNC1I2/PSMB1/PSMA7/BRCC3/PSMD13/MTA3/RAD21/FBXL7/PSMD2/SYF2	25
BP	GO:1903829	positive regulation of cellular protein localization	28/575	318/17913	1.48953e-06	0.000150557	0.000130661	ZFAND1/HUWE1/CCT8/YWHAQ/TP53/CD2AP/RDX/YWHAG/CCT4/MAPT/PARP1/TRIM28/KIF5B/NUP62/UBR5/SAE1/ANP32B/MFF/CCT3/YWHAH/CNST/RTN4/TARDBP/DKC1/SH3GLB1/ITGB1BP1/TFDP1/HDAC3	28
BP	GO:0031647	regulation of protein stability	25/575	272/17913	2.5171e-06	0.000230753	0.000200259	HSPD1/CCT8/B4GALT5/CDC73/EFNA1/TP53/DERL1/PFN1/PTGES3/CCT4/ATF7IP/SUMO1/PRKRA/RNF139/CCT3/USP33/RTN4/PHB2/TARDBP/QRSL1/RNF149/SH3GLB1/STX12/HDAC3/GTPBP4	25
BP	GO:0034504	protein localization to nucleus	22/575	223/17913	3.18576e-06	0.000279073	0.000242193	KPNA2/NVL/CCT8/TP53/CD2AP/NUP54/CCT4/TOPORS/PARP1/TRIM28/SUMO1/XPO1/NUP62/UBR5/CCT3/PLRG1/PHB2/TARDBP/NOL8/DKC1/RANBP2/HDAC3	22
BP	GO:0042176	regulation of protein catabolic process	29/575	354/17913	4.10443e-06	0.000351732	0.00030525	UBE2V2/TIMP1/UCHL5/EFNA1/RNF19A/PSMD14/CST3/RDX/TIMP3/PDCL3/PSMC5/SNX3/RCHY1/UBE2K/DDB1/SUMO1/XPO1/PSMC4/CSNK2A1/PSMC2/ODC1/RNF139/AZIN1/UBQLN1/SF3B3/LRP2/RAB7A/RELA/PSMD2	29
BP	GO:0022613	ribonucleoprotein complex biogenesis	30/575	381/17913	6.19588e-06	0.000519663	0.000450988	RPL7/NVL/EIF3E/MPHOSPH6/NOP56/PTGES3/FBL/MAPT/AGO2/EIF3M/PSIP1/XPO1/PA2G4/CNOT7/EIF3D/CPSF7/SNRPD2/NOL8/DKC1/SF3B1/WDR12/FASTKD2/SNRPG/SRSF10/DDX1/CEBPZ/EXOSC8/GEMIN7/USP39/GTPBP4	30
BP	GO:0006520	cellular amino acid metabolic process	28/575	347/17913	7.98488e-06	0.000642376	0.000557484	GARS/SMS/DLD/PSMD14/CKB/ADSS/GMPS/WARS/PSMC5/PPA2/SLC7A2/SHMT2/DARS/PSMC4/PPM1K/PSMC2/EPRS/ODC1/PSMB1/ENOPH1/PSMA7/AZIN1/QRSL1/PSMD13/ADI1/MARS/ASNSD1/PSMD2	28
BP	GO:0050792	regulation of viral process	20/575	204/17913	9.7347e-06	0.000695442	0.000603537	IFITM1/KPNA2/IFITM2/IFITM3/NUCKS1/ISG15/BST2/STAU1/SNX3/CFL1/TRIM28/DDB1/BANF1/RSF1/CNOT7/POLR2D/TARDBP/NELFCD/IFIT1/RAB7A	20
BP	GO:0034340	response to type I interferon	13/575	95/17913	1.05028e-05	0.000726349	0.000630359	IFITM1/IFITM2/IFITM3/IFI6/ISG15/BST2/SHMT2/UBE2K/IRF2/CNOT7/IFIT1/ABCE1/OAS2	13
BP	GO:0016569	covalent chromatin modification	32/575	433/17913	1.12795e-05	0.000766619	0.000665308	MSL1/HUWE1/HDAC2/CDC73/HIST1H1E/IWS1/TP53/NTMT1/ENY2/FBL/NAA50/ATG5/ATF7IP/TRIM28/DDB1/PHF10/UBR5/PHF20/ARID4B/RSF1/ATRX/RNF20/BRCC3/VEGFA/POLE3/ASH2L/KMT2A/UBE2A/TRIP12/KMT2E/KANSL2/EED	32
BP	GO:0060218	hematopoietic stem cell differentiation	12/575	83/17913	1.29334e-05	0.000864129	0.000749932	PSMD14/TP53/XRCC5/PSMC5/PSMC4/PSMC2/PSMB1/PSMA7/PSMD13/YTHDF2/KMT2A/PSMD2	12
BP	GO:0043624	cellular protein complex disassembly	19/575	195/17913	1.76472e-05	0.00110421	0.000958286	MRPL13/MRPL18/MRPL45/RDX/MRPS30/MRPL15/MRPL21/MRPS5/MRPS9/MRPS7/CFL1/MRPL55/MRPL16/MRPS18C/MRPL49/OXA1L/CHCHD1/MRPS11/MRPL47	19
BP	GO:0006521	regulation of cellular amino acid metabolic process	10/575	61/17913	2.21693e-05	0.00132411	0.00114913	PSMD14/PSMC5/PSMC4/PSMC2/ODC1/PSMB1/PSMA7/AZIN1/PSMD13/PSMD2	10
BP	GO:0033044	regulation of chromosome organization	25/575	311/17913	2.58499e-05	0.00149853	0.0013005	CCT8/IWS1/TP53/XRCC5/CCT4/MAPT/ATG5/ATF7IP/PARP1/TRIM28/ASF1A/UBR5/ATRX/CCT3/HNRNPD/RNF20/VEGFA/KMT2A/DKC1/RAD21/TRIP12/KMT2E/PARN/EED/NAA10	25
BP	GO:0019079	viral genome replication	14/575	120/17913	3.09177e-05	0.00171658	0.00148973	IFITM1/IFITM2/IFITM3/NUCKS1/ISG15/BST2/STAU1/ATG5/TRIM28/DDB1/BANF1/CNOT7/LAMTOR5/IFIT1	14
BP	GO:0042119	neutrophil activation	34/575	499/17913	3.26635e-05	0.00175432	0.00152248	HEBP2/SERPINA3/IDH1/HUWE1/CCT8/RAB31/NDUFC2/BST2/TUBB4B/PSMD14/FABP5/CST3/XRCC5/PSAP/TUBB/PREX1/CAP1/ARPC5/RAP1A/PSMC2/PA2G4/PGAM1/PSMB1/HMOX2/RAB14/PSMD13/CAT/TMEM63A/RAB7A/KMT2E/PSMD2/CTSD/UBR4/GCA	34
BP	GO:0016570	histone modification	30/575	420/17913	4.00103e-05	0.00192342	0.00166924	MSL1/HUWE1/HDAC2/CDC73/HIST1H1E/IWS1/TP53/NTMT1/ENY2/FBL/NAA50/ATG5/DDB1/PHF10/UBR5/PHF20/ARID4B/RSF1/ATRX/RNF20/BRCC3/VEGFA/POLE3/ASH2L/KMT2A/UBE2A/TRIP12/KMT2E/KANSL2/EED	30
BP	GO:0060968	regulation of gene silencing	15/575	139/17913	4.11029e-05	0.00195214	0.00169416	ESR1/TP53/NUP54/AGO2/ATF7IP/TRIM28/ASF1A/HIST2H4B/HIST2H4A/NUP133/NUP62/POLR2D/RANBP2/HIST1H4C/NUP35	15
BP	GO:0002478	antigen processing and presentation of exogenous peptide antigen	17/575	174/17913	4.66741e-05	0.00216458	0.00187852	IFI30/PSMD14/PSMC5/DCTN6/PSMC4/PSMC2/CLTA/DYNC1I2/PSMB1/ARF1/HLA-DRA/PSMA7/PSMD13/RAB7A/SEC31A/PSMD2/CTSD	17
BP	GO:0043161	proteasome-mediated ubiquitin-dependent protein catabolic process	25/575	328/17913	6.20115e-05	0.00273492	0.0023735	ERLIN2/UBE2V2/UBE2W/UCHL5/PSMD14/CD2AP/DERL1/PSMC5/RNF187/TOPORS/RCHY1/UBE2K/DDB1/SUMO1/PPP2CB/PSMC4/PSMC2/DNAJC10/PSMB1/PSMA7/UBQLN1/PSMD13/FBXL7/PSMD2/ZFAND2B	25
BP	GO:0006446	regulation of translational initiation	10/575	69/17913	6.6421e-05	0.00281539	0.00244333	EIF3E/EIF5B/AGO2/EIF2AK1/NCBP2/CDC123/YTHDF2/YTHDF3/UHMK1/DDX1	10
BP	GO:0002446	neutrophil mediated immunity	33/575	499/17913	7.59222e-05	0.00315037	0.00273404	HEBP2/SERPINA3/IDH1/HUWE1/CCT8/RAB31/NDUFC2/BST2/TUBB4B/PSMD14/FABP5/CST3/XRCC5/PSAP/TUBB/CAP1/ARPC5/RAP1A/PSMC2/PA2G4/PGAM1/PSMB1/HMOX2/RAB14/PSMD13/CAT/TMEM63A/RAB7A/KMT2E/PSMD2/CTSD/UBR4/GCA	33
BP	GO:0062012	regulation of small molecule metabolic process	30/575	439/17913	8.94664e-05	0.00359874	0.00312315	ERLIN2/TMSB4X/TFF3/PSMD14/TP53/FABP5/NUP54/FDPS/PSMC5/PDP1/SHMT2/PARP1/DDB1/PSMC4/NUP133/NUP62/PSMC2/ODC1/PGAM1/PSMB1/PSMA7/AZIN1/FBP1/GGPS1/PSMD13/LPGAT1/RANBP2/INSIG2/PSMD2/NUP35	30
BP	GO:0033157	regulation of intracellular protein transport	19/575	220/17913	9.24372e-05	0.00364388	0.00316233	ZFAND1/HUWE1/BAG4/IWS1/TP53/NUP54/TRIM28/KIF5B/NUP62/UBR5/SAE1/ANP32B/MFF/GCC2/TARDBP/SH3GLB1/ITGB1BP1/UHMK1/HDAC3	19
BP	GO:1902036	regulation of hematopoietic stem cell differentiation	10/575	72/17913	9.61006e-05	0.00374449	0.00324964	PSMD14/PSMC5/PSMC4/PSMC2/PSMB1/PSMA7/PSMD13/YTHDF2/KMT2A/PSMD2	10
BP	GO:0071826	ribonucleoprotein complex subunit organization	19/575	221/17913	9.81776e-05	0.00374449	0.00324964	ZFAND1/EIF3E/PTGES3/MAPT/AGO2/EIF3M/PSIP1/KIF5B/CNOT7/EIF3D/CPSF7/SNRPD2/SF3B1/FASTKD2/SNRPG/SRSF10/DDX1/GEMIN7/USP39	19
BP	GO:0032388	positive regulation of intracellular transport	18/575	203/17913	0.00010041	0.00374449	0.00324964	ZFAND1/HUWE1/TP53/RDX/TRIM28/KIF5B/UBR5/SAE1/ANP32B/MFF/NCBP2/ARF1/SYT1/TARDBP/SH3GLB1/ITGB1BP1/GAB2/HDAC3	18
BP	GO:0043312	neutrophil degranulation	32/575	485/17913	0.000101531	0.00374449	0.00324964	HEBP2/SERPINA3/IDH1/HUWE1/CCT8/RAB31/NDUFC2/BST2/TUBB4B/PSMD14/FABP5/CST3/XRCC5/PSAP/TUBB/CAP1/ARPC5/RAP1A/PSMC2/PA2G4/PGAM1/PSMB1/HMOX2/RAB14/PSMD13/CAT/TMEM63A/RAB7A/PSMD2/CTSD/UBR4/GCA	32
BP	GO:0032386	regulation of intracellular transport	28/575	400/17913	0.000101639	0.00374449	0.00324964	ZFAND1/HUWE1/BAG4/IWS1/TP53/RDX/NUP54/CALM3/SNX3/TRIM28/KIF5B/RAP1A/NUP62/UBR5/SAE1/ANP32B/RNF139/MFF/GCC2/NCBP2/ARF1/SYT1/TARDBP/SH3GLB1/ITGB1BP1/UHMK1/GAB2/HDAC3	28
BP	GO:0044766	multi-organism transport	10/575	73/17913	0.000108206	0.0038777	0.00336525	KPNA2/BST2/NUP54/XPO1/NUP133/NUP62/RANBP2/IFIT1/RAB7A/NUP35	10
BP	GO:1902579	multi-organism localization	10/575	73/17913	0.000108206	0.0038777	0.00336525	KPNA2/BST2/NUP54/XPO1/NUP133/NUP62/RANBP2/IFIT1/RAB7A/NUP35	10
BP	GO:0007005	mitochondrion organization	31/575	466/17913	0.000112024	0.00397837	0.00345262	HEBP2/STOML2/IFI6/CTTN/HUWE1/BAG4/NDUFC2/YWHAQ/NDUFB9/COX20/NDUFS7/TP53/TOMM20/CALM3/YWHAG/NDUFS2/MAPT/PARP1/NDUFS1/PPP2CB/SAE1/MFF/NDUFAF4/YWHAH/NDUFS8/PHB2/TIMMDC1/OXA1L/POLG2/SH3GLB1/TFDP1	31
BP	GO:0002283	neutrophil activation involved in immune response	32/575	488/17913	0.000113781	0.00400469	0.00347546	HEBP2/SERPINA3/IDH1/HUWE1/CCT8/RAB31/NDUFC2/BST2/TUBB4B/PSMD14/FABP5/CST3/XRCC5/PSAP/TUBB/CAP1/ARPC5/RAP1A/PSMC2/PA2G4/PGAM1/PSMB1/HMOX2/RAB14/PSMD13/CAT/TMEM63A/RAB7A/PSMD2/CTSD/UBR4/GCA	32
BP	GO:0046390	ribose phosphate biosynthetic process	22/575	284/17913	0.000133675	0.00437366	0.00379566	STOML2/TMSB4X/PAICS/DLD/GUK1/TP53/ADSS/NUP54/PDHA1/GMPS/PDP1/PARP1/NUP133/UMPS/NUP62/PGAM1/CMPK1/FBP1/ATIC/RANBP2/PRPS2/NUP35	22
BP	GO:0061418	regulation of transcription from RNA polymerase II promoter in response to hypoxia	10/575	77/17913	0.000170348	0.00545945	0.00473797	PSMD14/TP53/PSMC5/PSMC4/PSMC2/PSMB1/PSMA7/VEGFA/PSMD13/PSMD2	10
BP	GO:0042178	xenobiotic catabolic process	4/575	10/17913	0.000189093	0.00583603	0.00506478	GSTM1/GSTM3/PON3/GSTM2	4
BP	GO:0010257	NADH dehydrogenase complex assembly	9/575	64/17913	0.000193942	0.00583603	0.00506478	NDUFC2/NDUFB9/NDUFS7/NDUFS2/NDUFS1/NDUFAF4/NDUFS8/TIMMDC1/OXA1L	9
BP	GO:0032981	mitochondrial respiratory chain complex I assembly	9/575	64/17913	0.000193942	0.00583603	0.00506478	NDUFC2/NDUFB9/NDUFS7/NDUFS2/NDUFS1/NDUFAF4/NDUFS8/TIMMDC1/OXA1L	9
BP	GO:1904872	regulation of telomerase RNA localization to Cajal body	5/575	18/17913	0.000202751	0.00600934	0.00521519	CCT8/CCT4/CCT3/DKC1/PARN	5
BP	GO:0031503	protein-containing complex localization	19/575	238/17913	0.000257161	0.00745389	0.00646883	IWS1/NUP54/ENY2/SSB/RCC2/XPO1/NUP133/RAP1A/NUP62/CPSF3/NCBP2/ALKBH5/SMG7/RANBP2/MAGOHB/SARNP/FIP1L1/FYTTD1/NUP35	19
BP	GO:0090685	RNA localization to nucleus	5/575	19/17913	0.000267935	0.00754428	0.00654728	CCT8/CCT4/CCT3/DKC1/PARN	5
BP	GO:0032200	telomere organization	15/575	167/17913	0.000324485	0.00858468	0.00745019	CCT8/APEX1/XRCC5/PTGES3/CCT4/PARP1/HIST2H4B/HIST2H4A/ATRX/CCT3/HNRNPD/POLE3/DKC1/HIST1H4C/PARN	15
BP	GO:0022618	ribonucleoprotein complex assembly	17/575	209/17913	0.000430686	0.0104157	0.00903926	EIF3E/PTGES3/MAPT/AGO2/EIF3M/PSIP1/CNOT7/EIF3D/CPSF7/SNRPD2/SF3B1/FASTKD2/SNRPG/SRSF10/DDX1/GEMIN7/USP39	17
BP	GO:0075733	intracellular transport of virus	8/575	57/17913	0.000443602	0.0105981	0.00919749	KPNA2/BST2/NUP54/XPO1/NUP133/NUP62/RANBP2/NUP35	8
BP	GO:0009408	response to heat	14/575	158/17913	0.000582215	0.0127505	0.0110655	HSPB8/BAG4/HDAC2/NUP54/DNAJB4/PTGES3/MAPT/SUMO1/PSIP1/NUP133/NUP62/RANBP2/EIF2B4/NUP35	14
BP	GO:0010565	regulation of cellular ketone metabolic process	15/575	178/17913	0.000637973	0.0133309	0.0115692	ERLIN2/PSMD14/FABP5/PSMC5/PDP1/PSMC4/PSMC2/ODC1/PSMB1/PSMA7/AZIN1/PSMD13/LPGAT1/INSIG2/PSMD2	15
BP	GO:0010288	response to lead ion	5/575	23/17913	0.000697199	0.0142402	0.0123583	MAPT/PPP2CB/CDK4/SPARC/CAT	5
BP	GO:0042537	benzene-containing compound metabolic process	5/575	23/17913	0.000697199	0.0142402	0.0123583	GSTM1/GSTM3/CYP4B1/PON3/GSTM2	5
BP	GO:0050852	T cell receptor signaling pathway	15/575	180/17913	0.000716479	0.0145586	0.0126346	STOML2/PHPT1/PSMD14/PSMC5/DENND1B/PDE4B/PSMC4/PSMC2/PSMB1/HLA-DRA/PSMA7/PSMD13/RELA/PSMD2/EIF2B4	15
BP	GO:0031334	positive regulation of protein complex assembly	18/575	239/17913	0.000738598	0.014931	0.0129579	ESR1/CTTN/BAG4/TP53/PFN1/WARS/MAPT/PARP1/DDB1/ARPC5/SUMO1/ARF1/VEGFA/NCKAP1/ERCC3/SH3GLB1/ACTR3/ARPC2	18
BP	GO:0009615	response to virus	22/575	323/17913	0.000788655	0.0157811	0.0136956	IFITM1/IFITM2/IFITM3/IFI6/ISG15/BST2/PQBP1/HNRNPUL1/CFL1/ANKRD17/IRF2/BANF1/PRKRA/ODC1/CNOT7/ARF1/LAMTOR5/IFIT1/RELA/ABCE1/OAS2/DDX1	22
BP	GO:0016999	antibiotic metabolic process	12/575	130/17913	0.000984927	0.0184009	0.0159691	IDH1/SDHD/DLD/MDH2/PDHA1/FH/CYP4B1/ESD/CAT/ADH5/SUCLG1/NAGK	12
BP	GO:0045930	negative regulation of mitotic cell cycle	21/575	308/17913	0.00101513	0.018787	0.0163042	CDC73/PSMD14/TP53/PSMC5/PSMC4/HECA/PSMC2/CDK4/ATRX/PSMB1/ANGEL2/CNOT7/PSMA7/PSMD13/RAD21/FBXL7/PSMD2/SYF2/TFDP1/NAA10/MAGI2	21
BP	GO:1900739	regulation of protein insertion into mitochondrial membrane involved in apoptotic signaling pathway	5/575	25/17913	0.00104403	0.0191421	0.0166124	YWHAQ/TP53/YWHAG/YWHAH/TFDP1	5
BP	GO:1900740	positive regulation of protein insertion into mitochondrial membrane involved in apoptotic signaling pathway	5/575	25/17913	0.00104403	0.0191421	0.0166124	YWHAQ/TP53/YWHAG/YWHAH/TFDP1	5
BP	GO:0009895	negative regulation of catabolic process	20/575	288/17913	0.0010613	0.0192795	0.0167317	TIMP1/UCHL5/EFNA1/YBX1/TP53/CST3/TIMP3/PDCL3/SNX3/CSNK2A1/ANGEL2/HNRNPD/SYNCRIP/AZIN1/FBP1/SF3B3/TARDBP/DKC1/RELA/PARN	20
BP	GO:0065004	protein-DNA complex assembly	16/575	210/17913	0.0012632	0.0219363	0.0190374	ESR1/TSPYL5/HIST1H1E/TP53/ATF7IP/PARP1/GMNN/DDB1/ASF1A/HIST2H4B/HIST2H4A/ANP32B/RSF1/ATRX/HIST1H4C/ERCC3	16
BP	GO:0019080	viral gene expression	15/575	191/17913	0.00131065	0.0224635	0.0194949	RPL7/IFITM3/NUCKS1/NUP54/SSB/RPS12/NUP133/NUP62/RSF1/EIF3D/POLR2D/TARDBP/NELFCD/RANBP2/NUP35	15
BP	GO:0035456	response to interferon-beta	5/575	27/17913	0.00150464	0.0251326	0.0218113	IFITM1/IFITM2/IFITM3/BST2/UBE2K	5
BP	GO:0000045	autophagosome assembly	8/575	70/17913	0.00176173	0.0285791	0.0248023	ATG5/UBQLN1/RAB33B/WDR45/WIPI1/RAB7A/SH3GLB1/STX12	8
BP	GO:0043462	regulation of ATPase activity	8/575	72/17913	0.00211248	0.0324024	0.0281203	TMSB4X/PFN1/DNAJB4/CNN3/SUMO1/RAB4A/DNAJC10/OXA1L	8
BP	GO:1904951	positive regulation of establishment of protein localization	26/575	440/17913	0.00217623	0.0331223	0.0287451	ZFAND1/PHPT1/HUWE1/CCT8/YWHAQ/TP53/CD2AP/YWHAG/CCT4/TRIM28/KIF5B/UBR5/SAE1/ANP32B/MFF/CCT3/YWHAH/ARF1/CNST/TARDBP/DKC1/SH3GLB1/ITGB1BP1/TFDP1/SYTL4/HDAC3	26
BP	GO:1905037	autophagosome organization	8/575	73/17913	0.0023073	0.0347151	0.0301274	ATG5/UBQLN1/RAB33B/WDR45/WIPI1/RAB7A/SH3GLB1/STX12	8
BP	GO:0060071	Wnt signaling pathway, planar cell polarity pathway	10/575	107/17913	0.00231915	0.0347608	0.030167	PSMD14/PFN1/PSMC5/PSMC4/PSMC2/PSMB1/PSMA7/PSMD13/PSMD2/MAGI2	10
BP	GO:0051196	regulation of coenzyme metabolic process	9/575	90/17913	0.00238425	0.0354669	0.0307798	TP53/NUP54/PDP1/NUP133/NUP62/PGAM1/FBP1/RANBP2/NUP35	9
BP	GO:0034314	Arp2/3 complex-mediated actin nucleation	5/575	30/17913	0.00245383	0.0363646	0.0315589	ARPC5/ARF1/NCKAP1/ACTR3/ARPC2	5
BP	GO:0035567	non-canonical Wnt signaling pathway	12/575	145/17913	0.00250676	0.0369761	0.0320896	PSMD14/PFN1/PSMC5/AGO2/PSMC4/PSMC2/PSMB1/PSMA7/PSMD13/PSMD2/MOV10/MAGI2	12
BP	GO:0072524	pyridine-containing compound metabolic process	14/575	184/17913	0.00251385	0.0369761	0.0320896	IDH1/DLD/TP53/MDH2/NUP54/PDHA1/TALDO1/NUP133/NUP62/PGAM1/FBP1/RANBP2/RPE/NUP35	14
BP	GO:0006110	regulation of glycolytic process	8/575	75/17913	0.00273903	0.039406	0.0341984	TP53/NUP54/NUP133/NUP62/PGAM1/FBP1/RANBP2/NUP35	8
BP	GO:0002576	platelet degranulation	11/575	128/17913	0.00278776	0.0396438	0.0344047	OLA1/SERPINA3/TIMP1/TMSB4X/TIMP3/PSAP/TAGLN2/VEGFA/SPARC/SYTL4/ANXA5	11
BP	GO:0035690	cellular response to drug	22/575	362/17913	0.0033056	0.0444312	0.0385595	ADIRF/HDAC2/APEX1/TP53/CST3/FOXO3/PSAP/PDE4B/UMPS/RAP1A/CDK4/ATRX/HNRNPD/SLC31A1/FBP1/TFRC/RNF149/CTNNA1/KMT2A/RELA/GSTM2/RGS10	22
BP	GO:0070601	centromeric sister chromatid cohesion	3/575	10/17913	0.00333532	0.0444312	0.0385595	PPP2R1A/NAA50/NAA10	3
BP	GO:0006733	oxidoreduction coenzyme metabolic process	14/575	192/17913	0.00369687	0.0487394	0.0422983	IDH1/DLD/TP53/MDH2/NUP54/PDHA1/TALDO1/NUP133/NUP62/PGAM1/FBP1/RANBP2/RPE/NUP35	14
CC	GO:0005759	mitochondrial matrix	42/590	448/18678	3.32617e-10	1.74957e-07	1.38649e-07	GARS/HSPD1/MRPL13/MRPL18/MRPL45/DLD/FLAD1/NDUFS7/TP53/MDH2/FOXO3/PDHA1/MRPS30/MRPL15/MRPL21/MRPS5/MRPS9/NDUFS2/ETFB/PPA2/PDP1/SHMT2/MRPS7/FH/ACADM/MRPL55/NDUFS1/PPM1K/MRPL16/MRPS18C/NDUFS8/GRSF1/MRPL49/OXA1L/CHCHD1/MRPS11/FASTKD2/POLG2/MRPL47/ABCE1/SUCLG1/ETHE1	42
CC	GO:0000502	proteasome complex	13/590	61/18678	4.46205e-08	4.09177e-06	3.24263e-06	UCHL5/PSMD14/PSMC5/PSMC4/PSMC2/PSMB1/PSMA7/UBQLN1/PSMD13/ADRM1/UBE3C/PSMD2/ZFAND2B	13
CC	GO:1905368	peptidase complex	14/590	72/18678	4.66742e-08	4.09177e-06	3.24263e-06	UCHL5/PSMD14/ENY2/PSMC5/PSMC4/PSMC2/PSMB1/PSMA7/UBQLN1/PSMD13/ADRM1/UBE3C/PSMD2/ZFAND2B	14
CC	GO:1905369	endopeptidase complex	13/590	62/18678	5.4847e-08	4.12136e-06	3.26607e-06	UCHL5/PSMD14/PSMC5/PSMC4/PSMC2/PSMB1/PSMA7/UBQLN1/PSMD13/ADRM1/UBE3C/PSMD2/ZFAND2B	13
CC	GO:0005743	mitochondrial inner membrane	36/590	445/18678	2.65912e-07	1.74837e-05	1.38554e-05	STOML2/HSPD1/IFI6/MRPL13/MRPL18/MRPL45/SDHD/CYC1/NDUFC2/NDUFB9/COX20/NDUFS7/MRPS30/GHITM/MRPL15/MRPL21/MRPS5/MRPS9/NDUFS2/SHMT2/MRPS7/MRPL55/NDUFS1/MRPL16/NDUFAF4/MRPS18C/NDUFS8/PHB2/TIMMDC1/TIMM8A/COX5B/MRPL49/OXA1L/CHCHD1/MRPS11/MRPL47	36
CC	GO:0016607	nuclear speck	32/590	386/18678	7.24289e-07	3.80976e-05	3.01914e-05	APEX1/PQBP1/FIBP/PNISR/PRPF40A/MBD4/MAPT/TOPORS/CIR1/DENND1B/NONO/ACADM/RCHY1/PPIG/SUMO1/NSL1/CNOT7/PLRG1/ALKBH5/POLR2D/TARDBP/SF3B1/SARNP/TRIP12/KMT2E/DHX15/SRSF10/SYF2/CWC22/FYTTD1/COPS4/ZNF638	32
CC	GO:0034774	secretory granule lumen	27/590	321/18678	4.06778e-06	0.000143242	0.000113516	OLA1/HEBP2/SERPINA3/IDH1/TIMP1/TMSB4X/HUWE1/CCT8/TUBB4B/PSMD14/FABP5/TIMP3/XRCC5/TUBB/CAP1/ARPC5/PSMC2/PA2G4/PGAM1/PSMB1/VEGFA/PSMD13/SPARC/CAT/PSMD2/CTSD/GCA	27
CC	GO:0000785	chromatin	36/590	500/18678	4.08484e-06	0.000143242	0.000113516	ESR1/COPS5/UCHL5/EIF3E/HDAC2/NUCKS1/HIST1H1E/H2AFZ/TP53/AHCTF1/HMGN3/TMPO/TRIM28/HNRNPK/ANKRD17/ASF1A/HIST2H4B/SMARCA2/PHF10/PSIP1/HIST2H4A/CSNK2A1/CDK4/RSF1/ATRX/RNF20/TARDBP/H2AFV/ASH2L/MTA3/UBE2A/RAD21/KMT2E/HIST1H4C/RELA/EED	36
CC	GO:0005689	U12-type spliceosomal complex	7/590	24/18678	6.56127e-06	0.000203013	0.000160883	YBX1/SNRPD2/SF3B3/SF3B5/SF3B1/SNRPG/DHX15	7
CC	GO:0031983	vesicle lumen	27/590	339/18678	1.10942e-05	0.000277883	0.000220216	OLA1/HEBP2/SERPINA3/IDH1/TIMP1/TMSB4X/HUWE1/CCT8/TUBB4B/PSMD14/FABP5/TIMP3/XRCC5/TUBB/CAP1/ARPC5/PSMC2/PA2G4/PGAM1/PSMB1/VEGFA/PSMD13/SPARC/CAT/PSMD2/CTSD/GCA	27
CC	GO:0101031	chaperone complex	6/590	19/18678	1.84912e-05	0.000442107	0.000350359	HSPB8/CCT8/PTGES3/CCT4/CCT3/STIP1	6
CC	GO:0044215	other organism	10/590	75/18678	0.000119775	0.00217247	0.00172163	KPNA2/C4B/NUP54/XPO1/NUP133/NUP62/CNOT7/RANBP2/IFIT1/NUP35	10
CC	GO:0044216	other organism cell	10/590	75/18678	0.000119775	0.00217247	0.00172163	KPNA2/C4B/NUP54/XPO1/NUP133/NUP62/CNOT7/RANBP2/IFIT1/NUP35	10
CC	GO:0044217	other organism part	10/590	75/18678	0.000119775	0.00217247	0.00172163	KPNA2/C4B/NUP54/XPO1/NUP133/NUP62/CNOT7/RANBP2/IFIT1/NUP35	10
CC	GO:0000407	phagophore assembly site	5/590	24/18678	0.000798151	0.00954154	0.00756143	ATG5/WDR45/WIPI1/RAB7A/STX12	5
CC	GO:0031248	protein acetyltransferase complex	9/590	80/18678	0.000928521	0.0106174	0.00841406	MSL1/TAF2/ENY2/NAA50/PHF20/POLE3/KANSL2/NAA38/NAA10	9
CC	GO:1902493	acetyltransferase complex	9/590	80/18678	0.000928521	0.0106174	0.00841406	MSL1/TAF2/ENY2/NAA50/PHF20/POLE3/KANSL2/NAA38/NAA10	9
CC	GO:0005925	focal adhesion	24/590	397/18678	0.00192805	0.0195029	0.0154556	RPL7/CTTN/YWHAQ/RDX/PFN1/YWHAG/CNN3/CFL1/CAP1/RALA/HNRNPK/ARPC5/IRF2/LAP3/RSU1/TES/ARF1/USP33/CTNNA1/NCKAP1/CAT/ACTR3/ARPC2/ANXA5	24
CC	GO:0030055	cell-substrate junction	24/590	404/18678	0.00242054	0.0223369	0.0177015	RPL7/CTTN/YWHAQ/RDX/PFN1/YWHAG/CNN3/CFL1/CAP1/RALA/HNRNPK/ARPC5/IRF2/LAP3/RSU1/TES/ARF1/USP33/CTNNA1/NCKAP1/CAT/ACTR3/ARPC2/ANXA5	24
CC	GO:1990204	oxidoreductase complex	9/590	93/18678	0.00268505	0.0243506	0.0192972	SDHD/NDUFC2/NDUFB9/DLD/NDUFS7/PDHA1/NDUFS2/NDUFS1/NDUFS8	9
CC	GO:0005885	Arp2/3 protein complex	3/590	10/18678	0.00318733	0.0279423	0.0221436	ARPC5/ACTR3/ARPC2	3
CC	GO:0070469	respiratory chain	8/590	88/18678	0.00663487	0.0491541	0.0389534	SDHD/NDUFC2/NDUFB9/NDUFS7/NDUFS2/NDUFS1/NDUFS8/OXA1L	8
MF	GO:0045296	cadherin binding	30/581	297/16969	1.25886e-07	4.31732e-05	3.80897e-05	OLA1/IDH1/CTTN/EEF1D/PAICS/EIF3E/CCT8/PUF60/NOP56/CD2AP/EPN2/RDX/NDRG1/FNBP1L/PFN1/ASAP1/PCMT1/CNN3/TMPO/HNRNPK/TXNDC9/KIF5B/ZC3H15/TAGLN2/TES/RTN4/UBAP2/CTNNA1/ATIC/SH3GLB1	30
MF	GO:0003725	double-stranded RNA binding	13/581	62/16969	1.38376e-07	4.31732e-05	3.80897e-05	HSPD1/TUBB4B/MBNL1/STAU2/STAU1/AGO2/EIF4A1/PRKRA/TFRC/MTDH/DHX15/OAS2/DDX1	13
MF	GO:0031625	ubiquitin protein ligase binding	22/581	270/16969	0.000160273	0.0166684	0.0147058	HSPD1/ERLIN2/CACYBP/UBE2W/BAG4/TP53/CKB/DERL1/XRCC5/TUBB/NDUFS2/RALA/TRIM28/UBE2K/SUMO1/GABARAP/PA2G4/TANK/RNF20/RTN4/UBE2A/RELA	22
MF	GO:0051059	NF-kappaB binding	6/581	29/16969	0.00038055	0.0296829	0.0261878	HDAC2/APEX1/COMMD7/MTDH/RELA/HDAC3	6
MF	GO:0070628	proteasome binding	4/581	12/16969	0.000540612	0.0374824	0.033069	ZFAND1/UCHL5/PSMD14/ADRM1	4

## Sheet: C4
# Supplementary table 5.4. GO terms of lncRNA subtypes (C4)
Category	ID	Description	GeneRatio	BgRatio	pvalue	p.adjust	qvalue	geneID	Count
BP	GO:0070972	protein localization to endoplasmic reticulum	15/372	128/17913	6.84238e-08	0.000199726	0.000178554	RPL19/MIA3/RPL27/RPL41/RPL3/RPL18A/RPL14/RPS23/RPS3/UBA52/RPS13/RPS26/RPL24/RPL15/PPP1R15A	15
BP	GO:0000184	nuclear-transcribed mRNA catabolic process, nonsense-mediated decay	14/372	118/17913	1.60694e-07	0.000199726	0.000178554	RPL19/RPL27/RPL41/RPL3/CASC3/RPL18A/RPL14/RPS23/RPS3/UBA52/RPS13/RPS26/RPL24/RPL15	14
BP	GO:0019083	viral transcription	17/372	177/17913	1.75634e-07	0.000199726	0.000178554	RPL19/RPL27/RPL41/RPL3/RPL18A/IFITM3/NUP54/RPL14/HMGA2/RPS23/RPS3/NUP93/UBA52/RPS13/RPS26/RPL24/RPL15	17
BP	GO:0006614	SRP-dependent cotranslational protein targeting to membrane	13/372	103/17913	2.14864e-07	0.000199726	0.000178554	RPL19/RPL27/RPL41/RPL3/RPL18A/RPL14/RPS23/RPS3/UBA52/RPS13/RPS26/RPL24/RPL15	13
BP	GO:0006413	translational initiation	17/372	183/17913	2.83955e-07	0.000199726	0.000178554	RPL19/RPL27/RPL41/RPL3/RPL18A/RPL14/TNF/RPS23/RPS3/AGO2/UBA52/EIF3K/RPS13/RPS26/RPL24/RPL15/PPP1R15A	17
BP	GO:0006613	cotranslational protein targeting to membrane	13/372	106/17913	3.02006e-07	0.000199726	0.000178554	RPL19/RPL27/RPL41/RPL3/RPL18A/RPL14/RPS23/RPS3/UBA52/RPS13/RPS26/RPL24/RPL15	13
BP	GO:0019080	viral gene expression	17/372	191/17913	5.22411e-07	0.000254122	0.000227184	RPL19/RPL27/RPL41/RPL3/RPL18A/IFITM3/NUP54/RPL14/HMGA2/RPS23/RPS3/NUP93/UBA52/RPS13/RPS26/RPL24/RPL15	17
BP	GO:1903706	regulation of hemopoiesis	26/372	468/17913	5.73452e-06	0.00189622	0.00169521	GATA3/CIB1/MED1/MYC/ANXA1/FOS/HSPA1B/HIST2H4B/HIST2H4A/MITF/SOD1/PSMB8/TNF/ISG15/PSMB9/PSMA5/SMAP1/MEIS1/MDK/BTN2A2/ITCH/TMEM176A/STAT1/LIF/NFKBIZ/CA2	26
BP	GO:0034612	response to tumor necrosis factor	19/372	284/17913	8.23439e-06	0.0024216	0.00216489	GATA3/CIB1/UBD/NR1D1/HSPA1B/ADAM9/PSMB8/GBP1/GSTP1/TNF/RPS3/PSMB9/TXNDC17/PSMA5/NKX3-1/TANK/RORA/STAT1/RNF31	19
BP	GO:0071356	cellular response to tumor necrosis factor	17/372	266/17913	4.38547e-05	0.00828644	0.00740803	GATA3/CIB1/NR1D1/HSPA1B/PSMB8/GBP1/GSTP1/TNF/RPS3/PSMB9/TXNDC17/PSMA5/NKX3-1/TANK/RORA/STAT1/RNF31	17
BP	GO:0045785	positive regulation of cell adhesion	21/372	388/17913	6.65273e-05	0.0119991	0.0107271	GATA3/CEACAM6/CIB1/MYO10/AGR2/ANXA1/FLOT2/HSD17B12/CD44/MAP4K4/ADAM9/ANK3/PLEKHA2/PPP3CA/TNF/RPS3/SOX2/MDK/BTN2A2/NFKBIZ/PTAFR	21
BP	GO:0002683	negative regulation of immune system process	23/372	451/17913	7.47848e-05	0.012902	0.0115343	CIB1/MYC/ANXA1/NR1D1/MIA3/HIST2H4B/HIST2H4A/BST2/GBP1/TNF/PLCB1/NLRC5/CD59/SEC14L1/LDLR/HLA-F/MEIS1/MDK/BTN2A2/ITCH/TMEM176A/BMP5/CD200R1	23
BP	GO:0060337	type I interferon signaling pathway	9/372	91/17913	0.000114119	0.0174163	0.0155701	HLA-A/IFI27/IFITM3/BST2/PSMB8/ISG15/NLRC5/HLA-F/STAT1	9
BP	GO:0071357	cellular response to type I interferon	9/372	91/17913	0.000114119	0.0174163	0.0155701	HLA-A/IFI27/IFITM3/BST2/PSMB8/ISG15/NLRC5/HLA-F/STAT1	9
BP	GO:0098869	cellular oxidant detoxification	9/372	99/17913	0.000217968	0.029824	0.0266625	PXDN/GSTK1/SOD1/GSTP1/NXN/GSTA1/TNF/MGST1/TXNDC17	9
BP	GO:0032922	circadian regulation of gene expression	7/372	61/17913	0.000261849	0.0333571	0.0298211	BHLHE41/BHLHE40/NR1D1/AHR/KDM5A/GFPT1/RORA	7
BP	GO:0007249	I-kappaB kinase/NF-kappaB signaling	15/372	253/17913	0.000277415	0.0333571	0.0298211	UBD/NR1D1/BST2/GSTP1/TMED4/TNF/UBA52/PLK2/TANK/RORA/STAT1/ROCK2/GOLT1B/TRAF3IP2/RNF31	15
BP	GO:0071675	regulation of mononuclear cell migration	6/372	45/17913	0.000316589	0.03633	0.0324788	CXCL17/TNF/PLCB1/MDK/BMP5/CXCL10	6
BP	GO:1903531	negative regulation of secretion by cell	13/372	202/17913	0.000320451	0.03633	0.0324788	IDH2/RAB11FIP1/ANXA1/MAP4K4/GBP1/PPP3CA/TNF/HLA-F/BTN2A2/LIF/STXBP6/CD200R1/SRGN	13
BP	GO:0048545	response to steroid hormone	19/372	375/17913	0.000339244	0.0373923	0.0334285	MED1/ANXA1/FOS/NR1D1/RPL27/SPP1/AREG/ADAM9/GSTP1/TNF/TFPI/NKX3-1/KRAS/LMO3/MDK/RORA/UFL1/PTAFR/CA2	19
BP	GO:0030099	myeloid cell differentiation	20/372	411/17913	0.000401051	0.0416634	0.0372468	GATA3/CIB1/MED1/MYC/UBD/FOS/HSPA1B/HIST2H4B/HIST2H4A/MITF/TNF/ISG15/SMAP1/MT1G/MEIS1/LBR/RBPJ/STAT1/LIF/CA2	20
BP	GO:0071674	mononuclear cell migration	7/372	68/17913	0.000513981	0.0497433	0.0444702	CXCL17/ANXA1/TNF/PLCB1/MDK/BMP5/CXCL10	7
CC	GO:0022626	cytosolic ribosome	13/374	95/18678	5.35762e-08	2.46451e-05	2.04154e-05	RPL19/RPL27/RPL41/RPL3/RPL18A/RPL14/RPS23/RPS3/UBA52/RPS13/RPS26/RPL24/RPL15	13
CC	GO:0005844	polysome	9/374	60/18678	2.82194e-06	0.000432697	0.000358436	RPL19/RPL41/RPL18A/RPS23/RPS3/AGO2/RPS26/RPL24/LIN28A	9
CC	GO:0044445	cytosolic part	16/374	207/18678	4.51517e-06	0.000475528	0.000393916	RPL19/RPL27/RPL41/RPL3/RPL18A/BLOC1S2/RPL14/AHR/RPS23/RPS3/UBA52/RPS13/RPS26/RPL24/RPL15/ENO2	16
CC	GO:0005925	focal adhesion	23/374	397/18678	5.71192e-06	0.000475528	0.000393916	RPL19/ANXA1/RPL27/RPL3/HSPA1B/FLOT2/CD44/ARHGAP26/PTPN12/MAP4K4/ADAM9/PALLD/PLAUR/RPS3/IGF2R/MISP/CD59/LMO7/KRAS/RPS13/PLAU/CAPN2/PDLIM1	23
CC	GO:0005924	cell-substrate adherens junction	23/374	399/18678	6.20254e-06	0.000475528	0.000393916	RPL19/ANXA1/RPL27/RPL3/HSPA1B/FLOT2/CD44/ARHGAP26/PTPN12/MAP4K4/ADAM9/PALLD/PLAUR/RPS3/IGF2R/MISP/CD59/LMO7/KRAS/RPS13/PLAU/CAPN2/PDLIM1	23
CC	GO:0030055	cell-substrate junction	23/374	404/18678	7.60122e-06	0.000499509	0.000413781	RPL19/ANXA1/RPL27/RPL3/HSPA1B/FLOT2/CD44/ARHGAP26/PTPN12/MAP4K4/ADAM9/PALLD/PLAUR/RPS3/IGF2R/MISP/CD59/LMO7/KRAS/RPS13/PLAU/CAPN2/PDLIM1	23
CC	GO:0030864	cortical actin cytoskeleton	6/374	57/18678	0.000949847	0.0291287	0.0241295	KRT19/FLOT2/SNX9/MISP/PLEKHH2/CAPN2	6
CC	GO:0030867	rough endoplasmic reticulum membrane	4/374	23/18678	0.00103616	0.0297896	0.024677	RPL27/PLOD2/RPS26/SSR4	4
CC	GO:0015629	actin cytoskeleton	19/374	432/18678	0.00120559	0.0326218	0.0270231	MYO10/KRT19/ANXA1/CDC42EP3/FLOT2/SNX9/PTPN12/STK38L/GBP1/PALLD/TTC17/STX1A/DCTN1/MISP/ACKR2/PLEKHH2/RAB22A/ACTG2/CAPN2	19
CC	GO:0031970	organelle envelope lumen	7/374	82/18678	0.00127936	0.0326949	0.0270836	COA4/TIMM10/SOD1/IGF2R/CHCHD2/CAPN2/TIMM9	7
MF	GO:0016209	antioxidant activity	9/361	65/16969	9.03544e-06	0.00304515	0.00274003	PXDN/GSTK1/SOD1/GSTP1/NXN/GSTA1/MGST1/TXNDC17/PRDX1	9
MF	GO:0004601	peroxidase activity	7/361	37/16969	1.10532e-05	0.00304515	0.00274003	PXDN/GSTK1/GSTP1/GSTA1/MGST1/TXNDC17/PRDX1	7
MF	GO:0003735	structural constituent of ribosome	13/361	157/16969	3.17312e-05	0.00437097	0.003933	RPL19/RPL27/RPL41/RPL3/RPL18A/RPL22L1/RPL14/RPS23/RPS3/UBA52/RPL24/RPL15/RPL36AL	13
MF	GO:0070888	E-box binding	7/361	49/16969	7.40777e-05	0.00816336	0.00734539	GATA3/BHLHE41/BHLHE40/MYC/NR1D1/MITF/AHR	7
MF	GO:0000978	RNA polymerase II proximal promoter sequence-specific DNA binding	21/361	432/16969	0.000399306	0.0314311	0.0282817	GATA3/BHLHE41/KLF5/BHLHE40/MED1/MYC/NR1D1/MITF/ZBTB2/AHR/HMGA2/NLRC5/GRHL1/NKX3-1/SIX2/MEIS1/RBPJ/ETV4/TBX5/RORA/STAT1	21

## Sheet: C5
# Supplementary table 5.5. GO terms of lncRNA subtypes (C5)
Category	ID	Description	GeneRatio	BgRatio	pvalue	p.adjust	qvalue	geneID	Count
BP	GO:0070268	cornification	13/225	112/17913	1.55434e-09	4.93659e-06	4.26871e-06	DSG3/KRT18/KLK5/KRT15/KRT6B/DSC3/KRT23/KRT17/KRT14/KRT5/KRT81/KRT16/TMEM79	13
BP	GO:0008544	epidermis development	21/225	452/17913	2.82179e-07	0.000298734	0.000258318	ANXA1/UGCG/DSG3/KRT18/KLK5/FOXC1/KRT15/KRT6B/ERRFI1/DSC3/KRT23/KRT17/CALML5/KLK7/KRT14/KRT5/KRT81/KRT16/TMEM79/INHBA/SOSTDC1	21
BP	GO:0045104	intermediate filament cytoskeleton organization	6/225	42/17913	1.32076e-05	0.00599247	0.00518175	VIM/KRT18/SYNM/KRT17/KRT14/KRT16	6
BP	GO:0045103	intermediate filament-based process	6/225	43/17913	1.51895e-05	0.00603024	0.0052144	VIM/KRT18/SYNM/KRT17/KRT14/KRT16	6
BP	GO:0030850	prostate gland development	6/225	44/17913	1.74047e-05	0.00611985	0.00529189	FOXA1/CRIP1/SFRP1/PTEN/ID4/SERPINB5	6
BP	GO:0060512	prostate gland morphogenesis	5/225	27/17913	1.9269e-05	0.00611985	0.00529189	FOXA1/CRIP1/SFRP1/ID4/SERPINB5	5
BP	GO:0060218	hematopoietic stem cell differentiation	7/225	83/17913	8.30171e-05	0.0239693	0.0207265	SFRP1/MYB/FOXC1/PSMA3/PSMD14/PSMC2/PSMC6	7
BP	GO:1903391	regulation of adherens junction organization	6/225	67/17913	0.00019352	0.0426524	0.036882	S100A10/EFNA5/SFRP1/APOD/PTEN/RDX	6
BP	GO:0007044	cell-substrate junction assembly	7/225	96/17913	0.000207673	0.0426524	0.036882	S100A10/EFNA5/SFRP1/APOD/PTEN/KRT14/KRT5	7
BP	GO:0042698	ovulation cycle	6/225	68/17913	0.000210048	0.0426524	0.036882	PAM/MMP7/ADAMTS1/INHBA/OPRK1/PTX3	6
BP	GO:0048863	stem cell differentiation	11/225	237/17913	0.000211082	0.0426524	0.036882	FOXA1/SFRP1/MYB/FOXC1/PSMA3/SHC4/SOX6/PSMD14/A2M/PSMC2/PSMC6	11
BP	GO:0002576	platelet degranulation	8/225	128/17913	0.000214874	0.0426524	0.036882	RAB27B/OLA1/SERPINA3/APP/PHACTR2/ISLR/A2M/TIMP3	8
CC	GO:0031012	extracellular matrix	19/233	468/18678	6.99398e-06	0.00273464	0.00233378	S100A10/LGALS1/EFNA5/ANXA1/SFRP1/MGP/COL6A1/CHI3L1/SERPINA3/PRELP/A2M/TIMP3/MMP7/BGN/ADAMTS1/THBS2/MMP2/COL8A1/PTX3	19
CC	GO:0060205	cytoplasmic vesicle lumen	15/233	338/18678	2.3917e-05	0.00322583	0.00275296	HEBP2/GSTP1/OLA1/CHI3L1/SERPINA3/APP/BPI/ISLR/PSMD14/A2M/PSMC2/TIMP3/SAA1/ALDOC/PTX3	15
CC	GO:0031983	vesicle lumen	15/233	339/18678	2.47506e-05	0.00322583	0.00275296	HEBP2/GSTP1/OLA1/CHI3L1/SERPINA3/APP/BPI/ISLR/PSMD14/A2M/PSMC2/TIMP3/SAA1/ALDOC/PTX3	15
CC	GO:0062023	collagen-containing extracellular matrix	16/233	399/18678	4.37427e-05	0.00376641	0.0032143	S100A10/LGALS1/EFNA5/ANXA1/SFRP1/MGP/COL6A1/SERPINA3/PRELP/A2M/TIMP3/BGN/ADAMTS1/THBS2/MMP2/COL8A1	16
CC	GO:0005882	intermediate filament	11/233	206/18678	5.77966e-05	0.00376641	0.0032143	VIM/KRT18/KRT15/KRT6B/SYNM/KRT23/KRT17/KRT14/KRT5/KRT81/KRT16	11
CC	GO:0005911	cell-cell junction	16/233	414/18678	6.76875e-05	0.00378083	0.00322661	ANXA1/PARD6B/DSG3/APP/RAP2C/FABP7/KRT18/EIF4G2/TRIM29/DSC3/PPP3CA/RDX/CALB2/CD2AP/TMEM47/PPP1CA	16
CC	GO:0042383	sarcolemma	8/233	125/18678	0.000174758	0.00759225	0.00647932	ANXA1/COL6A1/AHNAK2/SYNM/PPP3CA/RDX/BGN/SGCE	8
CC	GO:0098858	actin-based cell projection	10/233	200/18678	0.000214329	0.00838026	0.00715182	FOXA1/ATP8B1/APP/ARL4C/RDX/CALB2/MYO6/UBE2K/VEZT/OSBPL3	10
CC	GO:0045111	intermediate filament cytoskeleton	11/233	245/18678	0.000266268	0.00946461	0.00807721	VIM/KRT18/KRT15/KRT6B/SYNM/KRT23/KRT17/KRT14/KRT5/KRT81/KRT16	11
CC	GO:0005913	cell-cell adherens junction	6/233	79/18678	0.000459645	0.0133596	0.0114013	ANXA1/KRT18/EIF4G2/TRIM29/RDX/PPP1CA	6
CC	GO:0043197	dendritic spine	7/233	142/18678	0.00205629	0.0423163	0.0361133	PPP1R1B/APP/CRYAB/ZMYND8/PTEN/PPP3CA/PPP1CA	7
CC	GO:0044309	neuron spine	7/233	145/18678	0.00231431	0.0452448	0.0386125	PPP1R1B/APP/CRYAB/ZMYND8/PTEN/PPP3CA/PPP1CA	7
MF	GO:0005200	structural constituent of cytoskeleton	9/219	77/16969	6.35556e-07	0.000253587	0.000233483	VIM/KRT15/KRT6B/SYNM/CD2AP/KRT17/KRT14/KRT5/KRT16	9
MF	GO:0098641	cadherin binding involved in cell-cell adhesion	4/219	17/16969	5.63014e-05	0.0112321	0.0103417	ANXA1/KRT18/TRIM29/PPP1CA	4

## Sheet: C6
# Supplementary table 5.6. GO terms of lncRNA subtypes (C6)
Category	ID	Description	GeneRatio	BgRatio	pvalue	p.adjust	qvalue	geneID	Count
BP	GO:0065004	protein-DNA complex assembly	21/463	210/17913	1.30903e-07	0.000176268	0.000162985	HIST1H2BC/HIST1H2BG/HIST1H4H/BRD2/HIST2H4B/HIST1H2BH/HIST2H4A/HIST1H1C/TSPYL2/HIST1H4J/RPA3/CDK7/HIST1H2BN/H2AFX/TERF1/HIST1H3H/HIST2H2BE/HIST1H3D/HELLS/CENPE/HIST1H4E	21
BP	GO:0006323	DNA packaging	20/463	194/17913	1.58482e-07	0.000176268	0.000162985	HIST1H2BC/HIST1H2BG/HIST1H4H/BRD2/HIST2H4B/HIST1H2BH/HIST2H4A/HIST1H1C/TSPYL2/HIST1H4J/HIST1H2BN/H2AFX/HIST1H3H/HIST2H2BE/HIST1H3D/TOP2A/HELLS/SMC2/CCNB1/HIST1H4E	20
BP	GO:0042026	protein refolding	7/463	18/17913	1.8318e-07	0.000176268	0.000162985	HSP90AA1/HSPA1B/HSPD1/HSPA8/DNAJA4/HSPA2/HSPA6	7
BP	GO:0006333	chromatin assembly or disassembly	19/463	178/17913	1.87354e-07	0.000176268	0.000162985	HIST1H2BC/HIST1H2BG/HIST1H4H/BRD2/HIST2H4B/HIST1H2BH/HIST2H4A/HIST1H1C/TSPYL2/HIST1H4J/HIST1H2BN/H2AFX/SMARCE1/HIST1H3H/HIST2H2BE/HIST1H3D/TLK2/HELLS/HIST1H4E	19
BP	GO:0009266	response to temperature stimulus	21/463	219/17913	2.66461e-07	0.000176268	0.000162985	HSP90AA1/HSPA1B/HSPD1/YBX3/BAG3/DNAJB1/DNAJC7/HSPA8/CXCR4/SOD1/DNAJA4/DNAJA1/RPA3/NUP153/HSPA2/IER5/HSPA6/SIRT1/LXN/MICB/NUP93	21
BP	GO:0071103	DNA conformation change	24/463	279/17913	2.87054e-07	0.000176268	0.000162985	HIST1H2BC/HIST1H2BG/HIST1H4H/BRD2/HIST2H4B/HIST1H2BH/HIST2H4A/HIST1H1C/TSPYL2/HIST1H4J/HIST1H2BN/H2AFX/SETX/HIST1H3H/HIST2H2BE/GINS2/HIST1H3D/TOP2A/HELLS/SMC2/CCNB1/HHEX/MCM6/HIST1H4E	24
BP	GO:0071824	protein-DNA complex subunit organization	22/463	240/17913	3.03685e-07	0.000176268	0.000162985	HIST1H2BC/HIST1H2BG/HIST1H4H/BRD2/HIST2H4B/HIST1H2BH/HIST2H4A/HIST1H1C/TSPYL2/HIST1H4J/RPA3/CDK7/HIST1H2BN/H2AFX/TERF1/SMARCE1/HIST1H3H/HIST2H2BE/HIST1H3D/HELLS/CENPE/HIST1H4E	22
BP	GO:1901987	regulation of cell cycle phase transition	32/463	464/17913	5.05224e-07	0.000205272	0.000189805	HSP90AA1/PCNA/PLK2/RAD51C/PRKDC/PSME2/CNOT4/EZH2/OFD1/CUL3/HSPA2/PCM1/ID2/CDK5RAP3/PSMD11/CNOT1/HAUS1/CEP290/ATF5/ANLN/CCNB1/CDC27/CNTRL/BCL2/SDCCAG8/LCMT1/AURKA/TUBA1A/UBE2D1/CENPE/HAUS7/FBXW7	32
BP	GO:0070841	inclusion body assembly	7/463	23/17913	1.26137e-06	0.000394225	0.000364519	CLU/HSPA1B/BAG3/DNAJB1/DNAJA4/HSPA2/SORL1	7
BP	GO:0090083	regulation of inclusion body assembly	6/463	16/17913	1.8551e-06	0.000502484	0.00046462	CLU/HSPA1B/DNAJB1/DNAJA4/HSPA2/SORL1	6
BP	GO:0044839	cell cycle G2/M phase transition	21/463	257/17913	3.60917e-06	0.000916503	0.000847442	HSP90AA1/RAD51C/PSME2/CALM3/OFD1/CDK7/HSPA2/PCM1/CDK5RAP3/PSMD11/HAUS1/CEP290/ATF5/CCNB1/CNTRL/SDCCAG8/LCMT1/AURKA/TUBA1A/PPM1D/HAUS7	21
BP	GO:0043161	proteasome-mediated ubiquitin-dependent protein catabolic process	24/463	328/17913	5.06505e-06	0.00108312	0.00100151	CLU/PLK2/PSME2/PCBP2/HERPUD1/CCDC47/UBE2H/CUL3/KLHL15/NEDD4L/PSMD11/ZFAND2A/SIRT1/TLK2/PTTG1/CCNB1/CDC27/RNF103/AURKA/GLMN/UBE2D1/AMFR/CAMLG/FBXW7	24
BP	GO:0000183	chromatin silencing at rDNA	8/463	39/17913	5.70408e-06	0.0011036	0.00102044	HIST1H4H/HIST2H4B/HIST2H4A/HIST1H4J/HIST1H3H/HIST1H3D/SIRT1/HIST1H4E	8
BP	GO:0051290	protein heterotetramerization	9/463	53/17913	7.68989e-06	0.00135844	0.00125607	HIST1H4H/HIST2H4B/HIST2H4A/HIST1H4J/KRT10/HIST1H3H/HIST1H3D/NUDT21/HIST1H4E	9
BP	GO:0035966	response to topologically incorrect protein	16/463	175/17913	1.29368e-05	0.00210249	0.00194406	HSP90AA1/CLU/HSPD1/BAG3/DNAJB1/HSPA8/TSPYL2/HERPUD1/DNAJA1/CUL3/KLHL15/CDK5RAP3/ATF3/HSPA4L/AMFR/GOSR2	16
BP	GO:0000723	telomere maintenance	14/463	154/17913	4.75229e-05	0.00622856	0.00575922	HSP90AA1/PPP1R10/PCNA/HIST1H4H/RAD51C/HIST2H4B/HIST2H4A/PRKDC/HIST1H4J/RPA3/TERF1/CCNE2/DCP2/HIST1H4E	14
BP	GO:0006260	DNA replication	19/463	260/17913	4.94019e-05	0.00625076	0.00577975	RBBP6/CACYBP/PCNA/NFIB/TSPYL2/RPA3/TERF1/STAG2/RRM2B/POLG2/GINS2/CCNE2/ATF1/MCMBP/BCL6/MCM6/KAT7/POLH/FBXW7	19
BP	GO:0045814	negative regulation of gene expression, epigenetic	11/463	101/17913	5.98806e-05	0.00693379	0.00641131	HIST1H4H/HIST2H4B/HIST2H4A/HIST1H4J/EZH2/HIST1H3H/HIST1H3D/SIRT1/HELLS/PPM1D/HIST1H4E	11
BP	GO:0017038	protein import	13/463	140/17913	7.07598e-05	0.00769606	0.00711614	APOD/KPNA2/HSP90AA1/CLU/BAG3/JUP/PPP1R10/HSPA8/RBM22/TNPO3/PEX2/RANBP17/KPNB1	13
BP	GO:0045653	negative regulation of megakaryocyte differentiation	5/463	18/17913	7.32113e-05	0.00769606	0.00711614	HIST1H4H/HIST2H4B/HIST2H4A/HIST1H4J/HIST1H4E	5
BP	GO:0044773	mitotic DNA damage checkpoint	10/463	86/17913	7.38731e-05	0.00769606	0.00711614	PPP1R10/PCNA/PLK2/PRKDC/CNOT4/ATF2/CDK5RAP3/CNOT1/CCNB1/AURKA	10
BP	GO:0031647	regulation of protein stability	19/463	272/17913	9.03406e-05	0.00917635	0.00848489	HSP90AA1/CLU/HSPA1B/HSPD1/BAG3/HSPA8/PRKDC/CDK7/HYPK/CUL3/NEDD4L/SIRT1/PEX2/TAF9B/KAT2A/BCL2/AURKA/CAMLG/FBXW7	19
BP	GO:0030330	DNA damage response, signal transduction by p53 class mediator	11/463	106/17913	9.33071e-05	0.00924651	0.00854976	PCNA/PLK2/HIPK2/CNOT4/DDX5/CNOT1/SIRT1/CCNB1/SNAI1/AURKA/PPM1D	11
BP	GO:0072594	establishment of protein localization to organelle	26/463	452/17913	0.000130598	0.01234	0.0114101	APOD/KPNA2/HSP90AA1/CLU/RPL27/ECI2/BAG3/JUP/PPP1R10/HUWE1/HSPA8/CROT/CALM3/DNAJA1/RBM22/SRP54/TERF1/TNPO3/PEX2/ZFYVE16/BCL2/RANBP17/SORL1/UBE2D1/KPNB1/FBXW7	26
BP	GO:2001243	negative regulation of intrinsic apoptotic signaling pathway	10/463	94/17913	0.000156996	0.0138668	0.0128219	CLU/YBX3/HERPUD1/DNAJA1/RRM2B/SIRT1/TAF9B/SNAI1/BCL2/HIF1A	10
BP	GO:0043312	neutrophil degranulation	27/463	485/17913	0.000166354	0.0143808	0.0132971	SLPI/HSP90AA1/FTL/HSPA1B/MGST1/VAT1/JUP/HUWE1/DEGS1/HSPA8/GLA/HEBP2/CD55/GNS/SERPINB6/PNP/SERPINA3/GSTP1/RAB5C/PSMD11/HSPA6/RAP1A/CEP290/MPO/CRISPLD2/KPNB1/ATP6V0A1	27
BP	GO:0002283	neutrophil activation involved in immune response	27/463	488/17913	0.000183776	0.0154165	0.0142548	SLPI/HSP90AA1/FTL/HSPA1B/MGST1/VAT1/JUP/HUWE1/DEGS1/HSPA8/GLA/HEBP2/CD55/GNS/SERPINB6/PNP/SERPINA3/GSTP1/RAB5C/PSMD11/HSPA6/RAP1A/CEP290/MPO/CRISPLD2/KPNB1/ATP6V0A1	27
BP	GO:1901685	glutathione derivative metabolic process	5/463	22/17913	0.000206594	0.0164586	0.0152184	MGST1/GSTM3/GSTP1/GSTM4/GSTA3	5
BP	GO:1901687	glutathione derivative biosynthetic process	5/463	22/17913	0.000206594	0.0164586	0.0152184	MGST1/GSTM3/GSTP1/GSTM4/GSTA3	5
BP	GO:0034504	protein localization to nucleus	16/463	223/17913	0.000236053	0.0184439	0.0170541	APOD/KPNA2/NVL/BAG3/JUP/PPP1R10/RBM22/CDK5RAP3/GBP2/TNPO3/DCLK1/RANBP17/HHEX/KAT7/KPNB1/OSBPL8	16
BP	GO:0010948	negative regulation of cell cycle process	21/463	344/17913	0.000258995	0.0193837	0.0179231	PPP1R10/PCNA/PLK2/PRKDC/PSME2/CNOT4/EZH2/TERF1/STAG2/CDK5RAP3/PSMD11/CNOT1/ATF5/HMGN5/CCNB1/KAT2A/BCL2/BCL6/LCMT1/AURKA/FBXW7	21
BP	GO:0002446	neutrophil mediated immunity	27/463	499/17913	0.000262393	0.0193837	0.0179231	SLPI/HSP90AA1/FTL/HSPA1B/MGST1/VAT1/JUP/HUWE1/DEGS1/HSPA8/GLA/HEBP2/CD55/GNS/SERPINB6/PNP/SERPINA3/GSTP1/RAB5C/PSMD11/HSPA6/RAP1A/CEP290/MPO/CRISPLD2/KPNB1/ATP6V0A1	27
BP	GO:0042119	neutrophil activation	27/463	499/17913	0.000262393	0.0193837	0.0179231	SLPI/HSP90AA1/FTL/HSPA1B/MGST1/VAT1/JUP/HUWE1/DEGS1/HSPA8/GLA/HEBP2/CD55/GNS/SERPINB6/PNP/SERPINA3/GSTP1/RAB5C/PSMD11/HSPA6/RAP1A/CEP290/MPO/CRISPLD2/KPNB1/ATP6V0A1	27
BP	GO:0140056	organelle localization by membrane tethering	12/463	141/17913	0.000302408	0.0215559	0.0199316	HSP90AA1/SYT1/SYTL2/OFD1/PCM1/HAUS1/CEP290/CNTRL/SDCCAG8/TUBA1A/EXOC4/HAUS7	12
BP	GO:0022406	membrane docking	12/463	150/17913	0.000531517	0.0354132	0.0327447	HSP90AA1/SYT1/SYTL2/OFD1/PCM1/HAUS1/CEP290/CNTRL/SDCCAG8/TUBA1A/EXOC4/HAUS7	12
BP	GO:0061684	chaperone-mediated autophagy	4/463	16/17913	0.000626272	0.0398592	0.0368557	HSP90AA1/CLU/BAG3/HSPA8	4
BP	GO:0000077	DNA damage checkpoint	11/463	133/17913	0.000679909	0.0412309	0.038124	PPP1R10/PCNA/PLK2/PRKDC/CNOT4/ATF2/H2AFX/CDK5RAP3/CNOT1/CCNB1/AURKA	11
BP	GO:0060964	regulation of gene silencing by miRNA	10/463	113/17913	0.000698104	0.0417117	0.0385686	HIST1H4H/HIST2H4B/HIST2H4A/HIST1H4J/NUP153/HIST1H3H/DDX5/HIST1H3D/HIST1H4E/NUP93	10
BP	GO:0097711	ciliary basal body-plasma membrane docking	9/463	95/17913	0.000783886	0.043221	0.0399642	HSP90AA1/OFD1/PCM1/HAUS1/CEP290/CNTRL/SDCCAG8/TUBA1A/HAUS7	9
BP	GO:0000819	sister chromatid segregation	12/463	157/17913	0.000797916	0.0432258	0.0399686	RAD51C/CUL3/STAG2/KIF22/SMC2/CCNB1/CDC27/MCMBP/LCMT1/KPNB1/CENPE/FBXW7	12
BP	GO:0060147	regulation of posttranscriptional gene silencing	10/463	117/17913	0.000915428	0.0473339	0.0437672	HIST1H4H/HIST2H4B/HIST2H4A/HIST1H4J/NUP153/HIST1H3H/DDX5/HIST1H3D/HIST1H4E/NUP93	10
BP	GO:0060966	regulation of gene silencing by RNA	10/463	117/17913	0.000915428	0.0473339	0.0437672	HIST1H4H/HIST2H4B/HIST2H4A/HIST1H4J/NUP153/HIST1H3H/DDX5/HIST1H3D/HIST1H4E/NUP93	10
CC	GO:0044815	DNA packaging complex	25/478	113/18678	8.28049e-17	2.60766e-14	2.33158e-14	HIST1H2BK/HIST1H2BC/HIST1H2BG/HIST1H2AC/HIST2H2AA4/HIST1H4H/HIST2H2AA3/HIST2H4B/HIST1H2BH/HIST2H4A/HIST1H1C/HIST1H4J/HIST1H2BN/HIST1H2AM/HIST1H2AE/H2AFX/HIST1H3H/HIST2H2BE/HIST1H3D/H2AFJ/SMC2/HIST1H2AG/HIST1H2AD/HIST1H4E/HIST1H2AL	25
CC	GO:0032993	protein-DNA complex	31/478	187/18678	1.00682e-16	2.60766e-14	2.33158e-14	HIST1H2BK/HIST1H2BC/HIST1H2BG/TCF7L2/JUP/HIST1H2AC/PCNA/HIST2H2AA4/HIST1H4H/HIST2H2AA3/HIST2H4B/HIST1H2BH/HIST2H4A/HIST1H1C/PRKDC/HIST1H4J/RPA3/HIST1H2BN/HIST1H2AM/HIST1H2AE/H2AFX/TERF1/HIST1H3H/HIST2H2BE/HIST1H3D/H2AFJ/HIST1H2AG/HHEX/HIST1H2AD/HIST1H4E/HIST1H2AL	31
CC	GO:0000786	nucleosome	24/478	106/18678	1.96347e-16	3.39027e-14	3.03133e-14	HIST1H2BK/HIST1H2BC/HIST1H2BG/HIST1H2AC/HIST2H2AA4/HIST1H4H/HIST2H2AA3/HIST2H4B/HIST1H2BH/HIST2H4A/HIST1H1C/HIST1H4J/HIST1H2BN/HIST1H2AM/HIST1H2AE/H2AFX/HIST1H3H/HIST2H2BE/HIST1H3D/H2AFJ/HIST1H2AG/HIST1H2AD/HIST1H4E/HIST1H2AL	24
CC	GO:0034774	secretory granule lumen	25/478	321/18678	8.83286e-07	9.15085e-05	8.18202e-05	SLPI/OLA1/HSP90AA1/CLU/FTL/VAT1/JUP/MAGED2/HUWE1/HSPA8/GLA/HEBP2/GNS/SPARC/PNP/SERPINA3/GSTP1/PSMD11/HSPA6/CEP290/MPO/CRISPLD2/LGALS3BP/TIMP3/KPNB1	25
CC	GO:0031983	vesicle lumen	25/478	339/18678	2.37823e-06	0.000175989	0.000157357	SLPI/OLA1/HSP90AA1/CLU/FTL/VAT1/JUP/MAGED2/HUWE1/HSPA8/GLA/HEBP2/GNS/SPARC/PNP/SERPINA3/GSTP1/PSMD11/HSPA6/CEP290/MPO/CRISPLD2/LGALS3BP/TIMP3/KPNB1	25
CC	GO:0005775	vacuolar lumen	12/478	171/18678	0.00154013	0.0498618	0.0445828	HSP90AA1/FTL/VAT1/IFI30/HSPA8/GLA/HEBP2/GNS/SERPINA3/MPO/CTSV/LGMN	12
MF	GO:0046982	protein heterodimerization activity	40/472	497/16969	1.76266e-09	1.07698e-06	1.02976e-06	SYCP2/HIST1H2BK/HIST1H2BC/HIST1H2BG/HIST1H2AC/HIST2H2AA4/HIST1H4H/HIST2H2AA3/HIST2H4B/HIST1H2BH/HIST2H4A/SYT1/HIST1H4J/ATF2/HIST1H2BN/HIST1H2AM/HIST1H2AE/CUL3/H2AFX/KRT10/HIST1H3H/HIST2H2BE/HIST1H3D/ATF3/H2AFJ/TOP2A/TAF9B/PVALB/ATF1/SMC2/BCL2/TPM1/AURKA/HIST1H2AG/IKZF3/HIF1A/ADORA2A/HIST1H2AD/HIST1H4E/HIST1H2AL	40
MF	GO:0051087	chaperone binding	12/472	91/16969	8.0297e-06	0.00245307	0.00234552	CLU/DNAJC1/HSPD1/BAG3/DNAJB1/HSPA8/AHSA1/SOD1/DNAJA4/DNAJA1/HSPA2/AMFR	12
MF	GO:0045296	cadherin binding	22/472	297/16969	3.14497e-05	0.00640525	0.00612441	CAPG/OLA1/GPRC5A/BAG3/JUP/PDLIM5/DNAJB1/HSPA8/AHSA1/NOP56/EIF5/TES/TMPO/SPTBN1/HIST1H3H/HIST1H3D/PAICS/ZC3HAV1/ANLN/CNN3/KTN1/RARS	22
MF	GO:0008301	DNA binding, bending	5/472	19/16969	0.000137227	0.0170023	0.0162569	CRIP1/TERF1/TRERF1/TOP2A/HHEX	5
MF	GO:0044389	ubiquitin-like protein ligase binding	20/472	286/16969	0.00015654	0.0170023	0.0162569	HSP90AA1/CLU/HSPA1B/HSPD1/CACYBP/HIST1H2BH/HSPA8/CXCR4/PCBP2/DNAJA1/MAP1LC3B/CDK5RAP3/CASC3/CCNB1/BCL2/AURKA/GLMN/HIF1A/CAMLG/FBXW7	20
MF	GO:0043295	glutathione binding	4/472	11/16969	0.000166962	0.0170023	0.0162569	MGST1/GSTM3/GSTP1/GSTM4	4
MF	GO:1900750	oligopeptide binding	4/472	12/16969	0.000244952	0.0213808	0.0204433	MGST1/GSTM3/GSTP1/GSTM4	4
MF	GO:0004364	glutathione transferase activity	5/472	22/16969	0.000290075	0.0221545	0.0211831	MGST1/GSTM3/GSTP1/GSTM4/GSTA3	5
MF	GO:0003924	GTPase activity	16/472	224/16969	0.00055259	0.0337633	0.0322829	ARL4D/EIF5/SRP54/NKIRAS2/RAB5C/TUBB2A/GBP2/RAP1A/RND1/ARL1/ARHGAP5/RASA1/RGS16/TUBA1A/GBP3/RGS1	16
MF	GO:0031072	heat shock protein binding	10/472	108/16969	0.000856513	0.0436108	0.0416987	HSPA1B/DNAJB1/DNAJC7/HSPA8/AHSA1/DNAJA4/DNAJA1/HSPA6/HIF1A/KPNB1	10

## Sheet: C7
# Supplementary table 5.7. GO terms of lncRNA subtypes (C7)
Category	ID	Description	GeneRatio	BgRatio	pvalue	p.adjust	qvalue	GeneID	Count
BP	GO:0034660	ncRNA metabolic process	61/780	470/17913	1.78401e-14	4.32157e-11	4.18627e-11	RPL7/GARS/RPL14/QARS/NSA2/GTF2F2/RPS28/RPL26/RPS19/MAPT/SARS/YARS/RPS9/GTF3A/SBDS/TARS/DCAF13/AIMP2/DIMT1/EMG1/EXOSC4/HARS/EXOSC5/PUS7/ELL3/RTCB/FARSA/NCBP2/INTS12/ZC3H8/EEF1E1/POP7/TRNT1/IMP3/RARS/IMP4/THG1L/CDK7/RCL1/PPA1/LARS/AARSD1/TRMT1/DUS1L/RRP8/WDR12/DALRD3/ZBTB8OS/NOB1/EXOSC7/RPP14/MARS/CARS/SMAD2/EXOSC2/SMAD1/TYW1/ELP6/NSUN4/DTD2/RPUSD4	61
BP	GO:0006520	cellular amino acid metabolic process	51/780	347/17913	1.98056e-14	4.32157e-11	4.18627e-11	ACY1/GARS/DDAH2/QARS/NIT2/AHCY/GAD1/DLD/AFMID/CKB/ASNS/SARS/PSMD6/YARS/PSAT1/DDAH1/FAH/TARS/AIMP2/PSMA2/SLC7A2/HARS/PPM1K/EGLN2/NQO1/FARSA/HGD/PSME2/BCKDHA/SHMT2/PYCR1/EEF1E1/PSMD8/RARS/CRTAP/CBS/PPA1/LARS/AARSD1/DALRD3/OGDH/MPST/MARS/ASNSD1/TST/CARS/GLS2/QDPR/HMGCL/BCAT2/GAMT	51
BP	GO:0140053	mitochondrial gene expression	31/780	148/17913	2.20612e-13	3.20916e-10	3.10869e-10	MRPS30/MRPL13/C1QBP/MRPL32/MRPL3/MRPS28/MRPL54/MRPS33/MRPS25/MRPS7/MRPL22/MRPS23/MRPS2/MRPS24/SHMT2/TRNT1/MRPL38/MRPL34/MRPS27/GADD45GIP1/MRPS12/MRPL40/TBRG4/MRPL49/CHCHD10/MRPL10/NSUN4/MRPL1/MRPS34/RPUSD4/MPV17L2	31
BP	GO:0006414	translational elongation	28/780	124/17913	4.52596e-13	4.88396e-10	4.73105e-10	MRPS30/MRPL13/RPL30/EEF1D/MRPL32/MRPL3/MRPS28/MRPL54/MRPS33/MRPS25/TUFM/MRPS7/MRPL22/MRPS23/MRPS2/MRPS24/CPEB2/MRPL38/MRPL34/MRPS27/GADD45GIP1/MRPS12/MRPL40/MRPL49/DPH2/MRPL10/MRPL1/MRPS34	28
BP	GO:0032543	mitochondrial translation	28/780	125/17913	5.59574e-13	4.88396e-10	4.73105e-10	MRPS30/MRPL13/C1QBP/MRPL32/MRPL3/MRPS28/MRPL54/MRPS33/MRPS25/MRPS7/MRPL22/MRPS23/MRPS2/MRPS24/SHMT2/MRPL38/MRPL34/MRPS27/GADD45GIP1/MRPS12/MRPL40/MRPL49/MRPL10/NSUN4/MRPL1/MRPS34/RPUSD4/MPV17L2	28
BP	GO:0045333	cellular respiration	30/780	176/17913	1.2822e-10	4.30425e-08	4.16949e-08	CISD1/UQCRB/CYC1/NDUFB9/DLD/NDUFS7/IDH3A/MDH2/NDUFAF2/NDUFS4/ETFB/NDUFA10/PDHB/FAHD1/SDHAF2/COX5A/ACO2/SLC25A23/SHMT2/LYRM7/UQCRC1/TREX1/UQCRFS1/NDUFB10/COQ9/TBRG4/COX15/OGDH/ISCU/FXN	30
BP	GO:0042254	ribosome biogenesis	31/780	202/17913	9.4301e-10	2.9395e-07	2.84746e-07	RPL7/RPL14/NSA2/C1QBP/RPS28/RPL26/RPS19/RPS9/GTF3A/SBDS/DCAF13/DIMT1/EMG1/EXOSC4/EXOSC5/MRPS2/GTPBP10/SDAD1/IMP3/IMP4/RCL1/MRTO4/RRP8/WDR12/NOB1/EXOSC7/EXOSC2/MRPL10/RPF2/NSUN4/MPV17L2	31
BP	GO:0007005	mitochondrion organization	50/780	466/17913	3.89118e-09	9.9889e-07	9.67616e-07	STOML2/MPV17/ERBB4/BCL2/CXADR/COA4/NDUFB9/YWHAZ/MAPT/FIS1/NDUFS7/VDAC1/GDAP1/HIGD1A/RRM2B/NDUFAF2/NDUFS4/CHCHD4/NDUFA10/TNFSF10/ARIH2/SLC35F6/FAM162A/MFF/NDUFAF4/PAM16/LYRM7/SLC25A4/NDUFB10/TIMM9/TMEM70/NDUFAF3/SESN2/SMIM20/CHCHD10/STAT2/HMGCL/TMEM126B/DNAJA3/CISD2/RHOU/CALM3/FXN/SAMM50/SLC25A46/PARL/AGK/ECSIT/SCO1/TMEM11	50
BP	GO:0043624	cellular protein complex disassembly	28/780	195/17913	2.71737e-08	6.24136e-06	6.04595e-06	MRPS30/MRPL13/MRPL32/MRPL3/MRPS28/MRPL54/MRPS33/MRPS25/MRPS7/MRPL22/MRPS23/MRPS2/MRPS24/MICAL2/CLASP2/OGFOD1/MRPL38/MRPL34/MRPS27/GADD45GIP1/APEH/MRPS12/MRPL40/VPS4A/MRPL49/MRPL10/MRPL1/MRPS34	28
BP	GO:0009167	purine ribonucleoside monophosphate metabolic process	36/780	317/17913	1.4974e-07	3.26733e-05	3.16503e-05	STOML2/IMPDH2/UQCRB/CYC1/NDUFB9/DLD/NDUFS7/RHOA/ENO1/PRKAG2/ATP6V1A/NDUFS4/NDUFA10/OLA1/AK1/PFKM/SDHAF2/COX5A/SLC25A23/SHMT2/UQCRC1/TREX1/SEH1L/UQCRFS1/NDUFB10/COQ9/MPP1/AK9/AK2/COX15/OGDH/ISCU/PRKAG1/CHCHD10/HPRT1/FXN	36
BP	GO:0006605	protein targeting	37/780	364/17913	1.57311e-06	0.000193585	0.000187524	RPL7/RPL8/RPL14/RPSA/RPL29/MPV17/RPL30/RPL32/RPL13A/RPL3/RPS28/AP1M2/RPL4/RPL26/YWHAZ/RPS19/FIS1/GDAP1/RPS9/MYO1C/CHCHD4/ARIH2/GABARAP/HACL1/MFF/PAM16/ACAA1/LARS/TIMM9/VPS4A/ZFAND2B/HMGCL/RHOU/SAMM50/PARL/AGK/ACOT4	37
BP	GO:0000956	nuclear-transcribed mRNA catabolic process	25/780	197/17913	1.59694e-06	0.000193585	0.000187524	RPL7/RPL8/RPL14/RPSA/RPL29/RPL30/RPL32/RPL13A/EIF3E/RPL3/RPS28/RPL4/RPL26/RPS19/TTC37/RPS9/EXOSC4/LSM4/EXOSC5/CASC3/NCBP2/ZFP36L1/PELO/EXOSC7/EXOSC2	25
BP	GO:0033108	mitochondrial respiratory chain complex assembly	15/780	87/17913	4.73386e-06	0.000516464	0.000500294	COA4/NDUFB9/NDUFS7/NDUFAF2/NDUFS4/NDUFA10/NDUFAF4/LYRM7/NDUFB10/NDUFAF3/SMIM20/TMEM126B/SAMM50/ECSIT/SCO1	15
BP	GO:0018208	peptidyl-proline modification	10/780	45/17913	1.84514e-05	0.0016433	0.00159185	PPIA/FKBP1A/NTMT1/PPIC/EGLN2/PPID/OGFOD1/CRTAP/FKBP11/PIN1	10
BP	GO:0006783	heme biosynthetic process	7/780	22/17913	2.77539e-05	0.00242236	0.00234652	SLC25A39/ALAD/SLC25A38/COX15/FECH/HMBS/FXN	7
BP	GO:0042168	heme metabolic process	8/780	30/17913	3.10684e-05	0.00263272	0.00255029	SLC25A39/HMOX2/ALAD/SLC25A38/COX15/FECH/HMBS/FXN	8
BP	GO:0072594	establishment of protein localization to organelle	39/780	452/17913	3.95349e-05	0.0030809	0.00298444	RPL7/RPL8/RPL14/RPSA/RPL29/MPV17/RPL30/RPL32/RPL13A/BCL2/RPL3/RPS28/RPL4/RPL26/YWHAZ/PPP3CA/RPS19/MAPT/FIS1/GDAP1/RPS9/CHCHD4/ARIH2/HACL1/MFF/PAM16/ACAA1/LARS/TIMM9/VPS4A/ZFAND2B/HMGCL/RHOU/CALM3/SAMM50/PARL/AGK/ACOT4/LRSAM1	39
BP	GO:0045947	negative regulation of translational initiation	6/780	18/17913	7.91273e-05	0.00575519	0.005575	RPL13A/EIF3E/PAIP2/EIF4EBP3/LARP1/PAIP2B	6
BP	GO:0042255	ribosome assembly	7/780	26/17913	9.19127e-05	0.00646947	0.00626692	C1QBP/RPS19/SBDS/MRPS2/MRTO4/NSUN4/MPV17L2	7
BP	GO:1990542	mitochondrial transmembrane transport	11/780	66/17913	0.000119471	0.00789955	0.00765223	STOML2/SMDT1/PRKAG2/CHCHD4/SLC25A23/PAM16/TIMM9/SLC25A20/TST/SFXN3/AGK	11
BP	GO:0044282	small molecule catabolic process	34/780	404/17913	0.000195548	0.012191	0.0118093	DDAH2/AHCY/GAD1/DLD/AFMID/ENO1/DDAH1/FAH/ETFB/PCCB/ACADM/PPM1K/PFKM/HACL1/ABHD10/HGD/BCKDHA/NT5C3A/ACAA1/CBS/HADHA/IMPA1/OGDH/MPST/TST/SNX17/SESN2/QDPR/HMGCL/BCAT2/HPRT1/PNP/MECR/ACOT4	34
BP	GO:2001235	positive regulation of apoptotic signaling pathway	19/780	178/17913	0.000287442	0.0171835	0.0166456	MAGED1/BCL2/RPL26/YWHAZ/FIS1/TNFSF10/IL20RA/FAM162A/TNFRSF12A/STK3/MFF/EEF1E1/BMPR1B/NKX3-1/SIAH1/DAPK3/CTSC/PPP2R1B/CHCHD10	19
BP	GO:0051188	cofactor biosynthetic process	27/780	310/17913	0.000509124	0.0267689	0.0259308	DLD/AFMID/ACSL1/ENO1/PSAT1/PRKAG2/PDHB/PFKM/SLC25A39/ELOVL1/CHAC1/CBR4/TREX1/ALAD/SEH1L/SLC25A38/COQ9/COX15/OGDH/ACOT7/FECH/HMBS/PRKAG1/NMRK1/FXN/COQ5/PNP	27
BP	GO:0042440	pigment metabolic process	10/780	66/17913	0.000534981	0.0277935	0.0269234	BCL2/SLC25A39/HMOX2/ALAD/SLC25A38/COX15/FECH/HMBS/HPRT1/FXN	10
BP	GO:0010821	regulation of mitochondrion organization	18/780	175/17913	0.00064166	0.0311134	0.0301393	STOML2/BCL2/YWHAZ/MAPT/FIS1/VDAC1/HIGD1A/TNFSF10/ARIH2/SLC35F6/FAM162A/MFF/PAM16/CHCHD10/STAT2/RHOU/FXN/PARL	18
BP	GO:0071826	ribonucleoprotein complex subunit organization	21/780	221/17913	0.000682778	0.0327433	0.0317182	ZFAND1/RPL13A/EIF3H/EIF3E/C1QBP/RPS19/MAPT/SBDS/EIF3M/EIF3K/MRPS2/TXNL4A/EIF3I/OGFOD1/MRTO4/RBM5/SMN1/GEMIN6/NSUN4/USP39/MPV17L2	21
BP	GO:0019083	viral transcription	18/780	177/17913	0.000733879	0.0347088	0.0336221	RPL7/RPL8/RPL14/RPSA/RPL29/RPL30/RPL32/RPL13A/GTF2F2/RPL3/RPS28/RPL4/RPL26/RPS19/RPS9/SEH1L/IFITM3/ZNF639	18
BP	GO:0001836	release of cytochrome c from mitochondria	9/780	57/17913	0.00073967	0.0347088	0.0336221	BCL2/FIS1/HIGD1A/TNFSF10/FAM162A/MFF/PAM16/CHCHD10/FXN	9
BP	GO:0001666	response to hypoxia	29/780	354/17913	0.000863015	0.0392312	0.0380029	BCL2/AHCY/HIPK2/FIS1/PSMD6/RHOA/EGR1/ENO1/HIGD1A/DDAH1/PSMA2/FAM162A/EGLN2/PSME2/UCP2/CPEB2/PSMD8/HMOX2/ALAD/ZFP36L1/KCND2/MDM2/ITGA2/CRYAB/NKX3-1/ERCC3/IRAK1/PAM/DNMT3A	29
BP	GO:0043201	response to leucine	4/780	11/17913	0.000920978	0.0410117	0.0397277	RRAGD/LARS/PIK3C3/SESN2	4
CC	GO:0005759	mitochondrial matrix	76/817	448/18678	9.18963e-25	4.94402e-22	4.33364e-22	GARS/MRPS30/MRPL13/QARS/ERBB4/C1QBP/MRPL32/DLD/MRPL3/MRPS28/MRPL54/NDUFS7/IDH3A/MRPS33/MDH2/VDAC1/SMDT1/TUFM/ETFB/ACOT9/PCCB/MRPS7/NDUFA10/REXO2/PDHB/ACADM/MRPL22/MRPS2/PPM1K/MRPS24/FAHD1/SDHAF2/ABHD10/ACO2/PAM16/BCKDHA/ARL2/CBR4/SHMT2/CLPP/PYCR1/LYRM7/TRNT1/MRPL38/MRPL34/MRPS27/TOP1MT/GADD45GIP1/HMGCS2/MRPS12/HADHA/MRPL40/TBRG4/OGDH/MPST/ISCU/MRPL49/FECH/TST/PCK2/GUF1/GLS2/FDX1/MRPL10/HMGCL/ETHE…	76
CC	GO:0017101	aminoacyl-tRNA synthetase multienzyme complex	6/817	11/18678	2.63083e-06	0.000101099	8.86174e-05	QARS/AIMP2/EEF1E1/RARS/LARS/MARS	6
CC	GO:0005925	focal adhesion	35/817	397/18678	6.98008e-05	0.0019432	0.00170329	ALCAM/CNN3/RPL7/RPL8/PPIA/RPL30/RPL13A/RPL3/RPL4/YWHAZ/PHLDB2/RPS19/ARPC1B/RHOA/FLNB/PDCD6IP/RPS9/PALLD/REXO2/DCTN4/RALA/PRKAR2A/SNTB1/TRIP6/ARL2/CLASP2/MYH9/MARCKS/ITGA2/DIXDC1/ADAM10/CSRP1/PPFIBP1/RHOU/RRAS2	35
CC	GO:0030055	cell-substrate junction	35/817	404/18678	9.88792e-05	0.00221654	0.00194289	ALCAM/CNN3/RPL7/RPL8/PPIA/RPL30/RPL13A/RPL3/RPL4/YWHAZ/PHLDB2/RPS19/ARPC1B/RHOA/FLNB/PDCD6IP/RPS9/PALLD/REXO2/DCTN4/RALA/PRKAR2A/SNTB1/TRIP6/ARL2/CLASP2/MYH9/MARCKS/ITGA2/DIXDC1/ADAM10/CSRP1/PPFIBP1/RHOU/RRAS2	35
CC	GO:0031301	integral component of organelle membrane	18/817	166/18678	0.000359286	0.00666537	0.00584247	SFXN1/FIS1/GDAP1/SMDT1/STEAP2/SUN1/MFF/SLC25A4/PEX11B/TMEM70/SYPL1/EMC6/CHCHD10/AGK/BET1/SCO1/TMEM11/VAMP5	18
CC	GO:0070469	respiratory chain	12/817	88/18678	0.000437216	0.00784075	0.00687273	UQCRB/NDUFB9/NDUFS7/HIGD1A/NDUFS4/NDUFA10/HIGD2A/COX5A/UQCRC1/UQCRFS1/NDUFB10/COX15	12
CC	GO:0101002	ficolin-1-rich granule	19/817	185/18678	0.00049634	0.00861389	0.00755043	SERPINB6/LGALS3/PPIA/IMPDH2/DSP/PSMD6/RHOA/PDAP1/GYG1/DIAPH1/PSMA2/ALAD/APEH/OSTF1/CD58/COMMD9/DBNL/GNS/PNP	19
CC	GO:0072546	ER membrane protein complex	4/817	10/18678	0.000617595	0.0103833	0.00910139	EMC2/EMC3/EMC6/EMC7	4
CC	GO:1990204	oxidoreductase complex	12/817	93/18678	0.000726853	0.0118499	0.0103869	NDUFB9/DLD/NDUFS7/NDUFS4/NDUFA10/PDHB/BCKDHA/CBR4/UQCRC1/UQCRFS1/NDUFB10/OGDH	12
CC	GO:0044445	cytosolic part	20/817	207/18678	0.000780965	0.0123576	0.010832	RPL7/RPL8/RPL14/RPSA/RPL29/RPL30/RPL32/RPL13A/RPL3/RPS28/RPL4/RPL26/RPS19/ENO1/RPS9/PFKM/PIN1/HBA2/HBA1/FXN	20
MF	GO:0140101	catalytic activity, acting on a tRNA	20/798	99/16969	2.81693e-08	7.2095e-06	6.69545e-06	GARS/QARS/SARS/TARS/HARS/FARSA/POP7/TRNT1/NT5C3A/RARS/LARS/AARSD1/TRMT12/TRMT1/DALRD3/RPP14/MARS/CARS/TYW1/DTD2	20
MF	GO:0004812	aminoacyl-tRNA ligase activity	12/798	35/16969	3.30711e-08	7.2095e-06	6.69545e-06	GARS/QARS/SARS/TARS/HARS/FARSA/RARS/LARS/AARSD1/DALRD3/MARS/CARS	12
MF	GO:0016875	ligase activity, forming carbon-oxygen bonds	12/798	35/16969	3.30711e-08	7.2095e-06	6.69545e-06	GARS/QARS/SARS/TARS/HARS/FARSA/RARS/LARS/AARSD1/DALRD3/MARS/CARS	12
MF	GO:0003735	structural constituent of ribosome	25/798	157/16969	8.20154e-08	1.34095e-05	1.24534e-05	RPL7/RPL8/MRPS30/MRPL13/RPL14/RPL29/RPL30/RPL32/RPL13A/RPL3/RPL4/RPL26/MRPL32/RPS19/RPL22L1/MRPS33/MRPS7/MRPS23/MRPS2/MRPS24/MRPL34/MRPS12/MRPL10/MRPL1/MRPS34	25
MF	GO:0140098	catalytic activity, acting on RNA	34/798	268/16969	1.38517e-07	1.8118e-05	1.68262e-05	GARS/QARS/SARS/RNASEK/TARS/DIMT1/EMG1/EXOSC4/HARS/EXOSC5/RTCB/FARSA/POP7/POLR1D/TRNT1/NT5C3A/RARS/LARS/DDX10/AARSD1/TRMT12/TRMT1/DALRD3/NOB1/EXOSC7/POLR3H/RPP14/MARS/CARS/EXOSC2/POLR3C/TYW1/NSUN4/DTD2	34
MF	GO:0048037	cofactor binding	45/798	438/16969	7.32509e-07	7.98435e-05	7.41505e-05	SLC48A1/CISD1/NQO2/CYC1/AHCY/GAD1/DLD/GSTM3/ASNS/NDUFS7/IDH3A/CHDH/TKT/ACADM/CISD3/CD320/HACL1/EGLN2/ACO2/MICAL2/CBR4/SHMT2/OGFOD1/PGD/CBS/UQCRFS1/THAP4/P4HTM/HADHA/CYB561D2/DUS1L/COX15/OGDH/ACOT7/GSTM1/CYB5D2/FECH/PAM/STEAP4/FDX1/HMGCL/TYW1/CISD2/FXN/NFU1	45
MF	GO:0019843	rRNA binding	11/798	44/16969	4.28249e-06	0.00036583	0.000339746	RPL8/RPL3/GTF3A/SBDS/IMP3/MRPS27/MDM2/RPF1/TST/RPF2/NSUN4	11
MF	GO:0051537	2 iron, 2 sulfur cluster binding	7/798	18/16969	9.99738e-06	0.000653829	0.00060721	CISD1/CISD3/UQCRFS1/FECH/FDX1/CISD2/FXN	7
MF	GO:0016830	carbon-carbon lyase activity	9/798	49/16969	0.000405892	0.018961	0.017609	GAD1/FAHD1/HACL1/ECHDC1/BCKDHA/SHMT2/PCK2/HMGCL/TYW1	9
MF	GO:0009055	electron transfer activity	13/798	97/16969	0.000602479	0.0262681	0.0243951	NQO2/CYC1/DLD/NDUFAF2/AKR7A3/ETFB/COX5A/GLRX/UQCRC1/COX15/STEAP4/QDPR/FDX1	13
MF	GO:0008408	3'-5' exonuclease activity	8/798	44/16969	0.000907741	0.0360422	0.0334723	REXO2/EXOSC4/EXOSC5/RAD50/TREX1/EXOSC7/RAD1/EXOSC2	8
MF	GO:0003755	peptidyl-prolyl cis-trans isomerase activity	6/798	26/16969	0.00108804	0.0360422	0.0334723	PPIA/FKBP1A/PPIC/PPID/FKBP11/PIN1	6
MF	GO:0043022	ribosome binding	8/798	47/16969	0.00142253	0.0443016	0.0411428	RPSA/C1QBP/SBDS/EIF3K/OLA1/CPEB2/MRPS27/GUF1	8
