# Supplementary material for: Precision treatment exploration of breast cancer based on heterogeneity analysis of lncRNAs at the single-cell level
Source: BMC Cancer. 2021 Aug 13;21:918. doi: 10.1186/s12885-021-08617-7 (PMC8361656; doi:10.1186/s12885-021-08617-7)
Supplement: Supplementary file 6 — Additional file 6. Candidate drugs of lncRNA subtypes.xls. [file 12885_2021_8617_MOESM6_ESM.xls]

## Sheet: drug.information
# Supplementary table 6.1.Information of candidate drugs of lncRNA subtypes
Drugs	Groups/Highest_Status	Cluster_Numbers	Clusters	Targets	Target_Numbers	Treatment_of_PAM50_Subtypes	Drug-Disease_Relationship	Drug-Target_Relationship	Target-Disease_Relationship
TW-37	Experimental	4	C1; C2; C6; C7	MCL1	1			PMID: 19318573 --"TW-37, a small-molecule inhibitor of Bcl-2, inhibits cell growth and induces apoptosis in pancreatic cancer: involvement of Notch-1 signaling pathway."; PMID: 25823945 --"Small-molecule inhibitor of Bcl-2 (TW-37) suppresses growth and enhances cisplatin-induced apoptosis in ovarian cancer cells."	PMID: 28978427; PMID: 30912136; PMID: 28668293
R547	Discontinued in Phase 1	3	C3; C6; C7	CDK4(C3); CDK7(C6/C7)	2			PMID: 32123493 --"Cyclin-dependent kinases (CDKs) and their cyclin partners regulate the cell cycle，R547, a cyclin kinase 1-2-4 inhibitor，R547 has antiproliferative action."; PMID: 17121911 --"In vitro and in vivo activity of R547: a potent and selective cyclin-dependent kinase inhibitor currently in phase I clinical trials"	CDK7: PMID: 26406377; PMID: 27301701; PMID: 28455421; CDK4:PMID: 29935900; PMID: 30959874; PMID: 30360668
Canfosfamide	Investigational	2	C5; C6	GSTP1	1		PMID: 24066958		PMID: 29116019; PMID: 26545608; PMID: 27185638
Ezatiostat	Investigational	2	C5; C6	GSTP1	1			PMID: 28455582 --"Glutathione S-transferases deletions may act as prognosis and therapeutic markers in breast cancer"; PMID: 25724698 --"Ezatiostat is a novel agent targeting oxidative stress via inhibition of glutathione S-transferase 1"	PMID: 29116019; PMID: 26545608; PMID: 27185638
BMS-536924	Investigational	2	C1; C2	ERBB2(C1); AKT1(C2)	2		PMID: 21946410; PMID: 19118050; PMID: 21220496		AKT1:PMID: 30445978; PMID: 29086897; PMID: 28964785;ERBB2:PMID: 30667505; PMID: 31188804; PMID: 31568001
AMD-070	Investigational	2	C2; C6	CXCR4	1		PMID: 32063704		PMID: 30102220; PMID: 29321662; PMID: 26356032
MSX-122	Investigational	2	C2; C6	CXCR4	1		PMID: 22485156		PMID: 30102220; PMID: 29321662; PMID: 26356032
Plerixafor	Approved	2	C2; C6	CXCR4	1		PMID: 31603448; PMID: 30700545		PMID: 30102220; PMID: 29321662; PMID: 26356032
Curcumin	Approved, Experimental, Investigational	2	C4; C5	CA2(C4); GSTP1(C5); APP(C5)	3		PMID: 25553436; PMID: 30483727; PMID: 27325106		GSTP1: PMID: 29116019; PMID: 26545608; PMID: 27185638 ; APP: PMID: 28741202; PMID: 30166274; PMID: 31493319
ABT-737	Terminated	2	C6; C7	BCL2	1		PMID: 30402442; PMID: 23259599		PMID: 25620657; PMID: 28701032; PMID: 29423411
Obatoclax	Investigational	2	C6; C7	BCL2	1		PMID: 30305055; PMID: 28608427; PMID: 27266580		PMID: 25620657; PMID: 28701032; PMID: 29423411
Phosphonothreonine	Experimental	2	C6; C7	CDK7	1				CDK7: PMID: 26406377; PMID: 27301701; PMID: 28455421; AURKA:PMID: 29942081; PMID: 26782714; PMID: 27341528
SNS-032	Investigational	2	C6; C7	CDK7	1		PMID: 24865236; PMID: 25986678		PMID: 26406377; PMID: 27301701; PMID: 28455421
THZ1	Investigational	2	C6; C7	CDK7	1		PMID: 32340192; PMID: 28455421; PMID: 27748765		PMID: 26406377; PMID: 27301701; PMID: 28455421
2,6-Dihydroanthra/1,9-Cd/Pyrazol-6-One	Experimental	1	C1	MAPK10	1				PMID: 31375553; PMID: 30670769; PMID: 25663547
2-Aminoethanimidic Acid	Experimental	1	C1	CTSB	1				PMID: 29867227; PMID: 29018571; PMID: 29510992
2-Pyridinethiol	Experimental	1	C1	CTSB	1				PMID: 29867227; PMID: 29018571; PMID: 29510992
3-Amino-4-Oxybenzyl-2-Butanone	Experimental	1	C1	CTSB	1				PMID: 29867227; PMID: 29018571; PMID: 29510992
3-Methylphenylalanine	Experimental	1	C1	CTSB	1				PMID: 29867227; PMID: 29018571; PMID: 29510992
9-(4-Hydroxyphenyl)-2,7-Phenanthroline	Experimental	1	C1	MAPK10	1				PMID: 31375553; PMID: 30670769; PMID: 25663547
APTO-253	Investigational	1	C1	KLF4	1		PMID: 29626126		PMID: 31563563; PMID: 28068319; PMID: 28988130
AV-412	Investigational	1	C1	ERBB2	1		PMID: 17888033; PMID: 21503962		PMID: 30667505; PMID: 31188804; PMID: 31568001
AZD8931	Investigational	1	C1	ERBB2	1		PMID: 27654971; PMID: 24886365; PMID: 26095475		PMID: 30667505; PMID: 31188804; PMID: 31568001
BMS-599626	Investigational	1	C1	ERBB2	1		PMID: 18765823; PMID: 15857287; PMID: 27077364		PMID: 30667505; PMID: 31188804; PMID: 31568001
BMS-690514	Investigational	1	C1	ERBB2	1		PMID: 20363952; PMID: 20668249; PMID: 21080678		PMID: 30667505; PMID: 31188804; PMID: 31568001
CP-673451	Approved, Investigational	1	C1	KIT	1			PMID: 29857117 --"Inhibition of PDGFR by CP-673451 induces apoptosis and increases cisplatin cytotoxicity in NSCLC cells via inhibiting the Nrf2-mediated defense mechanism."; PMID: 25050066 --"CP-673451, a platelet-derived growth-factor receptor inhibitor, suppresses lung cancer cell proliferation and migration"; PMID: 24597540 --"Investigational platelet-derived growth factor receptor kinase inh…	PMID: 29475913; PMID: 29852185; PMID: 30668632
CP-724714	Investigational	1	C1	ERBB2	1		PMID: 29662626; PMID: 28902361; PMID: 19223659		PMID: 30667505; PMID: 31188804; PMID: 31568001
CUDC-101	Investigational	1	C1	ERBB2	1		PMID: 20388807; PMID: 24900760; PMID: 20143778		PMID: 30667505; PMID: 31188804; PMID: 31568001
DCC-2618	Investigational	1	C1	KIT	1			PMID: 29439183 --"The KIT and PDGFRA switch-control inhibitor DCC-2618 blocks growth and survival of multiple neoplastic cell types in advanced mastocytosis"	PMID: 29475913; PMID: 29852185; PMID: 30668632
Diphenylacetic Acid	Experimental	1	C1	CTSB	1				PMID: 29867227; PMID: 29018571; PMID: 29510992
GTP-14564	Approved, Investigational	1	C1	KIT	1				PMID: 29475913; PMID: 29852185; PMID: 30668632
Imatinib	Approved	1	C1	KIT; MCL1	2		PMID: 30311036; PMID: 24789362; PMID: 30022700		MCL1: PMID: 28978427; PMID: 30912136; PMID: 28668293; KIT:PMID: 29475913; PMID: 29852185; PMID: 30668632
Lapatinib	Approved, Investigational	1	C1	ERBB2	1	HER2-enriched	PMID: 26276735; PMID: 28164759; PMID: 29231164		PMID: 30667505; PMID: 31188804; PMID: 31568001
NVP-TAE684	Investigational	1	C1	INSR	1			PMID: 17185414 --"Identification of NVP-TAE684, a potent, selective, and efficacious inhibitor of NPM-ALK."; PMID: 30813562 --"Targeting ALK in Cancer: Therapeutic Potential of Proapoptotic Peptides."	PMID: 27899187; PMID: 29941485; PMID: 30229539
OSI-930	Investigational	1	C1	KIT	1				PMID: 29475913; PMID: 29852185; PMID: 30668632
PD-168393	Experimental	1	C1	ERBB2	1		PMID: 12820779; PMID: 23168047		PMID: 30667505; PMID: 31188804; PMID: 31568001
Pertuzumab	Approved	1	C1	ERBB2	1	HER2-enriched	PMID: 28581356; PMID: 25693012; PMID: 22149875		PMID: 30667505; PMID: 31188804; PMID: 31568001
Phosphonotyrosine	Experimental	1	C1	KIT	1				PMID: 29475913; PMID: 29852185; PMID: 30668632
Ponatinib	Approved, Investigational	1	C1	KIT	1		PMID: 29667003; PMID: 27245147; PMID: 23696246		PMID: 29475913; PMID: 29852185; PMID: 30668632
Regorafenib	Approved	1	C1	KIT	1		PMID: 32052681; PMID: 24269963; PMID: 30392788		PMID: 29475913; PMID: 29852185; PMID: 30668632
Sorafenib	Approved, Investigational	1	C1	KIT	1	HER2-enriched	PMID: 28335647; PMID: 29608984; PMID: 27579253		PMID: 29475913; PMID: 29852185; PMID: 30668632
TAK-285	Approved	1	C1	ERBB2	1		PMID: 25594012; PMID: 23983820; PMID: 22245027		PMID: 30667505; PMID: 31188804; PMID: 31568001
Trastuzumab	Approved, Investigational	1	C1	ERBB2	1	HER2-enriched	PMID: 26892619; PMID: 28215665; PMID: 27939064		PMID: 30667505; PMID: 31188804; PMID: 31568001
Tucatinib	Approved, Investigational	1	C1	ERBB2	1		PMID: 29955792; PMID: 29804905; PMID: 31825569		PMID: 30667505; PMID: 31188804; PMID: 31568001
Varlitinib	Investigational	1	C1	ERBB2	1		PMID: 30658422		PMID: 30667505; PMID: 31188804; PMID: 31568001
A-674563	Experimental	1	C2	AKT1	1				PMID: 30445978; PMID: 29086897; PMID: 28964785
Alpha-D-Fucose	Experimental	1	C2	LTF	1				PMID: 27556694; PMID: 30941553; PMID: 17952122
AZD5363	Investigational	1	C2	AKT1	1		PMID: 30595753; PMID: 30860570; PMID: 30518851		PMID: 30445978; PMID: 29086897; PMID: 28964785
BMS-754807	Investigational	1	C2	AKT1	1		PMID: 22042792; PMID: 19996272; PMID: 21177763		PMID: 30445978; PMID: 29086897; PMID: 28964785
Enzastaurin	Investigational	1	C2	AKT1	1		PMID: 18448327; PMID: 17805485; PMID: 20814815		PMID: 30445978; PMID: 29086897; PMID: 28964785
GDC-0068	Investigational	1	C2	AKT1	1		PMID: 31173106; PMID: 24141624; PMID: 24667376		PMID: 30445978; PMID: 29086897; PMID: 28964785
GSK2110183	Investigational	1	C2	AKT1	1		PMID: 31952518		PMID: 30445978; PMID: 29086897; PMID: 28964785
GW-3965	Experimental	1	C2	NR1H3	1			PMID: 26932209 --"[Expression of LXR-β in human gastric cancer tissue and the effect of GW3965 on the proliferation of gastric cancer cell line SGC-7901]."; PMID: 31432185 --"Expression of LXR‑β, ABCA1 and ABCG1 in human triple‑negative breast cancer tissues."	PMID: 26894976; PMID: 15299184; PMID: 30333826
KN-62	Experimental	1	C2	AKT1	1		PMID: 26622509; PMID: 11716783; PMID: 11313949		PMID: 30445978; PMID: 29086897; PMID: 28964785
Nimesulide	Approved, Investigational, Withdrawn	1	C2	TNFSF10; LTF	2		PMID: 27007742; PMID: 19046800; PMID: 20542113		LTF:PMID: 27556694; PMID: 30941553; PMID: 17952122; TNFSF10:PMID: 19890662
Nitrilotriacetic Acid	Experimental	1	C2	LTF	1		PMID: 30668110; PMID: 18579803; PMID: 25840981		PMID: 27556694; PMID: 30941553; PMID: 17952122
Parecoxib	Approved	1	C2	LTF	1		PMID: 31133150; PMID: 27935990; PMID: 28989150		PMID: 27556694; PMID: 30941553; PMID: 17952122
SB-747651A	Approved, Investigational, Withdrawn	1	C2	AKT1	1				PMID: 30445978; PMID: 29086897; PMID: 28964785
1-(9-ethyl-9H-carbazol-3-yl)-N-methylmethanamine	Experimental	1	C3	TP53	1				PMID: 29039119; PMID: 27815305; PMID: 30240537
17-METHYL-17-ALPHA-DIHYDROEQUILENIN	Experimental	1	C3	ESR1	1				PMID: 24185510; PMID: 27269946; PMID: 29736566
2-(3'-Methoxyphenyl) Benzimidazole-4-Carboxamide	Experimental	1	C3	PARP1	1				PMID: 29202431; PMID: 26040571; PMID: 30177437
2-(4-Chlorophenyl)-5-Quinoxalinecarboxamide	Experimental	1	C3	PARP1	1				PMID: 29202431; PMID: 26040571; PMID: 30177437
3-CHLORO-2-(4-HYDROXYPHENYL)-2H-INDAZOL-5-OL	Experimental	1	C3	ESR1	1				PMID: 24185510; PMID: 27269946; PMID: 29736566
3-ETHYL-2-(4-HYDROXYPHENYL)-2H-INDAZOL-5-OL	Experimental	1	C3	ESR1	1				PMID: 24185510; PMID: 27269946; PMID: 29736566
3-Methoxybenzamide	Experimental	1	C3	PARP1	1				PMID: 29202431; PMID: 26040571; PMID: 30177437
6-Hydroxyuridine-5'-Phosphate	Experimental	1	C3	UMPS	1				PMID: 30333885; PMID: 32382150
Afimoxifene	Investigational	1	C3	ESR1	1			PMID: 15846122 --"Nuclear hormone receptor. The steroid hormones and their receptors are involved in the regulation of eukaryotic gene expression and affect cellular proliferation and differentiation in target tissu…"; PMID: 29736566 --"The Impact of ESR1 Mutations on the Treatment of Metastatic Breast Cancer."	PMID: 24185510; PMID: 27269946; PMID: 29736566
APR-246	Investigational	1	C3	TP53	1		PMID: 30196236; PMID: 29564741; PMID: 30255744		PMID: 29039119; PMID: 27815305; PMID: 30240537
AZD9496	Investigational	1	C3	ESR1	1		PMID: 29440181; PMID: 31012189; PMID: 27020862		PMID: 24185510; PMID: 27269946; PMID: 29736566
Bazedoxifene	Approved, Investigational	1	C3	ESR1	1			PMID: 27535971 --"Bazedoxifene as a Novel GP130 Inhibitor for Pancreatic Cancer Therapy"; PMID: 31088482 --"STAT3 as a potential therapeutic target in triple negative breast cancer: a systematic review"	PMID: 24185510; PMID: 27269946; PMID: 29736566
Carba-Nicotinamide-Adenine-Dinucleotide	Experimental	1	C3	PARP1	1				PMID: 29202431; PMID: 26040571; PMID: 30177437
Chlorotrianisene	Investigational, Withdrawn	1	C3	ESR1	1		PMID: 4065023; PMID: 9459186		PMID: 24185510; PMID: 27269946; PMID: 29736566
Clomifene	Approved, Investigational	1	C3	ESR1	1			PMID: 15846122 --"Nuclear hormone receptor. The steroid hormones and their receptors are involved in the regulation of eukaryotic gene expression and affect cellular proliferation and differentiation in target tissu…"; PMID: 29736566 --"The Impact of ESR1 Mutations on the Treatment of Metastatic Breast Cancer."	PMID: 24185510; PMID: 27269946; PMID: 29736566
CX-4945	Investigational	1	C3	CSNK2A1	1		PMID: 25153725; PMID: 22941473		PMID: 27746184; PMID: 27942580; PMID: 25837326
Danazol	Approved	1	C3	ESR1	1		PMID: 27933735; PMID: 31039960; PMID: 25177120		PMID: 24185510; PMID: 27269946; PMID: 29736566
Dienestrol	Approved, Investigational	1	C3	ESR1	1		PMID: 19811643; PMID: 25824732; PMID: 8568634		PMID: 24185510; PMID: 27269946; PMID: 29736566
Diethylstilbestrol	Approved, Investigational	1	C3	ESR1	1		PMID: 26079774; PMID: 29124779; PMID: 25032259		PMID: 24185510; PMID: 27269946; PMID: 29736566
Dimethylallyl Diphosphate	Experimental	1	C3	FDPS	1				PMID: 20641269; PMID: 23788975; PMID: 2749603
EB-47	Investigational	1	C3	PARP1	1			PMID: 30177437 --"Mechanisms of PARP inhibitor sensitivity and resistance."; PMID: 28699513 --"PARP Inhibitor Drugs in the Treatment of Breast, Ovarian, Prostate and Pancreatic Cancers: An Update of Clinical Trials."	PMID: 29202431; PMID: 26040571; PMID: 30177437
Estradiol	Approved, Investigational, Vet approved	1	C3	ESR1	1		PMID: 27898258; PMID: 28862117; PMID: 28043088		PMID: 24185510; PMID: 27269946; PMID: 29736566
Estriol	Approved, Investigational, Vet approved	1	C3	ESR1	1		PMID: 29917061; PMID: 30897020; PMID: 19179815		PMID: 24185510; PMID: 27269946; PMID: 29736566
Estrone	Approved	1	C3	ESR1	1		PMID: 29660508; PMID: 29644867; PMID: 30180161		PMID: 24185510; PMID: 27269946; PMID: 29736566
Fulvestrant	Approved, Investigational	1	C3	ESR1	1	Lumina A	PMID: 31091374; PMID: 29860922; PMID: 30917258		PMID: 24185510; PMID: 27269946; PMID: 29736566
Geranyl Diphosphate	Experimental	1	C3	FDPS; GGPS1	2				FDPS: PMID: 20641269; PMID: 23788975; PMID: 2749603; GGPS1: PMID: 26353928
Gestrinone	Approved	1	C3	ESR1	1		PMID: 3677115; PMID: 3063028; PMID: 2676767		PMID: 24185510; PMID: 27269946; PMID: 29736566
Ibandronate	Approved, Investigational	1	C3	FDPS	1		PMID: 26211824; PMID: 15490378; PMID: 20227995		PMID: 20641269; PMID: 23788975; PMID: 2749603
ISOPENTENYL PYROPHOSPHATE	Experimental	1	C3	FDPS; GGPS1	2		PMID: 25496233; PMID: 19819230; PMID: 19699819		FDPS: PMID: 20641269; PMID: 23788975; PMID: 2749603; GGPS1: PMID: 26353928
Isopentyl Pyrophosphate	Experimental	1	C3	FDPS	1				PMID: 20641269; PMID: 23788975; PMID: 2749603
Ivosidenib	Approved, Investigational	1	C3	IDH1	1				PMID: 29287594; PMID: 30539453; PMID: 29661250
Lasofoxifene	Approved, Investigational	1	C3	ESR1	1		PMID: 28934376; PMID: 26787504; PMID: 21051656		PMID: 24185510; PMID: 27269946; PMID: 29736566
Mestranol	Approved	1	C3	ESR1	1		PMID: 28060448; PMID: 3446437; PMID: 29521249		PMID: 24185510; PMID: 27269946; PMID: 29736566
Mitotane	Approved	1	C3	ESR1	1		PMID: 30333277; PMID: 25542188; PMID: 23330457		PMID: 24185510; PMID: 27269946; PMID: 29736566
Nicotinamide	Approved, Investigational	1	C3	PARP1	1		PMID: 31101119; PMID: 30648523; PMID: 31565183		PMID: 29202431; PMID: 26040571; PMID: 30177437
NP-50301	Investigational	1	C3	ESR1	1				PMID: 24185510; PMID: 27269946; PMID: 29736566
NU1025	Experimental	1	C3	PARP1	1		PMID: 32235451; PMID: 25981734; PMID: 25337581		PMID: 29202431; PMID: 26040571; PMID: 30177437
Ospemifene	Approved, Investigational	1	C3	ESR1	1				PMID: 24185510; PMID: 27269946; PMID: 29736566
Quinestrol	Approved	1	C3	ESR1	1		PMID: 22771000; PMID: 6732438; PMID: 19938946		PMID: 24185510; PMID: 27269946; PMID: 29736566
Raloxifene	Approved, Investigational	1	C3	ESR1	1		PMID: 27852187; PMID: 31479144; PMID: 29630889		PMID: 24185510; PMID: 27269946; PMID: 29736566
S-111	Experimental	1	C3	PARP1	1				PMID: 29202431; PMID: 26040571; PMID: 30177437
Tamoxifen	Approved	1	C3	ESR1	1		PMID: 26631176; PMID: 29207335; PMID: 31343218		PMID: 24185510; PMID: 27269946; PMID: 29736566
Toremifene	Approved, Investigational	1	C3	ESR1	1		PMID: 24439786; PMID: 29978573; PMID: 29196963		PMID: 24185510; PMID: 27269946; PMID: 29736566
ZK-164015	Experimental	1	C3	ESR1	1				PMID: 24185510; PMID: 27269946; PMID: 29736566
3-Mercuri-4-Aminobenzenesulfonamide	Experimental	1	C4	CA2	1
4-(2-AMINOETHYL)BENZENESULFONAMIDE	Experimental	1	C4	CA2	1
4-(Hydroxymercury)Benzoic Acid	Experimental	1	C4	CA2	1
4-Flourobenzenesulfonamide	Experimental	1	C4	CA2	1
4-Methylimidazole	Experimental	1	C4	CA2	1
4-Sulfonamide-[1-(4-Aminobutane)]Benzamide	Experimental	1	C4	CA2	1
Adalimumab	Approved	1	C4	TNF	1				PMID: 28791816; PMID: 29698439; PMID: 25553436
AL4623	Experimental	1	C4	CA2	1
AL5300	Experimental	1	C4	CA2	1
AL5424	Experimental	1	C4	CA2	1
AL5927	Experimental	1	C4	CA2	1
AL6528	Experimental	1	C4	CA2	1
AL7099A	Experimental	1	C4	CA2	1
AL7182	Experimental	1	C4	CA2	1			PMID: 17139284 --"How many drug targets are there?"; PMID: 17016423 --"Drugs, their targets and the nature and number of drug targets."; PMID: 27234893 --"Synthesis of 4-(thiazol-2-ylamino)-benzenesulfonamides with carbonic anhydrase I, II and IX inhibitory activity and cytotoxic effects against breast cancer cell lines."
AME-527	Investigational	1	C4	TNF	1				PMID: 28791816; PMID: 29698439; PMID: 25553436
Benzthiazide	Approved	1	C4	CA2	1
Certolizumab pegol	Approved	1	C4	TNF	1				PMID: 28791816; PMID: 29698439; PMID: 25553436
Chlorothiazide	Approved, Vet approved	1	C4	CA2	1
Cyclothiazide	Approved	1	C4	CA2	1
Dansylamide	Experimental	1	C4	CA2	1			PMID: 17139284 --"How many drug targets are there?"; PMID: 17016423 --"Drugs, their targets and the nature and number of drug targets."; PMID: 27234893 --"Synthesis of 4-(thiazol-2-ylamino)-benzenesulfonamides with carbonic anhydrase I, II and IX inhibitory activity and cytotoxic effects against breast cancer cell lines."
Dorzolamide	Approved	1	C4	CA2	1
Etanercept	Approved, Investigational	1	C4	TNF	1				PMID: 28791816; PMID: 29698439; PMID: 25553436
Ethinamate	Approved, Illicit, Withdrawn	1	C4	CA2	1
Ethoxzolamide	Withdrawn	1	C4	CA2	1
ETHYL 3-[4-(AMINOSULFONYL)PHENYL]PROPANOATE	Experimental	1	C4	CA2	1
Golimumab	Approved	1	C4	TNF	1				PMID: 28791816; PMID: 29698439; PMID: 25553436
Infliximab	Approved	1	C4	TNF	1				PMID: 28791816; PMID: 29698439; PMID: 25553436
KD025	Experimental	1	C4	ROCK2	1				PMID: 31955537; PMID: 29990315; PMID: 31620199
Mercuribenzoic Acid	Experimental	1	C4	CA2	1
N-(2-Flouro-Benzyl)-4-Sulfamoyl-Benzamide	Experimental	1	C4	CA2	1			PMID: 17139284 --"How many drug targets are there?"; PMID: 17016423 --"Drugs, their targets and the nature and number of drug targets."; PMID: 27234893 --"Synthesis of 4-(thiazol-2-ylamino)-benzenesulfonamides with carbonic anhydrase I, II and IX inhibitory activity and cytotoxic effects against breast cancer cell lines."
N-[2-(1h-Indol-5-Yl)-Butyl]-4-Sulfamoyl-Benzamide	Experimental	1	C4	CA2	1			PMID: 17139284 --"How many drug targets are there?"; PMID: 17016423 --"Drugs, their targets and the nature and number of drug targets."; PMID: 27234893 --"Synthesis of 4-(thiazol-2-ylamino)-benzenesulfonamides with carbonic anhydrase I, II and IX inhibitory activity and cytotoxic effects against breast cancer cell lines."
N-{2-[4-(AMINOSULFONYL)PHENYL]ETHYL}ACETAMIDE	Experimental	1	C4	CA2	1
N-Benzyl-4-Sulfamoyl-Benzamide	Experimental	1	C4	CA2	1			PMID: 17139284 --"How many drug targets are there?"; PMID: 17016423 --"Drugs, their targets and the nature and number of drug targets."; PMID: 27234893 --"Synthesis of 4-(thiazol-2-ylamino)-benzenesulfonamides with carbonic anhydrase I, II and IX inhibitory activity and cytotoxic effects against breast cancer cell lines."
N-Methylleucine	Experimental	1	C4	CXCL10	1				PMID: 28209986; PMID: 27707838; PMID: 30177620
RKI-1447	Approved, Investigational	1	C4	ROCK2	1		PMID: 22846914; PMID: 31878274		PMID: 31955537; PMID: 29990315; PMID: 31620199
Thalidomide	Approved, Investigational, Withdrawn	1	C4	TNF	1		PMID: 31470872; PMID: 15277253; PMID: 28099781		PMID: 28791816; PMID: 29698439; PMID: 25553436
Urokinase	Approved, Investigational, Withdrawn	1	C4	PLAUR	1		PMID: 25641046; PMID: 31359505		PLAU:PMID: 26178901; PMID: 31317530; PMID: 28467815; PLAUR:PMID: 29254187; PMID: 24229053; PMID: 23180655
WX-UK1	Investigational	1	C4	PLAUR	1		PMID: 15841327; PMID: 15170662; PMID: 21745015		PLAU: PMID: 26178901; PMID: 31317530; PMID: 28467815; PLAUR:PMID: 29254187; PMID: 24229053; PMID: 23180655
3-Methylthiofentanyl	Experimental, Illicit	1	C5	OPRK1	1
Asimadoline	Investigational	1	C5	OPRK1	1
Carfentanil	Illicit, Investigational, Vet approved	1	C5	OPRK1	1
Dezocine	Approved, Investigational	1	C5	OPRK1	1		PMID: 30867775
Diprenorphine	Illicit, Vet approved	1	C5	OPRK1	1		PMID: 9196063; PMID: 21321274; PMID: 11526449
GNTI	Experimental, Illicit	1	C5	OPRK1	1
Marimastat	Investigational	1	C5	MMP2; MMP7	2		PMID: 30003972; PMID: 15570070; PMID: 16595036		MMP2: PMID: 28402270; PMID: 28844713; PMID: 31488193; MMP7:PMID: 31285694; PMID: 29249801; PMID: 27375020
Miglustat	Approved	1	C5	UGCG	1				PMID: 31666638; PMID: 29549423; PMID: 28357533
Nalbuphine	Approved	1	C5	OPRK1	1		PMID: 31092275; PMID: 30027066
naltriben	Investigational	1	C5	OPRK1	1
SC-74020	Experimental	1	C5	MMP2	1				PMID: 28402270; PMID: 28844713; PMID: 31488193
spiradoline	Investigational	1	C5	OPRK1	1
UK-356618	Investigational	1	C5	MMP2	1				PMID: 28402270; PMID: 28844713; PMID: 31488193
4-(2-methoxyethoxy)-6-methylpyrimidin-2-amine	Experimental	1	C6	HSP90AA1	1				PMID: 31101846; PMID: 31273033; PMID: 31921692
9-Butyl-8-(3-Methoxybenzyl)-9h-Purin-6-Amine	Terminated,Experimental	1	C6	HSP90AA1	1				PMID: 31101846; PMID: 31273033; PMID: 31921692
9-Butyl-8-(4-Methoxybenzyl)-9h-Purin-6-Amine	Experimental	1	C6	HSP90AA1	1				PMID: 31101846; PMID: 31273033; PMID: 31921692
AT13387	Investigational	1	C6	HSP90AA1	1				PMID: 31101846; PMID: 31273033; PMID: 31921692
Caffeine	Approved	1	C6	PRKDC	1		PMID: 25691730; PMID: 30075330; PMID: 29340883		ADORA2A:PMID: 30963401; PRKDC: PMID: 31513357; PMID: 29146734; PMID: 28498431
CPI-1205	Investigational	1	C6	EZH2	1				PMID: 29959321; PMID: 29212856; PMID: 29669287
EI1	Investigational	1	C6	EZH2	1				PMID: 29959321; PMID: 29212856; PMID: 29669287
EPZ005687	Investigational	1	C6	EZH2	1				PMID: 29959321; PMID: 29212856; PMID: 29669287
Geldanamycin	Experimental, Investigational	1	C6	HSP90AA1	1		PMID: 29618179; PMID: 28213093; PMID: 19850405		PMID: 31101846; PMID: 31273033; PMID: 31921692
GSK2816126	Investigational	1	C6	EZH2	1				PMID: 29959321; PMID: 29212856; PMID: 29669287
I-BET151	Investigational	1	C6	BRD2	1		PMID: 29154989; PMID: 30975544; PMID: 28108460		PMID: 30952871; PMID: 29493812; PMID: 31000582
KU-55933	Approved, Investigational	1	C6	PRKDC	1		PMID: 27613518; PMID: 25598069; PMID: 28347251		PMID: 31513357; PMID: 29146734; PMID: 28498431
Migalastat	Approved, Investigational	1	C6	GLA	1				PMID: 31317787; PMID: 28381598; PMID: 29339815
NVP-AUY922	Investigational	1	C6	HSP90AA1	1		PMID: 29396630; PMID: 30591093; PMID: 25085789		PMID: 31101846; PMID: 31273033; PMID: 31921692
PIK-75	Experimental	1	C6	PRKDC	1		PMID: 28035403; PMID: 24361696; PMID: 21725367		PMID: 31513357; PMID: 29146734; PMID: 28498431
SNX-5422	Investigational	1	C6	HSP90AA1	1		PMID: 25579569 ; PMID: 25262379; PMID: 24280702		PMID: 31101846; PMID: 31273033; PMID: 31921692
SRT1720	Investigational	1	C6	SIRT1	1		PMID: 29653746; PMID: 25411356; PMID: 22470132		PMID: 30038266; PMID: 27345396; PMID: 31101119
SRT501	Investigational	1	C6	SIRT1	1		PMID: 32342549; PMID: 26774195; PMID: 31456191		PMID: 30038266; PMID: 27345396; PMID: 31101119
Tanespimycin	Investigational	1	C6	HSP90AA1	1		PMID: 21558407; PMID: 28205552; PMID: 23870456		PMID: 31101846; PMID: 31273033; PMID: 31921692
UNC1999	Investigational	1	C6	EZH2	1		PMID: 31104332; PMID: 25868794		PMID: 29959321; PMID: 29212856; PMID: 29669287
VER-49009	Investigational	1	C6	HSP90AA1	1		PMID: 18931700		PMID: 31101846; PMID: 31273033; PMID: 31921692
Vinblastine	Approved	1	C6	TUBB2A	1		PMID: 2497417		TUBA1A:PMID: 30126203; PMID: 19858224; TUBB2A:PMID: 30126203; PMID: 29528476; PMID: 22718863
(3r)-1-Acetyl-3-Methylpiperidine	Experimental	1	C7	PPIA	1				PMID: 30844143; PMID: 24091277; PMID: 25454514
3-(2-Aminoethyl)-4-(Aminomethyl)Heptanedioic Acid	Experimental	1	C7	ALAD	1				PMID: 28403546; PMID: 27816361
3'-Oxo-Adenosine	Experimental	1	C7	AHCY	1				PMID: 32064155; PMID: 18084325; PMID: 26328244
4-Hydroxy-2-Butanone	Experimental	1	C7	FKBP1A	1				PMID: 21811619
4-Hydroxy-Aconitate Ion	Experimental	1	C7	ACO2	1				PMID: 31819175
4-Oxosebacic Acid	Experimental	1	C7	ALAD	1				PMID: 28403546; PMID: 27816361
5-hydroxyvaleric acid	Experimental	1	C7	ALAD	1				PMID: 28403546; PMID: 27816361
5'-S-ethyl-5'-thioadenosine	Experimental	1	C7	AHCY	1				PMID: 32064155; PMID: 18084325; PMID: 26328244
7-AMINO-4-METHYL-CHROMEN-2-ONE	Experimental	1	C7	PPIA	1				PMID: 30844143; PMID: 24091277; PMID: 25454514
Aconitate Ion	Experimental	1	C7	ACO2	1				PMID: 31819175
Alpha-Methylisocitric Acid	Experimental	1	C7	ACO2	1				PMID: 31819175
Beta-(2-Naphthyl)-Alanine	Experimental	1	C7	PIN1; YARS	2				PIN1: PMID: 27834957; PMID: 25849135; PMID: 31867329; YARS:PMID: 24510587
Carboxyatractyloside	Experimental	1	C7	SLC25A4	1
Cholic Acid	Approved	1	C7	FECH; COX5A	2		PMID: 23909664; PMID: 24134303; PMID: 30339018		COX5A: PMID: 23051583 ; FECH: PMID: 25017377; PMID: 21953213; PMID: 30767226
Delta-Amino Valeric Acid	Experimental	1	C7	ALAD	1				PMID: 28403546; PMID: 27816361
D-Eritadenine	Experimental	1	C7	AHCY	1				PMID: 32064155; PMID: 18084325; PMID: 26328244
Di-Stearoyl-3-Sn-Phosphatidylcholine	Experimental	1	C7	SLC25A4	1
Ethyl Oxo(Piperidin-1-Yl)Acetate	Experimental	1	C7	PPIA	1				PMID: 30844143; PMID: 24091277; PMID: 25454514
FG-4592	Investigational	1	C7	EGLN2	1				PMID: 29693343; PMID: 27308620; PMID: 26492917
FKB-001	Experimental	1	C7	FKBP1A	1				PMID: 21811619
Gpi-1046	Experimental	1	C7	FKBP1A	1				PMID: 21811619
GPI-1485	Investigational	1	C7	FKBP1A	1				PMID: 21811619
Heptyl-Beta-D-Glucopyranoside	Experimental	1	C7	FKBP1A	1				PMID: 21811619
Inosinic Acid	Experimental	1	C7	IMPDH2	1				PMID: 29962242
Isocitric Acid	Experimental	1	C7	ACO2	1				PMID: 31819175
Laevulinic Acid	Experimental	1	C7	ALAD	1				PMID: 28403546; PMID: 27816361
L-Citrulline	Approved, Investigational, Nutraceutical	1	C7	DDAH1; DDAH2	2				DDAH1: PMID: 29070803; PMID: 30611984; PMID: 28454334 ; DDAH2: PMID: 18284189
Melatonin	Experimental	1	C7	NQO2	1		PMID: 25876649; PMID: 27017208; PMID: 29458781		PMID: 21946896; PMID: 29963112; PMID: 20683025
Methyl Methylsulfinylmethyl Sulfide	Approved, Nutraceutical, Vet approved	1	C7	FKBP1A	1				PMID: 21811619
Mycophenolate mofetil	Approved, Investigational	1	C7	IMPDH2	1		PMID: 30583682; PMID: 23745048; PMID: 28189362		PMID: 29962242
N-[O-Phosphono-Pyridoxyl]-Isoleucine	Experimental	1	C7	BCAT2	1				PMID: 32064155; PMID: 28798381
Porphobilinogen	Experimental	1	C7	ALAD	1				PMID: 28403546; PMID: 27816361
Pyridoxamine-5'-Phosphate	Experimental	1	C7	BCAT2	1				PMID: 32064155; PMID: 28798381
Selenazole-4-Carboxyamide-Adenine Dinucleotide	Experimental	1	C7	IMPDH2	1				PMID: 29962242
Tricarballylic Acid	Experimental	1	C7	ACO2	1				PMID: 31819175

## Sheet: patient.information
# Supplementary table 6.2.Information of patient
Patients	LncRNA_Subtypes	Targets	Drugs
BC01	C7	ACO2	4-Hydroxy-Aconitate Ion
BC01	C7	ACO2	Aconitate Ion
BC01	C7	ACO2	Alpha-Methylisocitric Acid
BC01	C7	ACO2	Isocitric Acid
BC01	C7	ACO2	Tricarballylic Acid
BC01	C7	AHCY	3'-Oxo-Adenosine
BC01	C7	AHCY	5'-S-ethyl-5'-thioadenosine
BC01	C7	AHCY	D-Eritadenine
BC01	C7	ALAD	3-(2-Aminoethyl)-4-(Aminomethyl)Heptanedioic Acid
BC01	C7	ALAD	4-Oxosebacic Acid
BC01	C7	ALAD	5-hydroxyvaleric acid
BC01	C7	ALAD	Delta-Amino Valeric Acid
BC01	C7	ALAD	Laevulinic Acid
BC01	C7	ALAD	Porphobilinogen
BC01	C7	BCAT2	N-[O-Phosphono-Pyridoxyl]-Isoleucine
BC01	C7	BCAT2	Pyridoxamine-5'-Phosphate
BC01	C7	BCL2	ABT-737
BC01	C7	BCL2	Obatoclax
BC01	C7	CDK7	Phosphonothreonine
BC01	C7	CDK7	R547
BC01	C7	CDK7	SNS-032
BC01	C7	CDK7	THZ1
BC01	C7	COX5A;FECH	Cholic Acid
BC01	C7	DDAH1;DDAH2	L-Citrulline
BC01	C7	EGLN2	FG-4592
BC01	C7	FKBP1A	4-Hydroxy-2-Butanone
BC01	C7	FKBP1A	FKB-001
BC01	C7	FKBP1A	Gpi-1046
BC01	C7	FKBP1A	GPI-1485
BC01	C7	FKBP1A	Heptyl-Beta-D-Glucopyranoside
BC01	C7	FKBP1A	Methyl Methylsulfinylmethyl Sulfide
BC01	C7	IMPDH2	Inosinic Acid
BC01	C7	IMPDH2	Mycophenolate mofetil
BC01	C7	IMPDH2	Selenazole-4-Carboxyamide-Adenine Dinucleotide
BC01	C7	MCL1	TW-37
BC01	C7	NQO2	Melatonin
BC01	C7	PIN1;YARS	Beta-(2-Naphthyl)-Alanine
BC01	C7	PPIA	(3r)-1-Acetyl-3-Methylpiperidine
BC01	C7	PPIA	7-AMINO-4-METHYL-CHROMEN-2-ONE
BC01	C7	PPIA	Ethyl Oxo(Piperidin-1-Yl)Acetate
BC01	C7	SLC25A4	Carboxyatractyloside
BC01	C7	SLC25A4	Di-Stearoyl-3-Sn-Phosphatidylcholine
BC02	C3	CSNK2A1	CX-4945
BC02	C3	ESR1	17-METHYL-17-ALPHA-DIHYDROEQUILENIN
BC02	C3	ESR1	3-CHLORO-2-(4-HYDROXYPHENYL)-2H-INDAZOL-5-OL
BC02	C3	ESR1	3-ETHYL-2-(4-HYDROXYPHENYL)-2H-INDAZOL-5-OL
BC02	C3	ESR1	Afimoxifene
BC02	C3	ESR1	AZD9496
BC02	C3	ESR1	Bazedoxifene
BC02	C3	ESR1	Chlorotrianisene
BC02	C3	ESR1	Clomifene
BC02	C3	ESR1	Danazol
BC02	C3	ESR1	Dienestrol
BC02	C3	ESR1	Diethylstilbestrol
BC02	C3	ESR1	Estradiol
BC02	C3	ESR1	Estriol
BC02	C3	ESR1	Estrone
BC02	C3	ESR1	Fulvestrant
BC02	C3	ESR1	Gestrinone
BC02	C3	ESR1	Lasofoxifene
BC02	C3	ESR1	Mestranol
BC02	C3	ESR1	Mitotane
BC02	C3	ESR1	NP-50301
BC02	C3	ESR1	Ospemifene
BC02	C3	ESR1	Quinestrol
BC02	C3	ESR1	Raloxifene
BC02	C3	ESR1	Tamoxifen
BC02	C3	ESR1	Toremifene
BC02	C3	ESR1	ZK-164015
BC02	C3	FDPS	Dimethylallyl Diphosphate
BC02	C3	FDPS	Ibandronate
BC02	C3	FDPS	Isopentyl Pyrophosphate
BC02	C3	FDPS;GGPS1	Geranyl Diphosphate
BC02	C3	FDPS;GGPS1	ISOPENTENYL PYROPHOSPHATE
BC02	C3	IDH1	Ivosidenib
BC02	C3	PARP1	2-(3'-Methoxyphenyl) Benzimidazole-4-Carboxamide
BC02	C3	PARP1	2-(4-Chlorophenyl)-5-Quinoxalinecarboxamide
BC02	C3	PARP1	3-Methoxybenzamide
BC02	C3	PARP1	Carba-Nicotinamide-Adenine-Dinucleotide
BC02	C3	PARP1	EB-47
BC02	C3	PARP1	Nicotinamide
BC02	C3	PARP1	NU1025
BC02	C3	PARP1	S-111
BC02	C3	TP53	1-(9-ethyl-9H-carbazol-3-yl)-N-methylmethanamine
BC02	C3	TP53	APR-246
BC02	C3	CDK4	R547
BC02	C3	UMPS	6-Hydroxyuridine-5'-Phosphate
BC02	C5	GSTP1;APP	Curcumin
BC02	C5	GSTP1	Canfosfamide
BC02	C5	GSTP1	Ezatiostat
BC02	C5	MMP2	SC-74020
BC02	C5	MMP2	UK-356618
BC02	C5	MMP2;MMP7	Marimastat
BC02	C5	OPRK1	3-Methylthiofentanyl
BC02	C5	OPRK1	Asimadoline
BC02	C5	OPRK1	Carfentanil
BC02	C5	OPRK1	Dezocine
BC02	C5	OPRK1	Diprenorphine
BC02	C5	OPRK1	GNTI
BC02	C5	OPRK1	Nalbuphine
BC02	C5	OPRK1	naltriben
BC02	C5	OPRK1	spiradoline
BC02	C5	UGCG	Miglustat
BC02	C6	PRKDC	Caffeine
BC02	C6	CDK7	Phosphonothreonine
BC02	C6	BCL2	ABT-737
BC02	C6	BCL2	Obatoclax
BC02	C6	BRD2	I-BET151
BC02	C6	CDK7	R547
BC02	C6	CDK7	SNS-032
BC02	C6	CDK7	THZ1
BC02	C6	CXCR4	AMD-070
BC02	C6	CXCR4	MSX-122
BC02	C6	CXCR4	Plerixafor
BC02	C6	EZH2	CPI-1205
BC02	C6	EZH2	EI1
BC02	C6	EZH2	EPZ005687
BC02	C6	EZH2	GSK2816126
BC02	C6	EZH2	UNC1999
BC02	C6	GLA	Migalastat
BC02	C6	GSTP1	Canfosfamide
BC02	C6	GSTP1	Ezatiostat
BC02	C6	HSP90AA1	4-(2-methoxyethoxy)-6-methylpyrimidin-2-amine
BC02	C6	HSP90AA1	9-Butyl-8-(3-Methoxybenzyl)-9h-Purin-6-Amine
BC02	C6	HSP90AA1	9-Butyl-8-(4-Methoxybenzyl)-9h-Purin-6-Amine
BC02	C6	HSP90AA1	AT13387
BC02	C6	HSP90AA1	Geldanamycin
BC02	C6	HSP90AA1	NVP-AUY922
BC02	C6	HSP90AA1	SNX-5422
BC02	C6	HSP90AA1	Tanespimycin
BC02	C6	HSP90AA1	VER-49009
BC02	C6	MCL1	TW-37
BC02	C6	PRKDC	KU-55933
BC02	C6	PRKDC	PIK-75
BC02	C6	SIRT1	SRT1720
BC02	C6	SIRT1	SRT501
BC02	C6	TUBB2A	Vinblastine
BC03	C6	PRKDC	Caffeine
BC03	C6	CDK7	Phosphonothreonine
BC03	C6	BCL2	ABT-737
BC03	C6	BCL2	Obatoclax
BC03	C6	BRD2	I-BET151
BC03	C6	CDK7	R547
BC03	C6	CDK7	SNS-032
BC03	C6	CDK7	THZ1
BC03	C6	CXCR4	AMD-070
BC03	C6	CXCR4	MSX-122
BC03	C6	CXCR4	Plerixafor
BC03	C6	EZH2	CPI-1205
BC03	C6	EZH2	EI1
BC03	C6	EZH2	EPZ005687
BC03	C6	EZH2	GSK2816126
BC03	C6	EZH2	UNC1999
BC03	C6	GLA	Migalastat
BC03	C6	GSTP1	Canfosfamide
BC03	C6	GSTP1	Ezatiostat
BC03	C6	HSP90AA1	4-(2-methoxyethoxy)-6-methylpyrimidin-2-amine
BC03	C6	HSP90AA1	9-Butyl-8-(3-Methoxybenzyl)-9h-Purin-6-Amine
BC03	C6	HSP90AA1	9-Butyl-8-(4-Methoxybenzyl)-9h-Purin-6-Amine
BC03	C6	HSP90AA1	AT13387
BC03	C6	HSP90AA1	Geldanamycin
BC03	C6	HSP90AA1	NVP-AUY922
BC03	C6	HSP90AA1	SNX-5422
BC03	C6	HSP90AA1	Tanespimycin
BC03	C6	HSP90AA1	VER-49009
BC03	C6	MCL1	TW-37
BC03	C6	PRKDC	KU-55933
BC03	C6	PRKDC	PIK-75
BC03	C6	SIRT1	SRT1720
BC03	C6	SIRT1	SRT501
BC03	C6	TUBB2A	Vinblastine
BC03LN	C2	AKT1	A-674563
BC03LN	C2	AKT1	AZD5363
BC03LN	C2	AKT1	BMS-754807
BC03LN	C2	AKT1	Enzastaurin
BC03LN	C2	AKT1	GDC-0068
BC03LN	C2	AKT1	GSK2110183
BC03LN	C2	AKT1	KN-62
BC03LN	C2	AKT1	BMS-536924
BC03LN	C2	AKT1	SB-747651A
BC03LN	C2	CXCR4	AMD-070
BC03LN	C2	CXCR4	MSX-122
BC03LN	C2	CXCR4	Plerixafor
BC03LN	C2	LTF	Alpha-D-Fucose
BC03LN	C2	LTF	Nitrilotriacetic Acid
BC03LN	C2	LTF	Parecoxib
BC03LN	C2	LTF;TNFSF10	Nimesulide
BC03LN	C2	MCL1	TW-37
BC03LN	C2	NR1H3	GW-3965
BC03LN	C6	PRKDC	Caffeine
BC03LN	C6	CDK7	Phosphonothreonine
BC03LN	C6	BCL2	ABT-737
BC03LN	C6	BCL2	Obatoclax
BC03LN	C6	BRD2	I-BET151
BC03LN	C6	CDK7	R547
BC03LN	C6	CDK7	SNS-032
BC03LN	C6	CDK7	THZ1
BC03LN	C6	CXCR4	AMD-070
BC03LN	C6	CXCR4	MSX-122
BC03LN	C6	CXCR4	Plerixafor
BC03LN	C6	EZH2	CPI-1205
BC03LN	C6	EZH2	EI1
BC03LN	C6	EZH2	EPZ005687
BC03LN	C6	EZH2	GSK2816126
BC03LN	C6	EZH2	UNC1999
BC03LN	C6	GLA	Migalastat
BC03LN	C6	GSTP1	Canfosfamide
BC03LN	C6	GSTP1	Ezatiostat
BC03LN	C6	HSP90AA1	4-(2-methoxyethoxy)-6-methylpyrimidin-2-amine
BC03LN	C6	HSP90AA1	9-Butyl-8-(3-Methoxybenzyl)-9h-Purin-6-Amine
BC03LN	C6	HSP90AA1	9-Butyl-8-(4-Methoxybenzyl)-9h-Purin-6-Amine
BC03LN	C6	HSP90AA1	AT13387
BC03LN	C6	HSP90AA1	Geldanamycin
BC03LN	C6	HSP90AA1	NVP-AUY922
BC03LN	C6	HSP90AA1	SNX-5422
BC03LN	C6	HSP90AA1	Tanespimycin
BC03LN	C6	HSP90AA1	VER-49009
BC03LN	C6	MCL1	TW-37
BC03LN	C6	PRKDC	KU-55933
BC03LN	C6	PRKDC	PIK-75
BC03LN	C6	SIRT1	SRT1720
BC03LN	C6	SIRT1	SRT501
BC03LN	C6	TUBB2A	Vinblastine
BC04	C2	AKT1	A-674563
BC04	C2	AKT1	AZD5363
BC04	C2	AKT1	BMS-754807
BC04	C2	AKT1	Enzastaurin
BC04	C2	AKT1	GDC-0068
BC04	C2	AKT1	GSK2110183
BC04	C2	AKT1	KN-62
BC04	C2	AKT1	BMS-536924
BC04	C2	AKT1	SB-747651A
BC04	C2	CXCR4	AMD-070
BC04	C2	CXCR4	MSX-122
BC04	C2	CXCR4	Plerixafor
BC04	C2	LTF	Alpha-D-Fucose
BC04	C2	LTF	Nitrilotriacetic Acid
BC04	C2	LTF	Parecoxib
BC04	C2	LTF;TNFSF10	Nimesulide
BC04	C2	MCL1	TW-37
BC04	C2	NR1H3	GW-3965
BC04	C4	CA2	3-Mercuri-4-Aminobenzenesulfonamide
BC04	C4	CA2	4-(2-AMINOETHYL)BENZENESULFONAMIDE
BC04	C4	CA2	4-(Hydroxymercury)Benzoic Acid
BC04	C4	CA2	4-Flourobenzenesulfonamide
BC04	C4	CA2	4-Methylimidazole
BC04	C4	CA2	4-Sulfonamide-[1-(4-Aminobutane)]Benzamide
BC04	C4	CA2	AL4623
BC04	C4	CA2	AL5300
BC04	C4	CA2	AL5424
BC04	C4	CA2	AL5927
BC04	C4	CA2	AL6528
BC04	C4	CA2	AL7099A
BC04	C4	CA2	AL7182
BC04	C4	CA2	Benzthiazide
BC04	C4	CA2	Chlorothiazide
BC04	C4	CA2	Cyclothiazide
BC04	C4	CA2	Dansylamide
BC04	C4	CA2	Dorzolamide
BC04	C4	CA2	Ethinamate
BC04	C4	CA2	Ethoxzolamide
BC04	C4	CA2	ETHYL 3-[4-(AMINOSULFONYL)PHENYL]PROPANOATE
BC04	C4	CA2	Mercuribenzoic Acid
BC04	C4	CA2	N-(2-Flouro-Benzyl)-4-Sulfamoyl-Benzamide
BC04	C4	CA2	N-[2-(1h-Indol-5-Yl)-Butyl]-4-Sulfamoyl-Benzamide
BC04	C4	CA2	N-{2-[4-(AMINOSULFONYL)PHENYL]ETHYL}ACETAMIDE
BC04	C4	CA2	N-Benzyl-4-Sulfamoyl-Benzamide
BC04	C4	CA2	Curcumin
BC04	C4	CXCL10	N-Methylleucine
BC04	C4	PLAUR	Urokinase
BC04	C4	PLAUR	WX-UK1
BC04	C4	ROCK2	KD025
BC04	C4	ROCK2	RKI-1447
BC04	C4	TNF	Adalimumab
BC04	C4	TNF	AME-527
BC04	C4	TNF	Certolizumab pegol
BC04	C4	TNF	Etanercept
BC04	C4	TNF	Golimumab
BC04	C4	TNF	Infliximab
BC04	C4	TNF	Thalidomide
BC05	C1	CTSB	2-Aminoethanimidic Acid
BC05	C1	CTSB	2-Pyridinethiol
BC05	C1	CTSB	3-Amino-4-Oxybenzyl-2-Butanone
BC05	C1	CTSB	3-Methylphenylalanine
BC05	C1	CTSB	Diphenylacetic Acid
BC05	C1	ERBB2	AV-412
BC05	C1	ERBB2	AZD8931
BC05	C1	ERBB2	BMS-599626
BC05	C1	ERBB2	BMS-690514
BC05	C1	ERBB2	CP-724714
BC05	C1	ERBB2	CUDC-101
BC05	C1	ERBB2	Lapatinib
BC05	C1	ERBB2	PD-168393
BC05	C1	ERBB2	Pertuzumab
BC05	C1	ERBB2	TAK-285
BC05	C1	ERBB2	Trastuzumab
BC05	C1	ERBB2	Tucatinib
BC05	C1	ERBB2	Varlitinib
BC05	C1	ERBB2	BMS-536924
BC05	C1	INSR	NVP-TAE684
BC05	C1	KIT	CP-673451
BC05	C1	KIT	DCC-2618
BC05	C1	KIT	GTP-14564
BC05	C1	KIT	OSI-930
BC05	C1	KIT	Phosphonotyrosine
BC05	C1	KIT	Ponatinib
BC05	C1	KIT	Regorafenib
BC05	C1	KIT	Sorafenib
BC05	C1	KIT;MCL1	Imatinib
BC05	C1	KLF4	APTO-253
BC05	C1	MAPK10	2,6-Dihydroanthra/1,9-Cd/Pyrazol-6-One
BC05	C1	MAPK10	9-(4-Hydroxyphenyl)-2,7-Phenanthroline
BC05	C1	MCL1	TW-37
BC05	C7	ACO2	4-Hydroxy-Aconitate Ion
BC05	C7	ACO2	Aconitate Ion
BC05	C7	ACO2	Alpha-Methylisocitric Acid
BC05	C7	ACO2	Isocitric Acid
BC05	C7	ACO2	Tricarballylic Acid
BC05	C7	AHCY	3'-Oxo-Adenosine
BC05	C7	AHCY	5'-S-ethyl-5'-thioadenosine
BC05	C7	AHCY	D-Eritadenine
BC05	C7	ALAD	3-(2-Aminoethyl)-4-(Aminomethyl)Heptanedioic Acid
BC05	C7	ALAD	4-Oxosebacic Acid
BC05	C7	ALAD	5-hydroxyvaleric acid
BC05	C7	ALAD	Delta-Amino Valeric Acid
BC05	C7	ALAD	Laevulinic Acid
BC05	C7	ALAD	Porphobilinogen
BC05	C7	BCAT2	N-[O-Phosphono-Pyridoxyl]-Isoleucine
BC05	C7	BCAT2	Pyridoxamine-5'-Phosphate
BC05	C7	BCL2	ABT-737
BC05	C7	BCL2	Obatoclax
BC05	C7	CDK7	Phosphonothreonine
BC05	C7	CDK7	R547
BC05	C7	CDK7	SNS-032
BC05	C7	CDK7	THZ1
BC05	C7	COX5A;FECH	Cholic Acid
BC05	C7	DDAH1;DDAH2	L-Citrulline
BC05	C7	EGLN2	FG-4592
BC05	C7	FKBP1A	4-Hydroxy-2-Butanone
BC05	C7	FKBP1A	FKB-001
BC05	C7	FKBP1A	Gpi-1046
BC05	C7	FKBP1A	GPI-1485
BC05	C7	FKBP1A	Heptyl-Beta-D-Glucopyranoside
BC05	C7	FKBP1A	Methyl Methylsulfinylmethyl Sulfide
BC05	C7	IMPDH2	Inosinic Acid
BC05	C7	IMPDH2	Mycophenolate mofetil
BC05	C7	IMPDH2	Selenazole-4-Carboxyamide-Adenine Dinucleotide
BC05	C7	MCL1	TW-37
BC05	C7	NQO2	Melatonin
BC05	C7	PIN1;YARS	Beta-(2-Naphthyl)-Alanine
BC05	C7	PPIA	(3r)-1-Acetyl-3-Methylpiperidine
BC05	C7	PPIA	7-AMINO-4-METHYL-CHROMEN-2-ONE
BC05	C7	PPIA	Ethyl Oxo(Piperidin-1-Yl)Acetate
BC05	C7	SLC25A4	Carboxyatractyloside
BC05	C7	SLC25A4	Di-Stearoyl-3-Sn-Phosphatidylcholine
BC06	C5	GSTP1;APP	Curcumin
BC06	C5	GSTP1	Canfosfamide
BC06	C5	GSTP1	Ezatiostat
BC06	C5	MMP2	SC-74020
BC06	C5	MMP2	UK-356618
BC06	C5	MMP2;MMP7	Marimastat
BC06	C5	OPRK1	3-Methylfentanyl
BC06	C5	OPRK1	Asimadoline
BC06	C5	OPRK1	Carfentanil
BC06	C5	OPRK1	Dezocine
BC06	C5	OPRK1	Diprenorphine
BC06	C5	OPRK1	GNTI
BC06	C5	OPRK1	Nalbuphine
BC06	C5	OPRK1	naltriben
BC06	C5	OPRK1	spiradoline
BC06	C5	UGCG	Miglustat
BC07	C2	AKT1	A-674563
BC07	C2	AKT1	AZD5363
BC07	C2	AKT1	BMS-754807
BC07	C2	AKT1	Enzastaurin
BC07	C2	AKT1	GDC-0068
BC07	C2	AKT1	GSK2110183
BC07	C2	AKT1	KN-62
BC07	C2	AKT1	BMS-536924
BC07	C2	AKT1	AMD-070
BC07	C2	CXCR4	MSX-122
BC07	C2	CXCR4	Plerixafor
BC07	C2	CXCR4	Alpha-D-Fucose
BC07	C2	LTF	Nitrilotriacetic Acid
BC07	C2	LTF	Parecoxib
BC07	C2	LTF	Nimesulide
BC07	C2	LTF;TNFSF10	TW-37
BC07	C2	MCL1	GW-3965
BC07	C2	NR1H3	Curcumin
BC07	C5	GSTP1	Ezatiostat
BC07	C5	MMP2	UK-356618
BC07	C5	MMP2;MMP7	Marimastat
BC07	C5	OPRK1	3-Methylthiofentanyl
BC07	C5	OPRK1	Asimadoline
BC07	C5	OPRK1	Carfentanil
BC07	C5	OPRK1	Dezocine
BC07	C5	OPRK1	Diprenorphine
BC07	C5	OPRK1	GNTI
BC07	C5	OPRK1	Nalbuphine
BC07	C5	OPRK1	naltriben
BC07	C5	GSTP1;APP	Curcumin
BC07	C5	GSTP1	Canfosfamide
BC07	C5	MMP2	SC-74020
BC07	C5	UGCG	Miglustat
BC07	C5	OPRK1	spiradoline
BC07LN	C2	AKT1	AZD5363
BC07LN	C2	AKT1	BMS-754807
BC07LN	C2	AKT1	Enzastaurin
BC07LN	C2	AKT1	GDC-0068
BC07LN	C2	AKT1	GSK2110183
BC07LN	C2	AKT1	KN-62
BC07LN	C2	AKT1	SB-747651A
BC07LN	C2	AKT1	BMS-536924
BC07LN	C2	AKT1	AMD-070
BC07LN	C2	CXCR4	MSX-122
BC07LN	C2	CXCR4	Plerixafor
BC07LN	C2	CXCR4	Alpha-D-Fucose
BC07LN	C2	LTF	Nitrilotriacetic Acid
BC07LN	C2	LTF	Parecoxib
BC07LN	C2	LTF	Nimesulide
BC07LN	C2	LTF;TNFSF10	TW-37
BC07LN	C2	MCL1	GW-3965
BC07LN	C5	GSTP1;APP	Curcumin
BC07LN	C5	GSTP1	Canfosfamide
BC07LN	C5	MMP2	SC-74020
BC07LN	C5	UGCG	Miglustat
BC07LN	C2	NR1H3	A-674563
BC08	C2	AKT1	AZD5363
BC08	C2	AKT1	BMS-754807
BC08	C2	AKT1	Enzastaurin
BC08	C2	AKT1	GDC-0068
BC08	C2	AKT1	GSK2110183
BC08	C2	AKT1	KN-62
BC08	C2	AKT1	SB-747651A
BC08	C2	AKT1	AMD-070
BC08	C2	CXCR4	MSX-122
BC08	C2	CXCR4	Plerixafor
BC08	C2	CXCR4	Alpha-D-Fucose
BC08	C2	LTF	Nitrilotriacetic Acid
BC08	C2	LTF	Parecoxib
BC08	C2	LTF	Nimesulide
BC08	C2	LTF;TNFSF10	TW-37
BC08	C2	MCL1	GW-3965
BC08	C2	NR1H3	Curcumin
BC08	C5	GSTP1	Ezatiostat
BC08	C5	MMP2	UK-356618
BC08	C5	MMP2;MMP7	Marimastat
BC08	C5	OPRK1	3-Methylthiofentanyl
BC08	C5	OPRK1	Asimadoline
BC08	C5	OPRK1	Carfentanil
BC08	C5	OPRK1	Dezocine
BC08	C5	OPRK1	Diprenorphine
BC08	C5	OPRK1	GNTI
BC08	C5	OPRK1	Nalbuphine
BC08	C5	OPRK1	naltriben
BC08	C5	GSTP1;APP	Curcumin
BC08	C5	GSTP1	Canfosfamide
BC08	C5	MMP2	SC-74020
BC08	C5	UGCG	Miglustat
BC08	C5	OPRK1	spiradoline
BC10	C5	GSTP1	Ezatiostat
BC10	C5	MMP2	UK-356618
BC10	C5	MMP2;MMP7	Marimastat
BC10	C5	OPRK1	3-Methylthiofentanyl
BC10	C5	OPRK1	Asimadoline
BC10	C5	OPRK1	Carfentanil
BC10	C5	OPRK1	Dezocine
BC10	C5	OPRK1	Diprenorphine
BC10	C5	OPRK1	GNTI
BC10	C5	OPRK1	Nalbuphine
BC10	C5	OPRK1	naltriben
BC10	C5	GSTP1;APP	Curcumin
BC10	C5	GSTP1	Canfosfamide
BC10	C5	MMP2	SC-74020
BC10	C5	UGCG	Miglustat
BC10	C5	OPRK1	spiradoline
BC11	C5	GSTP1	Ezatiostat
BC11	C5	MMP2	UK-356618
BC11	C5	MMP2;MMP7	Marimastat
BC11	C5	OPRK1	3-Methylthiofentanyl
BC11	C5	OPRK1	Asimadoline
BC11	C5	OPRK1	Carfentanil
BC11	C5	OPRK1	Dezocine
BC11	C5	OPRK1	Diprenorphine
BC11	C5	OPRK1	GNTI
BC11	C5	OPRK1	Nalbuphine
BC11	C5	OPRK1	naltriben
BC11	C5	OPRK1	spiradoline
BC11	C5	GSTP1;APP	Curcumin
BC11	C5	GSTP1	Canfosfamide
BC11	C5	MMP2	SC-74020
BC11	C5	UGCG	Miglustat
